# Supplementary material for: Bacillus Calmette–Guérin (BCG) immunotherapy reprograms CNS immunity and alters Alzheimer’s biomarkers: results from two open-label clinical trials
Source: Commun Med (Lond). 2026 Jul 2;6:358. doi: 10.1038/s43856-026-01691-7 (PMC13328741; doi:10.1038/s43856-026-01691-7)
Supplement: Supplementary file 3 — Supplementary Data 1 [file 43856_2026_1691_MOESM3_ESM.xlsx]

## Sheet: SourceData
subject	protocol	id	age_range	AD	moca_mci_ad	moca_scr	apoe4_copies	apoe4_binary	sex1m	sample_type	sample_type_num	treatment	measure	month	value	ln_value	fc_value	log2_fc_plus_1	Note
242-001	1	1	65–74	1	0	29	0	0	1	csf	1	basal	ab40	0	17259.3	9.75611
242-001	1	1	65–74	1	0	29	0	0	1	csf	1	basal	ab40	3	16379	9.70375
242-001	1	1	65–74	1	0	29	0	0	1	csf	1	basal	ab40	12	18013.2	9.79886
242-001	1	1	65–74	1	0	29	0	0	1	csf	1	basal	ab42	0	382.87	5.9477
242-001	1	1	65–74	1	0	29	0	0	1	csf	1	basal	ab42	3	371.47	5.91747
242-001	1	1	65–74	1	0	29	0	0	1	csf	1	basal	ab42	12	356.81	5.8772
242-001	1	1	65–74	1	0	29	0	0	1	csf	1	basal	ab42_40	0	0.0221834	-3.80841
242-001	1	1	65–74	1	0	29	0	0	1	csf	1	basal	ab42_40	3	0.0226797	-3.78628
242-001	1	1	65–74	1	0	29	0	0	1	csf	1	basal	ab42_40	12	0.0198082	-3.92166
242-001	1	1	65–74	1	0	29	0	0	1	csf	1	basal	gfap	0	25749.6	10.1562
242-001	1	1	65–74	1	0	29	0	0	1	csf	1	basal	gfap	3	25351.5	10.1406
242-001	1	1	65–74	1	0	29	0	0	1	csf	1	basal	gfap	12	23704.6	10.0734
242-001	1	1	65–74	1	0	29	0	0	1	csf	1	basal	ifng	0	45.3318	3.81401
242-001	1	1	65–74	1	0	29	0	0	1	csf	1	basal	ifng	3	58.8654	4.07525
242-001	1	1	65–74	1	0	29	0	0	1	csf	1	basal	ifng	12	33.7766	3.51977
242-001	1	1	65–74	1	0	29	0	0	1	csf	1	basal	il10	0	314.72	5.75168
242-001	1	1	65–74	1	0	29	0	0	1	csf	1	basal	il10	3	251.185	5.52619
242-001	1	1	65–74	1	0	29	0	0	1	csf	1	basal	il10	12	397.945	5.98631
242-001	1	1	65–74	1	0	29	0	0	1	csf	1	basal	il1b	0	37.8051	3.63244
242-001	1	1	65–74	1	0	29	0	0	1	csf	1	basal	il1b	3	30.6036	3.42112
242-001	1	1	65–74	1	0	29	0	0	1	csf	1	basal	il1b	12	53.8601	3.98639
242-001	1	1	65–74	1	0	29	0	0	1	csf	1	basal	il2	0	56.1281	4.02764
242-001	1	1	65–74	1	0	29	0	0	1	csf	1	basal	il2	3	57.7916	4.05684
242-001	1	1	65–74	1	0	29	0	0	1	csf	1	basal	il2	12	42.2161	3.7428
242-001	1	1	65–74	1	0	29	0	0	1	csf	1	basal	il6	0	4131.1	8.3263
242-001	1	1	65–74	1	0	29	0	0	1	csf	1	basal	il6	3	4679.3	8.4509
242-001	1	1	65–74	1	0	29	0	0	1	csf	1	basal	il6	12	4992.18	8.51563
242-001	1	1	65–74	1	0	29	0	0	1	csf	1	basal	nfl	0	1925.42	7.5629
242-001	1	1	65–74	1	0	29	0	0	1	csf	1	basal	nfl	3	1741.04	7.46224
242-001	1	1	65–74	1	0	29	0	0	1	csf	1	basal	nfl	12	1740.18	7.46174
242-001	1	1	65–74	1	0	29	0	0	1	csf	1	basal	ptau181	0	182.723	5.20797
242-001	1	1	65–74	1	0	29	0	0	1	csf	1	basal	ptau181	3	216.157	5.376
242-001	1	1	65–74	1	0	29	0	0	1	csf	1	basal	ptau181	12	189.889	5.24644
242-001	1	1	65–74	1	0	29	0	0	1	csf	1	basal	ptau181_ab42	0	0.477247	-0.739722
242-001	1	1	65–74	1	0	29	0	0	1	csf	1	basal	ptau181_ab42	3	0.581895	-0.541465
242-001	1	1	65–74	1	0	29	0	0	1	csf	1	basal	ptau181_ab42	12	0.532184	-0.630766
242-001	1	1	65–74	1	0	29	0	0	1	csf	1	basal	ptau181_ttau	0	0.581922	-0.54142
242-001	1	1	65–74	1	0	29	0	0	1	csf	1	basal	ptau181_ttau	3	0.678032	-0.388561
242-001	1	1	65–74	1	0	29	0	0	1	csf	1	basal	ptau181_ttau	12	0.477719	-0.738732
242-001	1	1	65–74	1	0	29	0	0	1	csf	1	basal	tnfa	0	94.388	4.54741
242-001	1	1	65–74	1	0	29	0	0	1	csf	1	basal	tnfa	3	106.297	4.66624
242-001	1	1	65–74	1	0	29	0	0	1	csf	1	basal	tnfa	12	100.476	4.60991
242-001	1	1	65–74	1	0	29	0	0	1	csf	1	basal	ttau	0	314	5.74939
242-001	1	1	65–74	1	0	29	0	0	1	csf	1	basal	ttau	3	318.8	5.76456
242-001	1	1	65–74	1	0	29	0	0	1	csf	1	basal	ttau	12	397.49	5.98517
242-001	1	1	65–74	1	0	29	0	0	1	csf_plasma			csf_plas_ab42	0	62.5277
242-001	1	1	65–74	1	0	29	0	0	1	csf_plasma			csf_plas_ab42	3	55.4464
242-001	1	1	65–74	1	0	29	0	0	1	csf_plasma			csf_plas_ab42	12	49.575
242-001	1	1	65–74	1	0	29	0	0	1	neuropsyc		faq	faq	0	0
242-001	1	1	65–74	1	0	29	0	0	1	neuropsyc		npiq	npiq	0	5
242-001	1	1	65–74	1	0	29	0	0	1	neuropsyc		faq	faq	3	2
242-001	1	1	65–74	1	0	29	0	0	1	neuropsyc		npiq	npiq	3	2
242-001	1	1	65–74	1	0	29	0	0	1	neuropsyc		faq	faq	6					Test not administered per protocol for this subject
242-001	1	1	65–74	1	0	29	0	0	1	neuropsyc		faq	faq	12	0
242-001	1	1	65–74	1	0	29	0	0	1	neuropsyc		npiq	npiq	6					Test not administered per protocol for this subject
242-001	1	1	65–74	1	0	29	0	0	1	neuropsyc		npiq	npiq	12	1
242-001	1	1	65–74	1	0	29	0	0	1	neuropsyc		rbans	rbans	0	95
242-001	1	1	65–74	1	0	29	0	0	1	neuropsyc		rbans	rbans	3	93
242-001	1	1	65–74	1	0	29	0	0	1	neuropsyc		rbans	rbans	6	98
242-001	1	1	65–74	1	0	29	0	0	1	neuropsyc		rbans	rbans	12	95
242-001	1	1	65–74	1	0	29	0	0	1	pbmc		hkbcg	stim_ifng	0	26.6258	3.28188	1	1
242-001	1	1	65–74	1	0	29	0	0	1	pbmc		xvivo	stim_ifng	0	1.12198	0.115098	1	1
242-001	1	1	65–74	1	0	29	0	0	1	pbmc		hkbcg	stim_ifng	3	68.4843	4.2266	2.5721	1.83677
242-001	1	1	65–74	1	0	29	0	0	1	pbmc		xvivo	stim_ifng	3	0.325206	-1.1233	0.289849	0.367202
242-001	1	1	65–74	1	0	29	0	0	1	pbmc		hkbcg	stim_ifng	6	106.686	4.66989	4.00687	2.32391
242-001	1	1	65–74	1	0	29	0	0	1	pbmc		xvivo	stim_ifng	6	0.777278	-0.251958	0.692771	0.759387
242-001	1	1	65–74	1	0	29	0	0	1	pbmc		hkbcg	stim_ifng	12	59.6324	4.0882	2.23965	1.69584
242-001	1	1	65–74	1	0	29	0	0	1	pbmc		xvivo	stim_ifng	12	0.568859	-0.564122	0.507012	0.591691
242-001	1	1	65–74	1	0	29	0	0	1	pbmc		lps	stim_il1b	0	4.36203	1.47294	1	1
242-001	1	1	65–74	1	0	29	0	0	1	pbmc		hkca	stim_il1b	0	2.948	1.08113	1	1
242-001	1	1	65–74	1	0	29	0	0	1	pbmc		xvivo	stim_il1b	0	1.87122	0.62659	1	1
242-001	1	1	65–74	1	0	29	0	0	1	pbmc		lps	stim_il1b	3	19.4382	2.96724	4.45622	2.4479
242-001	1	1	65–74	1	0	29	0	0	1	pbmc		hkca	stim_il1b	3	17.4439	2.85899	5.91719	2.79019
242-001	1	1	65–74	1	0	29	0	0	1	pbmc		xvivo	stim_il1b	3	15.2702	2.7259	8.16055	3.19543
242-001	1	1	65–74	1	0	29	0	0	1	pbmc		lps	stim_il1b	6	36.5026	3.59738	8.36826	3.22778
242-001	1	1	65–74	1	0	29	0	0	1	pbmc		hkca	stim_il1b	6	14.7289	2.68981	4.99623	2.58405
242-001	1	1	65–74	1	0	29	0	0	1	pbmc		xvivo	stim_il1b	6	6.07177	1.80365	3.24482	2.0857
242-001	1	1	65–74	1	0	29	0	0	1	pbmc		lps	stim_il1b	12	8.8598	2.18152	2.03112	1.59985
242-001	1	1	65–74	1	0	29	0	0	1	pbmc		hkca	stim_il1b	12	1.6012	0.470754	0.543147	0.625876
242-001	1	1	65–74	1	0	29	0	0	1	pbmc		xvivo	stim_il1b	12	0.940385	-0.0614661	0.502552	0.587415
242-001	1	1	65–74	1	0	29	0	0	1	pbmc		lps	stim_il6	0	279.12	5.63164	1	1
242-001	1	1	65–74	1	0	29	0	0	1	pbmc		hkca	stim_il6	0	8.11412	2.09361	1	1
242-001	1	1	65–74	1	0	29	0	0	1	pbmc		xvivo	stim_il6	0	3.23677	1.17457	1	1
242-001	1	1	65–74	1	0	29	0	0	1	pbmc		lps	stim_il6	3	264.065	5.57619	0.946061	0.960557
242-001	1	1	65–74	1	0	29	0	0	1	pbmc		hkca	stim_il6	3	48.804	3.88781	6.0147	2.81038
242-001	1	1	65–74	1	0	29	0	0	1	pbmc		xvivo	stim_il6	3	24.7282	3.20794	7.63978	3.11099
242-001	1	1	65–74	1	0	29	0	0	1	pbmc		lps	stim_il6	6	1197.23	7.08777	4.28931	2.40308
242-001	1	1	65–74	1	0	29	0	0	1	pbmc		hkca	stim_il6	6	38.446	3.64926	4.73816	2.52059
242-001	1	1	65–74	1	0	29	0	0	1	pbmc		xvivo	stim_il6	6	7.12567	1.9637	2.20148	1.67874
242-001	1	1	65–74	1	0	29	0	0	1	pbmc		lps	stim_il6	12	401.183	5.99442	1.43731	1.28529
242-001	1	1	65–74	1	0	29	0	0	1	pbmc		hkca	stim_il6	12	4.87612	1.58435	0.600943	0.678922
242-001	1	1	65–74	1	0	29	0	0	1	pbmc		xvivo	stim_il6	12	1.86759	0.624647	0.576992	0.657175
242-001	1	1	65–74	1	0	29	0	0	1	pbmc		lps	stim_tnfa	0	1207.51	7.09631	1	1
242-001	1	1	65–74	1	0	29	0	0	1	pbmc		hkca	stim_tnfa	0	519.278	6.25244	1	1
242-001	1	1	65–74	1	0	29	0	0	1	pbmc		xvivo	stim_tnfa	0	2.92574	1.07355	1	1
242-001	1	1	65–74	1	0	29	0	0	1	pbmc		lps	stim_tnfa	3	476.019	6.16546	0.394216	0.479454
242-001	1	1	65–74	1	0	29	0	0	1	pbmc		hkca	stim_tnfa	3	429.762	6.06323	0.827615	0.869963
242-001	1	1	65–74	1	0	29	0	0	1	pbmc		xvivo	stim_tnfa	3	6.45559	1.86495	2.20648	1.68099
242-001	1	1	65–74	1	0	29	0	0	1	pbmc		lps	stim_tnfa	6	3334.69	8.11214	2.76164	1.91136
242-001	1	1	65–74	1	0	29	0	0	1	pbmc		hkca	stim_tnfa	6	568.518	6.34303	1.09483	1.06683
242-001	1	1	65–74	1	0	29	0	0	1	pbmc		xvivo	stim_tnfa	6	5.5783	1.71888	1.90663	1.53935
242-001	1	1	65–74	1	0	29	0	0	1	pbmc		lps	stim_tnfa	12	2168.28	7.68169	1.79567	1.48319
242-001	1	1	65–74	1	0	29	0	0	1	pbmc		hkca	stim_tnfa	12	411.951	6.0209	0.793316	0.842629
242-001	1	1	65–74	1	0	29	0	0	1	pbmc		xvivo	stim_tnfa	12	3.07149	1.12216	1.04982	1.0355
242-001	1	1	65–74	1	0	29	0	0	1	plasma	0	basal	ab40	0	118.342	4.77358
242-001	1	1	65–74	1	0	29	0	0	1	plasma	0	basal	ab40	3	119.473	4.78309
242-001	1	1	65–74	1	0	29	0	0	1	plasma	0	basal	ab40	6	135.803	4.91121
242-001	1	1	65–74	1	0	29	0	0	1	plasma	0	basal	ab40	12	131.958	4.88249
242-001	1	1	65–74	1	0	29	0	0	1	plasma	0	basal	ab42	0	6.1232	1.81209
242-001	1	1	65–74	1	0	29	0	0	1	plasma	0	basal	ab42	3	6.69962	1.90205
242-001	1	1	65–74	1	0	29	0	0	1	plasma	0	basal	ab42	6	7.34488	1.994
242-001	1	1	65–74	1	0	29	0	0	1	plasma	0	basal	ab42	12	7.19738	1.97372
242-001	1	1	65–74	1	0	29	0	0	1	plasma	0	basal	ab42_40	0	0.0517417	-2.96149
242-001	1	1	65–74	1	0	29	0	0	1	plasma	0	basal	ab42_40	3	0.0560763	-2.88104
242-001	1	1	65–74	1	0	29	0	0	1	plasma	0	basal	ab42_40	6	0.0540847	-2.9172
242-001	1	1	65–74	1	0	29	0	0	1	plasma	0	basal	ab42_40	12	0.0545429	-2.90877
242-001	1	1	65–74	1	0	29	0	0	1	plasma	0	basal	ifng	0	706.232	6.55994
242-001	1	1	65–74	1	0	29	0	0	1	plasma	0	basal	ifng	3	956.631	6.86342
242-001	1	1	65–74	1	0	29	0	0	1	plasma	0	basal	ifng	6	845.203	6.73958
242-001	1	1	65–74	1	0	29	0	0	1	plasma	0	basal	ifng	12	638.101	6.4585
242-001	1	1	65–74	1	0	29	0	0	1	plasma	0	basal	il10	0	1363.08	7.2175
242-001	1	1	65–74	1	0	29	0	0	1	plasma	0	basal	il10	3	1815.98	7.50438
242-001	1	1	65–74	1	0	29	0	0	1	plasma	0	basal	il10	6	1800.67	7.49591
242-001	1	1	65–74	1	0	29	0	0	1	plasma	0	basal	il10	12	1339.71	7.20021
242-001	1	1	65–74	1	0	29	0	0	1	plasma	0	basal	il1b	0	198.429	5.29043
242-001	1	1	65–74	1	0	29	0	0	1	plasma	0	basal	il1b	3	177.945	5.18147
242-001	1	1	65–74	1	0	29	0	0	1	plasma	0	basal	il1b	6	113.423	4.73112
242-001	1	1	65–74	1	0	29	0	0	1	plasma	0	basal	il1b	12	182.925	5.20908
242-001	1	1	65–74	1	0	29	0	0	1	plasma	0	basal	il2	0	104.6	4.65014
242-001	1	1	65–74	1	0	29	0	0	1	plasma	0	basal	il2	3	209.652	5.34545
242-001	1	1	65–74	1	0	29	0	0	1	plasma	0	basal	il2	6	199.187	5.29424
242-001	1	1	65–74	1	0	29	0	0	1	plasma	0	basal	il2	12	112.504	4.72299
242-001	1	1	65–74	1	0	29	0	0	1	plasma	0	basal	il6	0	2363.57	7.76793
242-001	1	1	65–74	1	0	29	0	0	1	plasma	0	basal	il6	3	3555.2	8.17617
242-001	1	1	65–74	1	0	29	0	0	1	plasma	0	basal	il6	6	3510.18	8.16342
242-001	1	1	65–74	1	0	29	0	0	1	plasma	0	basal	il6	12	2697.91	7.90023
242-001	1	1	65–74	1	0	29	0	0	1	plasma	0	basal	tnfa	0	1209.46	7.09793
242-001	1	1	65–74	1	0	29	0	0	1	plasma	0	basal	tnfa	3	1408.75	7.25046
242-001	1	1	65–74	1	0	29	0	0	1	plasma	0	basal	tnfa	6	1500.61	7.31363
242-001	1	1	65–74	1	0	29	0	0	1	plasma	0	basal	tnfa	12	1220.61	7.10711
242-003	1	2	55–64	0	0	28	1	1	1	csf	1	basal	ab40	0	18478.8	9.82438
242-003	1	2	55–64	0	0	28	1	1	1	csf	1	basal	ab40	3	13523.1	9.51216
242-003	1	2	55–64	0	0	28	1	1	1	csf	1	basal	ab40	12	11618.7	9.36037
242-003	1	2	55–64	0	0	28	1	1	1	csf	1	basal	ab42	0	550.98	6.3117
242-003	1	2	55–64	0	0	28	1	1	1	csf	1	basal	ab42	3	453.04	6.11598
242-003	1	2	55–64	0	0	28	1	1	1	csf	1	basal	ab42	12	326.03	5.78699
242-003	1	2	55–64	0	0	28	1	1	1	csf	1	basal	ab42_40	0	0.0298169	-3.51268
242-003	1	2	55–64	0	0	28	1	1	1	csf	1	basal	ab42_40	3	0.0335011	-3.39618
242-003	1	2	55–64	0	0	28	1	1	1	csf	1	basal	ab42_40	12	0.0280609	-3.57338
242-003	1	2	55–64	0	0	28	1	1	1	csf	1	basal	gfap	0	32738.5	10.3963
242-003	1	2	55–64	0	0	28	1	1	1	csf	1	basal	gfap	3	34341.4	10.4441
242-003	1	2	55–64	0	0	28	1	1	1	csf	1	basal	gfap	12	29858.5	10.3042
242-003	1	2	55–64	0	0	28	1	1	1	csf	1	basal	ifng	0	70.4254	4.25455
242-003	1	2	55–64	0	0	28	1	1	1	csf	1	basal	ifng	3	42.6112	3.75212
242-003	1	2	55–64	0	0	28	1	1	1	csf	1	basal	ifng	12	57.3318	4.04885
242-003	1	2	55–64	0	0	28	1	1	1	csf	1	basal	il10	0	140.61	4.94599
242-003	1	2	55–64	0	0	28	1	1	1	csf	1	basal	il10	3	184.112	5.21554
242-003	1	2	55–64	0	0	28	1	1	1	csf	1	basal	il10	12	204.411	5.32013
242-003	1	2	55–64	0	0	28	1	1	1	csf	1	basal	il1b	0					Immunoassay failure for single analyte
242-003	1	2	55–64	0	0	28	1	1	1	csf	1	basal	il1b	3					Immunoassay failure for single analyte
242-003	1	2	55–64	0	0	28	1	1	1	csf	1	basal	il1b	12	86.863	4.46433
242-003	1	2	55–64	0	0	28	1	1	1	csf	1	basal	il2	0	60.9124	4.10944
242-003	1	2	55–64	0	0	28	1	1	1	csf	1	basal	il2	3	51.0345	3.9325
242-003	1	2	55–64	0	0	28	1	1	1	csf	1	basal	il2	12	59.9025	4.09272
242-003	1	2	55–64	0	0	28	1	1	1	csf	1	basal	il6	0	2402.7	7.78435
242-003	1	2	55–64	0	0	28	1	1	1	csf	1	basal	il6	3	1885.65	7.54203
242-003	1	2	55–64	0	0	28	1	1	1	csf	1	basal	il6	12	16842.8	9.73168
242-003	1	2	55–64	0	0	28	1	1	1	csf	1	basal	nfl	0	2468.98	7.81156
242-003	1	2	55–64	0	0	28	1	1	1	csf	1	basal	nfl	3	1604.84	7.38078
242-003	1	2	55–64	0	0	28	1	1	1	csf	1	basal	nfl	12	1477	7.29777
242-003	1	2	55–64	0	0	28	1	1	1	csf	1	basal	ptau181	0	70.145	4.25057
242-003	1	2	55–64	0	0	28	1	1	1	csf	1	basal	ptau181	3	61.9357	4.1261
242-003	1	2	55–64	0	0	28	1	1	1	csf	1	basal	ptau181	12	65.1086	4.17606
242-003	1	2	55–64	0	0	28	1	1	1	csf	1	basal	ptau181_ab42	0	0.12731	-2.06113
242-003	1	2	55–64	0	0	28	1	1	1	csf	1	basal	ptau181_ab42	3	0.136711	-1.98988
242-003	1	2	55–64	0	0	28	1	1	1	csf	1	basal	ptau181_ab42	12	0.199701	-1.61093
242-003	1	2	55–64	0	0	28	1	1	1	csf	1	basal	ptau181_ttau	0	0.297755	-1.21149
242-003	1	2	55–64	0	0	28	1	1	1	csf	1	basal	ptau181_ttau	3	0.317489	-1.14731
242-003	1	2	55–64	0	0	28	1	1	1	csf	1	basal	ptau181_ttau	12	0.345899	-1.06161
242-003	1	2	55–64	0	0	28	1	1	1	csf	1	basal	tnfa	0	73.6422	4.29922
242-003	1	2	55–64	0	0	28	1	1	1	csf	1	basal	tnfa	3	72.7746	4.28737
242-003	1	2	55–64	0	0	28	1	1	1	csf	1	basal	tnfa	12	152.306	5.02589
242-003	1	2	55–64	0	0	28	1	1	1	csf	1	basal	ttau	0	235.58	5.46205
242-003	1	2	55–64	0	0	28	1	1	1	csf	1	basal	ttau	3	195.08	5.27341
242-003	1	2	55–64	0	0	28	1	1	1	csf	1	basal	ttau	12	188.23	5.23766
242-003	1	2	55–64	0	0	28	1	1	1	csf_plasma			csf_plas_ab42	0	95.3501
242-003	1	2	55–64	0	0	28	1	1	1	csf_plasma			csf_plas_ab42	3	75.6178
242-003	1	2	55–64	0	0	28	1	1	1	csf_plasma			csf_plas_ab42	12	60.8147
242-003	1	2	55–64	0	0	28	1	1	1	neuropsyc		faq	faq	0	0
242-003	1	2	55–64	0	0	28	1	1	1	neuropsyc		npiq	npiq	0	0
242-003	1	2	55–64	0	0	28	1	1	1	neuropsyc		faq	faq	3	0
242-003	1	2	55–64	0	0	28	1	1	1	neuropsyc		npiq	npiq	3	0
242-003	1	2	55–64	0	0	28	1	1	1	neuropsyc		faq	faq	6					Test not administered per protocol for this subject
242-003	1	2	55–64	0	0	28	1	1	1	neuropsyc		faq	faq	12	1
242-003	1	2	55–64	0	0	28	1	1	1	neuropsyc		npiq	npiq	6					Test not administered per protocol for this subject
242-003	1	2	55–64	0	0	28	1	1	1	neuropsyc		npiq	npiq	12	0
242-003	1	2	55–64	0	0	28	1	1	1	neuropsyc		rbans	rbans	0	84
242-003	1	2	55–64	0	0	28	1	1	1	neuropsyc		rbans	rbans	3	93
242-003	1	2	55–64	0	0	28	1	1	1	neuropsyc		rbans	rbans	6	88
242-003	1	2	55–64	0	0	28	1	1	1	neuropsyc		rbans	rbans	12	83
242-003	1	2	55–64	0	0	28	1	1	1	pbmc		hkbcg	stim_ifng	0	29.0431	3.36878	1	1
242-003	1	2	55–64	0	0	28	1	1	1	pbmc		xvivo	stim_ifng	0	1.16956	0.15663	1	1
242-003	1	2	55–64	0	0	28	1	1	1	pbmc		hkbcg	stim_ifng	3	6965.93	8.84879	239.848	7.91198
242-003	1	2	55–64	0	0	28	1	1	1	pbmc		xvivo	stim_ifng	3	0.673231	-0.395667	0.575626	0.655925
242-003	1	2	55–64	0	0	28	1	1	1	pbmc		hkbcg	stim_ifng	6	2211.85	7.70158	76.1573	6.26973
242-003	1	2	55–64	0	0	28	1	1	1	pbmc		xvivo	stim_ifng	6	1.88633	0.634631	1.61285	1.38562
242-003	1	2	55–64	0	0	28	1	1	1	pbmc		hkbcg	stim_ifng	12	1163.64	7.05931	40.066	5.35987
242-003	1	2	55–64	0	0	28	1	1	1	pbmc		xvivo	stim_ifng	12	0.934665	-0.0675669	0.799158	0.847322
242-003	1	2	55–64	0	0	28	1	1	1	pbmc		lps	stim_il1b	0	3.06784	1.12097	1	1
242-003	1	2	55–64	0	0	28	1	1	1	pbmc		hkca	stim_il1b	0	1.92713	0.656034	1	1
242-003	1	2	55–64	0	0	28	1	1	1	pbmc		xvivo	stim_il1b	0	1.42023	0.350821	1	1
242-003	1	2	55–64	0	0	28	1	1	1	pbmc		lps	stim_il1b	3	6.29489	1.83974	2.0519	1.60971
242-003	1	2	55–64	0	0	28	1	1	1	pbmc		hkca	stim_il1b	3	0.822466	-0.195449	0.426782	0.512765
242-003	1	2	55–64	0	0	28	1	1	1	pbmc		xvivo	stim_il1b	3	0.520605	-0.652764	0.366563	0.450552
242-003	1	2	55–64	0	0	28	1	1	1	pbmc		lps	stim_il1b	6	37.8244	3.63296	12.3293	3.73653
242-003	1	2	55–64	0	0	28	1	1	1	pbmc		hkca	stim_il1b	6	31.8299	3.46041	16.5167	4.13066
242-003	1	2	55–64	0	0	28	1	1	1	pbmc		xvivo	stim_il1b	6	29.5914	3.38748	20.8356	4.44861
242-003	1	2	55–64	0	0	28	1	1	1	pbmc		lps	stim_il1b	12	3.44478	1.23686	1.12287	1.08602
242-003	1	2	55–64	0	0	28	1	1	1	pbmc		hkca	stim_il1b	12	2.049	0.71735	1.06324	1.04491
242-003	1	2	55–64	0	0	28	1	1	1	pbmc		xvivo	stim_il1b	12	1.84747	0.613819	1.30082	1.20215
242-003	1	2	55–64	0	0	28	1	1	1	pbmc		lps	stim_il6	0	41.8866	3.73497	1	1
242-003	1	2	55–64	0	0	28	1	1	1	pbmc		hkca	stim_il6	0	3.05575	1.11703	1	1
242-003	1	2	55–64	0	0	28	1	1	1	pbmc		xvivo	stim_il6	0	1.55428	0.441015	1	1
242-003	1	2	55–64	0	0	28	1	1	1	pbmc		lps	stim_il6	3	847.807	6.74265	20.2405	4.40875
242-003	1	2	55–64	0	0	28	1	1	1	pbmc		hkca	stim_il6	3	1.81995	0.59881	0.595582	0.674083
242-003	1	2	55–64	0	0	28	1	1	1	pbmc		xvivo	stim_il6	3	0.81481	-0.2048	0.524235	0.608086
242-003	1	2	55–64	0	0	28	1	1	1	pbmc		lps	stim_il6	6	645.842	6.47055	15.4188	4.03728
242-003	1	2	55–64	0	0	28	1	1	1	pbmc		hkca	stim_il6	6	105.38	4.65757	34.4858	5.14917
242-003	1	2	55–64	0	0	28	1	1	1	pbmc		xvivo	stim_il6	6	57.483	4.05149	36.9836	5.2473
242-003	1	2	55–64	0	0	28	1	1	1	pbmc		lps	stim_il6	12	141.777	4.95425	3.38477	2.1325
242-003	1	2	55–64	0	0	28	1	1	1	pbmc		hkca	stim_il6	12	3.40225	1.22444	1.11339	1.07956
242-003	1	2	55–64	0	0	28	1	1	1	pbmc		xvivo	stim_il6	12	1.87767	0.630029	1.20806	1.14278
242-003	1	2	55–64	0	0	28	1	1	1	pbmc		lps	stim_tnfa	0	180.57	5.19612	1	1
242-003	1	2	55–64	0	0	28	1	1	1	pbmc		hkca	stim_tnfa	0	74.5493	4.31146	1	1
242-003	1	2	55–64	0	0	28	1	1	1	pbmc		xvivo	stim_tnfa	0	2.25743	0.814227	1	1
242-003	1	2	55–64	0	0	28	1	1	1	pbmc		lps	stim_tnfa	3	2391.82	7.77981	13.2459	3.83248
242-003	1	2	55–64	0	0	28	1	1	1	pbmc		hkca	stim_tnfa	3	99.6063	4.60123	1.33611	1.22411
242-003	1	2	55–64	0	0	28	1	1	1	pbmc		xvivo	stim_tnfa	3	1.67851	0.517908	0.74355	0.802028
242-003	1	2	55–64	0	0	28	1	1	1	pbmc		lps	stim_tnfa	6	437.835	6.08184	2.42474	1.77599
242-003	1	2	55–64	0	0	28	1	1	1	pbmc		hkca	stim_tnfa	6	81.712	4.4032	1.09608	1.06769
242-003	1	2	55–64	0	0	28	1	1	1	pbmc		xvivo	stim_tnfa	6	5.64245	1.73032	2.4995	1.80715
242-003	1	2	55–64	0	0	28	1	1	1	pbmc		lps	stim_tnfa	12	482.58	6.17915	2.67254	1.87678
242-003	1	2	55–64	0	0	28	1	1	1	pbmc		hkca	stim_tnfa	12	107.555	4.678	1.44274	1.2885
242-003	1	2	55–64	0	0	28	1	1	1	pbmc		xvivo	stim_tnfa	12	1.64017	0.494801	0.726566	0.787905
242-003	1	2	55–64	0	0	28	1	1	1	plasma	0	basal	ab40	0	99.1885	4.59702
242-003	1	2	55–64	0	0	28	1	1	1	plasma	0	basal	ab40	3	106.867	4.67158
242-003	1	2	55–64	0	0	28	1	1	1	plasma	0	basal	ab40	6	109.497	4.6959
242-003	1	2	55–64	0	0	28	1	1	1	plasma	0	basal	ab40	12	108.889	4.69033
242-003	1	2	55–64	0	0	28	1	1	1	plasma	0	basal	ab42	0	5.7785	1.75414
242-003	1	2	55–64	0	0	28	1	1	1	plasma	0	basal	ab42	3	5.99118	1.79029
242-003	1	2	55–64	0	0	28	1	1	1	plasma	0	basal	ab42	6	5.96963	1.78668
242-003	1	2	55–64	0	0	28	1	1	1	plasma	0	basal	ab42	12	5.36104	1.67916
242-003	1	2	55–64	0	0	28	1	1	1	plasma	0	basal	ab42_40	0	0.0582577	-2.84288
242-003	1	2	55–64	0	0	28	1	1	1	plasma	0	basal	ab42_40	3	0.0560622	-2.88129
242-003	1	2	55–64	0	0	28	1	1	1	plasma	0	basal	ab42_40	6	0.0545186	-2.90921
242-003	1	2	55–64	0	0	28	1	1	1	plasma	0	basal	ab42_40	12	0.0492341	-3.01117
242-003	1	2	55–64	0	0	28	1	1	1	plasma	0	basal	ifng	0	660.493	6.49299
242-003	1	2	55–64	0	0	28	1	1	1	plasma	0	basal	ifng	3	657.466	6.48839
242-003	1	2	55–64	0	0	28	1	1	1	plasma	0	basal	ifng	6	650.334	6.47749
242-003	1	2	55–64	0	0	28	1	1	1	plasma	0	basal	ifng	12	668.662	6.50528
242-003	1	2	55–64	0	0	28	1	1	1	plasma	0	basal	il10	0	829.645	6.721
242-003	1	2	55–64	0	0	28	1	1	1	plasma	0	basal	il10	3	730.847	6.5942
242-003	1	2	55–64	0	0	28	1	1	1	plasma	0	basal	il10	6	1007.74	6.91547
242-003	1	2	55–64	0	0	28	1	1	1	plasma	0	basal	il10	12	677.582	6.51853
242-003	1	2	55–64	0	0	28	1	1	1	plasma	0	basal	il1b	0	148.939	5.00354
242-003	1	2	55–64	0	0	28	1	1	1	plasma	0	basal	il1b	3	91.1254	4.51224
242-003	1	2	55–64	0	0	28	1	1	1	plasma	0	basal	il1b	6	182.908	5.20898
242-003	1	2	55–64	0	0	28	1	1	1	plasma	0	basal	il1b	12	124.187	4.82179
242-003	1	2	55–64	0	0	28	1	1	1	plasma	0	basal	il2	0	142.597	4.96002
242-003	1	2	55–64	0	0	28	1	1	1	plasma	0	basal	il2	3	124.875	4.82731
242-003	1	2	55–64	0	0	28	1	1	1	plasma	0	basal	il2	6	136.879	4.91909
242-003	1	2	55–64	0	0	28	1	1	1	plasma	0	basal	il2	12	114.501	4.74058
242-003	1	2	55–64	0	0	28	1	1	1	plasma	0	basal	il6	0	2387.64	7.77806
242-003	1	2	55–64	0	0	28	1	1	1	plasma	0	basal	il6	3	2716.34	7.90704
242-003	1	2	55–64	0	0	28	1	1	1	plasma	0	basal	il6	6	2679.88	7.89353
242-003	1	2	55–64	0	0	28	1	1	1	plasma	0	basal	il6	12	2291.97	7.73717
242-003	1	2	55–64	0	0	28	1	1	1	plasma	0	basal	tnfa	0	770.138	6.64657
242-003	1	2	55–64	0	0	28	1	1	1	plasma	0	basal	tnfa	3	484.351	6.18281
242-003	1	2	55–64	0	0	28	1	1	1	plasma	0	basal	tnfa	6	759.732	6.63297
242-003	1	2	55–64	0	0	28	1	1	1	plasma	0	basal	tnfa	12	629.908	6.44557
242-004	1	3	55–64	1	1	22	2	1	1	csf	1	basal	ab40	0	12333.1	9.42004
242-004	1	3	55–64	1	1	22	2	1	1	csf	1	basal	ab40	3	17011.7	9.74166
242-004	1	3	55–64	1	1	22	2	1	1	csf	1	basal	ab40	12	14280.3	9.56664
242-004	1	3	55–64	1	1	22	2	1	1	csf	1	basal	ab42	0	288.74	5.66553
242-004	1	3	55–64	1	1	22	2	1	1	csf	1	basal	ab42	3	370.71	5.91542
242-004	1	3	55–64	1	1	22	2	1	1	csf	1	basal	ab42	12	303.7	5.71604
242-004	1	3	55–64	1	1	22	2	1	1	csf	1	basal	ab42_40	0	0.0234118	-3.75451
242-004	1	3	55–64	1	1	22	2	1	1	csf	1	basal	ab42_40	3	0.0217915	-3.82624
242-004	1	3	55–64	1	1	22	2	1	1	csf	1	basal	ab42_40	12	0.021267	-3.8506
242-004	1	3	55–64	1	1	22	2	1	1	csf	1	basal	gfap	0	16255.4	9.69618
242-004	1	3	55–64	1	1	22	2	1	1	csf	1	basal	gfap	3	18207.4	9.80959
242-004	1	3	55–64	1	1	22	2	1	1	csf	1	basal	gfap	12	14984.4	9.61477
242-004	1	3	55–64	1	1	22	2	1	1	csf	1	basal	ifng	0	39.4584	3.67525
242-004	1	3	55–64	1	1	22	2	1	1	csf	1	basal	ifng	3	36.4432	3.59575
242-004	1	3	55–64	1	1	22	2	1	1	csf	1	basal	ifng	12	46.0465	3.82965
242-004	1	3	55–64	1	1	22	2	1	1	csf	1	basal	il10	0	161.671	5.08557
242-004	1	3	55–64	1	1	22	2	1	1	csf	1	basal	il10	3	144.024	4.96998
242-004	1	3	55–64	1	1	22	2	1	1	csf	1	basal	il10	12	165.204	5.10718
242-004	1	3	55–64	1	1	22	2	1	1	csf	1	basal	il1b	0	43.7322	3.77809
242-004	1	3	55–64	1	1	22	2	1	1	csf	1	basal	il1b	3	123.79	4.81859
242-004	1	3	55–64	1	1	22	2	1	1	csf	1	basal	il1b	12	34.4126	3.53842
242-004	1	3	55–64	1	1	22	2	1	1	csf	1	basal	il2	0	86.1758	4.45639
242-004	1	3	55–64	1	1	22	2	1	1	csf	1	basal	il2	3	96.9003	4.57368
242-004	1	3	55–64	1	1	22	2	1	1	csf	1	basal	il2	12	77.1162	4.34531
242-004	1	3	55–64	1	1	22	2	1	1	csf	1	basal	il6	0	4566.56	8.42651
242-004	1	3	55–64	1	1	22	2	1	1	csf	1	basal	il6	3	4950.65	8.50727
242-004	1	3	55–64	1	1	22	2	1	1	csf	1	basal	il6	12	5557.17	8.62284
242-004	1	3	55–64	1	1	22	2	1	1	csf	1	basal	nfl	0	1466.99	7.29097
242-004	1	3	55–64	1	1	22	2	1	1	csf	1	basal	nfl	3	1592.68	7.37317
242-004	1	3	55–64	1	1	22	2	1	1	csf	1	basal	nfl	12	1301.64	7.17138
242-004	1	3	55–64	1	1	22	2	1	1	csf	1	basal	ptau181	0	199.187	5.29424
242-004	1	3	55–64	1	1	22	2	1	1	csf	1	basal	ptau181	3	203.301	5.31469
242-004	1	3	55–64	1	1	22	2	1	1	csf	1	basal	ptau181	12	200.233	5.29948
242-004	1	3	55–64	1	1	22	2	1	1	csf	1	basal	ptau181_ab42	0	0.689849	-0.371282
242-004	1	3	55–64	1	1	22	2	1	1	csf	1	basal	ptau181_ab42	3	0.548411	-0.600731
242-004	1	3	55–64	1	1	22	2	1	1	csf	1	basal	ptau181_ab42	12	0.659311	-0.416561
242-004	1	3	55–64	1	1	22	2	1	1	csf	1	basal	ptau181_ttau	0	0.563296	-0.57395
242-004	1	3	55–64	1	1	22	2	1	1	csf	1	basal	ptau181_ttau	3	0.496656	-0.699857
242-004	1	3	55–64	1	1	22	2	1	1	csf	1	basal	ptau181_ttau	12	0.481155	-0.731566
242-004	1	3	55–64	1	1	22	2	1	1	csf	1	basal	tnfa	0	77.2766	4.34739
242-004	1	3	55–64	1	1	22	2	1	1	csf	1	basal	tnfa	3	92.9548	4.53211
242-004	1	3	55–64	1	1	22	2	1	1	csf	1	basal	tnfa	12	74.1382	4.30593
242-004	1	3	55–64	1	1	22	2	1	1	csf	1	basal	ttau	0	353.61	5.86819
242-004	1	3	55–64	1	1	22	2	1	1	csf	1	basal	ttau	3	409.34	6.01455
242-004	1	3	55–64	1	1	22	2	1	1	csf	1	basal	ttau	12	416.15	6.03105
242-004	1	3	55–64	1	1	22	2	1	1	csf_plasma			csf_plas_ab42	0	86.2362
242-004	1	3	55–64	1	1	22	2	1	1	csf_plasma			csf_plas_ab42	3	106.191
242-004	1	3	55–64	1	1	22	2	1	1	csf_plasma			csf_plas_ab42	12	96.2977
242-004	1	3	55–64	1	1	22	2	1	1	neuropsyc		faq	faq	0	6
242-004	1	3	55–64	1	1	22	2	1	1	neuropsyc		npiq	npiq	0	2
242-004	1	3	55–64	1	1	22	2	1	1	neuropsyc		faq	faq	3	3
242-004	1	3	55–64	1	1	22	2	1	1	neuropsyc		npiq	npiq	3	0
242-004	1	3	55–64	1	1	22	2	1	1	neuropsyc		faq	faq	6					Test not administered per protocol for this subject
242-004	1	3	55–64	1	1	22	2	1	1	neuropsyc		faq	faq	12	9
242-004	1	3	55–64	1	1	22	2	1	1	neuropsyc		npiq	npiq	6					Test not administered per protocol for this subject
242-004	1	3	55–64	1	1	22	2	1	1	neuropsyc		npiq	npiq	12	0
242-004	1	3	55–64	1	1	22	2	1	1	neuropsyc		rbans	rbans	0	59
242-004	1	3	55–64	1	1	22	2	1	1	neuropsyc		rbans	rbans	3	65
242-004	1	3	55–64	1	1	22	2	1	1	neuropsyc		rbans	rbans	6	68
242-004	1	3	55–64	1	1	22	2	1	1	neuropsyc		rbans	rbans	12	63
242-004	1	3	55–64	1	1	22	2	1	1	pbmc		hkbcg	stim_ifng	0	5.5732	1.71797	1	1
242-004	1	3	55–64	1	1	22	2	1	1	pbmc		xvivo	stim_ifng	0	5.17765	1.64435	1	1
242-004	1	3	55–64	1	1	22	2	1	1	pbmc		hkbcg	stim_ifng	3	2678.08	7.89286	480.529	8.91148
242-004	1	3	55–64	1	1	22	2	1	1	pbmc		xvivo	stim_ifng	3	0.834217	-0.181261	0.161119	0.215516
242-004	1	3	55–64	1	1	22	2	1	1	pbmc		hkbcg	stim_ifng	6	926.433	6.83134	166.23	7.38569
242-004	1	3	55–64	1	1	22	2	1	1	pbmc		xvivo	stim_ifng	6	3.51343	1.25659	0.678577	0.747238
242-004	1	3	55–64	1	1	22	2	1	1	pbmc		hkbcg	stim_ifng	12	400.564	5.99287	71.8733	6.18732
242-004	1	3	55–64	1	1	22	2	1	1	pbmc		xvivo	stim_ifng	12	1.2254	0.203267	0.236671	0.306462
242-004	1	3	55–64	1	1	22	2	1	1	pbmc		hkca	stim_il1b	0	1.99662	0.691453	1	1
242-004	1	3	55–64	1	1	22	2	1	1	pbmc		lps	stim_il1b	0	1.09379	0.0896489	1	1
242-004	1	3	55–64	1	1	22	2	1	1	pbmc		xvivo	stim_il1b	0	0.701547	-0.354468	1	1
242-004	1	3	55–64	1	1	22	2	1	1	pbmc		hkca	stim_il1b	3	2.87769	1.05699	1.44128	1.28764
242-004	1	3	55–64	1	1	22	2	1	1	pbmc		lps	stim_il1b	3	1.85975	0.62044	1.70028	1.43311
242-004	1	3	55–64	1	1	22	2	1	1	pbmc		xvivo	stim_il1b	3	0.974246	-0.0260911	1.38871	1.25623
242-004	1	3	55–64	1	1	22	2	1	1	pbmc		hkca	stim_il1b	6	25.33	3.23199	12.6865	3.77468
242-004	1	3	55–64	1	1	22	2	1	1	pbmc		lps	stim_il1b	6	20.1956	3.00546	18.4639	4.28273
242-004	1	3	55–64	1	1	22	2	1	1	pbmc		xvivo	stim_il1b	6	14.9031	2.70157	21.2432	4.47529
242-004	1	3	55–64	1	1	22	2	1	1	pbmc		lps	stim_il1b	12	4.40961	1.48379	4.0315	2.33099
242-004	1	3	55–64	1	1	22	2	1	1	pbmc		hkca	stim_il1b	12	2.94624	1.08053	1.47562	1.30779
242-004	1	3	55–64	1	1	22	2	1	1	pbmc		xvivo	stim_il1b	12	1.42688	0.355493	2.03391	1.60118
242-004	1	3	55–64	1	1	22	2	1	1	pbmc		lps	stim_il6	0	75.8887	4.32927	1	1
242-004	1	3	55–64	1	1	22	2	1	1	pbmc		hkca	stim_il6	0	7.23542	1.97899	1	1
242-004	1	3	55–64	1	1	22	2	1	1	pbmc		xvivo	stim_il6	0	3.34086	1.20623	1	1
242-004	1	3	55–64	1	1	22	2	1	1	pbmc		lps	stim_il6	3	62.1582	4.12968	0.819071	0.863202
242-004	1	3	55–64	1	1	22	2	1	1	pbmc		hkca	stim_il6	3	5.7152	1.74313	0.789892	0.839873
242-004	1	3	55–64	1	1	22	2	1	1	pbmc		xvivo	stim_il6	3	2.41855	0.883168	0.72393	0.785701
242-004	1	3	55–64	1	1	22	2	1	1	pbmc		lps	stim_il6	6	279.679	5.63364	3.68539	2.22817
242-004	1	3	55–64	1	1	22	2	1	1	pbmc		hkca	stim_il6	6	46.5993	3.84159	6.44045	2.89539
242-004	1	3	55–64	1	1	22	2	1	1	pbmc		xvivo	stim_il6	6	18.4766	2.91651	5.53051	2.70719
242-004	1	3	55–64	1	1	22	2	1	1	pbmc		lps	stim_il6	12	126.205	4.8379	1.66302	1.41306
242-004	1	3	55–64	1	1	22	2	1	1	pbmc		hkca	stim_il6	12	10.4552	2.3471	1.44501	1.28984
242-004	1	3	55–64	1	1	22	2	1	1	pbmc		xvivo	stim_il6	12	4.90032	1.5893	1.46678	1.30263
242-004	1	3	55–64	1	1	22	2	1	1	pbmc		hkca	stim_tnfa	0	403.1	5.99918	1	1
242-004	1	3	55–64	1	1	22	2	1	1	pbmc		lps	stim_tnfa	0	304.691	5.7193	1	1
242-004	1	3	55–64	1	1	22	2	1	1	pbmc		xvivo	stim_tnfa	0	5.63078	1.72825	1	1
242-004	1	3	55–64	1	1	22	2	1	1	pbmc		hkca	stim_tnfa	3	430.395	6.0647	1.06771	1.04804
242-004	1	3	55–64	1	1	22	2	1	1	pbmc		lps	stim_tnfa	3	261.255	5.5655	0.857441	0.893317
242-004	1	3	55–64	1	1	22	2	1	1	pbmc		xvivo	stim_tnfa	3	4.79087	1.56671	0.850836	0.888177
242-004	1	3	55–64	1	1	22	2	1	1	pbmc		hkca	stim_tnfa	6	394.111	5.97663	0.977701	0.983824
242-004	1	3	55–64	1	1	22	2	1	1	pbmc		lps	stim_tnfa	6	374.072	5.92445	1.22771	1.15556
242-004	1	3	55–64	1	1	22	2	1	1	pbmc		xvivo	stim_tnfa	6	8.50167	2.14026	1.50986	1.3276
242-004	1	3	55–64	1	1	22	2	1	1	pbmc		lps	stim_tnfa	12	576.959	6.35777	1.89359	1.53286
242-004	1	3	55–64	1	1	22	2	1	1	pbmc		hkca	stim_tnfa	12	470.524	6.15385	1.16727	1.11588
242-004	1	3	55–64	1	1	22	2	1	1	pbmc		xvivo	stim_tnfa	12	4.77388	1.56316	0.847818	0.885822
242-004	1	3	55–64	1	1	22	2	1	1	plasma	0	basal	ab40	0	93.8261	4.54144
242-004	1	3	55–64	1	1	22	2	1	1	plasma	0	basal	ab40	3	98.3292	4.58832
242-004	1	3	55–64	1	1	22	2	1	1	plasma	0	basal	ab40	6	96.0062	4.56441
242-004	1	3	55–64	1	1	22	2	1	1	plasma	0	basal	ab40	12	89.6513	4.49593
242-004	1	3	55–64	1	1	22	2	1	1	plasma	0	basal	ab42	0	3.34825	1.20844
242-004	1	3	55–64	1	1	22	2	1	1	plasma	0	basal	ab42	3	3.49099	1.25018
242-004	1	3	55–64	1	1	22	2	1	1	plasma	0	basal	ab42	6	3.47545	1.24572
242-004	1	3	55–64	1	1	22	2	1	1	plasma	0	basal	ab42	12	3.15376	1.1486
242-004	1	3	55–64	1	1	22	2	1	1	plasma	0	basal	ab42_40	0	0.0356857	-3.33301
242-004	1	3	55–64	1	1	22	2	1	1	plasma	0	basal	ab42_40	3	0.0355031	-3.33814
242-004	1	3	55–64	1	1	22	2	1	1	plasma	0	basal	ab42_40	6	0.0362002	-3.31869
242-004	1	3	55–64	1	1	22	2	1	1	plasma	0	basal	ab42_40	12	0.0351781	-3.34733
242-004	1	3	55–64	1	1	22	2	1	1	plasma	0	basal	ifng	0	1028.95	6.9363
242-004	1	3	55–64	1	1	22	2	1	1	plasma	0	basal	ifng	3	1056.27	6.9625
242-004	1	3	55–64	1	1	22	2	1	1	plasma	0	basal	ifng	6	957.864	6.86471
242-004	1	3	55–64	1	1	22	2	1	1	plasma	0	basal	ifng	12	721.113	6.5808
242-004	1	3	55–64	1	1	22	2	1	1	plasma	0	basal	il10	0	707.955	6.56238
242-004	1	3	55–64	1	1	22	2	1	1	plasma	0	basal	il10	3	897.539	6.79966
242-004	1	3	55–64	1	1	22	2	1	1	plasma	0	basal	il10	6	1009.58	6.91729
242-004	1	3	55–64	1	1	22	2	1	1	plasma	0	basal	il10	12	480.88	6.17562
242-004	1	3	55–64	1	1	22	2	1	1	plasma	0	basal	il1b	0	65.2119	4.17764
242-004	1	3	55–64	1	1	22	2	1	1	plasma	0	basal	il1b	3	101.813	4.62314
242-004	1	3	55–64	1	1	22	2	1	1	plasma	0	basal	il1b	6	221.649	5.40109
242-004	1	3	55–64	1	1	22	2	1	1	plasma	0	basal	il1b	12	151.346	5.01957
242-004	1	3	55–64	1	1	22	2	1	1	plasma	0	basal	il2	0	117.527	4.76666
242-004	1	3	55–64	1	1	22	2	1	1	plasma	0	basal	il2	3	169.688	5.13396
242-004	1	3	55–64	1	1	22	2	1	1	plasma	0	basal	il2	6	147.326	4.99265
242-004	1	3	55–64	1	1	22	2	1	1	plasma	0	basal	il2	12	114.843	4.74356
242-004	1	3	55–64	1	1	22	2	1	1	plasma	0	basal	il6	0	2222.73	7.70649
242-004	1	3	55–64	1	1	22	2	1	1	plasma	0	basal	il6	3	1421.53	7.25949
242-004	1	3	55–64	1	1	22	2	1	1	plasma	0	basal	il6	6	2970.63	7.99653
242-004	1	3	55–64	1	1	22	2	1	1	plasma	0	basal	il6	12	928.987	6.83409
242-004	1	3	55–64	1	1	22	2	1	1	plasma	0	basal	tnfa	0	690.761	6.53779
242-004	1	3	55–64	1	1	22	2	1	1	plasma	0	basal	tnfa	3	668.054	6.50437
242-004	1	3	55–64	1	1	22	2	1	1	plasma	0	basal	tnfa	6	708.503	6.56315
242-004	1	3	55–64	1	1	22	2	1	1	plasma	0	basal	tnfa	12	552.488	6.31443
242-005	1	4	65–74	0	0	29	0	0	1	csf	1	basal	ab40	0	13866.9	9.53726
242-005	1	4	65–74	0	0	29	0	0	1	csf	1	basal	ab40	3	12908.4	9.46563
242-005	1	4	65–74	0	0	29	0	0	1	csf	1	basal	ab40	12	15619.1	9.65625
242-005	1	4	65–74	0	0	29	0	0	1	csf	1	basal	ab42	0	1050.19	6.95673
242-005	1	4	65–74	0	0	29	0	0	1	csf	1	basal	ab42	3	965.73	6.87288
242-005	1	4	65–74	0	0	29	0	0	1	csf	1	basal	ab42	12	1025.72	6.93315
242-005	1	4	65–74	0	0	29	0	0	1	csf	1	basal	ab42_40	0	0.0757338	-2.58053
242-005	1	4	65–74	0	0	29	0	0	1	csf	1	basal	ab42_40	3	0.0748144	-2.59275
242-005	1	4	65–74	0	0	29	0	0	1	csf	1	basal	ab42_40	12	0.065671	-2.7231
242-005	1	4	65–74	0	0	29	0	0	1	csf	1	basal	gfap	0	16798.6	9.72905
242-005	1	4	65–74	0	0	29	0	0	1	csf	1	basal	gfap	3	17588.3	9.77499
242-005	1	4	65–74	0	0	29	0	0	1	csf	1	basal	gfap	12	16981.2	9.73986
242-005	1	4	65–74	0	0	29	0	0	1	csf	1	basal	ifng	0	44.2292	3.78938
242-005	1	4	65–74	0	0	29	0	0	1	csf	1	basal	ifng	3	47.4472	3.85962
242-005	1	4	65–74	0	0	29	0	0	1	csf	1	basal	ifng	12	31.2661	3.44253
242-005	1	4	65–74	0	0	29	0	0	1	csf	1	basal	il10	0	245.805	5.50454
242-005	1	4	65–74	0	0	29	0	0	1	csf	1	basal	il10	3	199.811	5.29737
242-005	1	4	65–74	0	0	29	0	0	1	csf	1	basal	il10	12	193.862	5.26714
242-005	1	4	65–74	0	0	29	0	0	1	csf	1	basal	il1b	0	11.9929	2.48431
242-005	1	4	65–74	0	0	29	0	0	1	csf	1	basal	il1b	3	35.7364	3.57617
242-005	1	4	65–74	0	0	29	0	0	1	csf	1	basal	il1b	12	43.1258	3.76412
242-005	1	4	65–74	0	0	29	0	0	1	csf	1	basal	il2	0	114.79	4.74311
242-005	1	4	65–74	0	0	29	0	0	1	csf	1	basal	il2	3	98.6537	4.59162
242-005	1	4	65–74	0	0	29	0	0	1	csf	1	basal	il2	12	108.113	4.68318
242-005	1	4	65–74	0	0	29	0	0	1	csf	1	basal	il6	0	4342.04	8.3761
242-005	1	4	65–74	0	0	29	0	0	1	csf	1	basal	il6	3	3624.85	8.19557
242-005	1	4	65–74	0	0	29	0	0	1	csf	1	basal	il6	12	5330.69	8.58124
242-005	1	4	65–74	0	0	29	0	0	1	csf	1	basal	nfl	0	1422.98	7.26051
242-005	1	4	65–74	0	0	29	0	0	1	csf	1	basal	nfl	3	1426.1	7.2627
242-005	1	4	65–74	0	0	29	0	0	1	csf	1	basal	nfl	12	1228.93	7.1139
242-005	1	4	65–74	0	0	29	0	0	1	csf	1	basal	ptau181	0	29.7309	3.39219
242-005	1	4	65–74	0	0	29	0	0	1	csf	1	basal	ptau181	3	29.5526	3.38617
242-005	1	4	65–74	0	0	29	0	0	1	csf	1	basal	ptau181	12	35.134	3.55917
242-005	1	4	65–74	0	0	29	0	0	1	csf	1	basal	ptau181_ab42	0	0.02831	-3.56454
242-005	1	4	65–74	0	0	29	0	0	1	csf	1	basal	ptau181_ab42	3	0.0306013	-3.48671
242-005	1	4	65–74	0	0	29	0	0	1	csf	1	basal	ptau181_ab42	12	0.034253	-3.37398
242-005	1	4	65–74	0	0	29	0	0	1	csf	1	basal	ptau181_ttau	0	0.221558	-1.50707
242-005	1	4	65–74	0	0	29	0	0	1	csf	1	basal	ptau181_ttau	3	0.249769	-1.38722
242-005	1	4	65–74	0	0	29	0	0	1	csf	1	basal	ptau181_ttau	12	0.226554	-1.48477
242-005	1	4	65–74	0	0	29	0	0	1	csf	1	basal	tnfa	0	86.3538	4.45845
242-005	1	4	65–74	0	0	29	0	0	1	csf	1	basal	tnfa	3	71.6959	4.27243
242-005	1	4	65–74	0	0	29	0	0	1	csf	1	basal	tnfa	12	89.5391	4.49468
242-005	1	4	65–74	0	0	29	0	0	1	csf	1	basal	ttau	0	134.19	4.89926
242-005	1	4	65–74	0	0	29	0	0	1	csf	1	basal	ttau	3	118.32	4.77339
242-005	1	4	65–74	0	0	29	0	0	1	csf	1	basal	ttau	12	155.08	5.04394
242-005	1	4	65–74	0	0	29	0	0	1	csf_plasma			csf_plas_ab42	0	159.73
242-005	1	4	65–74	0	0	29	0	0	1	csf_plasma			csf_plas_ab42	3	135.435
242-005	1	4	65–74	0	0	29	0	0	1	csf_plasma			csf_plas_ab42	12	142.831
242-005	1	4	65–74	0	0	29	0	0	1	neuropsyc		faq	faq	0	0
242-005	1	4	65–74	0	0	29	0	0	1	neuropsyc		npiq	npiq	0	0
242-005	1	4	65–74	0	0	29	0	0	1	neuropsyc		faq	faq	3	0
242-005	1	4	65–74	0	0	29	0	0	1	neuropsyc		npiq	npiq	3	0
242-005	1	4	65–74	0	0	29	0	0	1	neuropsyc		faq	faq	6					Test not administered per protocol for this subject
242-005	1	4	65–74	0	0	29	0	0	1	neuropsyc		faq	faq	12	0
242-005	1	4	65–74	0	0	29	0	0	1	neuropsyc		npiq	npiq	6					Test not administered per protocol for this subject
242-005	1	4	65–74	0	0	29	0	0	1	neuropsyc		npiq	npiq	12	0
242-005	1	4	65–74	0	0	29	0	0	1	neuropsyc		rbans	rbans	0	115
242-005	1	4	65–74	0	0	29	0	0	1	neuropsyc		rbans	rbans	3	117
242-005	1	4	65–74	0	0	29	0	0	1	neuropsyc		rbans	rbans	6	107
242-005	1	4	65–74	0	0	29	0	0	1	neuropsyc		rbans	rbans	12	118
242-005	1	4	65–74	0	0	29	0	0	1	pbmc		hkbcg	stim_ifng	0	436.602	6.07902	1	1
242-005	1	4	65–74	0	0	29	0	0	1	pbmc		xvivo	stim_ifng	0	8.17174	2.10068	1	1
242-005	1	4	65–74	0	0	29	0	0	1	pbmc		hkbcg	stim_ifng	3	6031.38	8.70473	13.8144	3.88892
242-005	1	4	65–74	0	0	29	0	0	1	pbmc		xvivo	stim_ifng	3	13.3247	2.58962	1.63059	1.39538
242-005	1	4	65–74	0	0	29	0	0	1	pbmc		hkbcg	stim_ifng	6	2327.15	7.7524	5.33013	2.66224
242-005	1	4	65–74	0	0	29	0	0	1	pbmc		xvivo	stim_ifng	6	26.3117	3.27001	3.21984	2.07719
242-005	1	4	65–74	0	0	29	0	0	1	pbmc		hkbcg	stim_ifng	12	6510.69	8.7812	14.9122	3.99206
242-005	1	4	65–74	0	0	29	0	0	1	pbmc		xvivo	stim_ifng	12	12.8661	2.5546	1.57447	1.36427
242-005	1	4	65–74	0	0	29	0	0	1	pbmc		lps	stim_il1b	0	220.478	5.3958	1	1
242-005	1	4	65–74	0	0	29	0	0	1	pbmc		hkca	stim_il1b	0	40.6913	3.70601	1	1
242-005	1	4	65–74	0	0	29	0	0	1	pbmc		xvivo	stim_il1b	0	17.1508	2.84205	1	1
242-005	1	4	65–74	0	0	29	0	0	1	pbmc		lps	stim_il1b	3	49.4199	3.90035	0.224149	0.291779
242-005	1	4	65–74	0	0	29	0	0	1	pbmc		hkca	stim_il1b	3	32.8589	3.49222	0.807517	0.854009
242-005	1	4	65–74	0	0	29	0	0	1	pbmc		xvivo	stim_il1b	3	16.0117	2.77332	0.933582	0.951276
242-005	1	4	65–74	0	0	29	0	0	1	pbmc		lps	stim_il1b	6	166.329	5.11397	0.754402	0.810979
242-005	1	4	65–74	0	0	29	0	0	1	pbmc		hkca	stim_il1b	6	41.3067	3.72102	1.01512	1.01087
242-005	1	4	65–74	0	0	29	0	0	1	pbmc		xvivo	stim_il1b	6	34.2547	3.53382	1.99727	1.58365
242-005	1	4	65–74	0	0	29	0	0	1	pbmc		lps	stim_il1b	12	211.589	5.35465	0.959684	0.970621
242-005	1	4	65–74	0	0	29	0	0	1	pbmc		hkca	stim_il1b	12	5.52418	1.70913	0.135758	0.183656
242-005	1	4	65–74	0	0	29	0	0	1	pbmc		xvivo	stim_il1b	12	2.51725	0.923165	0.146771	0.197578
242-005	1	4	65–74	0	0	29	0	0	1	pbmc		lps	stim_il6	0	3091.78	8.0365	1	1
242-005	1	4	65–74	0	0	29	0	0	1	pbmc		hkca	stim_il6	0	211.112	5.35239	1	1
242-005	1	4	65–74	0	0	29	0	0	1	pbmc		xvivo	stim_il6	0	48.1408	3.87413	1	1
242-005	1	4	65–74	0	0	29	0	0	1	pbmc		lps	stim_il6	3	1998.07	7.59994	0.646251	0.719184
242-005	1	4	65–74	0	0	29	0	0	1	pbmc		hkca	stim_il6	3	126.274	4.83845	0.598137	0.676391
242-005	1	4	65–74	0	0	29	0	0	1	pbmc		xvivo	stim_il6	3	57.9122	4.05893	1.20297	1.13945
242-005	1	4	65–74	0	0	29	0	0	1	pbmc		lps	stim_il6	6	2012.01	7.60689	0.65076	0.72313
242-005	1	4	65–74	0	0	29	0	0	1	pbmc		hkca	stim_il6	6	123.909	4.81955	0.586936	0.666244
242-005	1	4	65–74	0	0	29	0	0	1	pbmc		xvivo	stim_il6	6	39.6784	3.68081	0.824215	0.867276
242-005	1	4	65–74	0	0	29	0	0	1	pbmc		lps	stim_il6	12	3333.67	8.11183	1.07824	1.05536
242-005	1	4	65–74	0	0	29	0	0	1	pbmc		hkca	stim_il6	12	18.0111	2.89099	0.0853155	0.118114
242-005	1	4	65–74	0	0	29	0	0	1	pbmc		xvivo	stim_il6	12	4.56952	1.51941	0.0949198	0.130825
242-005	1	4	65–74	0	0	29	0	0	1	pbmc		lps	stim_tnfa	0	3292.24	8.09932	1	1
242-005	1	4	65–74	0	0	29	0	0	1	pbmc		hkca	stim_tnfa	0	447.545	6.10378	1	1
242-005	1	4	65–74	0	0	29	0	0	1	pbmc		xvivo	stim_tnfa	0	5.87109	1.77004	1	1
242-005	1	4	65–74	0	0	29	0	0	1	pbmc		lps	stim_tnfa	3	2762.92	7.92404	0.839223	0.879096
242-005	1	4	65–74	0	0	29	0	0	1	pbmc		hkca	stim_tnfa	3	306.964	5.72673	0.685882	0.753504
242-005	1	4	65–74	0	0	29	0	0	1	pbmc		xvivo	stim_tnfa	3	8.73783	2.16766	1.48828	1.31515
242-005	1	4	65–74	0	0	29	0	0	1	pbmc		lps	stim_tnfa	6	2252.71	7.71989	0.684249	0.752105
242-005	1	4	65–74	0	0	29	0	0	1	pbmc		hkca	stim_tnfa	6	448.883	6.10676	1.00299	1.00215
242-005	1	4	65–74	0	0	29	0	0	1	pbmc		xvivo	stim_tnfa	6	15.9322	2.76834	2.71367	1.89285
242-005	1	4	65–74	0	0	29	0	0	1	pbmc		lps	stim_tnfa	12	5364.41	8.58754	1.62941	1.39474
242-005	1	4	65–74	0	0	29	0	0	1	pbmc		hkca	stim_tnfa	12	391.921	5.97106	0.875711	0.907438
242-005	1	4	65–74	0	0	29	0	0	1	pbmc		xvivo	stim_tnfa	12	3.47982	1.24698	0.592704	0.671478
242-005	1	4	65–74	0	0	29	0	0	1	plasma	0	basal	ab40	0	105.133	4.65523
242-005	1	4	65–74	0	0	29	0	0	1	plasma	0	basal	ab40	3	111.642	4.7153
242-005	1	4	65–74	0	0	29	0	0	1	plasma	0	basal	ab40	6	99.1928	4.59707
242-005	1	4	65–74	0	0	29	0	0	1	plasma	0	basal	ab40	12	100.313	4.6083
242-005	1	4	65–74	0	0	29	0	0	1	plasma	0	basal	ab42	0	6.57477	1.88324
242-005	1	4	65–74	0	0	29	0	0	1	plasma	0	basal	ab42	3	7.13058	1.96439
242-005	1	4	65–74	0	0	29	0	0	1	plasma	0	basal	ab42	6	6.61026	1.88862
242-005	1	4	65–74	0	0	29	0	0	1	plasma	0	basal	ab42	12	7.18136	1.97149
242-005	1	4	65–74	0	0	29	0	0	1	plasma	0	basal	ab42_40	0	0.0625376	-2.77199
242-005	1	4	65–74	0	0	29	0	0	1	plasma	0	basal	ab42_40	3	0.0638701	-2.7509
242-005	1	4	65–74	0	0	29	0	0	1	plasma	0	basal	ab42_40	6	0.0666405	-2.70844
242-005	1	4	65–74	0	0	29	0	0	1	plasma	0	basal	ab42_40	12	0.0715894	-2.63681
242-005	1	4	65–74	0	0	29	0	0	1	plasma	0	basal	ifng	0	531.277	6.27528
242-005	1	4	65–74	0	0	29	0	0	1	plasma	0	basal	ifng	3	1091.75	6.99554
242-005	1	4	65–74	0	0	29	0	0	1	plasma	0	basal	ifng	6	875.849	6.77519
242-005	1	4	65–74	0	0	29	0	0	1	plasma	0	basal	ifng	12	715.574	6.57308
242-005	1	4	65–74	0	0	29	0	0	1	plasma	0	basal	il10	0	409.496	6.01493
242-005	1	4	65–74	0	0	29	0	0	1	plasma	0	basal	il10	3	261.663	5.56706
242-005	1	4	65–74	0	0	29	0	0	1	plasma	0	basal	il10	6	372.855	5.92119
242-005	1	4	65–74	0	0	29	0	0	1	plasma	0	basal	il10	12	276.924	5.62374
242-005	1	4	65–74	0	0	29	0	0	1	plasma	0	basal	il1b	0	893.375	6.79501
242-005	1	4	65–74	0	0	29	0	0	1	plasma	0	basal	il1b	3	440.155	6.08713
242-005	1	4	65–74	0	0	29	0	0	1	plasma	0	basal	il1b	6	450.2	6.10969
242-005	1	4	65–74	0	0	29	0	0	1	plasma	0	basal	il1b	12	376.368	5.93057
242-005	1	4	65–74	0	0	29	0	0	1	plasma	0	basal	il2	0	156.091	5.05044
242-005	1	4	65–74	0	0	29	0	0	1	plasma	0	basal	il2	3	173.654	5.15707
242-005	1	4	65–74	0	0	29	0	0	1	plasma	0	basal	il2	6	157.951	5.06228
242-005	1	4	65–74	0	0	29	0	0	1	plasma	0	basal	il2	12	152.547	5.02747
242-005	1	4	65–74	0	0	29	0	0	1	plasma	0	basal	il6	0	5597.21	8.63002
242-005	1	4	65–74	0	0	29	0	0	1	plasma	0	basal	il6	3	5799.54	8.66553
242-005	1	4	65–74	0	0	29	0	0	1	plasma	0	basal	il6	6	4196.52	8.34201
242-005	1	4	65–74	0	0	29	0	0	1	plasma	0	basal	il6	12	8588.44	9.05817
242-005	1	4	65–74	0	0	29	0	0	1	plasma	0	basal	tnfa	0	1537.7	7.33805
242-005	1	4	65–74	0	0	29	0	0	1	plasma	0	basal	tnfa	3	1683.46	7.42861
242-005	1	4	65–74	0	0	29	0	0	1	plasma	0	basal	tnfa	6	1316.57	7.18278
242-005	1	4	65–74	0	0	29	0	0	1	plasma	0	basal	tnfa	12	1269.31	7.14623
242-006	1	5	65–74	0	0	28	1	1	1	csf	1	basal	ab40	0	12113.8	9.4021
242-006	1	5	65–74	0	0	28	1	1	1	csf	1	basal	ab40	3					No Result Available (participant withdrew from study or biofluid collection or neuropsyc test declined)
242-006	1	5	65–74	0	0	28	1	1	1	csf	1	basal	ab40	12					No Result Available (participant withdrew from study or biofluid collection or neuropsyc test declined)
242-006	1	5	65–74	0	0	28	1	1	1	csf	1	basal	ab42	0	391.96	5.97116
242-006	1	5	65–74	0	0	28	1	1	1	csf	1	basal	ab42	3					No Result Available (participant withdrew from study or biofluid collection or neuropsyc test declined)
242-006	1	5	65–74	0	0	28	1	1	1	csf	1	basal	ab42	12					No Result Available (participant withdrew from study or biofluid collection or neuropsyc test declined)
242-006	1	5	65–74	0	0	28	1	1	1	csf	1	basal	ab42_40	0	0.0323564	-3.43094
242-006	1	5	65–74	0	0	28	1	1	1	csf	1	basal	ab42_40	3					No Result Available (participant withdrew from study or biofluid collection or neuropsyc test declined)
242-006	1	5	65–74	0	0	28	1	1	1	csf	1	basal	ab42_40	12					No Result Available (participant withdrew from study or biofluid collection or neuropsyc test declined)
242-006	1	5	65–74	0	0	28	1	1	1	csf	1	basal	gfap	0	21883.4	9.99348
242-006	1	5	65–74	0	0	28	1	1	1	csf	1	basal	gfap	3					No Result Available (participant withdrew from study or biofluid collection or neuropsyc test declined)
242-006	1	5	65–74	0	0	28	1	1	1	csf	1	basal	gfap	12					No Result Available (participant withdrew from study or biofluid collection or neuropsyc test declined)
242-006	1	5	65–74	0	0	28	1	1	1	csf	1	basal	ifng	0					CSF sample not included on immunoassay given no subsequent timepoint available for comparison (CSF AD biomarkers run for AD/non-AD categorization)
242-006	1	5	65–74	0	0	28	1	1	1	csf	1	basal	ifng	3					No Result Available (participant withdrew from study or biofluid collection or neuropsyc test declined)
242-006	1	5	65–74	0	0	28	1	1	1	csf	1	basal	ifng	12					No Result Available (participant withdrew from study or biofluid collection or neuropsyc test declined)
242-006	1	5	65–74	0	0	28	1	1	1	csf	1	basal	il10	0					CSF sample not included on immunoassay given no subsequent timepoint available for comparison (CSF AD biomarkers run for AD/non-AD categorization)
242-006	1	5	65–74	0	0	28	1	1	1	csf	1	basal	il10	3					No Result Available (participant withdrew from study or biofluid collection or neuropsyc test declined)
242-006	1	5	65–74	0	0	28	1	1	1	csf	1	basal	il10	12					No Result Available (participant withdrew from study or biofluid collection or neuropsyc test declined)
242-006	1	5	65–74	0	0	28	1	1	1	csf	1	basal	il1b	0					CSF sample not included on immunoassay given no subsequent timepoint available for comparison (CSF AD biomarkers run for AD/non-AD categorization)
242-006	1	5	65–74	0	0	28	1	1	1	csf	1	basal	il1b	3					No Result Available (participant withdrew from study or biofluid collection or neuropsyc test declined)
242-006	1	5	65–74	0	0	28	1	1	1	csf	1	basal	il1b	12					No Result Available (participant withdrew from study or biofluid collection or neuropsyc test declined)
242-006	1	5	65–74	0	0	28	1	1	1	csf	1	basal	il2	0					CSF sample not included on immunoassay given no subsequent timepoint available for comparison (CSF AD biomarkers run for AD/non-AD categorization)
242-006	1	5	65–74	0	0	28	1	1	1	csf	1	basal	il2	3					No Result Available (participant withdrew from study or biofluid collection or neuropsyc test declined)
242-006	1	5	65–74	0	0	28	1	1	1	csf	1	basal	il2	12					No Result Available (participant withdrew from study or biofluid collection or neuropsyc test declined)
242-006	1	5	65–74	0	0	28	1	1	1	csf	1	basal	il6	0					CSF sample not included on immunoassay given no subsequent timepoint available for comparison (CSF AD biomarkers run for AD/non-AD categorization)
242-006	1	5	65–74	0	0	28	1	1	1	csf	1	basal	il6	3					No Result Available (participant withdrew from study or biofluid collection or neuropsyc test declined)
242-006	1	5	65–74	0	0	28	1	1	1	csf	1	basal	il6	12					No Result Available (participant withdrew from study or biofluid collection or neuropsyc test declined)
242-006	1	5	65–74	0	0	28	1	1	1	csf	1	basal	nfl	0	1323.5	7.18803
242-006	1	5	65–74	0	0	28	1	1	1	csf	1	basal	nfl	3					No Result Available (participant withdrew from study or biofluid collection or neuropsyc test declined)
242-006	1	5	65–74	0	0	28	1	1	1	csf	1	basal	nfl	12					No Result Available (participant withdrew from study or biofluid collection or neuropsyc test declined)
242-006	1	5	65–74	0	0	28	1	1	1	csf	1	basal	ptau181	0	90.9659	4.51048
242-006	1	5	65–74	0	0	28	1	1	1	csf	1	basal	ptau181	3					No Result Available (participant withdrew from study or biofluid collection or neuropsyc test declined)
242-006	1	5	65–74	0	0	28	1	1	1	csf	1	basal	ptau181	12					No Result Available (participant withdrew from study or biofluid collection or neuropsyc test declined)
242-006	1	5	65–74	0	0	28	1	1	1	csf	1	basal	ptau181_ab42	0	0.232079	-1.46068
242-006	1	5	65–74	0	0	28	1	1	1	csf	1	basal	ptau181_ab42	3					No Result Available (participant withdrew from study or biofluid collection or neuropsyc test declined)
242-006	1	5	65–74	0	0	28	1	1	1	csf	1	basal	ptau181_ab42	12					No Result Available (participant withdrew from study or biofluid collection or neuropsyc test declined)
242-006	1	5	65–74	0	0	28	1	1	1	csf	1	basal	ptau181_ttau	0	0.421099	-0.864887
242-006	1	5	65–74	0	0	28	1	1	1	csf	1	basal	ptau181_ttau	3					No Result Available (participant withdrew from study or biofluid collection or neuropsyc test declined)
242-006	1	5	65–74	0	0	28	1	1	1	csf	1	basal	ptau181_ttau	12					No Result Available (participant withdrew from study or biofluid collection or neuropsyc test declined)
242-006	1	5	65–74	0	0	28	1	1	1	csf	1	basal	tnfa	0					CSF sample not included on immunoassay given no subsequent timepoint available for comparison (CSF AD biomarkers run for AD/non-AD categorization)
242-006	1	5	65–74	0	0	28	1	1	1	csf	1	basal	tnfa	3					No Result Available (participant withdrew from study or biofluid collection or neuropsyc test declined)
242-006	1	5	65–74	0	0	28	1	1	1	csf	1	basal	tnfa	12					No Result Available (participant withdrew from study or biofluid collection or neuropsyc test declined)
242-006	1	5	65–74	0	0	28	1	1	1	csf	1	basal	ttau	0	216.02	5.37537
242-006	1	5	65–74	0	0	28	1	1	1	csf	1	basal	ttau	3					No Result Available (participant withdrew from study or biofluid collection or neuropsyc test declined)
242-006	1	5	65–74	0	0	28	1	1	1	csf	1	basal	ttau	12					No Result Available (participant withdrew from study or biofluid collection or neuropsyc test declined)
242-006	1	5	65–74	0	0	28	1	1	1	csf_plasma			csf_plas_ab42	0	76.1873
242-006	1	5	65–74	0	0	28	1	1	1	neuropsyc		faq	faq	0	0
242-006	1	5	65–74	0	0	28	1	1	1	neuropsyc		npiq	npiq	0	0
242-006	1	5	65–74	0	0	28	1	1	1	neuropsyc		faq	faq	3	0
242-006	1	5	65–74	0	0	28	1	1	1	neuropsyc		npiq	npiq	3	0
242-006	1	5	65–74	0	0	28	1	1	1	neuropsyc		faq	faq	6					Test not administered per protocol for this subject
242-006	1	5	65–74	0	0	28	1	1	1	neuropsyc		faq	faq	12	0
242-006	1	5	65–74	0	0	28	1	1	1	neuropsyc		npiq	npiq	6					Test not administered per protocol for this subject
242-006	1	5	65–74	0	0	28	1	1	1	neuropsyc		npiq	npiq	12	0
242-006	1	5	65–74	0	0	28	1	1	1	neuropsyc		rbans	rbans	0	113
242-006	1	5	65–74	0	0	28	1	1	1	neuropsyc		rbans	rbans	3	111
242-006	1	5	65–74	0	0	28	1	1	1	neuropsyc		rbans	rbans	6	114
242-006	1	5	65–74	0	0	28	1	1	1	neuropsyc		rbans	rbans	12	122
242-006	1	5	65–74	0	0	28	1	1	1	pbmc		hkbcg	stim_ifng	0	1464.05	7.28896	1	1
242-006	1	5	65–74	0	0	28	1	1	1	pbmc		xvivo	stim_ifng	0	1.76869	0.570241	1	1
242-006	1	5	65–74	0	0	28	1	1	1	pbmc		hkbcg	stim_ifng	3	16197.5	9.69261	11.0635	3.59257
242-006	1	5	65–74	0	0	28	1	1	1	pbmc		xvivo	stim_ifng	3	2.43543	0.890123	1.37697	1.24912
242-006	1	5	65–74	0	0	28	1	1	1	pbmc		hkbcg	stim_ifng	6	6303.54	8.74887	4.30554	2.4075
242-006	1	5	65–74	0	0	28	1	1	1	pbmc		xvivo	stim_ifng	6	2.60004	0.955527	1.47003	1.30453
242-006	1	5	65–74	0	0	28	1	1	1	pbmc		hkbcg	stim_ifng	12	4449.72	8.4006	3.03931	2.01411
242-006	1	5	65–74	0	0	28	1	1	1	pbmc		xvivo	stim_ifng	12	1.92694	0.655935	1.08947	1.06314
242-006	1	5	65–74	0	0	28	1	1	1	pbmc		hkca	stim_il1b	0	4.79001	1.56653	1	1
242-006	1	5	65–74	0	0	28	1	1	1	pbmc		lps	stim_il1b	0	4.70374	1.54836	1	1
242-006	1	5	65–74	0	0	28	1	1	1	pbmc		xvivo	stim_il1b	0	3.39757	1.22306	1	1
242-006	1	5	65–74	0	0	28	1	1	1	pbmc		hkca	stim_il1b	3	8.45601	2.13488	1.76534	1.46746
242-006	1	5	65–74	0	0	28	1	1	1	pbmc		lps	stim_il1b	3	5.01638	1.61271	1.06647	1.04717
242-006	1	5	65–74	0	0	28	1	1	1	pbmc		xvivo	stim_il1b	3	3.0124	1.10274	0.886634	0.915815
242-006	1	5	65–74	0	0	28	1	1	1	pbmc		lps	stim_il1b	6	5.47899	1.70092	1.16482	1.11424
242-006	1	5	65–74	0	0	28	1	1	1	pbmc		hkca	stim_il1b	6	3.98114	1.38157	0.831133	0.872736
242-006	1	5	65–74	0	0	28	1	1	1	pbmc		xvivo	stim_il1b	6	1.74504	0.556779	0.513614	0.597998
242-006	1	5	65–74	0	0	28	1	1	1	pbmc		lps	stim_il1b	12	4.5215	1.50884	0.961256	0.971778
242-006	1	5	65–74	0	0	28	1	1	1	pbmc		hkca	stim_il1b	12	3.47586	1.24584	0.725646	0.787137
242-006	1	5	65–74	0	0	28	1	1	1	pbmc		xvivo	stim_il1b	12	2.5765	0.946433	0.758337	0.814211
242-006	1	5	65–74	0	0	28	1	1	1	pbmc		lps	stim_il6	0	229.13	5.43429	1	1
242-006	1	5	65–74	0	0	28	1	1	1	pbmc		hkca	stim_il6	0	12.8005	2.54948	1	1
242-006	1	5	65–74	0	0	28	1	1	1	pbmc		xvivo	stim_il6	0	4.30655	1.46014	1	1
242-006	1	5	65–74	0	0	28	1	1	1	pbmc		lps	stim_il6	3	276.512	5.62225	1.20679	1.14195
242-006	1	5	65–74	0	0	28	1	1	1	pbmc		hkca	stim_il6	3	34.3958	3.53793	2.68707	1.88248
242-006	1	5	65–74	0	0	28	1	1	1	pbmc		xvivo	stim_il6	3	6.61293	1.88903	1.53555	1.3423
242-006	1	5	65–74	0	0	28	1	1	1	pbmc		lps	stim_il6	6	276.511	5.62225	1.20678	1.14195
242-006	1	5	65–74	0	0	28	1	1	1	pbmc		hkca	stim_il6	6	19.8097	2.98617	1.54758	1.34912
242-006	1	5	65–74	0	0	28	1	1	1	pbmc		xvivo	stim_il6	6	2.80393	1.03102	0.651085	0.723414
242-006	1	5	65–74	0	0	28	1	1	1	pbmc		lps	stim_il6	12	236.51	5.46599	1.03221	1.02305
242-006	1	5	65–74	0	0	28	1	1	1	pbmc		hkca	stim_il6	12	19.8771	2.98957	1.55285	1.35211
242-006	1	5	65–74	0	0	28	1	1	1	pbmc		xvivo	stim_il6	12	7.30121	1.98804	1.69537	1.43049
242-006	1	5	65–74	0	0	28	1	1	1	pbmc		hkca	stim_tnfa	0	685.74	6.5305	1	1
242-006	1	5	65–74	0	0	28	1	1	1	pbmc		lps	stim_tnfa	0	662.449	6.49594	1	1
242-006	1	5	65–74	0	0	28	1	1	1	pbmc		xvivo	stim_tnfa	0	20.7863	3.03429	1	1
242-006	1	5	65–74	0	0	28	1	1	1	pbmc		hkca	stim_tnfa	3	590.051	6.38021	0.86046	0.895659
242-006	1	5	65–74	0	0	28	1	1	1	pbmc		lps	stim_tnfa	3	567.413	6.34109	0.856538	0.892615
242-006	1	5	65–74	0	0	28	1	1	1	pbmc		xvivo	stim_tnfa	3	4.74471	1.55703	0.228261	0.296617
242-006	1	5	65–74	0	0	28	1	1	1	pbmc		lps	stim_tnfa	6	767.154	6.64269	1.15806	1.10973
242-006	1	5	65–74	0	0	28	1	1	1	pbmc		hkca	stim_tnfa	6	644.69	6.46877	0.940138	0.956159
242-006	1	5	65–74	0	0	28	1	1	1	pbmc		xvivo	stim_tnfa	6	3.35161	1.20944	0.161241	0.215667
242-006	1	5	65–74	0	0	28	1	1	1	pbmc		lps	stim_tnfa	12	622.144	6.43317	0.939157	0.95543
242-006	1	5	65–74	0	0	28	1	1	1	pbmc		hkca	stim_tnfa	12	433.281	6.07139	0.631845	0.706504
242-006	1	5	65–74	0	0	28	1	1	1	pbmc		xvivo	stim_tnfa	12	5.56818	1.71707	0.267877	0.342415
242-006	1	5	65–74	0	0	28	1	1	1	plasma	0	basal	ab40	0	115.262	4.74721
242-006	1	5	65–74	0	0	28	1	1	1	plasma	0	basal	ab40	3	121.668	4.80129
242-006	1	5	65–74	0	0	28	1	1	1	plasma	0	basal	ab40	6	130.091	4.86823
242-006	1	5	65–74	0	0	28	1	1	1	plasma	0	basal	ab40	12	122.538	4.80842
242-006	1	5	65–74	0	0	28	1	1	1	plasma	0	basal	ab42	0	5.14469	1.63796
242-006	1	5	65–74	0	0	28	1	1	1	plasma	0	basal	ab42	3	5.31915	1.67131
242-006	1	5	65–74	0	0	28	1	1	1	plasma	0	basal	ab42	6	4.96085	1.60158
242-006	1	5	65–74	0	0	28	1	1	1	plasma	0	basal	ab42	12	4.28115	1.45422
242-006	1	5	65–74	0	0	28	1	1	1	plasma	0	basal	ab42_40	0	0.0446347	-3.10924
242-006	1	5	65–74	0	0	28	1	1	1	plasma	0	basal	ab42_40	3	0.0437186	-3.12998
242-006	1	5	65–74	0	0	28	1	1	1	plasma	0	basal	ab42_40	6	0.0381337	-3.26666
242-006	1	5	65–74	0	0	28	1	1	1	plasma	0	basal	ab42_40	12	0.0349374	-3.3542
242-006	1	5	65–74	0	0	28	1	1	1	plasma	0	basal	ifng	0	659.748	6.49186
242-006	1	5	65–74	0	0	28	1	1	1	plasma	0	basal	ifng	3	1449.18	7.27875
242-006	1	5	65–74	0	0	28	1	1	1	plasma	0	basal	ifng	6	1293.29	7.16495
242-006	1	5	65–74	0	0	28	1	1	1	plasma	0	basal	ifng	12	608.678	6.41129
242-006	1	5	65–74	0	0	28	1	1	1	plasma	0	basal	il10	0	901.486	6.80404
242-006	1	5	65–74	0	0	28	1	1	1	plasma	0	basal	il10	3	956.717	6.86351
242-006	1	5	65–74	0	0	28	1	1	1	plasma	0	basal	il10	6	1195.06	7.08595
242-006	1	5	65–74	0	0	28	1	1	1	plasma	0	basal	il10	12	913.636	6.81743
242-006	1	5	65–74	0	0	28	1	1	1	plasma	0	basal	il1b	0	104.057	4.64494
242-006	1	5	65–74	0	0	28	1	1	1	plasma	0	basal	il1b	3	163.037	5.09398
242-006	1	5	65–74	0	0	28	1	1	1	plasma	0	basal	il1b	6	89.8864	4.49855
242-006	1	5	65–74	0	0	28	1	1	1	plasma	0	basal	il1b	12	40.4772	3.70074
242-006	1	5	65–74	0	0	28	1	1	1	plasma	0	basal	il2	0	83.7975	4.4284
242-006	1	5	65–74	0	0	28	1	1	1	plasma	0	basal	il2	3	139.095	4.93516
242-006	1	5	65–74	0	0	28	1	1	1	plasma	0	basal	il2	6	107.848	4.68072
242-006	1	5	65–74	0	0	28	1	1	1	plasma	0	basal	il2	12	109.215	4.69331
242-006	1	5	65–74	0	0	28	1	1	1	plasma	0	basal	il6	0	2347.16	7.76096
242-006	1	5	65–74	0	0	28	1	1	1	plasma	0	basal	il6	3	3071.9	8.03005
242-006	1	5	65–74	0	0	28	1	1	1	plasma	0	basal	il6	6	2494.39	7.8218
242-006	1	5	65–74	0	0	28	1	1	1	plasma	0	basal	il6	12	1605.33	7.38108
242-006	1	5	65–74	0	0	28	1	1	1	plasma	0	basal	tnfa	0	362.435	5.89284
242-006	1	5	65–74	0	0	28	1	1	1	plasma	0	basal	tnfa	3	395.011	5.97891
242-006	1	5	65–74	0	0	28	1	1	1	plasma	0	basal	tnfa	6	408.786	6.01319
242-006	1	5	65–74	0	0	28	1	1	1	plasma	0	basal	tnfa	12	334.335	5.81214
242-007	1	6	55–64	0	0	28	0	0	0	csf	1	basal	ab40	0	14565.9	9.58644
242-007	1	6	55–64	0	0	28	0	0	0	csf	1	basal	ab40	3	18952.4	9.84968
242-007	1	6	55–64	0	0	28	0	0	0	csf	1	basal	ab40	12					No Result Available (participant withdrew from study or biofluid collection or neuropsyc test declined)
242-007	1	6	55–64	0	0	28	0	0	0	csf	1	basal	ab42	0	1091.5	6.99531
242-007	1	6	55–64	0	0	28	0	0	0	csf	1	basal	ab42	3	1226.59	7.11199
242-007	1	6	55–64	0	0	28	0	0	0	csf	1	basal	ab42	12					No Result Available (participant withdrew from study or biofluid collection or neuropsyc test declined)
242-007	1	6	55–64	0	0	28	0	0	0	csf	1	basal	ab42_40	0	0.0749354	-2.59113
242-007	1	6	55–64	0	0	28	0	0	0	csf	1	basal	ab42_40	3	0.0647196	-2.73769
242-007	1	6	55–64	0	0	28	0	0	0	csf	1	basal	ab42_40	12					No Result Available (participant withdrew from study or biofluid collection or neuropsyc test declined)
242-007	1	6	55–64	0	0	28	0	0	0	csf	1	basal	gfap	0	24897.4	10.1225
242-007	1	6	55–64	0	0	28	0	0	0	csf	1	basal	gfap	3	16891.3	9.73456
242-007	1	6	55–64	0	0	28	0	0	0	csf	1	basal	gfap	12					No Result Available (participant withdrew from study or biofluid collection or neuropsyc test declined)
242-007	1	6	55–64	0	0	28	0	0	0	csf	1	basal	ifng	0	48.9497	3.89079
242-007	1	6	55–64	0	0	28	0	0	0	csf	1	basal	ifng	3	48.0763	3.87279
242-007	1	6	55–64	0	0	28	0	0	0	csf	1	basal	ifng	12					No Result Available (participant withdrew from study or biofluid collection or neuropsyc test declined)
242-007	1	6	55–64	0	0	28	0	0	0	csf	1	basal	il10	0	287.425	5.66096
242-007	1	6	55–64	0	0	28	0	0	0	csf	1	basal	il10	3	256.51	5.54717
242-007	1	6	55–64	0	0	28	0	0	0	csf	1	basal	il10	12					No Result Available (participant withdrew from study or biofluid collection or neuropsyc test declined)
242-007	1	6	55–64	0	0	28	0	0	0	csf	1	basal	il1b	0					Immunoassay failure for single analyte
242-007	1	6	55–64	0	0	28	0	0	0	csf	1	basal	il1b	3	84.9589	4.44217
242-007	1	6	55–64	0	0	28	0	0	0	csf	1	basal	il1b	12					No Result Available (participant withdrew from study or biofluid collection or neuropsyc test declined)
242-007	1	6	55–64	0	0	28	0	0	0	csf	1	basal	il2	0	97.2201	4.57698
242-007	1	6	55–64	0	0	28	0	0	0	csf	1	basal	il2	3	85.9872	4.4542
242-007	1	6	55–64	0	0	28	0	0	0	csf	1	basal	il2	12					No Result Available (participant withdrew from study or biofluid collection or neuropsyc test declined)
242-007	1	6	55–64	0	0	28	0	0	0	csf	1	basal	il6	0	2673.94	7.89131
242-007	1	6	55–64	0	0	28	0	0	0	csf	1	basal	il6	3	5203.53	8.55709
242-007	1	6	55–64	0	0	28	0	0	0	csf	1	basal	il6	12					No Result Available (participant withdrew from study or biofluid collection or neuropsyc test declined)
242-007	1	6	55–64	0	0	28	0	0	0	csf	1	basal	nfl	0	1066.66	6.97229
242-007	1	6	55–64	0	0	28	0	0	0	csf	1	basal	nfl	3	1010.29	6.91799
242-007	1	6	55–64	0	0	28	0	0	0	csf	1	basal	nfl	12					No Result Available (participant withdrew from study or biofluid collection or neuropsyc test declined)
242-007	1	6	55–64	0	0	28	0	0	0	csf	1	basal	ptau181	0	29.5169	3.38496
242-007	1	6	55–64	0	0	28	0	0	0	csf	1	basal	ptau181	3	27.5536	3.31613
242-007	1	6	55–64	0	0	28	0	0	0	csf	1	basal	ptau181	12					No Result Available (participant withdrew from study or biofluid collection or neuropsyc test declined)
242-007	1	6	55–64	0	0	28	0	0	0	csf	1	basal	ptau181_ab42	0	0.0270425	-3.61035
242-007	1	6	55–64	0	0	28	0	0	0	csf	1	basal	ptau181_ab42	3	0.0224636	-3.79586
242-007	1	6	55–64	0	0	28	0	0	0	csf	1	basal	ptau181_ab42	12					No Result Available (participant withdrew from study or biofluid collection or neuropsyc test declined)
242-007	1	6	55–64	0	0	28	0	0	0	csf	1	basal	ptau181_ttau	0	0.244689	-1.40777
242-007	1	6	55–64	0	0	28	0	0	0	csf	1	basal	ptau181_ttau	3	0.179257	-1.71893
242-007	1	6	55–64	0	0	28	0	0	0	csf	1	basal	ptau181_ttau	12					No Result Available (participant withdrew from study or biofluid collection or neuropsyc test declined)
242-007	1	6	55–64	0	0	28	0	0	0	csf	1	basal	tnfa	0	98.9826	4.59494
242-007	1	6	55–64	0	0	28	0	0	0	csf	1	basal	tnfa	3	105.225	4.6561
242-007	1	6	55–64	0	0	28	0	0	0	csf	1	basal	tnfa	12					No Result Available (participant withdrew from study or biofluid collection or neuropsyc test declined)
242-007	1	6	55–64	0	0	28	0	0	0	csf	1	basal	ttau	0	120.63	4.79273
242-007	1	6	55–64	0	0	28	0	0	0	csf	1	basal	ttau	3	153.71	5.03507
242-007	1	6	55–64	0	0	28	0	0	0	csf	1	basal	ttau	12					No Result Available (participant withdrew from study or biofluid collection or neuropsyc test declined)
242-007	1	6	55–64	0	0	28	0	0	0	csf_plasma			csf_plas_ab42	0	173.937
242-007	1	6	55–64	0	0	28	0	0	0	csf_plasma			csf_plas_ab42	3	180.991
242-007	1	6	55–64	0	0	28	0	0	0	neuropsyc		faq	faq	0	0
242-007	1	6	55–64	0	0	28	0	0	0	neuropsyc		npiq	npiq	0	0
242-007	1	6	55–64	0	0	28	0	0	0	neuropsyc		faq	faq	3	0
242-007	1	6	55–64	0	0	28	0	0	0	neuropsyc		npiq	npiq	3	0
242-007	1	6	55–64	0	0	28	0	0	0	neuropsyc		faq	faq	6					Test not administered per protocol for this subject
242-007	1	6	55–64	0	0	28	0	0	0	neuropsyc		faq	faq	12	0
242-007	1	6	55–64	0	0	28	0	0	0	neuropsyc		npiq	npiq	6					Test not administered per protocol for this subject
242-007	1	6	55–64	0	0	28	0	0	0	neuropsyc		npiq	npiq	12	2
242-007	1	6	55–64	0	0	28	0	0	0	neuropsyc		rbans	rbans	0	107
242-007	1	6	55–64	0	0	28	0	0	0	neuropsyc		rbans	rbans	3	112
242-007	1	6	55–64	0	0	28	0	0	0	neuropsyc		rbans	rbans	6	110
242-007	1	6	55–64	0	0	28	0	0	0	neuropsyc		rbans	rbans	12	122
242-007	1	6	55–64	0	0	28	0	0	0	pbmc		hkbcg	stim_ifng	0	487.473	6.18924	1	1
242-007	1	6	55–64	0	0	28	0	0	0	pbmc		xvivo	stim_ifng	0	3.42856	1.23214	1	1
242-007	1	6	55–64	0	0	28	0	0	0	pbmc		hkbcg	stim_ifng	3	4322.86	8.37167	8.86789	3.30274
242-007	1	6	55–64	0	0	28	0	0	0	pbmc		xvivo	stim_ifng	3	2.06521	0.725233	0.602356	0.680194
242-007	1	6	55–64	0	0	28	0	0	0	pbmc		hkbcg	stim_ifng	6	115.651	4.75057	0.237245	0.307132
242-007	1	6	55–64	0	0	28	0	0	0	pbmc		xvivo	stim_ifng	6	3.63732	1.29125	1.06089	1.04327
242-007	1	6	55–64	0	0	28	0	0	0	pbmc		hkbcg	stim_ifng	12	4320.47	8.37112	8.86298	3.30202
242-007	1	6	55–64	0	0	28	0	0	0	pbmc		xvivo	stim_ifng	12	1.06345	0.0615223	0.310175	0.38976
242-007	1	6	55–64	0	0	28	0	0	0	pbmc		lps	stim_il1b	0	0.650446	-0.430096	1	1
242-007	1	6	55–64	0	0	28	0	0	0	pbmc		hkca	stim_il1b	0	0.573377	-0.556213	1	1
242-007	1	6	55–64	0	0	28	0	0	0	pbmc		xvivo	stim_il1b	0	0.397049	-0.923695	1	1
242-007	1	6	55–64	0	0	28	0	0	0	pbmc		lps	stim_il1b	3	18.8943	2.93886	29.0482	4.9092
242-007	1	6	55–64	0	0	28	0	0	0	pbmc		hkca	stim_il1b	3	13.9341	2.63434	24.3019	4.66117
242-007	1	6	55–64	0	0	28	0	0	0	pbmc		xvivo	stim_il1b	3	9.14666	2.21339	23.0366	4.58716
242-007	1	6	55–64	0	0	28	0	0	0	pbmc		lps	stim_il1b	6	24.881	3.2141	38.2522	5.2947
242-007	1	6	55–64	0	0	28	0	0	0	pbmc		hkca	stim_il1b	6	16.0188	2.77376	27.9376	4.85487
242-007	1	6	55–64	0	0	28	0	0	0	pbmc		xvivo	stim_il1b	6	10.5522	2.35633	26.5765	4.78537
242-007	1	6	55–64	0	0	28	0	0	0	pbmc		lps	stim_il1b	12	20.1442	3.00292	30.9698	4.99864
242-007	1	6	55–64	0	0	28	0	0	0	pbmc		hkca	stim_il1b	12	13.3147	2.58887	23.2216	4.59822
242-007	1	6	55–64	0	0	28	0	0	0	pbmc		xvivo	stim_il1b	12	7.1132	1.96195	17.9152	4.24147
242-007	1	6	55–64	0	0	28	0	0	0	pbmc		lps	stim_il6	0	145.805	4.98227	1	1
242-007	1	6	55–64	0	0	28	0	0	0	pbmc		hkca	stim_il6	0	7.46521	2.01025	1	1
242-007	1	6	55–64	0	0	28	0	0	0	pbmc		xvivo	stim_il6	0	1.58951	0.463425	1	1
242-007	1	6	55–64	0	0	28	0	0	0	pbmc		lps	stim_il6	3	520.904	6.25557	3.5726	2.19302
242-007	1	6	55–64	0	0	28	0	0	0	pbmc		hkca	stim_il6	3	26.3765	3.27247	3.53326	2.18055
242-007	1	6	55–64	0	0	28	0	0	0	pbmc		xvivo	stim_il6	3	21.1276	3.05058	13.2919	3.83713
242-007	1	6	55–64	0	0	28	0	0	0	pbmc		lps	stim_il6	6	367.961	5.90798	2.52365	1.81707
242-007	1	6	55–64	0	0	28	0	0	0	pbmc		hkca	stim_il6	6	33.5254	3.5123	4.49089	2.45704
242-007	1	6	55–64	0	0	28	0	0	0	pbmc		xvivo	stim_il6	6	12.3731	2.51552	7.7842	3.13491
242-007	1	6	55–64	0	0	28	0	0	0	pbmc		lps	stim_il6	12	520.247	6.2543	3.5681	2.19159
242-007	1	6	55–64	0	0	28	0	0	0	pbmc		hkca	stim_il6	12	32.4906	3.48095	4.35226	2.42015
242-007	1	6	55–64	0	0	28	0	0	0	pbmc		xvivo	stim_il6	12	11.1448	2.41097	7.01145	3.00206
242-007	1	6	55–64	0	0	28	0	0	0	pbmc		lps	stim_tnfa	0	485.944	6.18609	1	1
242-007	1	6	55–64	0	0	28	0	0	0	pbmc		hkca	stim_tnfa	0	274.294	5.6142	1	1
242-007	1	6	55–64	0	0	28	0	0	0	pbmc		xvivo	stim_tnfa	0	3.13736	1.14338	1	1
242-007	1	6	55–64	0	0	28	0	0	0	pbmc		lps	stim_tnfa	3	894.457	6.79622	1.84066	1.50623
242-007	1	6	55–64	0	0	28	0	0	0	pbmc		hkca	stim_tnfa	3	293.996	5.68357	1.07183	1.05091
242-007	1	6	55–64	0	0	28	0	0	0	pbmc		xvivo	stim_tnfa	3	7.66864	2.03714	2.44429	1.78421
242-007	1	6	55–64	0	0	28	0	0	0	pbmc		lps	stim_tnfa	6	897.247	6.79933	1.8464	1.50914
242-007	1	6	55–64	0	0	28	0	0	0	pbmc		hkca	stim_tnfa	6	400.469	5.99264	1.46	1.29866
242-007	1	6	55–64	0	0	28	0	0	0	pbmc		xvivo	stim_tnfa	6	9.63639	2.26555	3.07149	2.02556
242-007	1	6	55–64	0	0	28	0	0	0	pbmc		lps	stim_tnfa	12	1036.78	6.94387	2.13353	1.64779
242-007	1	6	55–64	0	0	28	0	0	0	pbmc		hkca	stim_tnfa	12	416.87	6.03277	1.51979	1.33331
242-007	1	6	55–64	0	0	28	0	0	0	pbmc		xvivo	stim_tnfa	12	7.91894	2.06926	2.52407	1.81724
242-007	1	6	55–64	0	0	28	0	0	0	plasma	0	basal	ab40	0	108.422	4.68603
242-007	1	6	55–64	0	0	28	0	0	0	plasma	0	basal	ab40	3	103.499	4.63956
242-007	1	6	55–64	0	0	28	0	0	0	plasma	0	basal	ab40	6	111.374	4.71289
242-007	1	6	55–64	0	0	28	0	0	0	plasma	0	basal	ab40	12	108.201	4.68399
242-007	1	6	55–64	0	0	28	0	0	0	plasma	0	basal	ab42	0	6.27524	1.83661
242-007	1	6	55–64	0	0	28	0	0	0	plasma	0	basal	ab42	3	6.77706	1.91354
242-007	1	6	55–64	0	0	28	0	0	0	plasma	0	basal	ab42	6	7.35985	1.99604
242-007	1	6	55–64	0	0	28	0	0	0	plasma	0	basal	ab42	12	7.42657	2.00506
242-007	1	6	55–64	0	0	28	0	0	0	plasma	0	basal	ab42_40	0	0.057878	-2.84942
242-007	1	6	55–64	0	0	28	0	0	0	plasma	0	basal	ab42_40	3	0.0654794	-2.72602
242-007	1	6	55–64	0	0	28	0	0	0	plasma	0	basal	ab42_40	6	0.0660824	-2.71685
242-007	1	6	55–64	0	0	28	0	0	0	plasma	0	basal	ab42_40	12	0.068637	-2.67892
242-007	1	6	55–64	0	0	28	0	0	0	plasma	0	basal	ifng	0	1669.83	7.42048
242-007	1	6	55–64	0	0	28	0	0	0	plasma	0	basal	ifng	3	2100.51	7.64993
242-007	1	6	55–64	0	0	28	0	0	0	plasma	0	basal	ifng	6	3438.7	8.14285
242-007	1	6	55–64	0	0	28	0	0	0	plasma	0	basal	ifng	12	1584.3	7.3679
242-007	1	6	55–64	0	0	28	0	0	0	plasma	0	basal	il10	0	582.28	6.36695
242-007	1	6	55–64	0	0	28	0	0	0	plasma	0	basal	il10	3	829.661	6.72102
242-007	1	6	55–64	0	0	28	0	0	0	plasma	0	basal	il10	6	551.318	6.31231
242-007	1	6	55–64	0	0	28	0	0	0	plasma	0	basal	il10	12	825.393	6.71586
242-007	1	6	55–64	0	0	28	0	0	0	plasma	0	basal	il1b	0	151.429	5.02012
242-007	1	6	55–64	0	0	28	0	0	0	plasma	0	basal	il1b	3	367.541	5.90683
242-007	1	6	55–64	0	0	28	0	0	0	plasma	0	basal	il1b	6	170.08	5.13627
242-007	1	6	55–64	0	0	28	0	0	0	plasma	0	basal	il1b	12	152.673	5.0283
242-007	1	6	55–64	0	0	28	0	0	0	plasma	0	basal	il2	0	278.799	5.63049
242-007	1	6	55–64	0	0	28	0	0	0	plasma	0	basal	il2	3	223.557	5.40967
242-007	1	6	55–64	0	0	28	0	0	0	plasma	0	basal	il2	6	166.339	5.11403
242-007	1	6	55–64	0	0	28	0	0	0	plasma	0	basal	il2	12	195.044	5.27322
242-007	1	6	55–64	0	0	28	0	0	0	plasma	0	basal	il6	0	2906.56	7.97473
242-007	1	6	55–64	0	0	28	0	0	0	plasma	0	basal	il6	3	2354.83	7.76422
242-007	1	6	55–64	0	0	28	0	0	0	plasma	0	basal	il6	6	3546.36	8.17368
242-007	1	6	55–64	0	0	28	0	0	0	plasma	0	basal	il6	12	3062.36	8.02694
242-007	1	6	55–64	0	0	28	0	0	0	plasma	0	basal	tnfa	0	1120.28	7.02133
242-007	1	6	55–64	0	0	28	0	0	0	plasma	0	basal	tnfa	3	1072.79	6.97801
242-007	1	6	55–64	0	0	28	0	0	0	plasma	0	basal	tnfa	6	1004.92	6.91267
242-007	1	6	55–64	0	0	28	0	0	0	plasma	0	basal	tnfa	12	942.754	6.84881
242-008	1	7	55–64	0	0	29	0	0	1	csf	1	basal	ab40	0	9183	9.12511
242-008	1	7	55–64	0	0	29	0	0	1	csf	1	basal	ab40	3	6423.39	8.7677
242-008	1	7	55–64	0	0	29	0	0	1	csf	1	basal	ab40	12	4993.7	8.51593
242-008	1	7	55–64	0	0	29	0	0	1	csf	1	basal	ab42	0	613.37	6.41897
242-008	1	7	55–64	0	0	29	0	0	1	csf	1	basal	ab42	3	385.7	5.95506
242-008	1	7	55–64	0	0	29	0	0	1	csf	1	basal	ab42	12	251.38	5.52697
242-008	1	7	55–64	0	0	29	0	0	1	csf	1	basal	ab42_40	0	0.0667941	-2.70614
242-008	1	7	55–64	0	0	29	0	0	1	csf	1	basal	ab42_40	3	0.0600462	-2.81264
242-008	1	7	55–64	0	0	29	0	0	1	csf	1	basal	ab42_40	12	0.0503394	-2.98897
242-008	1	7	55–64	0	0	29	0	0	1	csf	1	basal	gfap	0	27931.7	10.2375
242-008	1	7	55–64	0	0	29	0	0	1	csf	1	basal	gfap	3	23071.7	10.0464
242-008	1	7	55–64	0	0	29	0	0	1	csf	1	basal	gfap	12	31634	10.362
242-008	1	7	55–64	0	0	29	0	0	1	csf	1	basal	ifng	0	63.2964	4.14783
242-008	1	7	55–64	0	0	29	0	0	1	csf	1	basal	ifng	3	32.5821	3.48376
242-008	1	7	55–64	0	0	29	0	0	1	csf	1	basal	ifng	12	35.3994	3.5667
242-008	1	7	55–64	0	0	29	0	0	1	csf	1	basal	il10	0	115.734	4.75129
242-008	1	7	55–64	0	0	29	0	0	1	csf	1	basal	il10	3	120.581	4.79232
242-008	1	7	55–64	0	0	29	0	0	1	csf	1	basal	il10	12	122.101	4.80485
242-008	1	7	55–64	0	0	29	0	0	1	csf	1	basal	il1b	0	42.9448	3.75992
242-008	1	7	55–64	0	0	29	0	0	1	csf	1	basal	il1b	3	42.4306	3.74787
242-008	1	7	55–64	0	0	29	0	0	1	csf	1	basal	il1b	12	40.0392	3.68986
242-008	1	7	55–64	0	0	29	0	0	1	csf	1	basal	il2	0	77.1158	4.34531
242-008	1	7	55–64	0	0	29	0	0	1	csf	1	basal	il2	3	80.1897	4.3844
242-008	1	7	55–64	0	0	29	0	0	1	csf	1	basal	il2	12	70.6318	4.25748
242-008	1	7	55–64	0	0	29	0	0	1	csf	1	basal	il6	0	3990.25	8.29161
242-008	1	7	55–64	0	0	29	0	0	1	csf	1	basal	il6	3	2781.97	7.93092
242-008	1	7	55–64	0	0	29	0	0	1	csf	1	basal	il6	12	3123.68	8.04677
242-008	1	7	55–64	0	0	29	0	0	1	csf	1	basal	nfl	0	1266.21	7.14378
242-008	1	7	55–64	0	0	29	0	0	1	csf	1	basal	nfl	3	1058.5	6.96461
242-008	1	7	55–64	0	0	29	0	0	1	csf	1	basal	nfl	12	1055.79	6.96204
242-008	1	7	55–64	0	0	29	0	0	1	csf	1	basal	ptau181	0	20.2165	3.0065
242-008	1	7	55–64	0	0	29	0	0	1	csf	1	basal	ptau181	3	19.5454	2.97274
242-008	1	7	55–64	0	0	29	0	0	1	csf	1	basal	ptau181	12	20.0787	2.99966
242-008	1	7	55–64	0	0	29	0	0	1	csf	1	basal	ptau181_ab42	0	0.0329597	-3.41247
242-008	1	7	55–64	0	0	29	0	0	1	csf	1	basal	ptau181_ab42	3	0.050675	-2.98232
242-008	1	7	55–64	0	0	29	0	0	1	csf	1	basal	ptau181_ab42	12	0.0798738	-2.52731
242-008	1	7	55–64	0	0	29	0	0	1	csf	1	basal	ptau181_ttau	0	0.209454	-1.56325
242-008	1	7	55–64	0	0	29	0	0	1	csf	1	basal	ptau181_ttau	3	0.237115	-1.43921
242-008	1	7	55–64	0	0	29	0	0	1	csf	1	basal	ptau181_ttau	12	0.211666	-1.55274
242-008	1	7	55–64	0	0	29	0	0	1	csf	1	basal	tnfa	0	81.9003	4.4055
242-008	1	7	55–64	0	0	29	0	0	1	csf	1	basal	tnfa	3	71.5633	4.27058
242-008	1	7	55–64	0	0	29	0	0	1	csf	1	basal	tnfa	12	62.1961	4.13029
242-008	1	7	55–64	0	0	29	0	0	1	csf	1	basal	ttau	0	96.52	4.56975
242-008	1	7	55–64	0	0	29	0	0	1	csf	1	basal	ttau	3	82.43	4.41195
242-008	1	7	55–64	0	0	29	0	0	1	csf	1	basal	ttau	12	94.86	4.5524
242-008	1	7	55–64	0	0	29	0	0	1	csf_plasma			csf_plas_ab42	0	104.826
242-008	1	7	55–64	0	0	29	0	0	1	csf_plasma			csf_plas_ab42	3	56.8598
242-008	1	7	55–64	0	0	29	0	0	1	csf_plasma			csf_plas_ab42	12	34.9561
242-008	1	7	55–64	0	0	29	0	0	1	neuropsyc		faq	faq	0	0
242-008	1	7	55–64	0	0	29	0	0	1	neuropsyc		npiq	npiq	0	0
242-008	1	7	55–64	0	0	29	0	0	1	neuropsyc		faq	faq	3	2
242-008	1	7	55–64	0	0	29	0	0	1	neuropsyc		npiq	npiq	3	0
242-008	1	7	55–64	0	0	29	0	0	1	neuropsyc		faq	faq	6					Test not administered per protocol for this subject
242-008	1	7	55–64	0	0	29	0	0	1	neuropsyc		faq	faq	12	3
242-008	1	7	55–64	0	0	29	0	0	1	neuropsyc		npiq	npiq	6					Test not administered per protocol for this subject
242-008	1	7	55–64	0	0	29	0	0	1	neuropsyc		npiq	npiq	12	2
242-008	1	7	55–64	0	0	29	0	0	1	neuropsyc		rbans	rbans	0	92
242-008	1	7	55–64	0	0	29	0	0	1	neuropsyc		rbans	rbans	3	110
242-008	1	7	55–64	0	0	29	0	0	1	neuropsyc		rbans	rbans	6	112
242-008	1	7	55–64	0	0	29	0	0	1	neuropsyc		rbans	rbans	12	119
242-008	1	7	55–64	0	0	29	0	0	1	pbmc		hkbcg	stim_ifng	0	47.8891	3.86889	1	1
242-008	1	7	55–64	0	0	29	0	0	1	pbmc		xvivo	stim_ifng	0	3.4924	1.25059	1	1
242-008	1	7	55–64	0	0	29	0	0	1	pbmc		hkbcg	stim_ifng	3	7216.5	8.88412	150.692	7.245
242-008	1	7	55–64	0	0	29	0	0	1	pbmc		xvivo	stim_ifng	3	1.25811	0.229614	0.360244	0.443865
242-008	1	7	55–64	0	0	29	0	0	1	pbmc		hkbcg	stim_ifng	6	50.691	3.92575	1.05851	1.0416
242-008	1	7	55–64	0	0	29	0	0	1	pbmc		xvivo	stim_ifng	6	3.83019	1.34291	1.09672	1.06814
242-008	1	7	55–64	0	0	29	0	0	1	pbmc		hkbcg	stim_ifng	12	160.208	5.07647	3.3454	2.11949
242-008	1	7	55–64	0	0	29	0	0	1	pbmc		xvivo	stim_ifng	12	1.42209	0.35213	0.407197	0.492825
242-008	1	7	55–64	0	0	29	0	0	1	pbmc		lps	stim_il1b	0	4.22418	1.44083	1	1
242-008	1	7	55–64	0	0	29	0	0	1	pbmc		hkca	stim_il1b	0	1.92472	0.654783	1	1
242-008	1	7	55–64	0	0	29	0	0	1	pbmc		xvivo	stim_il1b	0	1.09359	0.0894677	1	1
242-008	1	7	55–64	0	0	29	0	0	1	pbmc		lps	stim_il1b	3	18.0464	2.89295	4.27216	2.39839
242-008	1	7	55–64	0	0	29	0	0	1	pbmc		hkca	stim_il1b	3	2.78562	1.02447	1.44728	1.29118
242-008	1	7	55–64	0	0	29	0	0	1	pbmc		xvivo	stim_il1b	3	1.51268	0.413886	1.38323	1.25292
242-008	1	7	55–64	0	0	29	0	0	1	pbmc		lps	stim_il1b	6	584.215	6.37027	138.303	7.12208
242-008	1	7	55–64	0	0	29	0	0	1	pbmc		hkca	stim_il1b	6	256.365	5.5466	133.196	7.06819
242-008	1	7	55–64	0	0	29	0	0	1	pbmc		xvivo	stim_il1b	6	41.4837	3.7253	37.9334	5.28294
242-008	1	7	55–64	0	0	29	0	0	1	pbmc		lps	stim_il1b	12	18.5496	2.92045	4.39129	2.43063
242-008	1	7	55–64	0	0	29	0	0	1	pbmc		hkca	stim_il1b	12	14.1818	2.65196	7.36822	3.06492
242-008	1	7	55–64	0	0	29	0	0	1	pbmc		xvivo	stim_il1b	12	8.94266	2.19083	8.17733	3.19807
242-008	1	7	55–64	0	0	29	0	0	1	pbmc		lps	stim_il6	0	409.317	6.01449	1	1
242-008	1	7	55–64	0	0	29	0	0	1	pbmc		hkca	stim_il6	0	4.41563	1.48515	1	1
242-008	1	7	55–64	0	0	29	0	0	1	pbmc		xvivo	stim_il6	0	1.42963	0.357414	1	1
242-008	1	7	55–64	0	0	29	0	0	1	pbmc		lps	stim_il6	3	1126.84	7.02717	2.75298	1.90804
242-008	1	7	55–64	0	0	29	0	0	1	pbmc		hkca	stim_il6	3	11.9458	2.48038	2.70534	1.88961
242-008	1	7	55–64	0	0	29	0	0	1	pbmc		xvivo	stim_il6	3	6.15469	1.81721	4.3051	2.40738
242-008	1	7	55–64	0	0	29	0	0	1	pbmc		lps	stim_il6	6	1938.91	7.56988	4.73693	2.52028
242-008	1	7	55–64	0	0	29	0	0	1	pbmc		hkca	stim_il6	6	1014.77	6.92241	229.812	7.85057
242-008	1	7	55–64	0	0	29	0	0	1	pbmc		xvivo	stim_il6	6	229.656	5.43658	160.641	7.33665
242-008	1	7	55–64	0	0	29	0	0	1	pbmc		lps	stim_il6	12	425.768	6.05389	1.04019	1.0287
242-008	1	7	55–64	0	0	29	0	0	1	pbmc		hkca	stim_il6	12	48.8612	3.88898	11.0655	3.59282
242-008	1	7	55–64	0	0	29	0	0	1	pbmc		xvivo	stim_il6	12	15.8404	2.76256	11.0801	3.59456
242-008	1	7	55–64	0	0	29	0	0	1	pbmc		lps	stim_tnfa	0	1499.86	7.31313	1	1
242-008	1	7	55–64	0	0	29	0	0	1	pbmc		hkca	stim_tnfa	0	507.884	6.23025	1	1
242-008	1	7	55–64	0	0	29	0	0	1	pbmc		xvivo	stim_tnfa	0	1.32319	0.280049	1	1
242-008	1	7	55–64	0	0	29	0	0	1	pbmc		lps	stim_tnfa	3	3245.8	8.08512	2.16407	1.66178
242-008	1	7	55–64	0	0	29	0	0	1	pbmc		hkca	stim_tnfa	3	442.785	6.09308	0.871822	0.904443
242-008	1	7	55–64	0	0	29	0	0	1	pbmc		xvivo	stim_tnfa	3	1.99076	0.688517	1.50451	1.32453
242-008	1	7	55–64	0	0	29	0	0	1	pbmc		lps	stim_tnfa	6	4102.13	8.31926	2.73501	1.90111
242-008	1	7	55–64	0	0	29	0	0	1	pbmc		hkca	stim_tnfa	6	3458.12	8.14848	6.80888	2.96511
242-008	1	7	55–64	0	0	29	0	0	1	pbmc		xvivo	stim_tnfa	6	65.6361	4.18413	49.6043	5.66119
242-008	1	7	55–64	0	0	29	0	0	1	pbmc		lps	stim_tnfa	12	904.659	6.80756	0.603162	0.68092
242-008	1	7	55–64	0	0	29	0	0	1	pbmc		hkca	stim_tnfa	12	458.611	6.1282	0.902984	0.928263
242-008	1	7	55–64	0	0	29	0	0	1	pbmc		xvivo	stim_tnfa	12	6.71272	1.904	5.07312	2.60244
242-008	1	7	55–64	0	0	29	0	0	1	plasma	0	basal	ab40	0	97.4955	4.57981
242-008	1	7	55–64	0	0	29	0	0	1	plasma	0	basal	ab40	3	105.578	4.65945
242-008	1	7	55–64	0	0	29	0	0	1	plasma	0	basal	ab40	6	96.026	4.56462
242-008	1	7	55–64	0	0	29	0	0	1	plasma	0	basal	ab40	12	108.803	4.68954
242-008	1	7	55–64	0	0	29	0	0	1	plasma	0	basal	ab42	0	5.85132	1.76667
242-008	1	7	55–64	0	0	29	0	0	1	plasma	0	basal	ab42	3	6.78336	1.91447
242-008	1	7	55–64	0	0	29	0	0	1	plasma	0	basal	ab42	6	6.55514	1.88025
242-008	1	7	55–64	0	0	29	0	0	1	plasma	0	basal	ab42	12	7.19131	1.97287
242-008	1	7	55–64	0	0	29	0	0	1	plasma	0	basal	ab42_40	0	0.0600163	-2.81314
242-008	1	7	55–64	0	0	29	0	0	1	plasma	0	basal	ab42_40	3	0.0642495	-2.74498
242-008	1	7	55–64	0	0	29	0	0	1	plasma	0	basal	ab42_40	6	0.0682642	-2.68437
242-008	1	7	55–64	0	0	29	0	0	1	plasma	0	basal	ab42_40	12	0.0660948	-2.71667
242-008	1	7	55–64	0	0	29	0	0	1	plasma	0	basal	ifng	0	1397.99	7.24279
242-008	1	7	55–64	0	0	29	0	0	1	plasma	0	basal	ifng	3	1064.28	6.97006
242-008	1	7	55–64	0	0	29	0	0	1	plasma	0	basal	ifng	6	1512.46	7.32149
242-008	1	7	55–64	0	0	29	0	0	1	plasma	0	basal	ifng	12	1099.99	7.00306
242-008	1	7	55–64	0	0	29	0	0	1	plasma	0	basal	il10	0	1098.17	7.0014
242-008	1	7	55–64	0	0	29	0	0	1	plasma	0	basal	il10	3	860.125	6.75708
242-008	1	7	55–64	0	0	29	0	0	1	plasma	0	basal	il10	6	746.565	6.61548
242-008	1	7	55–64	0	0	29	0	0	1	plasma	0	basal	il10	12	1011.82	6.91951
242-008	1	7	55–64	0	0	29	0	0	1	plasma	0	basal	il1b	0	145.207	4.97816
242-008	1	7	55–64	0	0	29	0	0	1	plasma	0	basal	il1b	3	151.429	5.02012
242-008	1	7	55–64	0	0	29	0	0	1	plasma	0	basal	il1b	6	125.274	4.8305
242-008	1	7	55–64	0	0	29	0	0	1	plasma	0	basal	il1b	12	48.0444	3.87213
242-008	1	7	55–64	0	0	29	0	0	1	plasma	0	basal	il2	0	180.717	5.19693
242-008	1	7	55–64	0	0	29	0	0	1	plasma	0	basal	il2	3	150.894	5.01658
242-008	1	7	55–64	0	0	29	0	0	1	plasma	0	basal	il2	6	159.968	5.07497
242-008	1	7	55–64	0	0	29	0	0	1	plasma	0	basal	il2	12	196.041	5.27833
242-008	1	7	55–64	0	0	29	0	0	1	plasma	0	basal	il6	0	5228.19	8.56182
242-008	1	7	55–64	0	0	29	0	0	1	plasma	0	basal	il6	3	2841.07	7.95194
242-008	1	7	55–64	0	0	29	0	0	1	plasma	0	basal	il6	6	4007.1	8.29582
242-008	1	7	55–64	0	0	29	0	0	1	plasma	0	basal	il6	12	4496.58	8.41107
242-008	1	7	55–64	0	0	29	0	0	1	plasma	0	basal	tnfa	0	656.257	6.48655
242-008	1	7	55–64	0	0	29	0	0	1	plasma	0	basal	tnfa	3	846.4	6.74099
242-008	1	7	55–64	0	0	29	0	0	1	plasma	0	basal	tnfa	6	790.894	6.67316
242-008	1	7	55–64	0	0	29	0	0	1	plasma	0	basal	tnfa	12	915.819	6.81982
242-009	1	8	55–64	0	1	25	1	1	0	csf	1	basal	ab40	0	9739.54	9.18395
242-009	1	8	55–64	0	1	25	1	1	0	csf	1	basal	ab40	3	8079.83	8.99713
242-009	1	8	55–64	0	1	25	1	1	0	csf	1	basal	ab40	12					No Result Available (participant withdrew from study or biofluid collection or neuropsyc test declined)
242-009	1	8	55–64	0	1	25	1	1	0	csf	1	basal	ab42	0	724.73	6.5858
242-009	1	8	55–64	0	1	25	1	1	0	csf	1	basal	ab42	3	495.06	6.20468
242-009	1	8	55–64	0	1	25	1	1	0	csf	1	basal	ab42	12					No Result Available (participant withdrew from study or biofluid collection or neuropsyc test declined)
242-009	1	8	55–64	0	1	25	1	1	0	csf	1	basal	ab42_40	0	0.0744111	-2.59815
242-009	1	8	55–64	0	1	25	1	1	0	csf	1	basal	ab42_40	3	0.0612711	-2.79245
242-009	1	8	55–64	0	1	25	1	1	0	csf	1	basal	ab42_40	12					No Result Available (participant withdrew from study or biofluid collection or neuropsyc test declined)
242-009	1	8	55–64	0	1	25	1	1	0	csf	1	basal	gfap	0	32759	10.3969
242-009	1	8	55–64	0	1	25	1	1	0	csf	1	basal	gfap	3	39054.9	10.5727
242-009	1	8	55–64	0	1	25	1	1	0	csf	1	basal	gfap	12					No Result Available (participant withdrew from study or biofluid collection or neuropsyc test declined)
242-009	1	8	55–64	0	1	25	1	1	0	csf	1	basal	ifng	0	46.654	3.84276
242-009	1	8	55–64	0	1	25	1	1	0	csf	1	basal	ifng	3	45.3016	3.81334
242-009	1	8	55–64	0	1	25	1	1	0	csf	1	basal	ifng	12					No Result Available (participant withdrew from study or biofluid collection or neuropsyc test declined)
242-009	1	8	55–64	0	1	25	1	1	0	csf	1	basal	il10	0	675.561	6.51554
242-009	1	8	55–64	0	1	25	1	1	0	csf	1	basal	il10	3	610.494	6.41427
242-009	1	8	55–64	0	1	25	1	1	0	csf	1	basal	il10	12					No Result Available (participant withdrew from study or biofluid collection or neuropsyc test declined)
242-009	1	8	55–64	0	1	25	1	1	0	csf	1	basal	il1b	0					Immunoassay failure for single analyte
242-009	1	8	55–64	0	1	25	1	1	0	csf	1	basal	il1b	3	39.2914	3.67101
242-009	1	8	55–64	0	1	25	1	1	0	csf	1	basal	il1b	12					No Result Available (participant withdrew from study or biofluid collection or neuropsyc test declined)
242-009	1	8	55–64	0	1	25	1	1	0	csf	1	basal	il2	0	56.1302	4.02767
242-009	1	8	55–64	0	1	25	1	1	0	csf	1	basal	il2	3	56.7174	4.03808
242-009	1	8	55–64	0	1	25	1	1	0	csf	1	basal	il2	12					No Result Available (participant withdrew from study or biofluid collection or neuropsyc test declined)
242-009	1	8	55–64	0	1	25	1	1	0	csf	1	basal	il6	0	4316.65	8.37023
242-009	1	8	55–64	0	1	25	1	1	0	csf	1	basal	il6	3	3665.37	8.20669
242-009	1	8	55–64	0	1	25	1	1	0	csf	1	basal	il6	12					No Result Available (participant withdrew from study or biofluid collection or neuropsyc test declined)
242-009	1	8	55–64	0	1	25	1	1	0	csf	1	basal	nfl	0	831.962	6.72379
242-009	1	8	55–64	0	1	25	1	1	0	csf	1	basal	nfl	3	1019.4	6.92697
242-009	1	8	55–64	0	1	25	1	1	0	csf	1	basal	nfl	12					No Result Available (participant withdrew from study or biofluid collection or neuropsyc test declined)
242-009	1	8	55–64	0	1	25	1	1	0	csf	1	basal	ptau181	0	27.2692	3.30576
242-009	1	8	55–64	0	1	25	1	1	0	csf	1	basal	ptau181	3	28.3276	3.34383
242-009	1	8	55–64	0	1	25	1	1	0	csf	1	basal	ptau181	12					No Result Available (participant withdrew from study or biofluid collection or neuropsyc test declined)
242-009	1	8	55–64	0	1	25	1	1	0	csf	1	basal	ptau181_ab42	0	0.0376268	-3.28004
242-009	1	8	55–64	0	1	25	1	1	0	csf	1	basal	ptau181_ab42	3	0.0572204	-2.86084
242-009	1	8	55–64	0	1	25	1	1	0	csf	1	basal	ptau181_ab42	12					No Result Available (participant withdrew from study or biofluid collection or neuropsyc test declined)
242-009	1	8	55–64	0	1	25	1	1	0	csf	1	basal	ptau181_ttau	0	0.248852	-1.3909
242-009	1	8	55–64	0	1	25	1	1	0	csf	1	basal	ptau181_ttau	3	0.290212	-1.23715
242-009	1	8	55–64	0	1	25	1	1	0	csf	1	basal	ptau181_ttau	12					No Result Available (participant withdrew from study or biofluid collection or neuropsyc test declined)
242-009	1	8	55–64	0	1	25	1	1	0	csf	1	basal	tnfa	0	103.731	4.6418
242-009	1	8	55–64	0	1	25	1	1	0	csf	1	basal	tnfa	3	81.8123	4.40443
242-009	1	8	55–64	0	1	25	1	1	0	csf	1	basal	tnfa	12					No Result Available (participant withdrew from study or biofluid collection or neuropsyc test declined)
242-009	1	8	55–64	0	1	25	1	1	0	csf	1	basal	ttau	0	109.58	4.69665
242-009	1	8	55–64	0	1	25	1	1	0	csf	1	basal	ttau	3	97.61	4.58098
242-009	1	8	55–64	0	1	25	1	1	0	csf	1	basal	ttau	12					No Result Available (participant withdrew from study or biofluid collection or neuropsyc test declined)
242-009	1	8	55–64	0	1	25	1	1	0	csf_plasma			csf_plas_ab42	0	128.693
242-009	1	8	55–64	0	1	25	1	1	0	csf_plasma			csf_plas_ab42	3	81.6001
242-009	1	8	55–64	0	1	25	1	1	0	neuropsyc		faq	faq	0	4
242-009	1	8	55–64	0	1	25	1	1	0	neuropsyc		npiq	npiq	0	2
242-009	1	8	55–64	0	1	25	1	1	0	neuropsyc		faq	faq	3	4
242-009	1	8	55–64	0	1	25	1	1	0	neuropsyc		npiq	npiq	3	0
242-009	1	8	55–64	0	1	25	1	1	0	neuropsyc		faq	faq	6					Test not administered per protocol for this subject
242-009	1	8	55–64	0	1	25	1	1	0	neuropsyc		faq	faq	12					No Result Available (participant withdrew from study or biofluid collection or neuropsyc test declined)
242-009	1	8	55–64	0	1	25	1	1	0	neuropsyc		npiq	npiq	6					Test not administered per protocol for this subject
242-009	1	8	55–64	0	1	25	1	1	0	neuropsyc		npiq	npiq	12					No Result Available (participant withdrew from study or biofluid collection or neuropsyc test declined)
242-009	1	8	55–64	0	1	25	1	1	0	neuropsyc		rbans	rbans	0	85
242-009	1	8	55–64	0	1	25	1	1	0	neuropsyc		rbans	rbans	3	104
242-009	1	8	55–64	0	1	25	1	1	0	neuropsyc		rbans	rbans	6					No Result Available (participant withdrew from study or biofluid collection or neuropsyc test declined)
242-009	1	8	55–64	0	1	25	1	1	0	neuropsyc		rbans	rbans	12					No Result Available (participant withdrew from study or biofluid collection or neuropsyc test declined)
242-009	1	8	55–64	0	1	25	1	1	0	pbmc		hkbcg	stim_ifng	0	44.5232	3.79601	1	1
242-009	1	8	55–64	0	1	25	1	1	0	pbmc		xvivo	stim_ifng	0	4.4692	1.49721	1	1
242-009	1	8	55–64	0	1	25	1	1	0	pbmc		hkbcg	stim_ifng	3	703.964	6.55673	15.8112	4.07135
242-009	1	8	55–64	0	1	25	1	1	0	pbmc		xvivo	stim_ifng	3	2.73609	1.00653	0.612211	0.68904
242-009	1	8	55–64	0	1	25	1	1	0	pbmc		hkbcg	stim_ifng	6					No Result Available (participant withdrew from study or biofluid collection or neuropsyc test declined)
242-009	1	8	55–64	0	1	25	1	1	0	pbmc		xvivo	stim_ifng	6					No Result Available (participant withdrew from study or biofluid collection or neuropsyc test declined)
242-009	1	8	55–64	0	1	25	1	1	0	pbmc		hkbcg	stim_ifng	12					No Result Available (participant withdrew from study or biofluid collection or neuropsyc test declined)
242-009	1	8	55–64	0	1	25	1	1	0	pbmc		xvivo	stim_ifng	12					No Result Available (participant withdrew from study or biofluid collection or neuropsyc test declined)
242-009	1	8	55–64	0	1	25	1	1	0	pbmc		hkca	stim_il1b	0	16.1552	2.78224	1	1
242-009	1	8	55–64	0	1	25	1	1	0	pbmc		lps	stim_il1b	0	16.1261	2.78044	1	1
242-009	1	8	55–64	0	1	25	1	1	0	pbmc		xvivo	stim_il1b	0	9.10715	2.20906	1	1
242-009	1	8	55–64	0	1	25	1	1	0	pbmc		hkca	stim_il1b	3	16.2338	2.7871	1.00486	1.0035
242-009	1	8	55–64	0	1	25	1	1	0	pbmc		lps	stim_il1b	3	10.4847	2.34992	0.650169	0.722614
242-009	1	8	55–64	0	1	25	1	1	0	pbmc		xvivo	stim_il1b	3	7.43285	2.00591	0.816155	0.860888
242-009	1	8	55–64	0	1	25	1	1	0	pbmc		hkca	stim_il1b	6					No Result Available (participant withdrew from study or biofluid collection or neuropsyc test declined)
242-009	1	8	55–64	0	1	25	1	1	0	pbmc		lps	stim_il1b	6					No Result Available (participant withdrew from study or biofluid collection or neuropsyc test declined)
242-009	1	8	55–64	0	1	25	1	1	0	pbmc		xvivo	stim_il1b	6					No Result Available (participant withdrew from study or biofluid collection or neuropsyc test declined)
242-009	1	8	55–64	0	1	25	1	1	0	pbmc		hkca	stim_il1b	12					No Result Available (participant withdrew from study or biofluid collection or neuropsyc test declined)
242-009	1	8	55–64	0	1	25	1	1	0	pbmc		lps	stim_il1b	12					No Result Available (participant withdrew from study or biofluid collection or neuropsyc test declined)
242-009	1	8	55–64	0	1	25	1	1	0	pbmc		xvivo	stim_il1b	12					No Result Available (participant withdrew from study or biofluid collection or neuropsyc test declined)
242-009	1	8	55–64	0	1	25	1	1	0	pbmc		lps	stim_il6	0	223.902	5.41121	1	1
242-009	1	8	55–64	0	1	25	1	1	0	pbmc		hkca	stim_il6	0	30.5529	3.41946	1	1
242-009	1	8	55–64	0	1	25	1	1	0	pbmc		xvivo	stim_il6	0	13.9235	2.63358	1	1
242-009	1	8	55–64	0	1	25	1	1	0	pbmc		lps	stim_il6	3	97.6702	4.5816	0.436218	0.522275
242-009	1	8	55–64	0	1	25	1	1	0	pbmc		hkca	stim_il6	3	28.0489	3.33395	0.918045	0.939636
242-009	1	8	55–64	0	1	25	1	1	0	pbmc		xvivo	stim_il6	3	16.102	2.77894	1.15646	1.10867
242-009	1	8	55–64	0	1	25	1	1	0	pbmc		hkca	stim_il6	6					No Result Available (participant withdrew from study or biofluid collection or neuropsyc test declined)
242-009	1	8	55–64	0	1	25	1	1	0	pbmc		lps	stim_il6	6					No Result Available (participant withdrew from study or biofluid collection or neuropsyc test declined)
242-009	1	8	55–64	0	1	25	1	1	0	pbmc		xvivo	stim_il6	6					No Result Available (participant withdrew from study or biofluid collection or neuropsyc test declined)
242-009	1	8	55–64	0	1	25	1	1	0	pbmc		hkca	stim_il6	12					No Result Available (participant withdrew from study or biofluid collection or neuropsyc test declined)
242-009	1	8	55–64	0	1	25	1	1	0	pbmc		lps	stim_il6	12					No Result Available (participant withdrew from study or biofluid collection or neuropsyc test declined)
242-009	1	8	55–64	0	1	25	1	1	0	pbmc		xvivo	stim_il6	12					No Result Available (participant withdrew from study or biofluid collection or neuropsyc test declined)
242-009	1	8	55–64	0	1	25	1	1	0	pbmc		lps	stim_tnfa	0	440.367	6.08761	1	1
242-009	1	8	55–64	0	1	25	1	1	0	pbmc		hkca	stim_tnfa	0	304.014	5.71707	1	1
242-009	1	8	55–64	0	1	25	1	1	0	pbmc		xvivo	stim_tnfa	0	5.46122	1.69767	1	1
242-009	1	8	55–64	0	1	25	1	1	0	pbmc		lps	stim_tnfa	3	298.218	5.69782	0.677202	0.746057
242-009	1	8	55–64	0	1	25	1	1	0	pbmc		hkca	stim_tnfa	3	250.171	5.52214	0.822893	0.86623
242-009	1	8	55–64	0	1	25	1	1	0	pbmc		xvivo	stim_tnfa	3	6.03357	1.79734	1.1048	1.07369
242-009	1	8	55–64	0	1	25	1	1	0	pbmc		hkca	stim_tnfa	6					No Result Available (participant withdrew from study or biofluid collection or neuropsyc test declined)
242-009	1	8	55–64	0	1	25	1	1	0	pbmc		lps	stim_tnfa	6					No Result Available (participant withdrew from study or biofluid collection or neuropsyc test declined)
242-009	1	8	55–64	0	1	25	1	1	0	pbmc		xvivo	stim_tnfa	6					No Result Available (participant withdrew from study or biofluid collection or neuropsyc test declined)
242-009	1	8	55–64	0	1	25	1	1	0	pbmc		hkca	stim_tnfa	12					No Result Available (participant withdrew from study or biofluid collection or neuropsyc test declined)
242-009	1	8	55–64	0	1	25	1	1	0	pbmc		lps	stim_tnfa	12					No Result Available (participant withdrew from study or biofluid collection or neuropsyc test declined)
242-009	1	8	55–64	0	1	25	1	1	0	pbmc		xvivo	stim_tnfa	12					No Result Available (participant withdrew from study or biofluid collection or neuropsyc test declined)
242-009	1	8	55–64	0	1	25	1	1	0	plasma	0	basal	ab40	0	86.9989	4.46589
242-009	1	8	55–64	0	1	25	1	1	0	plasma	0	basal	ab40	3	87.4602	4.47118
242-009	1	8	55–64	0	1	25	1	1	0	plasma	0	basal	ab40	6					No Result Available (participant withdrew from study or biofluid collection or neuropsyc test declined)
242-009	1	8	55–64	0	1	25	1	1	0	plasma	0	basal	ab40	12					No Result Available (participant withdrew from study or biofluid collection or neuropsyc test declined)
242-009	1	8	55–64	0	1	25	1	1	0	plasma	0	basal	ab42	0	5.63148	1.72837
242-009	1	8	55–64	0	1	25	1	1	0	plasma	0	basal	ab42	3	6.0669	1.80285
242-009	1	8	55–64	0	1	25	1	1	0	plasma	0	basal	ab42	6					No Result Available (participant withdrew from study or biofluid collection or neuropsyc test declined)
242-009	1	8	55–64	0	1	25	1	1	0	plasma	0	basal	ab42	12					No Result Available (participant withdrew from study or biofluid collection or neuropsyc test declined)
242-009	1	8	55–64	0	1	25	1	1	0	plasma	0	basal	ab42_40	0	0.0647305	-2.73752
242-009	1	8	55–64	0	1	25	1	1	0	plasma	0	basal	ab42_40	3	0.0693676	-2.66834
242-009	1	8	55–64	0	1	25	1	1	0	plasma	0	basal	ab42_40	6					No Result Available (participant withdrew from study or biofluid collection or neuropsyc test declined)
242-009	1	8	55–64	0	1	25	1	1	0	plasma	0	basal	ab42_40	12					No Result Available (participant withdrew from study or biofluid collection or neuropsyc test declined)
242-009	1	8	55–64	0	1	25	1	1	0	plasma	0	basal	ifng	0	1269.5	7.14638
242-009	1	8	55–64	0	1	25	1	1	0	plasma	0	basal	ifng	3	1235.38	7.11914
242-009	1	8	55–64	0	1	25	1	1	0	plasma	0	basal	ifng	6					No Result Available (participant withdrew from study or biofluid collection or neuropsyc test declined)
242-009	1	8	55–64	0	1	25	1	1	0	plasma	0	basal	ifng	12					No Result Available (participant withdrew from study or biofluid collection or neuropsyc test declined)
242-009	1	8	55–64	0	1	25	1	1	0	plasma	0	basal	il10	0	555.657	6.32015
242-009	1	8	55–64	0	1	25	1	1	0	plasma	0	basal	il10	3	646.47	6.47153
242-009	1	8	55–64	0	1	25	1	1	0	plasma	0	basal	il10	6					No Result Available (participant withdrew from study or biofluid collection or neuropsyc test declined)
242-009	1	8	55–64	0	1	25	1	1	0	plasma	0	basal	il10	12					No Result Available (participant withdrew from study or biofluid collection or neuropsyc test declined)
242-009	1	8	55–64	0	1	25	1	1	0	plasma	0	basal	il1b	0	163.451	5.09652
242-009	1	8	55–64	0	1	25	1	1	0	plasma	0	basal	il1b	3	184.985	5.22027
242-009	1	8	55–64	0	1	25	1	1	0	plasma	0	basal	il1b	6					No Result Available (participant withdrew from study or biofluid collection or neuropsyc test declined)
242-009	1	8	55–64	0	1	25	1	1	0	plasma	0	basal	il1b	12					No Result Available (participant withdrew from study or biofluid collection or neuropsyc test declined)
242-009	1	8	55–64	0	1	25	1	1	0	plasma	0	basal	il2	0	82.4143	4.41176
242-009	1	8	55–64	0	1	25	1	1	0	plasma	0	basal	il2	3	82.7602	4.41595
242-009	1	8	55–64	0	1	25	1	1	0	plasma	0	basal	il2	6					No Result Available (participant withdrew from study or biofluid collection or neuropsyc test declined)
242-009	1	8	55–64	0	1	25	1	1	0	plasma	0	basal	il2	12					No Result Available (participant withdrew from study or biofluid collection or neuropsyc test declined)
242-009	1	8	55–64	0	1	25	1	1	0	plasma	0	basal	il6	0	1395.42	7.24095
242-009	1	8	55–64	0	1	25	1	1	0	plasma	0	basal	il6	3	1760.55	7.47338
242-009	1	8	55–64	0	1	25	1	1	0	plasma	0	basal	il6	6					No Result Available (participant withdrew from study or biofluid collection or neuropsyc test declined)
242-009	1	8	55–64	0	1	25	1	1	0	plasma	0	basal	il6	12					No Result Available (participant withdrew from study or biofluid collection or neuropsyc test declined)
242-009	1	8	55–64	0	1	25	1	1	0	plasma	0	basal	tnfa	0	660.087	6.49237
242-009	1	8	55–64	0	1	25	1	1	0	plasma	0	basal	tnfa	3	653.065	6.48168
242-009	1	8	55–64	0	1	25	1	1	0	plasma	0	basal	tnfa	6					No Result Available (participant withdrew from study or biofluid collection or neuropsyc test declined)
242-009	1	8	55–64	0	1	25	1	1	0	plasma	0	basal	tnfa	12					No Result Available (participant withdrew from study or biofluid collection or neuropsyc test declined)
242-010	1	9	55–64	0	0	29	0	0	0	csf	1	basal	ab40	0	15378.8	9.64074
242-010	1	9	55–64	0	0	29	0	0	0	csf	1	basal	ab40	3	13952.3	9.5434
242-010	1	9	55–64	0	0	29	0	0	0	csf	1	basal	ab40	12	9074.5	9.11322
242-010	1	9	55–64	0	0	29	0	0	0	csf	1	basal	ab42	0	896.05	6.798
242-010	1	9	55–64	0	0	29	0	0	0	csf	1	basal	ab42	3	723.21	6.5837
242-010	1	9	55–64	0	0	29	0	0	0	csf	1	basal	ab42	12	413.4	6.02442
242-010	1	9	55–64	0	0	29	0	0	0	csf	1	basal	ab42_40	0	0.0582654	-2.84275
242-010	1	9	55–64	0	0	29	0	0	0	csf	1	basal	ab42_40	3	0.0518343	-2.9597
242-010	1	9	55–64	0	0	29	0	0	0	csf	1	basal	ab42_40	12	0.0455562	-3.08881
242-010	1	9	55–64	0	0	29	0	0	0	csf	1	basal	gfap	0	26714.3	10.193
242-010	1	9	55–64	0	0	29	0	0	0	csf	1	basal	gfap	3	26165.7	10.1722
242-010	1	9	55–64	0	0	29	0	0	0	csf	1	basal	gfap	12	23755.1	10.0756
242-010	1	9	55–64	0	0	29	0	0	0	csf	1	basal	ifng	0	86.3186	4.45805
242-010	1	9	55–64	0	0	29	0	0	0	csf	1	basal	ifng	3	100.418	4.60934
242-010	1	9	55–64	0	0	29	0	0	0	csf	1	basal	ifng	12	126.273	4.83845
242-010	1	9	55–64	0	0	29	0	0	0	csf	1	basal	il10	0	479.812	6.17339
242-010	1	9	55–64	0	0	29	0	0	0	csf	1	basal	il10	3	414.72	6.0276
242-010	1	9	55–64	0	0	29	0	0	0	csf	1	basal	il10	12	488.185	6.19069
242-010	1	9	55–64	0	0	29	0	0	0	csf	1	basal	il1b	0	40.7602	3.70771
242-010	1	9	55–64	0	0	29	0	0	0	csf	1	basal	il1b	3	67.2341	4.20818
242-010	1	9	55–64	0	0	29	0	0	0	csf	1	basal	il1b	12	19.8467	2.98804
242-010	1	9	55–64	0	0	29	0	0	0	csf	1	basal	il2	0	466.798	6.1459
242-010	1	9	55–64	0	0	29	0	0	0	csf	1	basal	il2	3	455.805	6.12207
242-010	1	9	55–64	0	0	29	0	0	0	csf	1	basal	il2	12	496.522	6.20763
242-010	1	9	55–64	0	0	29	0	0	0	csf	1	basal	il6	0	4094.63	8.31743
242-010	1	9	55–64	0	0	29	0	0	0	csf	1	basal	il6	3	3311.63	8.1052
242-010	1	9	55–64	0	0	29	0	0	0	csf	1	basal	il6	12	3651.54	8.2029
242-010	1	9	55–64	0	0	29	0	0	0	csf	1	basal	nfl	0	1101.84	7.00473
242-010	1	9	55–64	0	0	29	0	0	0	csf	1	basal	nfl	3	1054.67	6.96098
242-010	1	9	55–64	0	0	29	0	0	0	csf	1	basal	nfl	12	3669	8.20767
242-010	1	9	55–64	0	0	29	0	0	0	csf	1	basal	ptau181	0	43.332	3.76889
242-010	1	9	55–64	0	0	29	0	0	0	csf	1	basal	ptau181	3	41.2455	3.71954
242-010	1	9	55–64	0	0	29	0	0	0	csf	1	basal	ptau181	12	42.329	3.74547
242-010	1	9	55–64	0	0	29	0	0	0	csf	1	basal	ptau181_ab42	0	0.0483589	-3.0291
242-010	1	9	55–64	0	0	29	0	0	0	csf	1	basal	ptau181_ab42	3	0.0570312	-2.86416
242-010	1	9	55–64	0	0	29	0	0	0	csf	1	basal	ptau181_ab42	12	0.102392	-2.27894
242-010	1	9	55–64	0	0	29	0	0	0	csf	1	basal	ptau181_ttau	0	0.258205	-1.354
242-010	1	9	55–64	0	0	29	0	0	0	csf	1	basal	ptau181_ttau	3	0.244563	-1.40828
242-010	1	9	55–64	0	0	29	0	0	0	csf	1	basal	ptau181_ttau	12	0.294627	-1.22205
242-010	1	9	55–64	0	0	29	0	0	0	csf	1	basal	tnfa	0	94.1736	4.54514
242-010	1	9	55–64	0	0	29	0	0	0	csf	1	basal	tnfa	3	95.3103	4.55714
242-010	1	9	55–64	0	0	29	0	0	0	csf	1	basal	tnfa	12	100.233	4.6075
242-010	1	9	55–64	0	0	29	0	0	0	csf	1	basal	ttau	0	167.82	5.12289
242-010	1	9	55–64	0	0	29	0	0	0	csf	1	basal	ttau	3	168.65	5.12783
242-010	1	9	55–64	0	0	29	0	0	0	csf	1	basal	ttau	12	143.67	4.96752
242-010	1	9	55–64	0	0	29	0	0	0	csf_plasma			csf_plas_ab42	0	159.933
242-010	1	9	55–64	0	0	29	0	0	0	csf_plasma			csf_plas_ab42	3	121.792
242-010	1	9	55–64	0	0	29	0	0	0	csf_plasma			csf_plas_ab42	12	56.263
242-010	1	9	55–64	0	0	29	0	0	0	neuropsyc		faq	faq	0	0
242-010	1	9	55–64	0	0	29	0	0	0	neuropsyc		npiq	npiq	0	0
242-010	1	9	55–64	0	0	29	0	0	0	neuropsyc		faq	faq	3	0
242-010	1	9	55–64	0	0	29	0	0	0	neuropsyc		npiq	npiq	3	0
242-010	1	9	55–64	0	0	29	0	0	0	neuropsyc		faq	faq	6					Test not administered per protocol for this subject
242-010	1	9	55–64	0	0	29	0	0	0	neuropsyc		faq	faq	12	0
242-010	1	9	55–64	0	0	29	0	0	0	neuropsyc		npiq	npiq	6					Test not administered per protocol for this subject
242-010	1	9	55–64	0	0	29	0	0	0	neuropsyc		npiq	npiq	12	4
242-010	1	9	55–64	0	0	29	0	0	0	neuropsyc		rbans	rbans	0	116
242-010	1	9	55–64	0	0	29	0	0	0	neuropsyc		rbans	rbans	3	115
242-010	1	9	55–64	0	0	29	0	0	0	neuropsyc		rbans	rbans	6	102
242-010	1	9	55–64	0	0	29	0	0	0	neuropsyc		rbans	rbans	12	115
242-010	1	9	55–64	0	0	29	0	0	0	pbmc		hkbcg	stim_ifng	0	7.42264	2.00453	1	1
242-010	1	9	55–64	0	0	29	0	0	0	pbmc		xvivo	stim_ifng	0	2.1822	0.780332	1	1
242-010	1	9	55–64	0	0	29	0	0	0	pbmc		hkbcg	stim_ifng	3	728.139	6.59049	98.097	6.63077
242-010	1	9	55–64	0	0	29	0	0	0	pbmc		xvivo	stim_ifng	3	2.24039	0.806651	1.02667	1.01911
242-010	1	9	55–64	0	0	29	0	0	0	pbmc		hkbcg	stim_ifng	6	4.68005	1.54331	0.63051	0.705323
242-010	1	9	55–64	0	0	29	0	0	0	pbmc		xvivo	stim_ifng	6	1.6701	0.512886	0.765332	0.819939
242-010	1	9	55–64	0	0	29	0	0	0	pbmc		hkbcg	stim_ifng	12	10.242	2.3265	1.37983	1.25086
242-010	1	9	55–64	0	0	29	0	0	0	pbmc		xvivo	stim_ifng	12	1.57236	0.452577	0.72054	0.782861
242-010	1	9	55–64	0	0	29	0	0	0	pbmc		lps	stim_il1b	0	4.90839	1.59095	1	1
242-010	1	9	55–64	0	0	29	0	0	0	pbmc		xvivo	stim_il1b	0	1.3403	0.292896	1	1
242-010	1	9	55–64	0	0	29	0	0	0	pbmc		hkca	stim_il1b	0	1.28632	0.251782	1	1
242-010	1	9	55–64	0	0	29	0	0	0	pbmc		lps	stim_il1b	3	12.4891	2.52486	2.54444	1.82556
242-010	1	9	55–64	0	0	29	0	0	0	pbmc		xvivo	stim_il1b	3	1.32495	0.281378	0.988548	0.991715
242-010	1	9	55–64	0	0	29	0	0	0	pbmc		hkca	stim_il1b	3	0.937453	-0.0645881	0.728789	0.789762
242-010	1	9	55–64	0	0	29	0	0	0	pbmc		lps	stim_il1b	6	2.2362	0.804777	0.455587	0.541601
242-010	1	9	55–64	0	0	29	0	0	0	pbmc		xvivo	stim_il1b	6	1.78863	0.581448	1.33449	1.22311
242-010	1	9	55–64	0	0	29	0	0	0	pbmc		hkca	stim_il1b	6	1.33451	0.288567	1.03747	1.02678
242-010	1	9	55–64	0	0	29	0	0	0	pbmc		lps	stim_il1b	12	2.11555	0.749313	0.431006	0.51703
242-010	1	9	55–64	0	0	29	0	0	0	pbmc		hkca	stim_il1b	12	0.783239	-0.244318	0.608901	0.686075
242-010	1	9	55–64	0	0	29	0	0	0	pbmc		xvivo	stim_il1b	12	0.697488	-0.36027	0.520395	0.604447
242-010	1	9	55–64	0	0	29	0	0	0	pbmc		lps	stim_il6	0	54.7636	4.00303	1	1
242-010	1	9	55–64	0	0	29	0	0	0	pbmc		xvivo	stim_il6	0	2.99791	1.09791	1	1
242-010	1	9	55–64	0	0	29	0	0	0	pbmc		hkca	stim_il6	0	2.8951	1.06302	1	1
242-010	1	9	55–64	0	0	29	0	0	0	pbmc		lps	stim_il6	3	128.943	4.85937	2.35454	1.74611
242-010	1	9	55–64	0	0	29	0	0	0	pbmc		xvivo	stim_il6	3	7.13203	1.9646	2.379	1.7566
242-010	1	9	55–64	0	0	29	0	0	0	pbmc		hkca	stim_il6	3	3.24836	1.17815	1.12202	1.08544
242-010	1	9	55–64	0	0	29	0	0	0	pbmc		lps	stim_il6	6	8.30062	2.11633	0.151572	0.203604
242-010	1	9	55–64	0	0	29	0	0	0	pbmc		hkca	stim_il6	6	3.299	1.19362	1.13951	1.09728
242-010	1	9	55–64	0	0	29	0	0	0	pbmc		xvivo	stim_il6	6	3.1691	1.15345	1.05711	1.04062
242-010	1	9	55–64	0	0	29	0	0	0	pbmc		lps	stim_il6	12	36.1802	3.58851	0.66066	0.731757
242-010	1	9	55–64	0	0	29	0	0	0	pbmc		hkca	stim_il6	12	1.47649	0.389667	0.509995	0.594544
242-010	1	9	55–64	0	0	29	0	0	0	pbmc		xvivo	stim_il6	12	1.36999	0.314802	0.456982	0.542983
242-010	1	9	55–64	0	0	29	0	0	0	pbmc		lps	stim_tnfa	0	326.011	5.78693	1	1
242-010	1	9	55–64	0	0	29	0	0	0	pbmc		hkca	stim_tnfa	0	65.1169	4.17618	1	1
242-010	1	9	55–64	0	0	29	0	0	0	pbmc		xvivo	stim_tnfa	0	2.93201	1.07569	1	1
242-010	1	9	55–64	0	0	29	0	0	0	pbmc		lps	stim_tnfa	3	637.482	6.45753	1.9554	1.56335
242-010	1	9	55–64	0	0	29	0	0	0	pbmc		hkca	stim_tnfa	3	153.975	5.03679	2.36459	1.75043
242-010	1	9	55–64	0	0	29	0	0	0	pbmc		xvivo	stim_tnfa	3	12.47	2.52332	4.25303	2.39315
242-010	1	9	55–64	0	0	29	0	0	0	pbmc		hkca	stim_tnfa	6	33.3918	3.50831	0.512798	0.59722
242-010	1	9	55–64	0	0	29	0	0	0	pbmc		lps	stim_tnfa	6	22.3569	3.10714	0.0685772	0.0956912
242-010	1	9	55–64	0	0	29	0	0	0	pbmc		xvivo	stim_tnfa	6	3.07774	1.1242	1.0497	1.03541
242-010	1	9	55–64	0	0	29	0	0	0	pbmc		lps	stim_tnfa	12	255.229	5.54216	0.782884	0.834213
242-010	1	9	55–64	0	0	29	0	0	0	pbmc		hkca	stim_tnfa	12	60.6941	4.10585	0.932078	0.950153
242-010	1	9	55–64	0	0	29	0	0	0	pbmc		xvivo	stim_tnfa	12	2.13848	0.760097	0.729356	0.790235
242-010	1	9	55–64	0	0	29	0	0	0	plasma	0	basal	ab40	0	90.0658	4.50054
242-010	1	9	55–64	0	0	29	0	0	0	plasma	0	basal	ab40	3	96.8191	4.57284
242-010	1	9	55–64	0	0	29	0	0	0	plasma	0	basal	ab40	6	107.064	4.67342
242-010	1	9	55–64	0	0	29	0	0	0	plasma	0	basal	ab40	12	112.883	4.72635
242-010	1	9	55–64	0	0	29	0	0	0	plasma	0	basal	ab42	0	5.60267	1.72324
242-010	1	9	55–64	0	0	29	0	0	0	plasma	0	basal	ab42	3	5.93807	1.78138
242-010	1	9	55–64	0	0	29	0	0	0	plasma	0	basal	ab42	6	7.23278	1.97862
242-010	1	9	55–64	0	0	29	0	0	0	plasma	0	basal	ab42	12	7.34763	1.99438
242-010	1	9	55–64	0	0	29	0	0	0	plasma	0	basal	ab42_40	0	0.0622064	-2.7773
242-010	1	9	55–64	0	0	29	0	0	0	plasma	0	basal	ab42_40	3	0.0613316	-2.79146
242-010	1	9	55–64	0	0	29	0	0	0	plasma	0	basal	ab42_40	6	0.0675558	-2.6948
242-010	1	9	55–64	0	0	29	0	0	0	plasma	0	basal	ab42_40	12	0.0650908	-2.73197
242-010	1	9	55–64	0	0	29	0	0	0	plasma	0	basal	ifng	0	1429.1	7.2648
242-010	1	9	55–64	0	0	29	0	0	0	plasma	0	basal	ifng	3	4323.7	8.37187
242-010	1	9	55–64	0	0	29	0	0	0	plasma	0	basal	ifng	6	982.479	6.89008
242-010	1	9	55–64	0	0	29	0	0	0	plasma	0	basal	ifng	12	1871.94	7.53473
242-010	1	9	55–64	0	0	29	0	0	0	plasma	0	basal	il10	0	800.984	6.68584
242-010	1	9	55–64	0	0	29	0	0	0	plasma	0	basal	il10	3	1171.62	7.06614
242-010	1	9	55–64	0	0	29	0	0	0	plasma	0	basal	il10	6	983.981	6.89161
242-010	1	9	55–64	0	0	29	0	0	0	plasma	0	basal	il10	12	1294.63	7.16598
242-010	1	9	55–64	0	0	29	0	0	0	plasma	0	basal	il1b	0	255.204	5.54207
242-010	1	9	55–64	0	0	29	0	0	0	plasma	0	basal	il1b	3	371.647	5.91795
242-010	1	9	55–64	0	0	29	0	0	0	plasma	0	basal	il1b	6	110.302	4.70322
242-010	1	9	55–64	0	0	29	0	0	0	plasma	0	basal	il1b	12	78.198	4.35924
242-010	1	9	55–64	0	0	29	0	0	0	plasma	0	basal	il2	0	318.599	5.76393
242-010	1	9	55–64	0	0	29	0	0	0	plasma	0	basal	il2	3	258.476	5.5548
242-010	1	9	55–64	0	0	29	0	0	0	plasma	0	basal	il2	6	213.63	5.36425
242-010	1	9	55–64	0	0	29	0	0	0	plasma	0	basal	il2	12	244.668	5.4999
242-010	1	9	55–64	0	0	29	0	0	0	plasma	0	basal	il6	0	2531.77	7.83668
242-010	1	9	55–64	0	0	29	0	0	0	plasma	0	basal	il6	3	6306.55	8.74934
242-010	1	9	55–64	0	0	29	0	0	0	plasma	0	basal	il6	6	2064.45	7.63262
242-010	1	9	55–64	0	0	29	0	0	0	plasma	0	basal	il6	12	2774.71	7.9283
242-010	1	9	55–64	0	0	29	0	0	0	plasma	0	basal	tnfa	0	764.961	6.63982
242-010	1	9	55–64	0	0	29	0	0	0	plasma	0	basal	tnfa	3	863.704	6.76123
242-010	1	9	55–64	0	0	29	0	0	0	plasma	0	basal	tnfa	6	710.405	6.56584
242-010	1	9	55–64	0	0	29	0	0	0	plasma	0	basal	tnfa	12	900.767	6.80325
242-011	1	10	55–64	0	1	23	0	0	0	csf	1	basal	ab40	0	15043.3	9.61869
242-011	1	10	55–64	0	1	23	0	0	0	csf	1	basal	ab40	3	18167.1	9.80737
242-011	1	10	55–64	0	1	23	0	0	0	csf	1	basal	ab40	12	15927	9.67577
242-011	1	10	55–64	0	1	23	0	0	0	csf	1	basal	ab42	0	949.7	6.85615
242-011	1	10	55–64	0	1	23	0	0	0	csf	1	basal	ab42	3	1203.38	7.09289
242-011	1	10	55–64	0	1	23	0	0	0	csf	1	basal	ab42	12	1015.66	6.92329
242-011	1	10	55–64	0	1	23	0	0	0	csf	1	basal	ab42_40	0	0.0631309	-2.76254
242-011	1	10	55–64	0	1	23	0	0	0	csf	1	basal	ab42_40	3	0.0662395	-2.71448
242-011	1	10	55–64	0	1	23	0	0	0	csf	1	basal	ab42_40	12	0.0637698	-2.75248
242-011	1	10	55–64	0	1	23	0	0	0	csf	1	basal	gfap	0	21303.5	9.96663
242-011	1	10	55–64	0	1	23	0	0	0	csf	1	basal	gfap	3	26228.6	10.1746
242-011	1	10	55–64	0	1	23	0	0	0	csf	1	basal	gfap	12	23807.5	10.0778
242-011	1	10	55–64	0	1	23	0	0	0	csf	1	basal	ifng	0	41.806	3.73304
242-011	1	10	55–64	0	1	23	0	0	0	csf	1	basal	ifng	3	41.7932	3.73273
242-011	1	10	55–64	0	1	23	0	0	0	csf	1	basal	ifng	12	33.1111	3.49987
242-011	1	10	55–64	0	1	23	0	0	0	csf	1	basal	il10	0	429.713	6.06312
242-011	1	10	55–64	0	1	23	0	0	0	csf	1	basal	il10	3	449.236	6.10755
242-011	1	10	55–64	0	1	23	0	0	0	csf	1	basal	il10	12	438.538	6.08345
242-011	1	10	55–64	0	1	23	0	0	0	csf	1	basal	il1b	0					Immunoassay failure for single analyte
242-011	1	10	55–64	0	1	23	0	0	0	csf	1	basal	il1b	12					Immunoassay failure for single analyte
242-011	1	10	55–64	0	1	23	0	0	0	csf	1	basal	il1b	3	96.7715	4.57235
242-011	1	10	55–64	0	1	23	0	0	0	csf	1	basal	il2	0	118.596	4.77572
242-011	1	10	55–64	0	1	23	0	0	0	csf	1	basal	il2	3	109.627	4.69708
242-011	1	10	55–64	0	1	23	0	0	0	csf	1	basal	il2	12	87.7185	4.47413
242-011	1	10	55–64	0	1	23	0	0	0	csf	1	basal	il6	0	2088.18	7.64405
242-011	1	10	55–64	0	1	23	0	0	0	csf	1	basal	il6	3	2472.48	7.81298
242-011	1	10	55–64	0	1	23	0	0	0	csf	1	basal	il6	12	2195.47	7.69415
242-011	1	10	55–64	0	1	23	0	0	0	csf	1	basal	nfl	0	715.832	6.57345
242-011	1	10	55–64	0	1	23	0	0	0	csf	1	basal	nfl	3	997.37	6.90512
242-011	1	10	55–64	0	1	23	0	0	0	csf	1	basal	nfl	12	953.079	6.8597
242-011	1	10	55–64	0	1	23	0	0	0	csf	1	basal	ptau181	0	29.0065	3.36752
242-011	1	10	55–64	0	1	23	0	0	0	csf	1	basal	ptau181	3	31.3579	3.44546
242-011	1	10	55–64	0	1	23	0	0	0	csf	1	basal	ptau181	12	34.4821	3.54044
242-011	1	10	55–64	0	1	23	0	0	0	csf	1	basal	ptau181_ab42	0	0.0305428	-3.48863
242-011	1	10	55–64	0	1	23	0	0	0	csf	1	basal	ptau181_ab42	3	0.0260581	-3.64742
242-011	1	10	55–64	0	1	23	0	0	0	csf	1	basal	ptau181_ab42	12	0.0339505	-3.38285
242-011	1	10	55–64	0	1	23	0	0	0	csf	1	basal	ptau181_ttau	0	0.209782	-1.56169
242-011	1	10	55–64	0	1	23	0	0	0	csf	1	basal	ptau181_ttau	3	0.209667	-1.56223
242-011	1	10	55–64	0	1	23	0	0	0	csf	1	basal	ptau181_ttau	12	0.21994	-1.5144
242-011	1	10	55–64	0	1	23	0	0	0	csf	1	basal	tnfa	0	94.6242	4.54991
242-011	1	10	55–64	0	1	23	0	0	0	csf	1	basal	tnfa	3	102.561	4.63046
242-011	1	10	55–64	0	1	23	0	0	0	csf	1	basal	tnfa	12	77.9458	4.35601
242-011	1	10	55–64	0	1	23	0	0	0	csf	1	basal	ttau	0	138.27	4.92921
242-011	1	10	55–64	0	1	23	0	0	0	csf	1	basal	ttau	3	149.56	5.0077
242-011	1	10	55–64	0	1	23	0	0	0	csf	1	basal	ttau	12	156.78	5.05484
242-011	1	10	55–64	0	1	23	0	0	0	csf_plasma			csf_plas_ab42	0	127.963
242-011	1	10	55–64	0	1	23	0	0	0	csf_plasma			csf_plas_ab42	3	173.543
242-011	1	10	55–64	0	1	23	0	0	0	csf_plasma			csf_plas_ab42	12	115.855
242-011	1	10	55–64	0	1	23	0	0	0	neuropsyc		faq	faq	0	0
242-011	1	10	55–64	0	1	23	0	0	0	neuropsyc		npiq	npiq	0	0
242-011	1	10	55–64	0	1	23	0	0	0	neuropsyc		faq	faq	3	0
242-011	1	10	55–64	0	1	23	0	0	0	neuropsyc		npiq	npiq	3	0
242-011	1	10	55–64	0	1	23	0	0	0	neuropsyc		faq	faq	6					Test not administered per protocol for this subject
242-011	1	10	55–64	0	1	23	0	0	0	neuropsyc		faq	faq	12	0
242-011	1	10	55–64	0	1	23	0	0	0	neuropsyc		npiq	npiq	6					Test not administered per protocol for this subject
242-011	1	10	55–64	0	1	23	0	0	0	neuropsyc		npiq	npiq	12	0
242-011	1	10	55–64	0	1	23	0	0	0	neuropsyc		rbans	rbans	0	117
242-011	1	10	55–64	0	1	23	0	0	0	neuropsyc		rbans	rbans	3	148
242-011	1	10	55–64	0	1	23	0	0	0	neuropsyc		rbans	rbans	6	115
242-011	1	10	55–64	0	1	23	0	0	0	neuropsyc		rbans	rbans	12	135
242-011	1	10	55–64	0	1	23	0	0	0	pbmc		hkbcg	stim_ifng	0	83.3254	4.42275	1	1
242-011	1	10	55–64	0	1	23	0	0	0	pbmc		xvivo	stim_ifng	0	2.12641	0.754434	1	1
242-011	1	10	55–64	0	1	23	0	0	0	pbmc		hkbcg	stim_ifng	3	1610.93	7.38457	19.333	4.34575
242-011	1	10	55–64	0	1	23	0	0	0	pbmc		xvivo	stim_ifng	3	0.591064	-0.525832	0.277964	0.353847
242-011	1	10	55–64	0	1	23	0	0	0	pbmc		hkbcg	stim_ifng	6	2556.18	7.84627	30.677	4.98536
242-011	1	10	55–64	0	1	23	0	0	0	pbmc		xvivo	stim_ifng	6	1.98424	0.685236	0.933143	0.950948
242-011	1	10	55–64	0	1	23	0	0	0	pbmc		hkbcg	stim_ifng	12	7.3103	1.98928	0.087732	0.121323
242-011	1	10	55–64	0	1	23	0	0	0	pbmc		xvivo	stim_ifng	12	0.776924	-0.252413	0.365369	0.449291
242-011	1	10	55–64	0	1	23	0	0	0	pbmc		lps	stim_il1b	0	14.3645	2.66476	1	1
242-011	1	10	55–64	0	1	23	0	0	0	pbmc		xvivo	stim_il1b	0	6.75034	1.90959	1	1
242-011	1	10	55–64	0	1	23	0	0	0	pbmc		hkca	stim_il1b	0	5.59978	1.72273	1	1
242-011	1	10	55–64	0	1	23	0	0	0	pbmc		lps	stim_il1b	3	10.6566	2.36618	0.74187	0.800637
242-011	1	10	55–64	0	1	23	0	0	0	pbmc		hkca	stim_il1b	3	1.67099	0.513415	0.298403	0.376738
242-011	1	10	55–64	0	1	23	0	0	0	pbmc		xvivo	stim_il1b	3	1.17836	0.16412	0.174562	0.232123
242-011	1	10	55–64	0	1	23	0	0	0	pbmc		lps	stim_il1b	6	123.984	4.82015	8.63125	3.26772
242-011	1	10	55–64	0	1	23	0	0	0	pbmc		hkca	stim_il1b	6	38.7366	3.65679	6.91753	2.98505
242-011	1	10	55–64	0	1	23	0	0	0	pbmc		xvivo	stim_il1b	6	18.978	2.94328	2.81141	1.93032
242-011	1	10	55–64	0	1	23	0	0	0	pbmc		xvivo	stim_il1b	12	2.61521	0.961344	0.387419	0.472403
242-011	1	10	55–64	0	1	23	0	0	0	pbmc		hkca	stim_il1b	12	2.54188	0.932905	0.453926	0.539954
242-011	1	10	55–64	0	1	23	0	0	0	pbmc		lps	stim_il1b	12	2.29301	0.829867	0.15963	0.213665
242-011	1	10	55–64	0	1	23	0	0	0	pbmc		lps	stim_il6	0	125.423	4.83169	1	1
242-011	1	10	55–64	0	1	23	0	0	0	pbmc		xvivo	stim_il6	0	20.2914	3.0102	1	1
242-011	1	10	55–64	0	1	23	0	0	0	pbmc		hkca	stim_il6	0	10.9313	2.39163	1	1
242-011	1	10	55–64	0	1	23	0	0	0	pbmc		lps	stim_il6	3	15.3268	2.7296	0.122201	0.166331
242-011	1	10	55–64	0	1	23	0	0	0	pbmc		hkca	stim_il6	3	5.16596	1.64209	0.472584	0.55835
242-011	1	10	55–64	0	1	23	0	0	0	pbmc		xvivo	stim_il6	3	3.93025	1.3687	0.19369	0.255429
242-011	1	10	55–64	0	1	23	0	0	0	pbmc		lps	stim_il6	6	1027.34	6.93472	8.19099	3.20022
242-011	1	10	55–64	0	1	23	0	0	0	pbmc		hkca	stim_il6	6	84.8914	4.44137	7.76589	3.1319
242-011	1	10	55–64	0	1	23	0	0	0	pbmc		xvivo	stim_il6	6	33.4618	3.5104	1.64906	1.40548
242-011	1	10	55–64	0	1	23	0	0	0	pbmc		xvivo	stim_il6	12	6.93485	1.93656	0.341763	0.42413
242-011	1	10	55–64	0	1	23	0	0	0	pbmc		hkca	stim_il6	12	6.01522	1.79429	0.550275	0.632524
242-011	1	10	55–64	0	1	23	0	0	0	pbmc		lps	stim_il6	12	5.58178	1.71951	0.0445037	0.0628176
242-011	1	10	55–64	0	1	23	0	0	0	pbmc		lps	stim_tnfa	0	574.177	6.35294	1	1
242-011	1	10	55–64	0	1	23	0	0	0	pbmc		hkca	stim_tnfa	0	130.862	4.87414	1	1
242-011	1	10	55–64	0	1	23	0	0	0	pbmc		xvivo	stim_tnfa	0	12.916	2.55847	1	1
242-011	1	10	55–64	0	1	23	0	0	0	pbmc		hkca	stim_tnfa	3	63.2732	4.14746	0.483512	0.569016
242-011	1	10	55–64	0	1	23	0	0	0	pbmc		lps	stim_tnfa	3	25.6847	3.2459	0.0447331	0.0631345
242-011	1	10	55–64	0	1	23	0	0	0	pbmc		xvivo	stim_tnfa	3	3.46172	1.24177	0.268018	0.342575
242-011	1	10	55–64	0	1	23	0	0	0	pbmc		lps	stim_tnfa	6	1953.92	7.57759	3.40299	2.13848
242-011	1	10	55–64	0	1	23	0	0	0	pbmc		hkca	stim_tnfa	6	230.015	5.43814	1.75769	1.46346
242-011	1	10	55–64	0	1	23	0	0	0	pbmc		xvivo	stim_tnfa	6	5.97018	1.78678	0.462231	0.548172
242-011	1	10	55–64	0	1	23	0	0	0	pbmc		hkca	stim_tnfa	12	37.4744	3.62366	0.286366	0.363301
242-011	1	10	55–64	0	1	23	0	0	0	pbmc		lps	stim_tnfa	12	12.644	2.53719	0.0220211	0.031425
242-011	1	10	55–64	0	1	23	0	0	0	pbmc		xvivo	stim_tnfa	12	3.93357	1.36955	0.30455	0.383552
242-011	1	10	55–64	0	1	23	0	0	0	plasma	0	basal	ab40	0	124.86	4.8272
242-011	1	10	55–64	0	1	23	0	0	0	plasma	0	basal	ab40	3	117.726	4.76836
242-011	1	10	55–64	0	1	23	0	0	0	plasma	0	basal	ab40	6	127.396	4.8473
242-011	1	10	55–64	0	1	23	0	0	0	plasma	0	basal	ab40	12	128.933	4.8593
242-011	1	10	55–64	0	1	23	0	0	0	plasma	0	basal	ab42	0	7.42167	2.0044
242-011	1	10	55–64	0	1	23	0	0	0	plasma	0	basal	ab42	3	6.9342	1.93647
242-011	1	10	55–64	0	1	23	0	0	0	plasma	0	basal	ab42	6	7.28909	1.98638
242-011	1	10	55–64	0	1	23	0	0	0	plasma	0	basal	ab42	12	8.76662	2.17095
242-011	1	10	55–64	0	1	23	0	0	0	plasma	0	basal	ab42_40	0	0.0594397	-2.82279
242-011	1	10	55–64	0	1	23	0	0	0	plasma	0	basal	ab42_40	3	0.0589013	-2.83189
242-011	1	10	55–64	0	1	23	0	0	0	plasma	0	basal	ab42_40	6	0.057216	-2.86092
242-011	1	10	55–64	0	1	23	0	0	0	plasma	0	basal	ab42_40	12	0.0679934	-2.68834
242-011	1	10	55–64	0	1	23	0	0	0	plasma	0	basal	ifng	0	583.257	6.36863
242-011	1	10	55–64	0	1	23	0	0	0	plasma	0	basal	ifng	3	695.043	6.54397
242-011	1	10	55–64	0	1	23	0	0	0	plasma	0	basal	ifng	6	1155.61	7.05239
242-011	1	10	55–64	0	1	23	0	0	0	plasma	0	basal	ifng	12	585.333	6.37218
242-011	1	10	55–64	0	1	23	0	0	0	plasma	0	basal	il10	0	1434.47	7.26855
242-011	1	10	55–64	0	1	23	0	0	0	plasma	0	basal	il10	3	1494.06	7.30925
242-011	1	10	55–64	0	1	23	0	0	0	plasma	0	basal	il10	6	1809.58	7.50085
242-011	1	10	55–64	0	1	23	0	0	0	plasma	0	basal	il10	12	1443.41	7.27477
242-011	1	10	55–64	0	1	23	0	0	0	plasma	0	basal	il1b	0	74.4371	4.30995
242-011	1	10	55–64	0	1	23	0	0	0	plasma	0	basal	il1b	3	153.917	5.03642
242-011	1	10	55–64	0	1	23	0	0	0	plasma	0	basal	il1b	6	357.682	5.87964
242-011	1	10	55–64	0	1	23	0	0	0	plasma	0	basal	il1b	12	125.69	4.83382
242-011	1	10	55–64	0	1	23	0	0	0	plasma	0	basal	il2	0	131.316	4.87761
242-011	1	10	55–64	0	1	23	0	0	0	plasma	0	basal	il2	3	133.686	4.89549
242-011	1	10	55–64	0	1	23	0	0	0	plasma	0	basal	il2	6	138.419	4.93029
242-011	1	10	55–64	0	1	23	0	0	0	plasma	0	basal	il2	12	91.3865	4.5151
242-011	1	10	55–64	0	1	23	0	0	0	plasma	0	basal	il6	0	1949.09	7.57512
242-011	1	10	55–64	0	1	23	0	0	0	plasma	0	basal	il6	3	2969.34	7.9961
242-011	1	10	55–64	0	1	23	0	0	0	plasma	0	basal	il6	6	2244.71	7.71633
242-011	1	10	55–64	0	1	23	0	0	0	plasma	0	basal	il6	12	2227.92	7.70882
242-011	1	10	55–64	0	1	23	0	0	0	plasma	0	basal	tnfa	0	824.348	6.71459
242-011	1	10	55–64	0	1	23	0	0	0	plasma	0	basal	tnfa	3	892.922	6.7945
242-011	1	10	55–64	0	1	23	0	0	0	plasma	0	basal	tnfa	6	923.967	6.82868
242-011	1	10	55–64	0	1	23	0	0	0	plasma	0	basal	tnfa	12	838.843	6.73202
242-013	1	11	65–74	0	0	29	0	0	0	csf	1	basal	ab40	0	12748.2	9.45315
242-013	1	11	65–74	0	0	29	0	0	0	csf	1	basal	ab40	3	12119.6	9.40258
242-013	1	11	65–74	0	0	29	0	0	0	csf	1	basal	ab40	12	9445.44	9.15329
242-013	1	11	65–74	0	0	29	0	0	0	csf	1	basal	ab42	0	962.6	6.86964
242-013	1	11	65–74	0	0	29	0	0	0	csf	1	basal	ab42	3	922.97	6.8276
242-013	1	11	65–74	0	0	29	0	0	0	csf	1	basal	ab42	12	556.21	6.32115
242-013	1	11	65–74	0	0	29	0	0	0	csf	1	basal	ab42_40	0	0.0755086	-2.58351
242-013	1	11	65–74	0	0	29	0	0	0	csf	1	basal	ab42_40	3	0.0761549	-2.57499
242-013	1	11	65–74	0	0	29	0	0	0	csf	1	basal	ab42_40	12	0.0588866	-2.83214
242-013	1	11	65–74	0	0	29	0	0	0	csf	1	basal	gfap	0	26594.7	10.1885
242-013	1	11	65–74	0	0	29	0	0	0	csf	1	basal	gfap	3	35728.7	10.4837
242-013	1	11	65–74	0	0	29	0	0	0	csf	1	basal	gfap	12	26283.5	10.1767
242-013	1	11	65–74	0	0	29	0	0	0	csf	1	basal	ifng	0	31.897	3.46251
242-013	1	11	65–74	0	0	29	0	0	0	csf	1	basal	ifng	3	36.2986	3.59178
242-013	1	11	65–74	0	0	29	0	0	0	csf	1	basal	ifng	12	32.144	3.47023
242-013	1	11	65–74	0	0	29	0	0	0	csf	1	basal	il10	0	200.361	5.30012
242-013	1	11	65–74	0	0	29	0	0	0	csf	1	basal	il10	3	163.594	5.09739
242-013	1	11	65–74	0	0	29	0	0	0	csf	1	basal	il10	12	219.618	5.39189
242-013	1	11	65–74	0	0	29	0	0	0	csf	1	basal	il1b	0	31.5512	3.45161
242-013	1	11	65–74	0	0	29	0	0	0	csf	1	basal	il1b	3	64.2652	4.16302
242-013	1	11	65–74	0	0	29	0	0	0	csf	1	basal	il1b	12	27.6399	3.31926
242-013	1	11	65–74	0	0	29	0	0	0	csf	1	basal	il2	0	90.4923	4.50526
242-013	1	11	65–74	0	0	29	0	0	0	csf	1	basal	il2	3	60.2311	4.09819
242-013	1	11	65–74	0	0	29	0	0	0	csf	1	basal	il2	12	81.9044	4.40555
242-013	1	11	65–74	0	0	29	0	0	0	csf	1	basal	il6	0	6298.85	8.74812
242-013	1	11	65–74	0	0	29	0	0	0	csf	1	basal	il6	3	3979.89	8.28901
242-013	1	11	65–74	0	0	29	0	0	0	csf	1	basal	il6	12	4176.51	8.33723
242-013	1	11	65–74	0	0	29	0	0	0	csf	1	basal	nfl	0	1437.38	7.27058
242-013	1	11	65–74	0	0	29	0	0	0	csf	1	basal	nfl	3	957.114	6.86392
242-013	1	11	65–74	0	0	29	0	0	0	csf	1	basal	nfl	12	1103.88	7.00658
242-013	1	11	65–74	0	0	29	0	0	0	csf	1	basal	ptau181	0	28.888	3.36343
242-013	1	11	65–74	0	0	29	0	0	0	csf	1	basal	ptau181	3	27.9547	3.33058
242-013	1	11	65–74	0	0	29	0	0	0	csf	1	basal	ptau181	12	27.1119	3.29997
242-013	1	11	65–74	0	0	29	0	0	0	csf	1	basal	ptau181_ab42	0	0.0300104	-3.50621
242-013	1	11	65–74	0	0	29	0	0	0	csf	1	basal	ptau181_ab42	3	0.0302877	-3.49701
242-013	1	11	65–74	0	0	29	0	0	0	csf	1	basal	ptau181_ab42	12	0.048744	-3.02117
242-013	1	11	65–74	0	0	29	0	0	0	csf	1	basal	ptau181_ttau	0	0.231048	-1.46513
242-013	1	11	65–74	0	0	29	0	0	0	csf	1	basal	ptau181_ttau	3	0.233832	-1.45315
242-013	1	11	65–74	0	0	29	0	0	0	csf	1	basal	ptau181_ttau	12	0.225294	-1.49035
242-013	1	11	65–74	0	0	29	0	0	0	csf	1	basal	tnfa	0	97.4664	4.57951
242-013	1	11	65–74	0	0	29	0	0	0	csf	1	basal	tnfa	3	76.9615	4.34331
242-013	1	11	65–74	0	0	29	0	0	0	csf	1	basal	tnfa	12	82.9062	4.41771
242-013	1	11	65–74	0	0	29	0	0	0	csf	1	basal	ttau	0	125.03	4.82855
242-013	1	11	65–74	0	0	29	0	0	0	csf	1	basal	ttau	3	119.55	4.78373
242-013	1	11	65–74	0	0	29	0	0	0	csf	1	basal	ttau	12	120.34	4.79032
242-013	1	11	65–74	0	0	29	0	0	0	csf_plasma			csf_plas_ab42	0	127.988
242-013	1	11	65–74	0	0	29	0	0	0	csf_plasma			csf_plas_ab42	3	114.653
242-013	1	11	65–74	0	0	29	0	0	0	csf_plasma			csf_plas_ab42	12	66.1548
242-013	1	11	65–74	0	0	29	0	0	0	neuropsyc		faq	faq	0	0
242-013	1	11	65–74	0	0	29	0	0	0	neuropsyc		npiq	npiq	0	1
242-013	1	11	65–74	0	0	29	0	0	0	neuropsyc		faq	faq	3	1
242-013	1	11	65–74	0	0	29	0	0	0	neuropsyc		npiq	npiq	3	0
242-013	1	11	65–74	0	0	29	0	0	0	neuropsyc		faq	faq	6					Test not administered per protocol for this subject
242-013	1	11	65–74	0	0	29	0	0	0	neuropsyc		faq	faq	12	1
242-013	1	11	65–74	0	0	29	0	0	0	neuropsyc		npiq	npiq	6					Test not administered per protocol for this subject
242-013	1	11	65–74	0	0	29	0	0	0	neuropsyc		npiq	npiq	12	0
242-013	1	11	65–74	0	0	29	0	0	0	neuropsyc		rbans	rbans	0	101
242-013	1	11	65–74	0	0	29	0	0	0	neuropsyc		rbans	rbans	3	103
242-013	1	11	65–74	0	0	29	0	0	0	neuropsyc		rbans	rbans	6	100
242-013	1	11	65–74	0	0	29	0	0	0	neuropsyc		rbans	rbans	12	113
242-013	1	11	65–74	0	0	29	0	0	0	pbmc		hkbcg	stim_ifng	0	9.73408	2.27563	1	1
242-013	1	11	65–74	0	0	29	0	0	0	pbmc		xvivo	stim_ifng	0	2.80142	1.03013	1	1
242-013	1	11	65–74	0	0	29	0	0	0	pbmc		hkbcg	stim_ifng	3	2850.6	7.95528	292.847	8.19892
242-013	1	11	65–74	0	0	29	0	0	0	pbmc		xvivo	stim_ifng	3	1.40491	0.339972	0.501499	0.586403
242-013	1	11	65–74	0	0	29	0	0	0	pbmc		hkbcg	stim_ifng	6	6556.68	8.78824	673.58	9.39785
242-013	1	11	65–74	0	0	29	0	0	0	pbmc		xvivo	stim_ifng	6	4.23575	1.44356	1.512	1.32884
242-013	1	11	65–74	0	0	29	0	0	0	pbmc		hkbcg	stim_ifng	12	4347.65	8.37739	446.642	8.8062
242-013	1	11	65–74	0	0	29	0	0	0	pbmc		xvivo	stim_ifng	12	2.16619	0.772969	0.773247	0.826393
242-013	1	11	65–74	0	0	29	0	0	0	pbmc		lps	stim_il1b	0	71.0405	4.26325	1	1
242-013	1	11	65–74	0	0	29	0	0	0	pbmc		hkca	stim_il1b	0	31.1856	3.43996	1	1
242-013	1	11	65–74	0	0	29	0	0	0	pbmc		xvivo	stim_il1b	0	22.1902	3.09965	1	1
242-013	1	11	65–74	0	0	29	0	0	0	pbmc		lps	stim_il1b	3	30.8549	3.42929	0.434328	0.520375
242-013	1	11	65–74	0	0	29	0	0	0	pbmc		hkca	stim_il1b	3	27.8595	3.32718	0.893346	0.920938
242-013	1	11	65–74	0	0	29	0	0	0	pbmc		xvivo	stim_il1b	3	23.5914	3.16088	1.06315	1.04485
242-013	1	11	65–74	0	0	29	0	0	0	pbmc		lps	stim_il1b	6	27.9657	3.33098	0.393658	0.478877
242-013	1	11	65–74	0	0	29	0	0	0	pbmc		hkca	stim_il1b	6	18.3834	2.91145	0.589482	0.668557
242-013	1	11	65–74	0	0	29	0	0	0	pbmc		xvivo	stim_il1b	6	10.5688	2.35791	0.476284	0.561971
242-013	1	11	65–74	0	0	29	0	0	0	pbmc		hkca	stim_il1b	12	13.295	2.58739	0.426318	0.512296
242-013	1	11	65–74	0	0	29	0	0	0	pbmc		lps	stim_il1b	12	8.30614	2.11699	0.116921	0.159527
242-013	1	11	65–74	0	0	29	0	0	0	pbmc		xvivo	stim_il1b	12	6.29605	1.83992	0.283731	0.360343
242-013	1	11	65–74	0	0	29	0	0	0	pbmc		lps	stim_il6	0	895.028	6.79685	1	1
242-013	1	11	65–74	0	0	29	0	0	0	pbmc		hkca	stim_il6	0	78.4763	4.3628	1	1
242-013	1	11	65–74	0	0	29	0	0	0	pbmc		xvivo	stim_il6	0	49.4795	3.90156	1	1
242-013	1	11	65–74	0	0	29	0	0	0	pbmc		lps	stim_il6	3	203.828	5.31728	0.227734	0.295998
242-013	1	11	65–74	0	0	29	0	0	0	pbmc		hkca	stim_il6	3	89.055	4.48925	1.1348	1.0941
242-013	1	11	65–74	0	0	29	0	0	0	pbmc		xvivo	stim_il6	3	59.9611	4.0937	1.21184	1.14525
242-013	1	11	65–74	0	0	29	0	0	0	pbmc		lps	stim_il6	6	312.918	5.74594	0.349618	0.432551
242-013	1	11	65–74	0	0	29	0	0	0	pbmc		hkca	stim_il6	6	40.338	3.69729	0.514015	0.59838
242-013	1	11	65–74	0	0	29	0	0	0	pbmc		xvivo	stim_il6	6	21.2272	3.05528	0.42901	0.515016
242-013	1	11	65–74	0	0	29	0	0	0	pbmc		lps	stim_il6	12	84.9314	4.44184	0.0948924	0.130789
242-013	1	11	65–74	0	0	29	0	0	0	pbmc		hkca	stim_il6	12	47.6451	3.86378	0.607127	0.684484
242-013	1	11	65–74	0	0	29	0	0	0	pbmc		xvivo	stim_il6	12	12.8358	2.55224	0.259417	0.332756
242-013	1	11	65–74	0	0	29	0	0	0	pbmc		lps	stim_tnfa	0	1456.76	7.28397	1	1
242-013	1	11	65–74	0	0	29	0	0	0	pbmc		hkca	stim_tnfa	0	219.163	5.38982	1	1
242-013	1	11	65–74	0	0	29	0	0	0	pbmc		xvivo	stim_tnfa	0	7.22541	1.9776	1	1
242-013	1	11	65–74	0	0	29	0	0	0	pbmc		hkca	stim_tnfa	3	172.788	5.15207	0.7884	0.83867
242-013	1	11	65–74	0	0	29	0	0	0	pbmc		lps	stim_tnfa	3	159.183	5.07006	0.109272	0.149614
242-013	1	11	65–74	0	0	29	0	0	0	pbmc		xvivo	stim_tnfa	3	7.75851	2.04879	1.07378	1.05226
242-013	1	11	65–74	0	0	29	0	0	0	pbmc		lps	stim_tnfa	6	646.977	6.47231	0.444121	0.530192
242-013	1	11	65–74	0	0	29	0	0	0	pbmc		hkca	stim_tnfa	6	218.764	5.388	0.99818	0.998687
242-013	1	11	65–74	0	0	29	0	0	0	pbmc		xvivo	stim_tnfa	6	3.90939	1.36338	0.541061	0.623924
242-013	1	11	65–74	0	0	29	0	0	0	pbmc		hkca	stim_tnfa	12	272.438	5.60741	1.24308	1.16548
242-013	1	11	65–74	0	0	29	0	0	0	pbmc		lps	stim_tnfa	12	205.759	5.32671	0.141245	0.190608
242-013	1	11	65–74	0	0	29	0	0	0	pbmc		xvivo	stim_tnfa	12	3.99232	1.38437	0.552539	0.63463
242-013	1	11	65–74	0	0	29	0	0	0	plasma	0	basal	ab40	0	128.318	4.85451
242-013	1	11	65–74	0	0	29	0	0	0	plasma	0	basal	ab40	3	129.174	4.86116
242-013	1	11	65–74	0	0	29	0	0	0	plasma	0	basal	ab40	6	126.755	4.84226
242-013	1	11	65–74	0	0	29	0	0	0	plasma	0	basal	ab40	12	122.464	4.80781
242-013	1	11	65–74	0	0	29	0	0	0	plasma	0	basal	ab42	0	7.52099	2.0177
242-013	1	11	65–74	0	0	29	0	0	0	plasma	0	basal	ab42	3	8.05015	2.08569
242-013	1	11	65–74	0	0	29	0	0	0	plasma	0	basal	ab42	6	8.64991	2.15755
242-013	1	11	65–74	0	0	29	0	0	0	plasma	0	basal	ab42	12	8.4077	2.12915
242-013	1	11	65–74	0	0	29	0	0	0	plasma	0	basal	ab42_40	0	0.0586123	-2.83681
242-013	1	11	65–74	0	0	29	0	0	0	plasma	0	basal	ab42_40	3	0.0623204	-2.77547
242-013	1	11	65–74	0	0	29	0	0	0	plasma	0	basal	ab42_40	6	0.0682409	-2.68471
242-013	1	11	65–74	0	0	29	0	0	0	plasma	0	basal	ab42_40	12	0.0686547	-2.67867
242-013	1	11	65–74	0	0	29	0	0	0	plasma	0	basal	ifng	0	677.606	6.51857
242-013	1	11	65–74	0	0	29	0	0	0	plasma	0	basal	ifng	3	946.87	6.85316
242-013	1	11	65–74	0	0	29	0	0	0	plasma	0	basal	ifng	6	1294.68	7.16602
242-013	1	11	65–74	0	0	29	0	0	0	plasma	0	basal	ifng	12	1431.85	7.26672
242-013	1	11	65–74	0	0	29	0	0	0	plasma	0	basal	il10	0	560.614	6.32903
242-013	1	11	65–74	0	0	29	0	0	0	plasma	0	basal	il10	3	527.74	6.2686
242-013	1	11	65–74	0	0	29	0	0	0	plasma	0	basal	il10	6	655.09	6.48477
242-013	1	11	65–74	0	0	29	0	0	0	plasma	0	basal	il10	12	443.613	6.09495
242-013	1	11	65–74	0	0	29	0	0	0	plasma	0	basal	il1b	0	104.473	4.64893
242-013	1	11	65–74	0	0	29	0	0	0	plasma	0	basal	il1b	3	284.876	5.65206
242-013	1	11	65–74	0	0	29	0	0	0	plasma	0	basal	il1b	6	114.463	4.74025
242-013	1	11	65–74	0	0	29	0	0	0	plasma	0	basal	il1b	12	279.11	5.6316
242-013	1	11	65–74	0	0	29	0	0	0	plasma	0	basal	il2	0	111.604	4.71496
242-013	1	11	65–74	0	0	29	0	0	0	plasma	0	basal	il2	3	96.5443	4.57
242-013	1	11	65–74	0	0	29	0	0	0	plasma	0	basal	il2	6	120.119	4.78848
242-013	1	11	65–74	0	0	29	0	0	0	plasma	0	basal	il2	12	124.875	4.82731
242-013	1	11	65–74	0	0	29	0	0	0	plasma	0	basal	il6	0	2087.94	7.64393
242-013	1	11	65–74	0	0	29	0	0	0	plasma	0	basal	il6	3	3215.84	8.07584
242-013	1	11	65–74	0	0	29	0	0	0	plasma	0	basal	il6	6	2100.07	7.64973
242-013	1	11	65–74	0	0	29	0	0	0	plasma	0	basal	il6	12	1664.27	7.41714
242-013	1	11	65–74	0	0	29	0	0	0	plasma	0	basal	tnfa	0	621.731	6.43251
242-013	1	11	65–74	0	0	29	0	0	0	plasma	0	basal	tnfa	3	755.778	6.62775
242-013	1	11	65–74	0	0	29	0	0	0	plasma	0	basal	tnfa	6	825.294	6.71574
242-013	1	11	65–74	0	0	29	0	0	0	plasma	0	basal	tnfa	12	726.287	6.58795
242-014	1	12	55–64	0	0	28	1	1	0	csf	1	basal	ab40	0	11877.4	9.3824
242-014	1	12	55–64	0	0	28	1	1	0	csf	1	basal	ab40	3	12038.9	9.39589
242-014	1	12	55–64	0	0	28	1	1	0	csf	1	basal	ab40	12	9522.41	9.1614
242-014	1	12	55–64	0	0	28	1	1	0	csf	1	basal	ab42	0	566.81	6.34002
242-014	1	12	55–64	0	0	28	1	1	0	csf	1	basal	ab42	3	495.79	6.20615
242-014	1	12	55–64	0	0	28	1	1	0	csf	1	basal	ab42	12	415.28	6.02895
242-014	1	12	55–64	0	0	28	1	1	0	csf	1	basal	ab42_40	0	0.0477216	-3.04237
242-014	1	12	55–64	0	0	28	1	1	0	csf	1	basal	ab42_40	3	0.0411825	-3.18974
242-014	1	12	55–64	0	0	28	1	1	0	csf	1	basal	ab42_40	12	0.0436108	-3.13245
242-014	1	12	55–64	0	0	28	1	1	0	csf	1	basal	gfap	0	15671.1	9.65957
242-014	1	12	55–64	0	0	28	1	1	0	csf	1	basal	gfap	3	14978	9.61434
242-014	1	12	55–64	0	0	28	1	1	0	csf	1	basal	gfap	12	17902.5	9.7927
242-014	1	12	55–64	0	0	28	1	1	0	csf	1	basal	ifng	0	54.6795	4.00149
242-014	1	12	55–64	0	0	28	1	1	0	csf	1	basal	ifng	3	74.037	4.30457
242-014	1	12	55–64	0	0	28	1	1	0	csf	1	basal	ifng	12	36.8584	3.60708
242-014	1	12	55–64	0	0	28	1	1	0	csf	1	basal	il10	0	773.514	6.65094
242-014	1	12	55–64	0	0	28	1	1	0	csf	1	basal	il10	3	536.597	6.28525
242-014	1	12	55–64	0	0	28	1	1	0	csf	1	basal	il10	12	388.483	5.96225
242-014	1	12	55–64	0	0	28	1	1	0	csf	1	basal	il1b	0	240.505	5.48274
242-014	1	12	55–64	0	0	28	1	1	0	csf	1	basal	il1b	3	89.6729	4.49617
242-014	1	12	55–64	0	0	28	1	1	0	csf	1	basal	il1b	12	69.3024	4.23848
242-014	1	12	55–64	0	0	28	1	1	0	csf	1	basal	il2	0	142.944	4.96245
242-014	1	12	55–64	0	0	28	1	1	0	csf	1	basal	il2	3	135.376	4.90805
242-014	1	12	55–64	0	0	28	1	1	0	csf	1	basal	il2	12	97.2193	4.57697
242-014	1	12	55–64	0	0	28	1	1	0	csf	1	basal	il6	0	23891.4	10.0813
242-014	1	12	55–64	0	0	28	1	1	0	csf	1	basal	il6	3	5847.01	8.67369
242-014	1	12	55–64	0	0	28	1	1	0	csf	1	basal	il6	12	3894.47	8.26731
242-014	1	12	55–64	0	0	28	1	1	0	csf	1	basal	nfl	0	534.509	6.28135
242-014	1	12	55–64	0	0	28	1	1	0	csf	1	basal	nfl	3	649.063	6.47553
242-014	1	12	55–64	0	0	28	1	1	0	csf	1	basal	nfl	12	904.177	6.80703
242-014	1	12	55–64	0	0	28	1	1	0	csf	1	basal	ptau181	0	32.7067	3.48758
242-014	1	12	55–64	0	0	28	1	1	0	csf	1	basal	ptau181	3	37.4738	3.62364
242-014	1	12	55–64	0	0	28	1	1	0	csf	1	basal	ptau181	12	37.4094	3.62192
242-014	1	12	55–64	0	0	28	1	1	0	csf	1	basal	ptau181_ab42	0	0.0577031	-2.85245
242-014	1	12	55–64	0	0	28	1	1	0	csf	1	basal	ptau181_ab42	3	0.075584	-2.58251
242-014	1	12	55–64	0	0	28	1	1	0	csf	1	basal	ptau181_ab42	12	0.0900823	-2.40703
242-014	1	12	55–64	0	0	28	1	1	0	csf	1	basal	ptau181_ttau	0	0.264917	-1.32834
242-014	1	12	55–64	0	0	28	1	1	0	csf	1	basal	ptau181_ttau	3	0.258761	-1.35185
242-014	1	12	55–64	0	0	28	1	1	0	csf	1	basal	ptau181_ttau	12	0.28803	-1.24469
242-014	1	12	55–64	0	0	28	1	1	0	csf	1	basal	tnfa	0	212.234	5.35769
242-014	1	12	55–64	0	0	28	1	1	0	csf	1	basal	tnfa	3	114.187	4.73784
242-014	1	12	55–64	0	0	28	1	1	0	csf	1	basal	tnfa	12	90.3726	4.50394
242-014	1	12	55–64	0	0	28	1	1	0	csf	1	basal	ttau	0	123.46	4.81592
242-014	1	12	55–64	0	0	28	1	1	0	csf	1	basal	ttau	3	144.82	4.97549
242-014	1	12	55–64	0	0	28	1	1	0	csf	1	basal	ttau	12	129.88	4.86661
242-014	1	12	55–64	0	0	28	1	1	0	csf_plasma			csf_plas_ab42	0	88.118
242-014	1	12	55–64	0	0	28	1	1	0	csf_plasma			csf_plas_ab42	3	77.7647
242-014	1	12	55–64	0	0	28	1	1	0	csf_plasma			csf_plas_ab42	12	56.7769
242-014	1	12	55–64	0	0	28	1	1	0	neuropsyc		faq	faq	0	0
242-014	1	12	55–64	0	0	28	1	1	0	neuropsyc		npiq	npiq	0	0
242-014	1	12	55–64	0	0	28	1	1	0	neuropsyc		faq	faq	3	0
242-014	1	12	55–64	0	0	28	1	1	0	neuropsyc		npiq	npiq	3	0
242-014	1	12	55–64	0	0	28	1	1	0	neuropsyc		faq	faq	6					Test not administered per protocol for this subject
242-014	1	12	55–64	0	0	28	1	1	0	neuropsyc		npiq	npiq	6					Test not administered per protocol for this subject
242-014	1	12	55–64	0	0	28	1	1	0	neuropsyc		faq	faq	12	0
242-014	1	12	55–64	0	0	28	1	1	0	neuropsyc		npiq	npiq	12	0
242-014	1	12	55–64	0	0	28	1	1	0	neuropsyc		rbans	rbans	0	110
242-014	1	12	55–64	0	0	28	1	1	0	neuropsyc		rbans	rbans	3	118
242-014	1	12	55–64	0	0	28	1	1	0	neuropsyc		rbans	rbans	6	109
242-014	1	12	55–64	0	0	28	1	1	0	neuropsyc		rbans	rbans	12	121
242-014	1	12	55–64	0	0	28	1	1	0	pbmc		hkbcg	stim_ifng	0	13.5503	2.60641	1	1
242-014	1	12	55–64	0	0	28	1	1	0	pbmc		xvivo	stim_ifng	0	1.95244	0.669082	1	1
242-014	1	12	55–64	0	0	28	1	1	0	pbmc		hkbcg	stim_ifng	3	10107.5	9.22103	745.926	9.54482
242-014	1	12	55–64	0	0	28	1	1	0	pbmc		xvivo	stim_ifng	3	0.861285	-0.149329	0.441132	0.527202
242-014	1	12	55–64	0	0	28	1	1	0	pbmc		hkbcg	stim_ifng	6	14880.9	9.60783	1098.19	10.1022
242-014	1	12	55–64	0	0	28	1	1	0	pbmc		xvivo	stim_ifng	6	2.12631	0.754386	1.08905	1.06285
242-014	1	12	55–64	0	0	28	1	1	0	pbmc		hkbcg	stim_ifng	12	1769.74	7.47859	130.605	7.04007
242-014	1	12	55–64	0	0	28	1	1	0	pbmc		xvivo	stim_ifng	12	1.32034	0.277891	0.676251	0.745238
242-014	1	12	55–64	0	0	28	1	1	0	pbmc		hkca	stim_il1b	0	0.979951	-0.0202522	1	1
242-014	1	12	55–64	0	0	28	1	1	0	pbmc		xvivo	stim_il1b	0	0.922031	-0.0811769	1	1
242-014	1	12	55–64	0	0	28	1	1	0	pbmc		lps	stim_il1b	0	0.822636	-0.195241	1	1
242-014	1	12	55–64	0	0	28	1	1	0	pbmc		lps	stim_il1b	3	64.5618	4.16762	78.4817	6.31255
242-014	1	12	55–64	0	0	28	1	1	0	pbmc		xvivo	stim_il1b	3	7.59067	2.02692	8.23256	3.20673
242-014	1	12	55–64	0	0	28	1	1	0	pbmc		hkca	stim_il1b	3	7.36461	1.99669	7.51528	3.09005
242-014	1	12	55–64	0	0	28	1	1	0	pbmc		lps	stim_il1b	6	24.3147	3.19108	29.5571	4.93343
242-014	1	12	55–64	0	0	28	1	1	0	pbmc		xvivo	stim_il1b	6	2.84024	1.04389	3.08042	2.02872
242-014	1	12	55–64	0	0	28	1	1	0	pbmc		hkca	stim_il1b	6	1.97976	0.682973	2.02026	1.59467
242-014	1	12	55–64	0	0	28	1	1	0	pbmc		lps	stim_il1b	12	13.9155	2.63301	16.9158	4.16316
242-014	1	12	55–64	0	0	28	1	1	0	pbmc		hkca	stim_il1b	12	4.35303	1.47087	4.44208	2.44416
242-014	1	12	55–64	0	0	28	1	1	0	pbmc		xvivo	stim_il1b	12	3.73509	1.31777	4.05094	2.33655
242-014	1	12	55–64	0	0	28	1	1	0	pbmc		hkca	stim_il6	0	4.71846	1.55148	1	1
242-014	1	12	55–64	0	0	28	1	1	0	pbmc		lps	stim_il6	0	4.00102	1.38655	1	1
242-014	1	12	55–64	0	0	28	1	1	0	pbmc		xvivo	stim_il6	0	2.91448	1.06969	1	1
242-014	1	12	55–64	0	0	28	1	1	0	pbmc		lps	stim_il6	3	576.176	6.35641	144.007	7.17998
242-014	1	12	55–64	0	0	28	1	1	0	pbmc		hkca	stim_il6	3	9.3051	2.23056	1.97206	1.57146
242-014	1	12	55–64	0	0	28	1	1	0	pbmc		xvivo	stim_il6	3	5.1112	1.63143	1.75372	1.46138
242-014	1	12	55–64	0	0	28	1	1	0	pbmc		lps	stim_il6	6	222.007	5.40271	55.4877	5.81986
242-014	1	12	55–64	0	0	28	1	1	0	pbmc		xvivo	stim_il6	6	4.39511	1.48049	1.50802	1.32655
242-014	1	12	55–64	0	0	28	1	1	0	pbmc		hkca	stim_il6	6	3.25608	1.18052	0.690072	0.757085
242-014	1	12	55–64	0	0	28	1	1	0	pbmc		lps	stim_il6	12	149.781	5.00917	37.4357	5.26438
242-014	1	12	55–64	0	0	28	1	1	0	pbmc		hkca	stim_il6	12	4.31787	1.46276	0.915102	0.937421
242-014	1	12	55–64	0	0	28	1	1	0	pbmc		xvivo	stim_il6	12	2.94511	1.08014	1.01051	1.00756
242-014	1	12	55–64	0	0	28	1	1	0	pbmc		hkca	stim_tnfa	0	25.8158	3.25099	1	1
242-014	1	12	55–64	0	0	28	1	1	0	pbmc		lps	stim_tnfa	0	12.3758	2.51574	1	1
242-014	1	12	55–64	0	0	28	1	1	0	pbmc		xvivo	stim_tnfa	0	4.96625	1.60266	1	1
242-014	1	12	55–64	0	0	28	1	1	0	pbmc		lps	stim_tnfa	3	1739.23	7.4612	140.535	7.14501
242-014	1	12	55–64	0	0	28	1	1	0	pbmc		hkca	stim_tnfa	3	149.335	5.00619	5.78463	2.76227
242-014	1	12	55–64	0	0	28	1	1	0	pbmc		xvivo	stim_tnfa	3	3.90771	1.36295	0.786853	0.837421
242-014	1	12	55–64	0	0	28	1	1	0	pbmc		lps	stim_tnfa	6	775.832	6.65394	62.6894	5.99298
242-014	1	12	55–64	0	0	28	1	1	0	pbmc		hkca	stim_tnfa	6	73.4531	4.29665	2.84528	1.94309
242-014	1	12	55–64	0	0	28	1	1	0	pbmc		xvivo	stim_tnfa	6	6.05764	1.80132	1.21976	1.15041
242-014	1	12	55–64	0	0	28	1	1	0	pbmc		lps	stim_tnfa	12	686.611	6.53177	55.4801	5.81967
242-014	1	12	55–64	0	0	28	1	1	0	pbmc		hkca	stim_tnfa	12	106.389	4.6671	4.12107	2.35645
242-014	1	12	55–64	0	0	28	1	1	0	pbmc		xvivo	stim_tnfa	12	4.04926	1.39853	0.815355	0.860252
242-014	1	12	55–64	0	0	28	1	1	0	plasma	0	basal	ab40	0	113.963	4.73587
242-014	1	12	55–64	0	0	28	1	1	0	plasma	0	basal	ab40	3	102.131	4.62626
242-014	1	12	55–64	0	0	28	1	1	0	plasma	0	basal	ab40	6	117.344	4.76511
242-014	1	12	55–64	0	0	28	1	1	0	plasma	0	basal	ab40	12	109.804	4.6987
242-014	1	12	55–64	0	0	28	1	1	0	plasma	0	basal	ab42	0	6.4324	1.86135
242-014	1	12	55–64	0	0	28	1	1	0	plasma	0	basal	ab42	3	6.37551	1.85246
242-014	1	12	55–64	0	0	28	1	1	0	plasma	0	basal	ab42	6	7.63035	2.03213
242-014	1	12	55–64	0	0	28	1	1	0	plasma	0	basal	ab42	12	7.31424	1.98982
242-014	1	12	55–64	0	0	28	1	1	0	plasma	0	basal	ab42_40	0	0.0564429	-2.87453
242-014	1	12	55–64	0	0	28	1	1	0	plasma	0	basal	ab42_40	3	0.0624246	-2.7738
242-014	1	12	55–64	0	0	28	1	1	0	plasma	0	basal	ab42_40	6	0.0650253	-2.73298
242-014	1	12	55–64	0	0	28	1	1	0	plasma	0	basal	ab42_40	12	0.0666118	-2.70887
242-014	1	12	55–64	0	0	28	1	1	0	plasma	0	basal	ifng	0	719.452	6.57849
242-014	1	12	55–64	0	0	28	1	1	0	plasma	0	basal	ifng	3	2129.51	7.66365
242-014	1	12	55–64	0	0	28	1	1	0	plasma	0	basal	ifng	6	763.61	6.63806
242-014	1	12	55–64	0	0	28	1	1	0	plasma	0	basal	ifng	12	1060.92	6.96689
242-014	1	12	55–64	0	0	28	1	1	0	plasma	0	basal	il10	0	528.982	6.27095
242-014	1	12	55–64	0	0	28	1	1	0	plasma	0	basal	il10	3	854.645	6.75069
242-014	1	12	55–64	0	0	28	1	1	0	plasma	0	basal	il10	6	757.584	6.63013
242-014	1	12	55–64	0	0	28	1	1	0	plasma	0	basal	il10	12	928.814	6.83391
242-014	1	12	55–64	0	0	28	1	1	0	plasma	0	basal	il1b	0	278.286	5.62865
242-014	1	12	55–64	0	0	28	1	1	0	plasma	0	basal	il1b	3	80.7042	4.39079
242-014	1	12	55–64	0	0	28	1	1	0	plasma	0	basal	il1b	6	118.622	4.77594
242-014	1	12	55–64	0	0	28	1	1	0	plasma	0	basal	il1b	12	311.634	5.74183
242-014	1	12	55–64	0	0	28	1	1	0	plasma	0	basal	il2	0	85.5249	4.44881
242-014	1	12	55–64	0	0	28	1	1	0	plasma	0	basal	il2	3	115.013	4.74505
242-014	1	12	55–64	0	0	28	1	1	0	plasma	0	basal	il2	6	110.58	4.70574
242-014	1	12	55–64	0	0	28	1	1	0	plasma	0	basal	il2	12	101.347	4.61855
242-014	1	12	55–64	0	0	28	1	1	0	plasma	0	basal	il6	0	1562.47	7.35402
242-014	1	12	55–64	0	0	28	1	1	0	plasma	0	basal	il6	3	1899.66	7.54943
242-014	1	12	55–64	0	0	28	1	1	0	plasma	0	basal	il6	6	1369.34	7.22209
242-014	1	12	55–64	0	0	28	1	1	0	plasma	0	basal	il6	12	1717.8	7.4488
242-014	1	12	55–64	0	0	28	1	1	0	plasma	0	basal	tnfa	0	557.83	6.32405
242-014	1	12	55–64	0	0	28	1	1	0	plasma	0	basal	tnfa	3	571.67	6.34856
242-014	1	12	55–64	0	0	28	1	1	0	plasma	0	basal	tnfa	6	577.458	6.35864
242-014	1	12	55–64	0	0	28	1	1	0	plasma	0	basal	tnfa	12	637.408	6.45741
242-015	1	13	65–74	1	1	24	2	1	0	csf	1	basal	ab40	0	9054.88	9.11106
242-015	1	13	65–74	1	1	24	2	1	0	csf	1	basal	ab40	3	8561.95	9.05508
242-015	1	13	65–74	1	1	24	2	1	0	csf	1	basal	ab40	12	9429.92	9.15164
242-015	1	13	65–74	1	1	24	2	1	0	csf	1	basal	ab42	0	268.5	5.59285
242-015	1	13	65–74	1	1	24	2	1	0	csf	1	basal	ab42	3	236.97	5.46793
242-015	1	13	65–74	1	1	24	2	1	0	csf	1	basal	ab42	12	270.31	5.59957
242-015	1	13	65–74	1	1	24	2	1	0	csf	1	basal	ab42_40	0	0.0296525	-3.51821
242-015	1	13	65–74	1	1	24	2	1	0	csf	1	basal	ab42_40	3	0.0276771	-3.58715
242-015	1	13	65–74	1	1	24	2	1	0	csf	1	basal	ab42_40	12	0.0286651	-3.55207
242-015	1	13	65–74	1	1	24	2	1	0	csf	1	basal	gfap	0	15969.7	9.67845
242-015	1	13	65–74	1	1	24	2	1	0	csf	1	basal	gfap	3	19811.5	9.89402
242-015	1	13	65–74	1	1	24	2	1	0	csf	1	basal	gfap	12	20723.9	9.93905
242-015	1	13	65–74	1	1	24	2	1	0	csf	1	basal	ifng	0	61.2624	4.11517
242-015	1	13	65–74	1	1	24	2	1	0	csf	1	basal	ifng	3	46.416	3.83764
242-015	1	13	65–74	1	1	24	2	1	0	csf	1	basal	ifng	12	38.5387	3.65166
242-015	1	13	65–74	1	1	24	2	1	0	csf	1	basal	il10	0	188.123	5.2371
242-015	1	13	65–74	1	1	24	2	1	0	csf	1	basal	il10	3	178.481	5.18448
242-015	1	13	65–74	1	1	24	2	1	0	csf	1	basal	il10	12	133.112	4.89119
242-015	1	13	65–74	1	1	24	2	1	0	csf	1	basal	il1b	0	80.735	4.39117
242-015	1	13	65–74	1	1	24	2	1	0	csf	1	basal	il1b	3	46.072	3.83021
242-015	1	13	65–74	1	1	24	2	1	0	csf	1	basal	il1b	12	39.1135	3.66647
242-015	1	13	65–74	1	1	24	2	1	0	csf	1	basal	il2	0	107.243	4.67509
242-015	1	13	65–74	1	1	24	2	1	0	csf	1	basal	il2	3	97.1193	4.57594
242-015	1	13	65–74	1	1	24	2	1	0	csf	1	basal	il2	12	94.2308	4.54575
242-015	1	13	65–74	1	1	24	2	1	0	csf	1	basal	il6	0	3584.59	8.1844
242-015	1	13	65–74	1	1	24	2	1	0	csf	1	basal	il6	3	5348.62	8.58459
242-015	1	13	65–74	1	1	24	2	1	0	csf	1	basal	il6	12	3818.37	8.24758
242-015	1	13	65–74	1	1	24	2	1	0	csf	1	basal	nfl	0	1093.48	6.99712
242-015	1	13	65–74	1	1	24	2	1	0	csf	1	basal	nfl	3	1353.57	7.2105
242-015	1	13	65–74	1	1	24	2	1	0	csf	1	basal	nfl	12	1325.75	7.18973
242-015	1	13	65–74	1	1	24	2	1	0	csf	1	basal	ptau181	0	97.3165	4.57797
242-015	1	13	65–74	1	1	24	2	1	0	csf	1	basal	ptau181	3	101.663	4.62166
242-015	1	13	65–74	1	1	24	2	1	0	csf	1	basal	ptau181	12	118.038	4.77101
242-015	1	13	65–74	1	1	24	2	1	0	csf	1	basal	ptau181_ab42	0	0.362445	-1.01488
242-015	1	13	65–74	1	1	24	2	1	0	csf	1	basal	ptau181_ab42	3	0.429011	-0.846274
242-015	1	13	65–74	1	1	24	2	1	0	csf	1	basal	ptau181_ab42	12	0.436677	-0.828562
242-015	1	13	65–74	1	1	24	2	1	0	csf	1	basal	ptau181_ttau	0	0.642735	-0.442023
242-015	1	13	65–74	1	1	24	2	1	0	csf	1	basal	ptau181_ttau	3	0.545254	-0.606503
242-015	1	13	65–74	1	1	24	2	1	0	csf	1	basal	ptau181_ttau	12	0.529176	-0.636434
242-015	1	13	65–74	1	1	24	2	1	0	csf	1	basal	tnfa	0	97.0634	4.57536
242-015	1	13	65–74	1	1	24	2	1	0	csf	1	basal	tnfa	3	99.4801	4.59996
242-015	1	13	65–74	1	1	24	2	1	0	csf	1	basal	tnfa	12	78.3339	4.36098
242-015	1	13	65–74	1	1	24	2	1	0	csf	1	basal	ttau	0	151.41	5.01999
242-015	1	13	65–74	1	1	24	2	1	0	csf	1	basal	ttau	3	186.45	5.22816
242-015	1	13	65–74	1	1	24	2	1	0	csf	1	basal	ttau	12	223.06	5.40744
242-015	1	13	65–74	1	1	24	2	1	0	csf_plasma			csf_plas_ab42	0	43.4018
242-015	1	13	65–74	1	1	24	2	1	0	csf_plasma			csf_plas_ab42	3	43.633
242-015	1	13	65–74	1	1	24	2	1	0	csf_plasma			csf_plas_ab42	12	50.1867
242-015	1	13	65–74	1	1	24	2	1	0	neuropsyc		faq	faq	0	6
242-015	1	13	65–74	1	1	24	2	1	0	neuropsyc		npiq	npiq	0	0
242-015	1	13	65–74	1	1	24	2	1	0	neuropsyc		faq	faq	3	6
242-015	1	13	65–74	1	1	24	2	1	0	neuropsyc		npiq	npiq	3	0
242-015	1	13	65–74	1	1	24	2	1	0	neuropsyc		npiq	npiq	6					Test not administered per protocol for this subject
242-015	1	13	65–74	1	1	24	2	1	0	neuropsyc		faq	faq	6					Test not administered per protocol for this subject
242-015	1	13	65–74	1	1	24	2	1	0	neuropsyc		faq	faq	12	7
242-015	1	13	65–74	1	1	24	2	1	0	neuropsyc		npiq	npiq	12	0
242-015	1	13	65–74	1	1	24	2	1	0	neuropsyc		rbans	rbans	0	83
242-015	1	13	65–74	1	1	24	2	1	0	neuropsyc		rbans	rbans	3	79
242-015	1	13	65–74	1	1	24	2	1	0	neuropsyc		rbans	rbans	6	86
242-015	1	13	65–74	1	1	24	2	1	0	neuropsyc		rbans	rbans	12	85
242-015	1	13	65–74	1	1	24	2	1	0	pbmc		hkbcg	stim_ifng	0	80.1029	4.38331	1	1
242-015	1	13	65–74	1	1	24	2	1	0	pbmc		xvivo	stim_ifng	0	3.35863	1.21153	1	1
242-015	1	13	65–74	1	1	24	2	1	0	pbmc		hkbcg	stim_ifng	3	13443	9.50622	167.822	7.39936
242-015	1	13	65–74	1	1	24	2	1	0	pbmc		xvivo	stim_ifng	3	2.29979	0.83282	0.684742	0.752527
242-015	1	13	65–74	1	1	24	2	1	0	pbmc		hkbcg	stim_ifng	6	10537.6	9.2627	131.55	7.05039
242-015	1	13	65–74	1	1	24	2	1	0	pbmc		xvivo	stim_ifng	6	5.22376	1.65322	1.55532	1.35351
242-015	1	13	65–74	1	1	24	2	1	0	pbmc		hkbcg	stim_ifng	12	3338.9	8.1134	41.6826	5.41558
242-015	1	13	65–74	1	1	24	2	1	0	pbmc		xvivo	stim_ifng	12	3.39662	1.22278	1.01131	1.00814
242-015	1	13	65–74	1	1	24	2	1	0	pbmc		lps	stim_il1b	0	56.9491	4.04216	1	1
242-015	1	13	65–74	1	1	24	2	1	0	pbmc		hkca	stim_il1b	0	50.739	3.9267	1	1
242-015	1	13	65–74	1	1	24	2	1	0	pbmc		xvivo	stim_il1b	0	43.1544	3.76478	1	1
242-015	1	13	65–74	1	1	24	2	1	0	pbmc		lps	stim_il1b	3	298.739	5.69957	5.24572	2.64287
242-015	1	13	65–74	1	1	24	2	1	0	pbmc		hkca	stim_il1b	3	6.72179	1.90535	0.132478	0.179483
242-015	1	13	65–74	1	1	24	2	1	0	pbmc		xvivo	stim_il1b	3	4.79089	1.56672	0.111017	0.151881
242-015	1	13	65–74	1	1	24	2	1	0	pbmc		lps	stim_il1b	6	205.252	5.32424	3.60413	2.20293
242-015	1	13	65–74	1	1	24	2	1	0	pbmc		hkca	stim_il1b	6	28.7978	3.3603	0.567567	0.648527
242-015	1	13	65–74	1	1	24	2	1	0	pbmc		xvivo	stim_il1b	6	20.652	3.02781	0.478561	0.564193
242-015	1	13	65–74	1	1	24	2	1	0	pbmc		lps	stim_il1b	12	57.8182	4.0573	1.01526	1.01097
242-015	1	13	65–74	1	1	24	2	1	0	pbmc		hkca	stim_il1b	12	20.3801	3.01456	0.401665	0.487142
242-015	1	13	65–74	1	1	24	2	1	0	pbmc		xvivo	stim_il1b	12	18.1179	2.8969	0.419838	0.505727
242-015	1	13	65–74	1	1	24	2	1	0	pbmc		lps	stim_il6	0	214.015	5.36605	1	1
242-015	1	13	65–74	1	1	24	2	1	0	pbmc		hkca	stim_il6	0	89.4934	4.49417	1	1
242-015	1	13	65–74	1	1	24	2	1	0	pbmc		xvivo	stim_il6	0	65.9334	4.18865	1	1
242-015	1	13	65–74	1	1	24	2	1	0	pbmc		lps	stim_il6	3	926.429	6.83134	4.32881	2.41381
242-015	1	13	65–74	1	1	24	2	1	0	pbmc		hkca	stim_il6	3	15.1414	2.71743	0.16919	0.225509
242-015	1	13	65–74	1	1	24	2	1	0	pbmc		xvivo	stim_il6	3	7.28703	1.9861	0.110521	0.151237
242-015	1	13	65–74	1	1	24	2	1	0	pbmc		lps	stim_il6	6	727.734	6.58994	3.40039	2.13763
242-015	1	13	65–74	1	1	24	2	1	0	pbmc		hkca	stim_il6	6	35.4398	3.56783	0.396004	0.481303
242-015	1	13	65–74	1	1	24	2	1	0	pbmc		xvivo	stim_il6	6	16.0753	2.77729	0.243812	0.314768
242-015	1	13	65–74	1	1	24	2	1	0	pbmc		lps	stim_il6	12	576.442	6.35687	2.69347	1.88498
242-015	1	13	65–74	1	1	24	2	1	0	pbmc		hkca	stim_il6	12	78.0479	4.35732	0.872108	0.904664
242-015	1	13	65–74	1	1	24	2	1	0	pbmc		xvivo	stim_il6	12	35.5735	3.5716	0.539537	0.622497
242-015	1	13	65–74	1	1	24	2	1	0	pbmc		lps	stim_tnfa	0	116.095	4.75441	1	1
242-015	1	13	65–74	1	1	24	2	1	0	pbmc		hkca	stim_tnfa	0	86.5999	4.4613	1	1
242-015	1	13	65–74	1	1	24	2	1	0	pbmc		xvivo	stim_tnfa	0	11.4281	2.43608	1	1
242-015	1	13	65–74	1	1	24	2	1	0	pbmc		lps	stim_tnfa	3	3503.41	8.16149	30.1771	4.96242
242-015	1	13	65–74	1	1	24	2	1	0	pbmc		hkca	stim_tnfa	3	209.184	5.34322	2.41553	1.77211
242-015	1	13	65–74	1	1	24	2	1	0	pbmc		xvivo	stim_tnfa	3	4.40702	1.4832	0.385629	0.470541
242-015	1	13	65–74	1	1	24	2	1	0	pbmc		lps	stim_tnfa	6	1572.6	7.36048	13.5458	3.86253
242-015	1	13	65–74	1	1	24	2	1	0	pbmc		hkca	stim_tnfa	6	259.852	5.56011	3.0006	2.00022
242-015	1	13	65–74	1	1	24	2	1	0	pbmc		xvivo	stim_tnfa	6	6.78244	1.91434	0.593487	0.672187
242-015	1	13	65–74	1	1	24	2	1	0	pbmc		lps	stim_tnfa	12	982.557	6.89016	8.46339	3.24236
242-015	1	13	65–74	1	1	24	2	1	0	pbmc		hkca	stim_tnfa	12	262.874	5.57167	3.0355	2.01275
242-015	1	13	65–74	1	1	24	2	1	0	pbmc		xvivo	stim_tnfa	12	7.57124	2.02436	0.66251	0.733363
242-015	1	13	65–74	1	1	24	2	1	0	plasma	0	basal	ab40	0	136.486	4.91622
242-015	1	13	65–74	1	1	24	2	1	0	plasma	0	basal	ab40	3	115.94	4.75307
242-015	1	13	65–74	1	1	24	2	1	0	plasma	0	basal	ab40	6	131.9	4.88204
242-015	1	13	65–74	1	1	24	2	1	0	plasma	0	basal	ab40	12	117.781	4.76883
242-015	1	13	65–74	1	1	24	2	1	0	plasma	0	basal	ab42	0	6.18638	1.82235
242-015	1	13	65–74	1	1	24	2	1	0	plasma	0	basal	ab42	3	5.43098	1.69212
242-015	1	13	65–74	1	1	24	2	1	0	plasma	0	basal	ab42	6	6.4872	1.86983
242-015	1	13	65–74	1	1	24	2	1	0	plasma	0	basal	ab42	12	5.38608	1.68382
242-015	1	13	65–74	1	1	24	2	1	0	plasma	0	basal	ab42_40	0	0.0453262	-3.09387
242-015	1	13	65–74	1	1	24	2	1	0	plasma	0	basal	ab42_40	3	0.046843	-3.06095
242-015	1	13	65–74	1	1	24	2	1	0	plasma	0	basal	ab42_40	6	0.0491827	-3.01221
242-015	1	13	65–74	1	1	24	2	1	0	plasma	0	basal	ab42_40	12	0.0457297	-3.08501
242-015	1	13	65–74	1	1	24	2	1	0	plasma	0	basal	ifng	0	1179.72	7.07303
242-015	1	13	65–74	1	1	24	2	1	0	plasma	0	basal	ifng	3	1213.97	7.10165
242-015	1	13	65–74	1	1	24	2	1	0	plasma	0	basal	ifng	6	2978.64	7.99922
242-015	1	13	65–74	1	1	24	2	1	0	plasma	0	basal	ifng	12	2047.05	7.62416
242-015	1	13	65–74	1	1	24	2	1	0	plasma	0	basal	il10	0	1633.64	7.39857
242-015	1	13	65–74	1	1	24	2	1	0	plasma	0	basal	il10	3	1909.91	7.55481
242-015	1	13	65–74	1	1	24	2	1	0	plasma	0	basal	il10	6	1932.32	7.56648
242-015	1	13	65–74	1	1	24	2	1	0	plasma	0	basal	il10	12	1728.81	7.45519
242-015	1	13	65–74	1	1	24	2	1	0	plasma	0	basal	il1b	0	136.422	4.91575
242-015	1	13	65–74	1	1	24	2	1	0	plasma	0	basal	il1b	3	166.759	5.11655
242-015	1	13	65–74	1	1	24	2	1	0	plasma	0	basal	il1b	6	145.753	4.98191
242-015	1	13	65–74	1	1	24	2	1	0	plasma	0	basal	il1b	12	158.367	5.06491
242-015	1	13	65–74	1	1	24	2	1	0	plasma	0	basal	il2	0	200.684	5.30173
242-015	1	13	65–74	1	1	24	2	1	0	plasma	0	basal	il2	3	232.964	5.45088
242-015	1	13	65–74	1	1	24	2	1	0	plasma	0	basal	il2	6	340.02	5.82901
242-015	1	13	65–74	1	1	24	2	1	0	plasma	0	basal	il2	12	252.882	5.53292
242-015	1	13	65–74	1	1	24	2	1	0	plasma	0	basal	il6	0	3201.12	8.07126
242-015	1	13	65–74	1	1	24	2	1	0	plasma	0	basal	il6	3	2709.43	7.90449
242-015	1	13	65–74	1	1	24	2	1	0	plasma	0	basal	il6	6	2865.41	7.96047
242-015	1	13	65–74	1	1	24	2	1	0	plasma	0	basal	il6	12	2406.88	7.78609
242-015	1	13	65–74	1	1	24	2	1	0	plasma	0	basal	tnfa	0	1012.88	6.92056
242-015	1	13	65–74	1	1	24	2	1	0	plasma	0	basal	tnfa	3	1013.46	6.92113
242-015	1	13	65–74	1	1	24	2	1	0	plasma	0	basal	tnfa	6	1287.05	7.16011
242-015	1	13	65–74	1	1	24	2	1	0	plasma	0	basal	tnfa	12	1171.71	7.06622
242-016	1	14	75–79	0	0	28	0	0	0	csf	1	basal	ab40	0	27132.6	10.2085
242-016	1	14	75–79	0	0	28	0	0	0	csf	1	basal	ab40	3	23143.4	10.0495
242-016	1	14	75–79	0	0	28	0	0	0	csf	1	basal	ab40	12	18874.7	9.84558
242-016	1	14	75–79	0	0	28	0	0	0	csf	1	basal	ab42	0	1604.34	7.38047
242-016	1	14	75–79	0	0	28	0	0	0	csf	1	basal	ab42	3	1457.93	7.28477
242-016	1	14	75–79	0	0	28	0	0	0	csf	1	basal	ab42	12	1204.94	7.09419
242-016	1	14	75–79	0	0	28	0	0	0	csf	1	basal	ab42_40	0	0.0591296	-2.82802
242-016	1	14	75–79	0	0	28	0	0	0	csf	1	basal	ab42_40	3	0.0629955	-2.76469
242-016	1	14	75–79	0	0	28	0	0	0	csf	1	basal	ab42_40	12	0.0638388	-2.75139
242-016	1	14	75–79	0	0	28	0	0	0	csf	1	basal	gfap	0	45337.3	10.7219
242-016	1	14	75–79	0	0	28	0	0	0	csf	1	basal	gfap	3	34681.3	10.454
242-016	1	14	75–79	0	0	28	0	0	0	csf	1	basal	gfap	12	29802.2	10.3023
242-016	1	14	75–79	0	0	28	0	0	0	csf	1	basal	ifng	0	58.9124	4.07605
242-016	1	14	75–79	0	0	28	0	0	0	csf	1	basal	ifng	3	63.4119	4.14965
242-016	1	14	75–79	0	0	28	0	0	0	csf	1	basal	ifng	12	50.9001	3.92987
242-016	1	14	75–79	0	0	28	0	0	0	csf	1	basal	il10	0	484.609	6.18334
242-016	1	14	75–79	0	0	28	0	0	0	csf	1	basal	il10	3	493.793	6.20212
242-016	1	14	75–79	0	0	28	0	0	0	csf	1	basal	il10	12	268.541	5.593
242-016	1	14	75–79	0	0	28	0	0	0	csf	1	basal	il1b	0	83.5392	4.42532
242-016	1	14	75–79	0	0	28	0	0	0	csf	1	basal	il1b	3	80.8074	4.39207
242-016	1	14	75–79	0	0	28	0	0	0	csf	1	basal	il1b	12	59.7875	4.0908
242-016	1	14	75–79	0	0	28	0	0	0	csf	1	basal	il2	0	154.903	5.0428
242-016	1	14	75–79	0	0	28	0	0	0	csf	1	basal	il2	3	172.205	5.14868
242-016	1	14	75–79	0	0	28	0	0	0	csf	1	basal	il2	12	138.306	4.92947
242-016	1	14	75–79	0	0	28	0	0	0	csf	1	basal	il6	0	2786.36	7.93249
242-016	1	14	75–79	0	0	28	0	0	0	csf	1	basal	il6	3	2944.48	7.98769
242-016	1	14	75–79	0	0	28	0	0	0	csf	1	basal	il6	12	3033.34	8.01742
242-016	1	14	75–79	0	0	28	0	0	0	csf	1	basal	nfl	0	1945.68	7.57337
242-016	1	14	75–79	0	0	28	0	0	0	csf	1	basal	nfl	3	1584.09	7.36776
242-016	1	14	75–79	0	0	28	0	0	0	csf	1	basal	nfl	12	1465.83	7.29018
242-016	1	14	75–79	0	0	28	0	0	0	csf	1	basal	ptau181	0	68.7036	4.2298
242-016	1	14	75–79	0	0	28	0	0	0	csf	1	basal	ptau181	3	78.1979	4.35924
242-016	1	14	75–79	0	0	28	0	0	0	csf	1	basal	ptau181	12	72.1611	4.2789
242-016	1	14	75–79	0	0	28	0	0	0	csf	1	basal	ptau181_ab42	0	0.0428236	-3.15067
242-016	1	14	75–79	0	0	28	0	0	0	csf	1	basal	ptau181_ab42	3	0.0536363	-2.92553
242-016	1	14	75–79	0	0	28	0	0	0	csf	1	basal	ptau181_ab42	12	0.0598877	-2.81528
242-016	1	14	75–79	0	0	28	0	0	0	csf	1	basal	ptau181_ttau	0	0.26295	-1.33579
242-016	1	14	75–79	0	0	28	0	0	0	csf	1	basal	ptau181_ttau	3	0.365975	-1.00519
242-016	1	14	75–79	0	0	28	0	0	0	csf	1	basal	ptau181_ttau	12	0.385188	-0.954024
242-016	1	14	75–79	0	0	28	0	0	0	csf	1	basal	tnfa	0	84.636	4.43836
242-016	1	14	75–79	0	0	28	0	0	0	csf	1	basal	tnfa	3	79.9667	4.38161
242-016	1	14	75–79	0	0	28	0	0	0	csf	1	basal	tnfa	12	74.5696	4.31173
242-016	1	14	75–79	0	0	28	0	0	0	csf	1	basal	ttau	0	261.28	5.56559
242-016	1	14	75–79	0	0	28	0	0	0	csf	1	basal	ttau	3	213.67	5.36443
242-016	1	14	75–79	0	0	28	0	0	0	csf	1	basal	ttau	12	187.34	5.23293
242-016	1	14	75–79	0	0	28	0	0	0	csf_plasma			csf_plas_ab42	0	282.172
242-016	1	14	75–79	0	0	28	0	0	0	csf_plasma			csf_plas_ab42	3	260.849
242-016	1	14	75–79	0	0	28	0	0	0	csf_plasma			csf_plas_ab42	12	206.438
242-016	1	14	75–79	0	0	28	0	0	0	neuropsyc		faq	faq	0	0
242-016	1	14	75–79	0	0	28	0	0	0	neuropsyc		npiq	npiq	0	0
242-016	1	14	75–79	0	0	28	0	0	0	neuropsyc		faq	faq	3	0
242-016	1	14	75–79	0	0	28	0	0	0	neuropsyc		npiq	npiq	3	0
242-016	1	14	75–79	0	0	28	0	0	0	neuropsyc		npiq	npiq	6					Test not administered per protocol for this subject
242-016	1	14	75–79	0	0	28	0	0	0	neuropsyc		faq	faq	6					Test not administered per protocol for this subject
242-016	1	14	75–79	0	0	28	0	0	0	neuropsyc		faq	faq	12	0
242-016	1	14	75–79	0	0	28	0	0	0	neuropsyc		npiq	npiq	12	0
242-016	1	14	75–79	0	0	28	0	0	0	neuropsyc		rbans	rbans	0	118
242-016	1	14	75–79	0	0	28	0	0	0	neuropsyc		rbans	rbans	3	117
242-016	1	14	75–79	0	0	28	0	0	0	neuropsyc		rbans	rbans	6	115
242-016	1	14	75–79	0	0	28	0	0	0	neuropsyc		rbans	rbans	12	111
242-016	1	14	75–79	0	0	28	0	0	0	pbmc		hkbcg	stim_ifng	0	22.3587	3.10722	1	1
242-016	1	14	75–79	0	0	28	0	0	0	pbmc		xvivo	stim_ifng	0	1.87483	0.62852	1	1
242-016	1	14	75–79	0	0	28	0	0	0	pbmc		hkbcg	stim_ifng	3	7558.52	8.93043	338.057	8.40539
242-016	1	14	75–79	0	0	28	0	0	0	pbmc		xvivo	stim_ifng	3	3.07087	1.12196	1.63794	1.39941
242-016	1	14	75–79	0	0	28	0	0	0	pbmc		hkbcg	stim_ifng	6	184.491	5.2176	8.25143	3.20968
242-016	1	14	75–79	0	0	28	0	0	0	pbmc		xvivo	stim_ifng	6	1.17493	0.161205	0.626683	0.701933
242-016	1	14	75–79	0	0	28	0	0	0	pbmc		hkbcg	stim_ifng	12	5920.61	8.68619	264.801	8.0542
242-016	1	14	75–79	0	0	28	0	0	0	pbmc		xvivo	stim_ifng	12	3.47117	1.24449	1.85145	1.5117
242-016	1	14	75–79	0	0	28	0	0	0	pbmc		lps	stim_il1b	0	43.7229	3.77787	1	1
242-016	1	14	75–79	0	0	28	0	0	0	pbmc		hkca	stim_il1b	0	8.21821	2.10635	1	1
242-016	1	14	75–79	0	0	28	0	0	0	pbmc		xvivo	stim_il1b	0	5.53383	1.71088	1	1
242-016	1	14	75–79	0	0	28	0	0	0	pbmc		lps	stim_il1b	3	121.912	4.8033	2.78829	1.92155
242-016	1	14	75–79	0	0	28	0	0	0	pbmc		hkca	stim_il1b	3	34.6173	3.54435	4.21227	2.38191
242-016	1	14	75–79	0	0	28	0	0	0	pbmc		xvivo	stim_il1b	3	25.9962	3.25795	4.69769	2.51038
242-016	1	14	75–79	0	0	28	0	0	0	pbmc		lps	stim_il1b	6	125.517	4.83244	2.87074	1.95261
242-016	1	14	75–79	0	0	28	0	0	0	pbmc		hkca	stim_il1b	6	12.4419	2.52107	1.51395	1.32995
242-016	1	14	75–79	0	0	28	0	0	0	pbmc		xvivo	stim_il1b	6	10.5886	2.35978	1.91344	1.54272
242-016	1	14	75–79	0	0	28	0	0	0	pbmc		lps	stim_il1b	12	182.619	5.2074	4.17674	2.37204
242-016	1	14	75–79	0	0	28	0	0	0	pbmc		hkca	stim_il1b	12	17.464	2.86014	2.12504	1.64387
242-016	1	14	75–79	0	0	28	0	0	0	pbmc		xvivo	stim_il1b	12	11.7239	2.46163	2.11859	1.64089
242-016	1	14	75–79	0	0	28	0	0	0	pbmc		lps	stim_il6	0	613.653	6.41943	1	1
242-016	1	14	75–79	0	0	28	0	0	0	pbmc		hkca	stim_il6	0	17.9795	2.88923	1	1
242-016	1	14	75–79	0	0	28	0	0	0	pbmc		xvivo	stim_il6	0	15.0268	2.70983	1	1
242-016	1	14	75–79	0	0	28	0	0	0	pbmc		lps	stim_il6	3	1095.5	6.99897	1.78522	1.47779
242-016	1	14	75–79	0	0	28	0	0	0	pbmc		hkca	stim_il6	3	87.9473	4.47674	4.89155	2.55865
242-016	1	14	75–79	0	0	28	0	0	0	pbmc		xvivo	stim_il6	3	67.0945	4.2061	4.46499	2.45022
242-016	1	14	75–79	0	0	28	0	0	0	pbmc		lps	stim_il6	6	2124.99	7.66152	3.46286	2.15797
242-016	1	14	75–79	0	0	28	0	0	0	pbmc		hkca	stim_il6	6	25.3381	3.23231	1.40928	1.2686
242-016	1	14	75–79	0	0	28	0	0	0	pbmc		xvivo	stim_il6	6	21.8286	3.08322	1.45265	1.29434
242-016	1	14	75–79	0	0	28	0	0	0	pbmc		lps	stim_il6	12	1887.35	7.54293	3.0756	2.02701
242-016	1	14	75–79	0	0	28	0	0	0	pbmc		hkca	stim_il6	12	34.5538	3.54252	1.92185	1.54688
242-016	1	14	75–79	0	0	28	0	0	0	pbmc		xvivo	stim_il6	12	18.293	2.90652	1.21736	1.14884
242-016	1	14	75–79	0	0	28	0	0	0	pbmc		lps	stim_tnfa	0	1320.57	7.18582	1	1
242-016	1	14	75–79	0	0	28	0	0	0	pbmc		hkca	stim_tnfa	0	93.6218	4.53926	1	1
242-016	1	14	75–79	0	0	28	0	0	0	pbmc		xvivo	stim_tnfa	0	3.3878	1.22018	1	1
242-016	1	14	75–79	0	0	28	0	0	0	pbmc		lps	stim_tnfa	3	1650.38	7.40876	1.24975	1.16976
242-016	1	14	75–79	0	0	28	0	0	0	pbmc		hkca	stim_tnfa	3	129.877	4.86659	1.38725	1.25535
242-016	1	14	75–79	0	0	28	0	0	0	pbmc		xvivo	stim_tnfa	3	7.88879	2.06544	2.32859	1.73491
242-016	1	14	75–79	0	0	28	0	0	0	pbmc		lps	stim_tnfa	6	6248.41	8.74008	4.73159	2.51894
242-016	1	14	75–79	0	0	28	0	0	0	pbmc		hkca	stim_tnfa	6	120.63	4.79273	1.28848	1.19439
242-016	1	14	75–79	0	0	28	0	0	0	pbmc		xvivo	stim_tnfa	6	5.31657	1.67083	1.56933	1.36139
242-016	1	14	75–79	0	0	28	0	0	0	pbmc		lps	stim_tnfa	12	4181.65	8.33846	3.16654	2.05885
242-016	1	14	75–79	0	0	28	0	0	0	pbmc		hkca	stim_tnfa	12	170.448	5.13843	1.8206	1.496
242-016	1	14	75–79	0	0	28	0	0	0	pbmc		xvivo	stim_tnfa	12	6.25405	1.83323	1.84605	1.50896
242-016	1	14	75–79	0	0	28	0	0	0	plasma	0	basal	ab40	0	94.275	4.54622
242-016	1	14	75–79	0	0	28	0	0	0	plasma	0	basal	ab40	3	90.6139	4.50661
242-016	1	14	75–79	0	0	28	0	0	0	plasma	0	basal	ab40	6	100.277	4.60794
242-016	1	14	75–79	0	0	28	0	0	0	plasma	0	basal	ab40	12	102.021	4.62518
242-016	1	14	75–79	0	0	28	0	0	0	plasma	0	basal	ab42	0	5.68568	1.73795
242-016	1	14	75–79	0	0	28	0	0	0	plasma	0	basal	ab42	3	5.58917	1.72083
242-016	1	14	75–79	0	0	28	0	0	0	plasma	0	basal	ab42	6	6.06219	1.80207
242-016	1	14	75–79	0	0	28	0	0	0	plasma	0	basal	ab42	12	5.83682	1.76419
242-016	1	14	75–79	0	0	28	0	0	0	plasma	0	basal	ab42_40	0	0.0603096	-2.80826
242-016	1	14	75–79	0	0	28	0	0	0	plasma	0	basal	ab42_40	3	0.0616811	-2.78578
242-016	1	14	75–79	0	0	28	0	0	0	plasma	0	basal	ab42_40	6	0.0604545	-2.80586
242-016	1	14	75–79	0	0	28	0	0	0	plasma	0	basal	ab42_40	12	0.0572121	-2.86099
242-016	1	14	75–79	0	0	28	0	0	0	plasma	0	basal	ifng	0	872.44	6.77129
242-016	1	14	75–79	0	0	28	0	0	0	plasma	0	basal	ifng	3	1203.7	7.09315
242-016	1	14	75–79	0	0	28	0	0	0	plasma	0	basal	ifng	6	742.486	6.61
242-016	1	14	75–79	0	0	28	0	0	0	plasma	0	basal	ifng	12	750.478	6.62071
242-016	1	14	75–79	0	0	28	0	0	0	plasma	0	basal	il10	0	12174.9	9.40714
242-016	1	14	75–79	0	0	28	0	0	0	plasma	0	basal	il10	3	14797.9	9.60224
242-016	1	14	75–79	0	0	28	0	0	0	plasma	0	basal	il10	6	16173.7	9.69114
242-016	1	14	75–79	0	0	28	0	0	0	plasma	0	basal	il10	12	14423.5	9.57661
242-016	1	14	75–79	0	0	28	0	0	0	plasma	0	basal	il1b	0	150.272	5.01245
242-016	1	14	75–79	0	0	28	0	0	0	plasma	0	basal	il1b	3	176.28	5.17207
242-016	1	14	75–79	0	0	28	0	0	0	plasma	0	basal	il1b	6	120.26	4.78965
242-016	1	14	75–79	0	0	28	0	0	0	plasma	0	basal	il1b	12	310.806	5.73917
242-016	1	14	75–79	0	0	28	0	0	0	plasma	0	basal	il2	0	377.714	5.93414
242-016	1	14	75–79	0	0	28	0	0	0	plasma	0	basal	il2	3	202.518	5.31083
242-016	1	14	75–79	0	0	28	0	0	0	plasma	0	basal	il2	6	213.297	5.36268
242-016	1	14	75–79	0	0	28	0	0	0	plasma	0	basal	il2	12	272.25	5.60672
242-016	1	14	75–79	0	0	28	0	0	0	plasma	0	basal	il6	0	5108	8.53856
242-016	1	14	75–79	0	0	28	0	0	0	plasma	0	basal	il6	3	2676.73	7.89235
242-016	1	14	75–79	0	0	28	0	0	0	plasma	0	basal	il6	6	2000.91	7.60136
242-016	1	14	75–79	0	0	28	0	0	0	plasma	0	basal	il6	12	1599.34	7.37735
242-016	1	14	75–79	0	0	28	0	0	0	plasma	0	basal	tnfa	0	779.349	6.65846
242-016	1	14	75–79	0	0	28	0	0	0	plasma	0	basal	tnfa	3	624.606	6.43712
242-016	1	14	75–79	0	0	28	0	0	0	plasma	0	basal	tnfa	6	655.742	6.48577
242-016	1	14	75–79	0	0	28	0	0	0	plasma	0	basal	tnfa	12	700.992	6.5525
242-018	1	15	65–74	1	1	22	0	0	0	csf	1	basal	ab40	12					No Result Available (participant withdrew from study or biofluid collection or neuropsyc test declined)
242-018	1	15	65–74	1	1	22	0	0	0	csf	1	basal	ab40	3	13562.6	9.51507
242-018	1	15	65–74	1	1	22	0	0	0	csf	1	basal	ab40	0	14337.7	9.57065
242-018	1	15	65–74	1	1	22	0	0	0	csf	1	basal	ab42	12					No Result Available (participant withdrew from study or biofluid collection or neuropsyc test declined)
242-018	1	15	65–74	1	1	22	0	0	0	csf	1	basal	ab42	3	281.06	5.63857
242-018	1	15	65–74	1	1	22	0	0	0	csf	1	basal	ab42	0	273.91	5.6128
242-018	1	15	65–74	1	1	22	0	0	0	csf	1	basal	ab42_40	12					No Result Available (participant withdrew from study or biofluid collection or neuropsyc test declined)
242-018	1	15	65–74	1	1	22	0	0	0	csf	1	basal	ab42_40	3	0.0207231	-3.8765
242-018	1	15	65–74	1	1	22	0	0	0	csf	1	basal	ab42_40	0	0.0191041	-3.95785
242-018	1	15	65–74	1	1	22	0	0	0	csf	1	basal	gfap	12					No Result Available (participant withdrew from study or biofluid collection or neuropsyc test declined)
242-018	1	15	65–74	1	1	22	0	0	0	csf	1	basal	gfap	3	32077.2	10.3759
242-018	1	15	65–74	1	1	22	0	0	0	csf	1	basal	gfap	0	31818.5	10.3678
242-018	1	15	65–74	1	1	22	0	0	0	csf	1	basal	ifng	12					No Result Available (participant withdrew from study or biofluid collection or neuropsyc test declined)
242-018	1	15	65–74	1	1	22	0	0	0	csf	1	basal	ifng	3					Immunoassay QC failure for this sample
242-018	1	15	65–74	1	1	22	0	0	0	csf	1	basal	ifng	0					Immunoassay QC failure for this sample
242-018	1	15	65–74	1	1	22	0	0	0	csf	1	basal	il10	12					No Result Available (participant withdrew from study or biofluid collection or neuropsyc test declined)
242-018	1	15	65–74	1	1	22	0	0	0	csf	1	basal	il10	3					Immunoassay QC failure for this sample
242-018	1	15	65–74	1	1	22	0	0	0	csf	1	basal	il10	0					Immunoassay QC failure for this sample
242-018	1	15	65–74	1	1	22	0	0	0	csf	1	basal	il1b	12					No Result Available (participant withdrew from study or biofluid collection or neuropsyc test declined)
242-018	1	15	65–74	1	1	22	0	0	0	csf	1	basal	il1b	3					Immunoassay QC failure for this sample
242-018	1	15	65–74	1	1	22	0	0	0	csf	1	basal	il1b	0					Immunoassay QC failure for this sample
242-018	1	15	65–74	1	1	22	0	0	0	csf	1	basal	il2	12					No Result Available (participant withdrew from study or biofluid collection or neuropsyc test declined)
242-018	1	15	65–74	1	1	22	0	0	0	csf	1	basal	il2	3					Immunoassay QC failure for this sample
242-018	1	15	65–74	1	1	22	0	0	0	csf	1	basal	il2	0					Immunoassay QC failure for this sample
242-018	1	15	65–74	1	1	22	0	0	0	csf	1	basal	il6	12					No Result Available (participant withdrew from study or biofluid collection or neuropsyc test declined)
242-018	1	15	65–74	1	1	22	0	0	0	csf	1	basal	il6	3					Immunoassay QC failure for this sample
242-018	1	15	65–74	1	1	22	0	0	0	csf	1	basal	il6	0					Immunoassay QC failure for this sample
242-018	1	15	65–74	1	1	22	0	0	0	csf	1	basal	nfl	12					No Result Available (participant withdrew from study or biofluid collection or neuropsyc test declined)
242-018	1	15	65–74	1	1	22	0	0	0	csf	1	basal	nfl	3	2124.92	7.66149
242-018	1	15	65–74	1	1	22	0	0	0	csf	1	basal	nfl	0	2520.91	7.83237
242-018	1	15	65–74	1	1	22	0	0	0	csf	1	basal	ptau181	12					No Result Available (participant withdrew from study or biofluid collection or neuropsyc test declined)
242-018	1	15	65–74	1	1	22	0	0	0	csf	1	basal	ptau181	3	252.875	5.53289
242-018	1	15	65–74	1	1	22	0	0	0	csf	1	basal	ptau181	0	220.385	5.39537
242-018	1	15	65–74	1	1	22	0	0	0	csf	1	basal	ptau181_ab42	12					No Result Available (participant withdrew from study or biofluid collection or neuropsyc test declined)
242-018	1	15	65–74	1	1	22	0	0	0	csf	1	basal	ptau181_ab42	3	0.899717	-0.105675
242-018	1	15	65–74	1	1	22	0	0	0	csf	1	basal	ptau181_ab42	0	0.804588	-0.217426
242-018	1	15	65–74	1	1	22	0	0	0	csf	1	basal	ptau181_ttau	12					No Result Available (participant withdrew from study or biofluid collection or neuropsyc test declined)
242-018	1	15	65–74	1	1	22	0	0	0	csf	1	basal	ptau181_ttau	3	0.648795	-0.432638
242-018	1	15	65–74	1	1	22	0	0	0	csf	1	basal	ptau181_ttau	0	0.429231	-0.845759
242-018	1	15	65–74	1	1	22	0	0	0	csf	1	basal	tnfa	12					No Result Available (participant withdrew from study or biofluid collection or neuropsyc test declined)
242-018	1	15	65–74	1	1	22	0	0	0	csf	1	basal	tnfa	3					Immunoassay QC failure for this sample
242-018	1	15	65–74	1	1	22	0	0	0	csf	1	basal	tnfa	0					Immunoassay QC failure for this sample
242-018	1	15	65–74	1	1	22	0	0	0	csf	1	basal	ttau	12					No Result Available (participant withdrew from study or biofluid collection or neuropsyc test declined)
[truncated: 1,212 more rows]
