# Supplementary material for: Bacillus Calmette–Guérin (BCG) immunotherapy reprograms CNS immunity and alters Alzheimer’s biomarkers: results from two open-label clinical trials
Source: Commun Med (Lond). 2026 Jul 2;6:358. doi: 10.1038/s43856-026-01691-7 (PMC13328741; doi:10.1038/s43856-026-01691-7)
Supplement: Supplementary file 4 — Supplementary Data 2 [file 43856_2026_1691_MOESM4_ESM.xlsx]

## Sheet: Demographics
Demographic	NCT04507126 (n=16)	NCT05004688 (n=7)	Total Non-AD (n=12)	Total AD (n=11)	SMD (Non-AD vs AD)	All (N=23)
Age, mean (SD), y	66.3 (5.2)	70.0 (8.2)	66 (5.0)	69 (7.4)	-0.48	67.43 (6.3)
Sex, N (%) - Male	6 (37.5)	4 (57.1)	4 (33.3)	6 (54.5)	-0.04	10 (43.5)
Sex, N (%) - Female	10 (62.5)	3 (42.9)	8 (66.7)	5 (45.5)	0.05	13 (56.5)
Non-Hispanic White	16 (100)	7 (100)	12 (100)	11 (100)	0.01	23 (100)
MoCA at Screening, mean (SD)	26.7 (2.6)	13.7 (4.4)	27.5 (1.9)	17.5 (6.6)	2.06	22.7 (6.9)
APOE-ε4 Carrier, N (%)	6 (37.5)	3 (42.9)	4 (33.3)	5 (45.5)	-0.03	9 (39.1)
