# Supplementary material for: Bacillus Calmette–Guérin (BCG) immunotherapy reprograms CNS immunity and alters Alzheimer’s biomarkers: results from two open-label clinical trials
Source: Commun Med (Lond). 2026 Jul 2;6:358. doi: 10.1038/s43856-026-01691-7 (PMC13328741; doi:10.1038/s43856-026-01691-7)
Supplement: Supplementary file 5 — Supplementary Data 3 [file 43856_2026_1691_MOESM5_ESM.xlsx]

## Sheet: Baseline
Treatment	Sample Type	Data	Measure	non-AD, Median, [IQR]	AD, Median, [IQR]	n (non-AD, AD)	z (AD centered)	exact p-value	Effect Size
Basal	CSF	Raw	Aβ42/40	0.065, [0.053 – 0.075]	0.029 [0.023 – 0.031]	12, 11	-3.816	0.000 ***	-0.795691
Basal	CSF	Raw	Aβ42	810.39, [558.895 – 1006.395]	268.5, [221.35 – 382.17]	12, 11	-3.816	0.000 ***	-0.795691
Basal	CSF	Raw	Aβ40	13307.53 [10808.49 – 15211.06]	9055.45 [6912.62 – 14337.74]	12, 11	-0.157	0.1693	-0.0327368
Basal	CSF	Ln	Aβ42/40	-2.734 [-2.943 – -2.595]	-3.528 [-3.763 – -3.487]	12, 11	-3.816	0.000 ***	-0.795691
Basal	CSF	Ln	Aβ42	6.692 [6.326 – 6.913]	5.593 [5.400 – 5.946]	12, 11	-3.816	0.000 ***	-0.795691
Basal	CSF	Ln	Aβ40	9.495 [9.283 – 9.630]	9.111 [8.841 – 9.571]	12, 11	-1.416	0.1693	-0.295256
Basal	CSF	Ln	ptau181/Aβ42	-3.215 [-3.497 – -2.940]	-0.426 [-0.740 – -0.301]	12, 11	4.062	0.000 ***	0.846986
Basal	CSF	Ln	ptau181	3.386 [3.335 – 3.999]	5.208 [4.578 – 5.380]	12, 11	3.939	0.000 ***	0.821338
Basal	CSF	Ln	ttau	4.864 [4.745 – 5.249]	5.734 [5.191 – 5.868]	12, 11	3.262	0.001 **	0.680174
Basal	CSF	Ln	NFL	7.074 [6.649 – 7.266]	7.538 [7.231 – .634]	12, 11	2.277	0.023 *	0.474787
Basal	CSF	Ln	GFAP	10.155 [9.848 – 10.317]	10.227 [9.905 – 10.368]	12, 11	0.492	0.651	0.102589
Basal	Plasma	Raw	Aβ42/40	0.059 [0.057 – 0.061]	0.050 [0.045 – 0.053]	12, 11	-3.323	0.000 ***	-0.692893
Basal	Plasma	Raw	Aβ42	6.063 [5.659 – 6.584]	5.470 [5.161 – 6.186]	12, 11	-1.539	0.134	-0.320904
Basal	Plasma	Raw	Aβ40	106.778 [95.885 – 118.027]	113.572 [100.460 – 134.014]	12, 11	1.108	0.288	0.231034
Basal	Plasma	Ln	Aβ42/40	-2.830 [-2.862 – -2.793]	-3.004 [-3.109 – -2.945]	12, 11	-3.323	0.000 ***	-0.692893
Basal	Plasma	Ln	Aβ42	1.802 [1.733 – 1.885]	1.699 [1.641 – 1.822]	12, 11	-1.539	0.114	-0.320904
Basal	Plasma	Ln	Aβ40	4.671 [4.563 – 4.771]	4.732 [4.610 – 4.898]	12, 11	1.108	0.2875	0.231034
Basal	CSF-Plasma	Raw	CSF-plasma Aβ42 ratio	127.976 [91.734 – 159.832]	48.442 [35.502 – 62.528]	12, 11	-3.693	0.000 ***	-0.770044
Basal	CSF	Ln	IL-6	8.317 [7.891 – 8.690]	8.256 [8.126 – 8.427]	11, 10	-0.352	0.756	-0.0768127
Basal	CSF	Ln	IFNγ	3.891 [3.733 – 4.148]	3.806 [3.615 – 4.115]	11, 10	-0.352	0.756	-0.0768127
Basal	CSF	Ln	IL-1β	3.760 [3.452 – 4.425]	3.862 [3.449 – 4.136]	7, 10	-0.293	0.813	-0.0710629
Basal	CSF	Ln	TNF-α	4.545 [4.438 – 4.595]	94.175 [75.761 – 100.634]	11, 10	-0.423	0.705	-0.0923062
Basal	CSF	Ln	IL-10	5.661 [5.223 – 6.183]	5.322 [5.132 – 5.752]	11, 10	-0.634	0.557	-0.13835
Basal	CSF	Ln	IL-2	4.577 [4.109 – 4.962]	4.261 [4.086 – 4.493]	11, 10	-1.127	0.282	-0.245932
Basal	Plasma	Ln	IL-1β	5.008 [4.647 – 5.319]	5.290 [4.814 – 5.710]	12, 11	0.862	0.413	0.179739
Basal	Plasma	Ln	IL-6	7.785 [7.610 – 8.257]	7.778 [7.646 – 8.548]	12, 11	0.615	0.566	0.128236
Basal	Plasma	Ln	IFNγ	6.549 [6.430 – 7.195]	6.610 [6.393 – 6.979]	12, 11	0.062	0.976	0.0129279
Basal	Plasma	Ln	TNF-α	6.566 [6.378 – 6.687]	6.617 [6.482 – 6.921]	12, 11	0.923	0.379	0.192459
Basal	Plasma	Ln	IL-10	6.526 [6.296 – 6.903]	6.837 [6.147 – 7.218]	12, 11	0.554	0.608	0.115517
Basal	Plasma	Ln	IL-2	4.919 [4.439 – 5.414]	4.840 [4.678 – 5.251]	12, 11	0.185	0.88	0.0385752
Stim hkBCG	Media	Ln	IFNγ	3.582 [2.857 – 5.251]	2.033 [1.398 – 3.282]	12, 10	-2.308	0.021 *	-0.492067
Stim LPS	Media	Ln	IL-1β	1.753 [1.281 – 3.279]	3.261 [2.175 – 4.013]	12, 10	1.253	0.228	0.26714
Stim LPS	Media	Ln	IL-6	5.423 [4.417 – 6.222]	5.511 [5.146 – 6.172]	12, 10	0.396	0.722	0.0844275
Stim LPS	Media	Ln	TNF-α	6.424 [5.937 – 7.235]	6.669 [5.719 – 7.312]	12, 10	0.264	0.821	0.056285
Stim hkCA	Media	Ln	IL-1β	1.496 [0.453 – 2.444]	2.113 [1.530 – 3.004]	12, 10	1.451	0.159	0.309354
Stim hkCA	Media	Ln	IL-6	2.471 [1.518 – 3.154]	2.311 [2.094 – 4.210]	12, 10	0.528	0.628	0.11257
Stim hkCA	Media	Ln	TNF-α	5.502 [4.425 – 6.167]	4.669 [3.818 – 5.925]	12, 10	-1.055	0.314	-0.224927
na	Neuropsyc	Raw	MoCA	28 [27 – 29]	17 [11 – 22]	12, 11	-3.424	0.000 ***	-0.713953
na	Neuropsyc	Raw	RBANS_total	108.5 [96.5 – 115.5]	59 [55 – 70]	12, 9	-3.627	0.000 ***	-0.791476
na	Neuropsyc	Raw	FAQ	0 [0 – 0]	6 [4 – 13]	12, 11	3.826	0.000 ***	0.797776
na	Neuropsyc	Raw	NPIQ	0 [0 – 0.5]	2 [0 – 3]	12, 11	2.218	0.033 *	0.462485
