# Supplementary material for: Bacillus Calmette–Guérin (BCG) immunotherapy reprograms CNS immunity and alters Alzheimer’s biomarkers: results from two open-label clinical trials
Source: Commun Med (Lond). 2026 Jul 2;6:358. doi: 10.1038/s43856-026-01691-7 (PMC13328741; doi:10.1038/s43856-026-01691-7)
Supplement: Supplementary file 6 — Supplementary Data 4 [file 43856_2026_1691_MOESM6_ESM.xlsx]

## Sheet: MMRM
Sample Type	Measure	Treatment	Data	Group	Month	n	β (mean)	95% CI (mean)	p-value (vs Month 0)	AD×Time β	95% CI (AD×Time)	p (AD×Time)	Model
CSF	Aβ40	Basal	ln	AD	0	11	9.179	[8.912, 9.445]	—				AD x Time
CSF	Aβ40	Basal	ln	AD	3	11	9.189	[8.923, 9.456]	0.874	0.092	[-0.092, 0.276]	0.326	AD x Time
CSF	Aβ40	Basal	ln	AD	12	7	9.195	[8.915, 9.474]	0.837	0.284	[0.071, 0.497]	0.009	AD x Time
CSF	Aβ40	Basal	ln	non-AD	0	12	9.453	[9.198, 9.708]	—				AD x Time
CSF	Aβ40	Basal	ln	non-AD	3	11	9.372	[9.114, 9.629]	0.218				AD x Time
CSF	Aβ40	Basal	ln	non-AD	12	8	9.185	[8.918, 9.452]	<0.001				AD x Time
CSF	Aβ40	Basal	ln	Overall	0	23	9.322	[9.133, 9.511]	—				Time Only
CSF	Aβ40	Basal	ln	Overall	3	22	9.286	[8.997, 9.575]	0.477				Time Only
CSF	Aβ40	Basal	ln	Overall	12	15	9.189	8.884, 9.494]	0.024				Time Only
CSF	Aβ40	Basal	raw	Overall	0	23	12266.7	[10233.370, 14300.040]	—				Time Only
CSF	Aβ40	Basal	raw	Overall	3	22	11931.2	[9897.873, 13964.543]	0.569				Time Only
CSF	Aβ40	Basal	raw	Overall	12	15	10716.9	[8683.600, 12750.270]	0.023				Time Only
CSF	Aβ42	Basal	ln	AD	0	11	5.575	[5.319, 5.830]	—				AD x Time
CSF	Aβ42	Basal	ln	AD	3	11	5.567	[5.311, 5.822]	0.91	0.118	[-0.082, 0.319]	0.248	AD x Time
CSF	Aβ42	Basal	ln	AD	12	7	5.583	[5.312, 5.855]	0.924	0.41	[0.177, 0.643]	0.001	AD x Time
CSF	Aβ42	Basal	ln	non-AD	0	12	6.607	[6.363, 6.852]	—				AD x Time
CSF	Aβ42	Basal	ln	non-AD	3	11	6.481	[6.233, 6.728]	0.08				AD x Time
CSF	Aβ42	Basal	ln	non-AD	12	8	6.206	[5.947, 6.464]	<0.001				AD x Time
CSF	Aβ42	Basal	ln	Overall	0	23	6.113	[5.857, 6.370]	—				Time Only
CSF	Aβ42	Basal	ln	Overall	3	22	6.042	[5.670, 6.415]	0.228				Time Only
CSF	Aβ42	Basal	ln	Overall	12	15	5.9	[5.510, 6.291]	0.002				Time Only
CSF	Aβ42	Basal	raw	AD	0	11	276.048	[117.327, 434.769]	—				AD x Time
CSF	Aβ42	Basal	raw	AD	3	11	274.237	[115.516, 432.958]	0.959	62.785	[-33.971, 159.541]	0.203	AD x Time
CSF	Aβ42	Basal	raw	AD	12	7	277.727	[112.894, 442.559]	0.968	241.42	[129.008, 353.832]	<0.001	AD x Time
CSF	Aβ42	Basal	raw	non-AD	0	12	811.099	[659.135, 963.063]	—				AD x Time
CSF	Aβ42	Basal	raw	non-AD	3	11	746.503	[593.318, 899.688]	0.064				AD x Time
CSF	Aβ42	Basal	raw	non-AD	12	8	571.358	[413.994, 728.721]	<0.001				AD x Time
CSF	Aβ42	Basal	raw	Overall	0	23	555.205	[410.392, 700.019]	—				Time Only
CSF	Aβ42	Basal	raw	Overall	3	22	520.823	[376.010, 665.637]	0.255				Time Only
CSF	Aβ42	Basal	raw	Overall	12	15	428.425	[283.612, 573.239]	<0.001				Time Only
CSF	Aβ42/40	Basal	ln	AD	0	11	-3.604	[-3.751, -3.457]	—				AD x Time
CSF	Aβ42/40	Basal	ln	AD	3	11	-3.623	[-3.770, -3.475]	0.475	0.031	[-0.041, 0.104]	0.399	AD x Time
CSF	Aβ42/40	Basal	ln	AD	12	7	-3.612	[-3.763, -3.461]	0.787	0.13	[0.046, 0.215]	0.003	AD x Time
CSF	Aβ42/40	Basal	ln	non-AD	0	12	-2.846	[-2.987, -2.705]	—				AD x Time
CSF	Aβ42/40	Basal	ln	non-AD	3	11	-2.896	[-3.038, -2.754]	0.056				AD x Time
CSF	Aβ42/40	Basal	ln	non-AD	12	8	-2.985	[-3.129, -2.841]	<0.001				AD x Time
CSF	Aβ42/40	Basal	ln	Overall	0	23	-3.208	[-3.387, -3.030]	—				Time Only
CSF	Aβ42/40	Basal	ln	Overall	3	22	-3.244	[-3.464, -3.025]	0.085				Time Only
CSF	Aβ42/40	Basal	ln	Overall	12	15	-3.286	[-3.512, -3.060]	0.001				Time Only
CSF	Aβ42/40	Basal	raw	AD	0	11	0.02769	[0.02118, 0.03419]	—	—	—	—	AD x Time
CSF	Aβ42/40	Basal	raw	AD	3	11	0.02714	[0.02064, 0.03364]	0.702	0.00278	[-0.00117, 0.00673]	0.168	AD x Time
CSF	Aβ42/40	Basal	raw	AD	12	7	0.02756	[0.02080, 0.03431]	0.939	0.00799	[0.00340, 0.01259]	0.001	AD x Time
CSF	Aβ42/40	Basal	raw	non-AD	0	12	0.06057	[0.05434, 0.06680]	—	—	—	—	AD x Time
CSF	Aβ42/40	Basal	raw	non-AD	3	11	0.05724	[0.05097, 0.06352]	0.02	—	—	—	AD x Time
CSF	Aβ42/40	Basal	raw	non-AD	12	8	0.05245	[0.04600, 0.05889]	<0.001	—	—	—	AD x Time
CSF	Aβ42/40	Basal	raw	Overall	0	23	0.04484	[0.03721, 0.05247]	—				Time Only
CSF	Aβ42/40	Basal	raw	Overall	3	22	0.04281	[0.03518, 0.05044]	0.08				Time Only
CSF	Aβ42/40	Basal	raw	Overall	12	15	0.04047	[0.03284, 0.04810]	0.001				Time Only
CSF	GFAP	Basal	ln	AD	0	11	10.16	[9.978, 10.343]	—				AD x Time
CSF	GFAP	Basal	ln	AD	3	11	10.186	[10.004, 10.369]	0.595	0.026	[-0.070, 0.121]	0.595	AD x Time
CSF	GFAP	Basal	ln	AD	12	7	10.194	[10.002, 10.387]	0.56	0.034	[-0.080, 0.148]	0.56	AD x Time
CSF	GFAP	Basal	ln	non-AD	0	12	10.087	[9.912, 10.261]	—				AD x Time
CSF	GFAP	Basal	ln	non-AD	3	11	10.097	[9.921, 10.274]	0.825				AD x Time
CSF	GFAP	Basal	ln	non-AD	12	8	10.058	[9.875, 10.242]	0.607				AD x Time
CSF	GFAP	Basal	ln	Overall	0	23	10.122	[9.995, 10.249]	—				Time Only
CSF	GFAP	Basal	ln	Overall	3	22	10.14	[10.014, 10.268]	0.594				Time Only
CSF	GFAP	Basal	ln	Overall	12	15	10.123	[9.996, 10.250]	0.98				Time Only
CSF	IFNg	Basal	ln	AD	0	10	3.904	[3.692, 4.115]	—				AD x Time
CSF	IFNg	Basal	ln	AD	3	10	3.909	[3.698, 4.121]	0.944	0.0399	[-0.1773, 0.2571]	0.719	AD x Time
CSF	IFNg	Basal	ln	AD	12	7	3.752	[3.523, 3.980]	0.097	0.0169	[-0.2294, 0.2632]	0.893	AD x Time
CSF	IFNg	Basal	ln	non-AD	0	11	3.914	[3.713, 4.116]	—				AD x Time
CSF	IFNg	Basal	ln	non-AD	3	11	3.88	[3.678, 4.082]	0.654				AD x Time
CSF	IFNg	Basal	ln	non-AD	12	8	3.745	[3.529, 3.961]	0.049				AD x Time
CSF	IFNg	Basal	ln	Overall	0	21	3.909	[3.763, 4.055]	—				Time Only
CSF	IFNg	Basal	ln	Overall	3	21	3.894	[3.728, 4.060]	0.782				Time Only
CSF	IFNg	Basal	ln	Overall	12	15	3.748	[3.589, 3.907]	0.01				Time Only
CSF	IL10	Basal	ln	AD	0	10	5.533	[5.199, 5.867]	—				AD x Time
CSF	IL10	Basal	ln	AD	3	10	5.508	[5.174, 5.842]	0.745	0.0211	[-0.1876, 0.2298]	0.843	AD x Time
CSF	IL10	Basal	ln	AD	12	7	5.415	[5.070, 5.759]	0.18	-0.0076	[-0.2452, 0.2300]	0.95	AD x Time
CSF	IL10	Basal	ln	non-AD	0	11	5.725	[5.406, 6.043]	—				AD x Time
CSF	IL10	Basal	ln	non-AD	3	11	5.679	[5.360, 5.997]	0.53				AD x Time
CSF	IL10	Basal	ln	non-AD	12	8	5.614	[5.287, 5.941]	0.182				AD x Time
CSF	IL10	Basal	ln	Overall	0	21	5.634	[5.400, 5.867]	—				Time Only
CSF	IL10	Basal	ln	Overall	3	21	5.598	[5.365, 5.832]	0.498				Time Only
CSF	IL10	Basal	ln	Overall	12	15	5.52	[5.285, 5.755]	0.059				Time Only
CSF	IL1b	Basal	ln	AD	0	10	3.852	[3.527, 4.177]	—				AD x Time
CSF	IL1b	Basal	ln	AD	3	10	3.864	[3.539, 4.190]	0.941	-0.2555	[-0.7611, 0.2501]	0.322	AD x Time
CSF	IL1b	Basal	ln	AD	12	7	3.835	[3.465, 4.205]	0.931	0.1338	[-0.4223, 0.6898]	0.637	AD x Time
CSF	IL1b	Basal	ln	non-AD	0	7	3.99	[3.619, 4.361]	—				AD x Time
CSF	IL1b	Basal	ln	non-AD	3	10	4.258	[3.936, 4.580]	0.168				AD x Time
CSF	IL1b	Basal	ln	non-AD	12	7	3.84	[3.469, 4.210]	0.471				AD x Time
CSF	IL1b	Basal	ln	Overall	0	17	3.925	[3.674, 4.175]	—				Time Only
CSF	IL1b	Basal	ln	Overall	3	20	4.062	[3.807, 4.317]	0.303				Time Only
CSF	IL1b	Basal	ln	Overall	12	14	3.845	[3.578, 4.112]	0.583				Time Only
CSF	IL2	Basal	ln	AD	0	10	4.39	[4.050, 4.731]	—				AD x Time
CSF	IL2	Basal	ln	AD	3	10	4.448	[4.107, 4.788]	0.355	0.1294	[-0.0383, 0.2970]	0.13	AD x Time
CSF	IL2	Basal	ln	AD	12	7	4.205	[3.858, 4.552]	0.009	-0.0775	[-0.2685, 0.1136]	0.427	AD x Time
CSF	IL2	Basal	ln	non-AD	0	11	4.623	[4.299, 4.948]	—				AD x Time
CSF	IL2	Basal	ln	non-AD	3	11	4.551	[4.227, 4.876]	0.222				AD x Time
CSF	IL2	Basal	ln	non-AD	12	8	4.515	[4.185, 4.845]	0.105				AD x Time
CSF	IL2	Basal	ln	Overall	0	21	4.512	[4.273, 4.752]	—				Time Only
CSF	IL2	Basal	ln	Overall	3	21	4.501	[4.174, 4.829]	0.817				Time Only
CSF	IL2	Basal	ln	Overall	12	15	4.369	[4.028, 4.709]	0.006				Time Only
CSF	IL6	Basal	ln	AD	0	10	8.239	[7.950, 8.529]	—				AD x Time
CSF	IL6	Basal	ln	AD	3	10	8.281	[7.991, 8.571]	0.811	0.2115	[-0.2631, 0.6861]	0.383	AD x Time
CSF	IL6	Basal	ln	AD	12	7	8.306	[7.967, 8.645]	0.734	0.0555	[-0.4747, 0.5856]	0.837	AD x Time
CSF	IL6	Basal	ln	non-AD	0	11	8.375	[8.099, 8.651]	—				AD x Time
CSF	IL6	Basal	ln	non-AD	3	11	8.206	[7.929, 8.482]	0.31				AD x Time
CSF	IL6	Basal	ln	non-AD	12	8	8.387	[8.069, 8.704]	0.951				AD x Time
CSF	IL6	Basal	ln	Overall	0	21	8.311	[8.109, 8.512]	—				Time Only
CSF	IL6	Basal	ln	Overall	3	21	8.242	[7.980, 8.504]	0.573				Time Only
CSF	IL6	Basal	ln	Overall	12	15	8.349	[8.010, 8.688]	0.78				Time Only
CSF	NfL	Basal	ln	AD	0	11	7.447	[7.265, 7.629]	—				AD x Time
CSF	NfL	Basal	ln	AD	3	11	7.415	[7.233, 7.596]	0.717	-0.033	[-0.210, 0.145]	0.717	AD x Time
CSF	NfL	Basal	ln	AD	12	7	7.411	[7.198, 7.624]	0.733	-0.036	[-0.245, 0.172]	0.733	AD x Time
CSF	NfL	Basal	ln	non-AD	0	12	7.022	[6.848, 7.196]	—				AD x Time
CSF	NfL	Basal	ln	non-AD	3	11	6.978	[6.798, 7.157]	0.62				AD x Time
CSF	NfL	Basal	ln	non-AD	12	8	7.146	[6.945, 7.346]	0.219				AD x Time
CSF	NfL	Basal	ln	Overall	0	23	7.225	[7.075, 7.376]	—				Time Only
CSF	NfL	Basal	ln	Overall	3	22	7.191	[7.041, 7.341]	0.595				Time Only
CSF	NfL	Basal	ln	Overall	12	15	7.272	[7.122, 7.423]	0.527				Time Only
CSF	pTau181	Basal	ln	AD	0	11	5.065	[4.801, 5.329]	—				AD x Time
CSF	pTau181	Basal	ln	AD	3	11	5.09	[4.826, 5.354]	0.344	0.025	[-0.027, 0.076]	0.344	AD x Time
CSF	pTau181	Basal	ln	AD	12	7	5.064	[4.798, 5.330]	0.971	-0.001	[-0.063, 0.060]	0.971	AD x Time
CSF	pTau181	Basal	ln	non-AD	0	12	3.57	[3.317, 3.823]	—				AD x Time
CSF	pTau181	Basal	ln	non-AD	3	11	3.571	[3.318, 3.824]	0.972				AD x Time
CSF	pTau181	Basal	ln	non-AD	12	8	3.609	[3.355, 3.864]	0.188				AD x Time
CSF	pTau181	Basal	ln	Overall	0	23	4.285	[3.929, 4.641]	—				Time Only
CSF	pTau181	Basal	ln	Overall	3	22	4.299	[3.943, 4.655]	0.474				Time Only
CSF	pTau181	Basal	ln	Overall	12	15	4.306	[3.950, 4.662]	0.347				Time Only
CSF	TNFa	Basal	ln	AD	0	10	4.494	[4.373, 4.616]	—				AD x Time
CSF	TNFa	Basal	ln	AD	3	10	4.525	[4.404, 4.646]	0.675	0.1467	[-0.0519, 0.3453]	0.148	AD x Time
CSF	TNFa	Basal	ln	AD	12	7	4.457	[4.315, 4.599]	0.655	0.057	[-0.1648, 0.2789]	0.614	AD x Time
CSF	TNFa	Basal	ln	non-AD	0	11	4.583	[4.467, 4.699]	—				AD x Time
CSF	TNFa	Basal	ln	non-AD	3	11	4.467	[4.351, 4.583]	0.097				AD x Time
CSF	TNFa	Basal	ln	non-AD	12	8	4.489	[4.356, 4.622]	0.226				AD x Time
CSF	TNFa	Basal	ln	Overall	0	21	4.541	[4.456, 4.626]	—				Time Only
CSF	TNFa	Basal	ln	Overall	3	21	4.495	[4.388, 4.603]	0.376				Time Only
CSF	TNFa	Basal	ln	Overall	12	15	4.474	[4.362, 4.587]	0.252				Time Only
CSF	tTau	Basal	ln	AD	0	11	5.627	[5.407, 5.847]	—				AD x Time
CSF	tTau	Basal	ln	AD	3	11	5.629	[5.408, 5.849]	0.973	0.002	[-0.095, 0.099]	0.973	AD x Time
CSF	tTau	Basal	ln	AD	12	7	5.703	[5.474, 5.932]	0.196	0.076	[-0.039, 0.192]	0.196	AD x Time
CSF	tTau	Basal	ln	non-AD	0	12	4.933	[4.723, 5.144]	—				AD x Time
CSF	tTau	Basal	ln	non-AD	3	11	4.889	[4.676, 5.102]	0.369				AD x Time
CSF	tTau	Basal	ln	non-AD	12	8	4.889	[4.671, 5.108]	0.429				AD x Time
CSF	tTau	Basal	ln	Overall	0	23	5.265	[5.051, 5.479]	—				Time Only
CSF	tTau	Basal	ln	Overall	3	22	5.246	[5.031, 5.459]	0.585				Time Only
CSF	tTau	Basal	ln	Overall	12	15	5.277	[5.063, 5.491]	0.769				Time Only
CSF Cells	B	Ctrl	logit	AD	0	8	-7.106	[-8.720, -5.492]					AD x Time
CSF Cells	B	Ctrl	logit	AD	3	9	-5.255	[-6.796, -3.713]	0.038	0.866	[-1.664, 3.396]	0.502	AD x Time
CSF Cells	B	Ctrl	logit	AD	12	6	-5.765	[-7.579, -3.950]	0.191	1.46	[-1.315, 4.236]	0.302	AD x Time
CSF Cells	B	Ctrl	logit	Complete	0	16	-6.849	[–8.005, –5.693]					Time Only
CSF Cells	B	Ctrl	logit	Complete	3	17	-5.415	[–6.171, –4.659]	0.028				Time Only
CSF Cells	B	Ctrl	logit	Complete	12	13	-6.272	[–7.314, –5.231]	0.419				Time Only
CSF Cells	B	Ctrl	logit	non-AD	0	8	-6.594	[-8.208, -4.979]					AD x Time
CSF Cells	B	Ctrl	logit	non-AD	3	8	-5.608	[-7.229, -3.988]	0.291				AD x Time
CSF Cells	B	Ctrl	logit	non-AD	12	7	-6.712	[-8.421, -5.003]	0.903				AD x Time
CSF Cells	CD4_T	Ctrl	logit	AD	0	8	-0.018	[-0.618, 0.581]					AD x Time
CSF Cells	CD4_T	Ctrl	logit	AD	3	9	-0.138	[-0.735, 0.459]	0.22	-0.149	[-0.428, 0.131]	0.298	AD x Time
CSF Cells	CD4_T	Ctrl	logit	AD	12	6	-0.147	[-0.754, 0.461]	0.263	-0.16	[-0.471, 0.152]	0.315	AD x Time
CSF Cells	CD4_T	Ctrl	logit	Complete	0	16	-0.101	[–0.530, 0.327]					Time Only
CSF Cells	CD4_T	Ctrl	logit	Complete	3	17	-0.151	[–0.382, 0.081]	0.494				Time Only
CSF Cells	CD4_T	Ctrl	logit	Complete	12	13	-0.149	[–0.410, 0.111]	0.554				Time Only
CSF Cells	CD4_T	Ctrl	logit	non-AD	0	8	-0.185	[-0.784, 0.415]					AD x Time
CSF Cells	CD4_T	Ctrl	logit	non-AD	3	8	-0.156	[-0.756, 0.445]	0.781				AD x Time
CSF Cells	CD4_T	Ctrl	logit	non-AD	12	7	-0.154	[-0.757, 0.450]	0.778				AD x Time
CSF Cells	CD8_T	Ctrl	logit	AD	0	8	-1.592	[-2.131, -1.053]					AD x Time
CSF Cells	CD8_T	Ctrl	logit	AD	3	9	-1.431	[-1.966, -0.896]	0.152	0.172	[-0.150, 0.494]	0.296	AD x Time
CSF Cells	CD8_T	Ctrl	logit	AD	12	6	-1.44	[-1.990, -0.889]	0.25	0.106	[-0.253, 0.464]	0.564	AD x Time
CSF Cells	CD8_T	Ctrl	logit	Complete	0	16	-1.617	[–1.994, –1.240]					Time Only
CSF Cells	CD8_T	Ctrl	logit	Complete	3	17	-1.535	[–1.807, –1.263]	0.329				Time Only
CSF Cells	CD8_T	Ctrl	logit	Complete	12	13	-1.514	[–1.821, –1.207]	0.273				Time Only
CSF Cells	CD8_T	Ctrl	logit	non-AD	0	8	-1.641	[-2.180, -1.102]					AD x Time
CSF Cells	CD8_T	Ctrl	logit	non-AD	3	8	-1.652	[-2.192, -1.112]	0.929				AD x Time
CSF Cells	CD8_T	Ctrl	logit	non-AD	12	7	-1.594	[-2.139, -1.049]	0.71				AD x Time
CSF Cells	DC	Ctrl	logit	AD	0	8	-2.609	[-3.684, -1.535]					AD x Time
CSF Cells	DC	Ctrl	logit	AD	3	9	-2.451	[-3.469, -1.432]	0.811	-1.604	[-3.474, 0.265]	0.093	AD x Time
CSF Cells	DC	Ctrl	logit	AD	12	6	-2.502	[-3.730, -1.275]	0.887	-1.673	[-3.709, 0.363]	0.107	AD x Time
CSF Cells	DC	Ctrl	logit	Complete	0	16	-3.713	[–4.544, –2.883]					Time Only
CSF Cells	DC	Ctrl	logit	Complete	3	17	-2.745	[–3.473, –2.017]	0.055				Time Only
CSF Cells	DC	Ctrl	logit	Complete	12	13	-2.755	[–3.615, –1.895]	0.082				Time Only
CSF Cells	DC	Ctrl	logit	non-AD	0	8	-4.819	[-5.894, -3.744]					AD x Time
CSF Cells	DC	Ctrl	logit	non-AD	3	8	-3.056	[-4.133, -1.979]	0.01				AD x Time
CSF Cells	DC	Ctrl	logit	non-AD	12	7	-3.039	[-4.184, -1.894]	0.013				AD x Time
CSF Cells	Mono	Ctrl	logit	AD	0	8	-1.772	[-2.515, -1.029]					AD x Time
CSF Cells	Mono	Ctrl	logit	AD	3	9	-1.777	[-2.508, -1.047]	0.981	0.058	[-0.627, 0.744]	0.868	AD x Time
CSF Cells	Mono	Ctrl	logit	AD	12	6	-1.628	[-2.408, -0.849]	0.611	0.364	[-0.397, 1.125]	0.349	AD x Time
CSF Cells	Mono	Ctrl	logit	Complete	0	16	-1.798	[–2.328, –1.267]					Time Only
CSF Cells	Mono	Ctrl	logit	Complete	3	17	-1.831	[–2.208, –1.454]	0.849				Time Only
CSF Cells	Mono	Ctrl	logit	Complete	12	13	-1.85	[–2.283, –1.417]	0.791				Time Only
CSF Cells	Mono	Ctrl	logit	non-AD	0	8	-1.825	[-2.568, -1.082]					AD x Time
CSF Cells	Mono	Ctrl	logit	non-AD	3	8	-1.889	[-2.635, -1.143]	0.801				AD x Time
CSF Cells	Mono	Ctrl	logit	non-AD	12	7	-2.046	[-2.807, -1.284]	0.41				AD x Time
CSF Cells	NK	Ctrl	logit	AD	0	8	-4.958	[-6.320, -3.597]					AD x Time
CSF Cells	NK	Ctrl	logit	AD	3	9	-3.828	[-5.112, -2.543]	0.219	-0.357	[-2.949, 2.235]	0.787	AD x Time
CSF Cells	NK	Ctrl	logit	AD	12	6	-3.541	[-5.112, -1.971]	0.169	-0.115	[-2.941, 2.651]	0.919	AD x Time
CSF Cells	NK	Ctrl	logit	Complete	0	16	-5.432	[–6.413, –4.450]					Time Only
CSF Cells	NK	Ctrl	logit	Complete	3	17	-4.113	[–5.068, –3.158]	0.047				Time Only
CSF Cells	NK	Ctrl	logit	Complete	12	13	-3.966	[–4.976, –2.956]	0.041				Time Only
CSF Cells	NK	Ctrl	logit	non-AD	0	8	-5.913	[-7.275, -4.551]					AD x Time
CSF Cells	NK	Ctrl	logit	non-AD	3	8	-4.425	[-5.787, -3.063]	0.117				AD x Time
CSF Cells	NK	Ctrl	logit	non-AD	12	7	-4.351	[-5.806, -2.896]	0.113				AD x Time
CSF Cells	Other	Ctrl	logit	AD	0	8	-4.547	[-5.209, -3.885]					AD x Time
CSF Cells	Other	Ctrl	logit	AD	3	9	-4.467	[-5.114, -3.820]	0.747	0.434	[-0.274, 1.142]	0.23	AD x Time
CSF Cells	Other	Ctrl	logit	AD	12	6	-4.811	[-5.516, -4.106]	0.363	0.239	[-0.545, 1.024]	0.55	AD x Time
CSF Cells	Other	Ctrl	logit	Complete	0	16	-4.304	[–4.779, –3.830]					Time Only
CSF Cells	Other	Ctrl	logit	Complete	3	17	-4.431	[–4.919, –3.944]	0.491				Time Only
CSF Cells	Other	Ctrl	logit	Complete	12	13	-4.682	[–5.286, –4.078]	0.065				Time Only
CSF Cells	Other	Ctrl	logit	non-AD	0	8	-4.06	[-4.722, -3.397]					AD x Time
CSF Cells	Other	Ctrl	logit	non-AD	3	8	-4.413	[-5.079, -3.748]	0.178				AD x Time
CSF Cells	Other	Ctrl	logit	non-AD	12	7	-4.563	[-5.247, -3.879]	0.068				AD x Time
CSF Cells	Other_T	Ctrl	logit	AD	0	8	-5.08	[-6.216, -3.944]					AD x Time
CSF Cells	Other_T	Ctrl	logit	AD	3	9	-3.784	[-4.870, -2.698]	0.037	1.049	[-0.708, 2.806]	0.242	AD x Time
CSF Cells	Other_T	Ctrl	logit	AD	12	6	-3.898	[-5.172, -2.624]	0.098	1.149	[-0.780, 3.077]	0.243	AD x Time
CSF Cells	Other_T	Ctrl	logit	Complete	0	16	-4.864	[–5.667, –4.062]					Time Only
CSF Cells	Other_T	Ctrl	logit	Complete	3	17	-4.046	[–4.849, –3.244]	0.084				Time Only
CSF Cells	Other_T	Ctrl	logit	Complete	12	13	-4.266	[–5.279, –3.253]	0.247				Time Only
CSF Cells	Other_T	Ctrl	logit	non-AD	0	8	-4.636	[-5.772, -3.501]					AD x Time
CSF Cells	Other_T	Ctrl	logit	non-AD	3	8	-4.389	[-5.530, -3.249]	0.703				AD x Time
CSF Cells	Other_T	Ctrl	logit	non-AD	12	7	-4.603	[-5.804, -3.402]	0.961				AD x Time
CSF/Plasma	Aβ42	Basal	raw	AD	0	11	51.066	[24.637, 77.495]	—				AD x Time
CSF/Plasma	Aβ42	Basal	raw	AD	3	11	51.365	[24.936, 77.794]	0.962	0.299	[-11.985, 12.583]	0.962	AD x Time
CSF/Plasma	Aβ42	Basal	raw	AD	12	7	55.474	[27.871, 83.077]	0.555	4.408	[-10.232, 19.048]	0.555	AD x Time
CSF/Plasma	Aβ42	Basal	raw	non-AD	0	12	131.258	[105.954, 156.562]	—				AD x Time
CSF/Plasma	Aβ42	Basal	raw	non-AD	3	11	114.885	[89.347, 140.422]	0.009				AD x Time
CSF/Plasma	Aβ42	Basal	raw	non-AD	12	8	81.111	[54.770, 107.451]	<0.001				AD x Time
CSF/Plasma	Aβ42	Basal	raw	Overall	0	23	92.905	[70.372, 115.438]	—				Time Only
CSF/Plasma	Aβ42	Basal	raw	Overall	3	22	84.693	[62.501, 106.885]	0.163				Time Only
CSF/Plasma	Aβ42	Basal	raw	Overall	12	15	68.553	[55.170, 81.936]	<0.001				Time Only
Neuropsyc	FAQ	Basal	Raw	AD	0	11	8	[5.149, 10.851]	—				AD x Time
Neuropsyc	FAQ	Basal	Raw	AD	3	11	7.909	[5.058, 10.760]	0.951	-0.341	[-4.345, 3.663]	0.867	AD x Time
Neuropsyc	FAQ	Basal	Raw	AD	6	6	8.351	[4.804 11.897]	0.848	not est			AD x Time
Neuropsyc	FAQ	Basal	Raw	AD	12	7	11.497	[8.150, 14.843]	0.043	3.129	[-1.357, 7.614]	0.172	AD x Time
Neuropsyc	FAQ	Basal	Raw	non-AD	0	12	0.333	[-2.397, 3.063]	—				AD x Time
Neuropsyc	FAQ	Basal	Raw	non-AD	3	12	0.583	[-2.147, 3.313]	0.86				AD x Time
Neuropsyc	FAQ	Basal	Raw	non-AD	6	0	not est	not est	not est				AD x Time
Neuropsyc	FAQ	Basal	Raw	non-AD	12	10	0.702	[-2.209, 3.612]	0.807				AD x Time
Neuropsyc	FAQ	Basal	Raw	Overall	0	23	4	[1.405, 6.595]	—				Time Only
Neuropsyc	FAQ	Basal	Raw	Overall	3	23	4.087	[-0.582, 8.756]	0.934				Time Only
Neuropsyc	FAQ	Basal	Raw	Overall	6	6	4.233	[-1.878, 10.343]	0.897				Time Only
Neuropsyc	FAQ	Basal	Raw	Overall	12	17	5.691	[0.785, 10.596]	0.152				Time Only
Neuropsyc	NPIQ	Basal	Raw	AD	0	11	1.909	[1.062, 2.756]					AD x Time
Neuropsyc	NPIQ	Basal	Raw	AD	3	11	1.364	[0.517, 2.211]	0.317	-0.379	[-1.858, 1.100]	0.616	AD x Time
Neuropsyc	NPIQ	Basal	Raw	AD	6	7	2.462	[1.416, 3.507]	0.379	not est			AD x Time
Neuropsyc	NPIQ	Basal	Raw	AD	12	7	0.552	[-0.494, 1.598]	0.031	-1.891	[-3.531, -0.252]	0.024	AD x Time
Neuropsyc	NPIQ	Basal	Raw	non-AD	0	12	0.333	[-0.477, 1.144]					AD x Time
Neuropsyc	NPIQ	Basal	Raw	non-AD	3	12	0.167	[[-0.644, 0.977]	0.75				AD x Time
Neuropsyc	NPIQ	Basal	Raw	non-AD	6	0	not est	not est					AD x Time
Neuropsyc	NPIQ	Basal	Raw	non-AD	12	10	0.868	[[-0.015, 1.751]	0.333				AD x Time
Neuropsyc	NPIQ	Basal	Raw	Overall	0	23	1.087	[0.454, 1.719]					Time Only
Neuropsyc	NPIQ	Basal	Raw	Overall	3	23	0.739	[-0.673, 2.151]	0.382				Time Only
Neuropsyc	NPIQ	Basal	Raw	Overall	6	7	2.212	[0.386, 4.037]	0.065				Time Only
Neuropsyc	NPIQ	Basal	Raw	Overall	12	17	0.785	[-0.706, 2.273]	0.488				Time Only
Neuropsyc	RBANS	Basal	Raw	AD	0	9	63.504	[55.090, 71.918]					AD x Time
Neuropsyc	RBANS	Basal	Raw	AD	3	8	65.069	[56.501, 73.638]	0.559	-6.102	[-12.893, 0.690]	0.078	AD x Time
Neuropsyc	RBANS	Basal	Raw	AD	6	7	63.162	[54.434, 71.889]	0.903	-0.683	[-7.874, 6.509]	0.852	AD x Time
Neuropsyc	RBANS	Basal	Raw	AD	12	7	62.88	[54.172, 71.588]	0.832	-9.664	[-17.053, -2.275]	0.01	AD x Time
Neuropsyc	RBANS	Basal	Raw	non-AD	0	12	105.25	[97.697, 112.803]					AD x Time
Neuropsyc	RBANS	Basal	Raw	non-AD	3	12	112.918	[105.364, 120.470]	<0.001				AD x Time
Neuropsyc	RBANS	Basal	Raw	non-AD	6	10	105.59	[97.860, 113.320]	0.885				AD x Time
Neuropsyc	RBANS	Basal	Raw	non-AD	12	10	114.29	[106.560, 122.020]	<0.001				AD x Time
Neuropsyc	RBANS	Basal	Raw	Overall	0	21	85.991	[74.882, 97.099]					Time Only
Neuropsyc	RBANS	Basal	Raw	Overall	3	20	91.182	[76.471, 105.892]	0.005				Time Only
Neuropsyc	RBANS	Basal	Raw	Overall	6	17	85.984	[71.044, 100.923]	0.997				Time Only
Neuropsyc	RBANS	Basal	Raw	Overall	12	17	91.279	[76.260, 106.296]	0.008				Time Only
PBMC media	IFNγ	hkBCG	log2(fc_plus_1)	AD	0	10	1	[-0.410, 2.410]	—				AD x Time
PBMC media	IFNγ	hkBCG	log2(fc_plus_1)	AD	3	10	3.795	[2.385, 5.204]	<0.001	-2.126	[-4.245, -0.008]	0.049	AD x Time
PBMC media	IFNγ	hkBCG	log2(fc_plus_1)	AD	6	9	3.812	[2.342, 5.282]	0.001	-0.19	[-2.409, 2.028]	0.867	AD x Time
PBMC media	IFNγ	hkBCG	log2(fc_plus_1)	AD	12	6	3.406	[1.678, 5.135]	0.011	-0.693	[-3.090, 1.705]	0.571	AD x Time
PBMC media	IFNγ	hkBCG	log2(fc_plus_1)	non-AD	0	12	1	[-0.287, 2.287]	—				AD x Time
PBMC media	IFNγ	hkBCG	log2(fc_plus_1)	non-AD	3	12	5.921	[4.634, 7.208]	<0.001				AD x Time
PBMC media	IFNγ	hkBCG	log2(fc_plus_1)	non-AD	6	10	4.002	[2.618, 5.386]	<0.001				AD x Time
PBMC media	IFNγ	hkBCG	log2(fc_plus_1)	non-AD	12	10	4.099	[2.715, 5.483]	<0.001				AD x Time
PBMC media	IFNγ	HKBCG	log2(fc_plus_1)	Overall	0	22	1	[0.019, 1.981]	—				Time Only
PBMC media	IFNγ	HKBCG	log2(fc_plus_1)	Overall	3	23	4.955	[2.876, 7.033]	<0.001				Time Only
PBMC media	IFNγ	HKBCG	log2(fc_plus_1)	Overall	6	20	3.923	[1.791, 6.055]	<0.001				Time Only
PBMC media	IFNγ	HKBCG	log2(fc_plus_1)	Overall	12	17	3.803	[1.604, 6.002]	<0.001				Time Only
PBMC media	IL-1β	hkCA	log2(fc_plus_1)	AD	0	10	1	[0.285, 1.715]	—				AD x Time
PBMC media	IL-1β	hkCA	log2(fc_plus_1)	AD	3	10	1.108	[0.393, 1.823]	0.809	-0.43	[-1.613, 0.753]	0.447	AD x Time
PBMC media	IL-1β	hkCA	log2(fc_plus_1)	AD	6	9	2.114	[1.364, 2.864]	0.016	-0.421	[-1.656, 0.815]	0.505	AD x Time
PBMC media	IL-1β	hkCA	log2(fc_plus_1)	AD	12	6	0.975	[0.075, 1.876]	0.963	-0.556	[[-1.888, 0.777]	0.414	AD x Time
PBMC media	IL-1β	hkCA	log2(fc_plus_1)	non-AD	0	12	1	[0.347, 1.653]	—				AD x Time
PBMC media	IL-1β	hkCA	log2(fc_plus_1)	non-AD	3	12	1.538	[0.884, 2.191]	0.186				AD x Time
PBMC media	IL-1β	hkCA	log2(fc_plus_1)	non-AD	6	10	2.535	[1.825, 3.244]	<0.001				AD x Time
PBMC media	IL-1β	hkCA	log2(fc_plus_1)	non-AD	12	10	1.531	[0.822, 2.24]	0.218				AD x Time
PBMC media	IL-1β	HKCA	log2(fc_plus_1)	Overall	0	22	1	[0.51, 1.49]	—				Time Only
PBMC media	IL-1β	HKCA	log2(fc_plus_1)	Overall	3	23	1.342	[0.26, 2.425]	0.257				Time Only
PBMC media	IL-1β	HKCA	log2(fc_plus_1)	Overall	6	20	2.337	[1.227, 3.447]	<0.001				Time Only
PBMC media	IL-1β	HKCA	log2(fc_plus_1)	Overall	12	17	1.31	[0.165, 2.455]	0.354				Time Only
PBMC media	IL-1β	LPS	log2(fc_plus_1)	AD	0	10	1	[0.143, 1.857]	—				AD x Time
PBMC media	IL-1β	LPS	log2(fc_plus_1)	AD	3	10	1.354	[0.497, 2.211]	0.481	-0.58	[-1.911, 0.751]	0.393	AD x Time
PBMC media	IL-1β	LPS	log2(fc_plus_1)	AD	6	9	2.551	[1.655, 3.446]	0.003	-0.316	[-1.709, 1.077]	0.657	AD x Time
PBMC media	IL-1β	LPS	log2(fc_plus_1)	AD	12	6	2.436	[1.376, 3.497]	0.016	0.707	[-0.798, 2.211]	0.357	AD x Time
PBMC media	IL-1β	LPS	log2(fc_plus_1)	non-AD	0	12	1	[0.218, 1.782]	—				AD x Time
PBMC media	IL-1β	LPS	log2(fc_plus_1)	non-AD	3	12	1.933	[1.151, 2.716]	0.041				AD x Time
PBMC media	IL-1β	LPS	log2(fc_plus_1)	non-AD	6	10	2.867	[2.022, 3.711]	<0.001				AD x Time
PBMC media	IL-1β	LPS	log2(fc_plus_1)	non-AD	12	10	1.73	[0.885, 2.574]	0.133				AD x Time
PBMC media	IL-1β	LPS	log2(fc_plus_1)	Overall	0	22	1	[0.413, 1.587]	—				Time Only
PBMC media	IL-1β	LPS	log2(fc_plus_1)	Overall	3	23	1.67	[0.405, 2.935]	0.053				Time Only
PBMC media	IL-1β	LPS	log2(fc_plus_1)	Overall	6	20	2.72	[1.422, 4.018]	<0.001				Time Only
PBMC media	IL-1β	LPS	log2(fc_plus_1)	Overall	12	17	1.981	[0.642, 3.32]	0.011				Time Only
PBMC media	IL-6	hkCA	log2(fc_plus_1)	AD	0	10	1	[0.266, 1.734]	—				AD x Time
PBMC media	IL-6	hkCA	log2(fc_plus_1)	AD	3	10	1.244	[0.51, 1.978]	0.618	-0.058	[-1.356, 1.241]	0.931	AD x Time
PBMC media	IL-6	hkCA	log2(fc_plus_1)	AD	6	9	2.078	[1.305, 2.85]	0.033	-0.34	[-1.693, 1.013]	0.622	AD x Time
PBMC media	IL-6	hkCA	log2(fc_plus_1)	AD	12	6	1.383	[0.444, 2.322]	0.504	-0.102	[-1.353, 1.556]	0.891	AD x Time
PBMC media	IL-6	hkCA	log2(fc_plus_1)	non-AD	0	12	1	[0.343, 1.67]	—				AD x Time
PBMC media	IL-6	hkCA	log2(fc_plus_1)	non-AD	3	12	1.302	[0.631, 1.972]	0.499				AD x Time
PBMC media	IL-6	hkCA	log2(fc_plus_1)	non-AD	6	10	2.418	[1.686, 3.15]	0.003				AD x Time
PBMC media	IL-6	hkCA	log2(fc_plus_1)	non-AD	12	10	1.281	[0.549, 2.013]	0.551				AD x Time
PBMC media	IL-6	HKCA	log2(fc_plus_1)	Overall	0	22	1	[0.503, 1.497]	—				Time Only
PBMC media	IL-6	HKCA	log2(fc_plus_1)	Overall	3	23	1.275	[0.13, 2.421]	0.405				Time Only
PBMC media	IL-6	HKCA	log2(fc_plus_1)	Overall	6	20	2.257	[1.083, 3.431]	<0.001				Time Only
PBMC media	IL-6	HKCA	log2(fc_plus_1)	Overall	12	17	1.315	[0.104, 2.52]	0.387				Time Only
PBMC media	IL-6	LPS	log2(fc_plus_1)	AD	0	10	1	[0.186, 1.814]	—				AD x Time
PBMC media	IL-6	LPS	log2(fc_plus_1)	AD	3	10	1.19697	[0.383, 2.011]	0.656	-0.641	[-1.813, 0.531]	0.284	AD x Time
PBMC media	IL-6	LPS	log2(fc_plus_1)	AD	6	9	2.08376	[1.237, 2.930]	0.018	-0.035	[-1.263, 1.193]	0.955	AD x Time
PBMC media	IL-6	LPS	log2(fc_plus_1)	AD	12	6	2.5209	[1.535, 3.507]	0.004	1.043	[-0.286, 2.371]	0.124	AD x Time
PBMC media	IL-6	LPS	log2(fc_plus_1)	non-AD	0	12	1	[0.257, 1.743]	—				AD x Time
PBMC media	IL-6	LPS	log2(fc_plus_1)	non-AD	3	12	1.83788	[1.095, 2.581]	0.038				AD x Time
PBMC media	IL-6	LPS	log2(fc_plus_1)	non-AD	6	10	2.11881	[1.323, 2.915]	0.009				AD x Time
PBMC media	IL-6	LPS	log2(fc_plus_1)	non-AD	12	10	1.47821	[0.682, 2.274]	0.264				AD x Time
PBMC media	IL-6	LPS	log2(fc_plus_1)	Overall	0	22	1	[0.438, 1.562]	—				Time Only
PBMC media	IL-6	LPS	log2(fc_plus_1)	Overall	3	23	1.547	[0.372, 2.721]	0.08				Time Only
PBMC media	IL-6	LPS	log2(fc_plus_1)	Overall	6	20	2.108	[0.903, 3.313]	0.001				Time Only
PBMC media	IL-6	LPS	log2(fc_plus_1)	Overall	12	17	1.862	[0.619, 3.105]	0.013				Time Only
PBMC media	TNFa	LPS	log2(fc_plus_1)	AD	0	10	1	[0.184, 1.816]	—				AD x Time
PBMC media	TNFa	LPS	log2(fc_plus_1)	AD	3	10	1.32868	[0.513, 2.144]	0.444	-0.335	[-1.474. 0.803]	0.564	AD x Time
PBMC media	TNFa	LPS	log2(fc_plus_1)	AD	6	9	1.69914	[0.852, 2.546]	0.116	-0.062	[-1.256, 1.132]	0.918	AD x Time
PBMC media	TNFa	LPS	log2(fc_plus_1)	AD	12	6	2.71751	[1.737, 3.698]	0.001	1.239	[-0.053, 2.532]	0.06	AD x Time
PBMC media	TNFa	LPS	log2(fc_plus_1)	non-AD	0	12	1	[0.255, 1.745]	—				AD x Time
PBMC media	TNFa	LPS	log2(fc_plus_1)	non-AD	3	12	1.66406	[0.919, 2.409]	0.09				AD x Time
PBMC media	TNFa	LPS	log2(fc_plus_1)	non-AD	6	10	1.76151	[0.966, 2.557]	0.068				AD x Time
PBMC media	TNFa	LPS	log2(fc_plus_1)	non-AD	12	10	1.47812	[0.683, 2.273]	0.251				AD x Time
PBMC media	TNFα	hkCA	log2(fc_plus_1)	AD	0	10	1	[0.689, 1.311]	—				AD x Time
PBMC media	TNFα	hkCA	log2(fc_plus_1)	AD	3	10	0.968	[0.657, 1.279]	0.866	-0.127	[-0.627, 0.373]	0.619	AD x Time
PBMC media	TNFα	hkCA	log2(fc_plus_1)	AD	6	9	1.095	[0.769, 1.42]	0.627	-0.23	[-0.753, 0.293]	0.389	AD x Time
PBMC media	TNFα	hkCA	log2(fc_plus_1)	AD	12	6	1.245	[0.856, 1.633]	0.272	-0.119	[-0.445, 0.683]	0.679	AD x Time
PBMC media	TNFα	hkCA	log2(fc_plus_1)	non-AD	0	12	1	[0.716, 1.284]	—				AD x Time
PBMC media	TNFα	hkCA	log2(fc_plus_1)	non-AD	3	12	1.095	[0.811, 1.379]	0.581				AD x Time
PBMC media	TNFα	hkCA	log2(fc_plus_1)	non-AD	6	10	1.325	[1.017, 1.632]	0.075				AD x Time
PBMC media	TNFα	hkCA	log2(fc_plus_1)	non-AD	12	10	1.126	[0.818, 1.433]	0.491				AD x Time
PBMC media	TNFα	HKCA	log2(fc_plus_1)	Overall	0	22	1	[0.788, 1.212]	—				Time Only
PBMC media	TNFα	HKCA	log2(fc_plus_1)	Overall	3	23	1.037	[0.574, 1.501]	0.771				Time Only
PBMC media	TNFα	HKCA	log2(fc_plus_1)	Overall	6	20	1.216	[0.741, 1.692]	0.108				Time Only
PBMC media	TNFα	HKCA	log2(fc_plus_1)	Overall	12	17	1.164	[0.673, 1.655]	0.249				Time Only
PBMC media	TNFα	LPS	log2(fc_plus_1)	Overall	0	22	1	[0.434, 1.566]	—				Time Only
PBMC media	TNFα	LPS	log2(fc_plus_1)	Overall	3	23	1.512	[0.352, 2.672]	0.091				Time Only
PBMC media	TNFα	LPS	log2(fc_plus_1)	Overall	6	20	1.735	[0.545, 2.925]	0.021				Time Only
PBMC media	TNFα	LPS	log2(fc_plus_1)	Overall	12	17	1.939	[0.712, 3.165]	0.005				Time Only
Plasma	Aβ40	Basal	ln	AD	0	11	4.74	[4.644, 4.836]	—				AD x Time
Plasma	Aβ40	Basal	ln	AD	3	11	4.727	[4.632, 4.823]	0.773	-0.013	[-0.101, 0.075]	0.652	AD x Time
Plasma	Aβ40	Basal	ln	AD	6	10	4.648	[4.549, 4.747]	0.046	-0.141	[-0.269, -0.013]	0.03	AD x Time
Plasma	Aβ40	Basal	ln	AD	12	7	4.671	[4.561, 4.780]	0.183	-0.121	[-0.257, 0.016]	0.083	AD x Time
Plasma	Aβ40	Basal	ln	non-AD	0	12	4.666	[4.574, 4.758]	—				AD x Time
Plasma	Aβ40	Basal	ln	non-AD	3	12	4.681	[4.589, 4.773]	0.725				AD x Time
Plasma	Aβ40	Basal	ln	non-AD	6	10	4.714	[4.617, 4.811]	0.289				AD x Time
Plasma	Aβ40	Basal	ln	non-AD	12	10	4.717	[4.620, 4.814]	0.266				AD x Time
Plasma	Aβ40	Basal	ln	Overall	0	23	4.701	[4.634, 4.769]	—				Time Only
Plasma	Aβ40	Basal	ln	Overall	3	23	4.703	[4.572, 4.834]	0.958				Time Only
Plasma	Aβ40	Basal	ln	Overall	6	20	4.68	[4.546, 4.815]	0.531				Time Only
Plasma	Aβ40	Basal	ln	Overall	12	17	4.698	[4.560, 4.836]	0.926				Time Only
Plasma	Aβ40	Basal	raw	Overall	0	23	111.158	[104.216, 118.100]	—				Time Only
Plasma	Aβ40	Basal	raw	Overall	3	23	111.393	[105.710, 117.076]	0.938				Time Only
Plasma	Aβ40	Basal	raw	Overall	6	20	110.504	[104.285, 116.723]	0.837				Time Only
Plasma	Aβ40	Basal	raw	Overall	12	17	110.967	[104.393, 117.541]	0.955				Time Only
Plasma	Aβ42	Basal	ln	AD	0	11	1.701	[1.570, 1.833]	—				AD x Time
Plasma	Aβ42	Basal	ln	AD	3	11	1.707	[1.576, 1.839]	0.909	0.006	[-0.097, 0.109]	0.909	AD x Time
Plasma	Aβ42	Basal	ln	AD	6	10	1.64	[1.506, 1.774]	0.259	-0.061	[-0.168, 0.045]	0.259	AD x Time
Plasma	Aβ42	Basal	ln	AD	12	7	1.624	[1.478, 1.770]	0.212	-0.077	[-0.197, 0.044]	0.212	AD x Time
Plasma	Aβ42	Basal	ln	non-AD	0	12	1.82	[1.694, 1.946]	—				AD x Time
Plasma	Aβ42	Basal	ln	non-AD	3	12	1.874	[1.748, 2.000]	0.283				AD x Time
Plasma	Aβ42	Basal	ln	non-AD	6	10	1.914	[1.783, 2.046]	0.078				AD x Time
Plasma	Aβ42	Basal	ln	non-AD	12	10	1.916	[1.785, 2.048]	0.072				AD x Time
Plasma	Aβ42	Basal	ln	Overall	0	23	1.763	[1.662, 1.864]	—				Time Only
Plasma	Aβ42	Basal	ln	Overall	3	23	1.794	[1.618, 1.970]	0.417				Time Only
Plasma	Aβ42	Basal	ln	Overall	6	20	1.78	[1.600, 1.960]	0.675				Time Only
Plasma	Aβ42	Basal	ln	Overall	12	17	1.784	[1.600, 1.968]	0.618				Time Only
Plasma	Aβ42	Basal	raw	AD	0	11	5.603	[4.924, 6.283]	—	—	—	—	AD x Time
Plasma	Aβ42	Basal	raw	AD	3	11	5.652	[4.972, 6.331]	0.845	-0.303	[-0.976, 0.370]	0.378	AD x Time
Plasma	Aβ42	Basal	raw	AD	6	10	5.502	[4.810, 6.194]	0.693	-0.746	[-1.454, -0.039]	0.039	AD x Time
Plasma	Aβ42	Basal	raw	AD	12	8	5.287	[4.545, 6.030]	0.278	-1.04	[-1.797, -0.283]	0.007	AD x Time
Plasma	Aβ42	Basal	raw	non-AD	0	12	6.209	[5.559, 6.860]	—	—	—	—	AD x Time
Plasma	Aβ42	Basal	raw	non-AD	3	12	6.561	[5.910, 7.211]	0.139	—	—	—	AD x Time
Plasma	Aβ42	Basal	raw	non-AD	6	10	6.854	[6.181, 7.528]	0.011	—	—	—	AD x Time
Plasma	Aβ42	Basal	raw	non-AD	12	9	6.934	[6.260, 7.608]	0.004	—	—	—	AD x Time
Plasma	Aβ42	Basal	raw	Overall	0	23	5.919	[5.395, 6.444]	—				Time Only
Plasma	Aβ42	Basal	raw	Overall	3	23	6.125	[5.766, 6.484]	0.26				Time Only
Plasma	Aβ42	Basal	raw	Overall	6	20	6.193	[5.815, 6.571]	0.156				Time Only
Plasma	Aβ42	Basal	raw	Overall	12	17	6.194	[5.795, 6.595]	0.178				Time Only
Plasma	Aβ42/40	Basal	ln	AD	0	11	-3.039	[-3.125, -2.953]	—				AD x Time
Plasma	Aβ42/40	Basal	ln	AD	3	11	-3.02	[-3.106, -2.934]	0.47	0.019	[-0.032, 0.070]	0.47	AD x Time
Plasma	Aβ42/40	Basal	ln	AD	6	10	-3.01	[-3.097, -2.923]	0.285	0.029	[-0.024, 0.082]	0.285	AD x Time
Plasma	Aβ42/40	Basal	ln	AD	12	7	-3.045	[-3.137, -2.953]	0.84	-0.006	[-0.066, 0.054]	0.84	AD x Time
Plasma	Aβ42/40	Basal	ln	non-AD	0	12	-2.846	[-2.929, -2.763]	—				AD x Time
Plasma	Aβ42/40	Basal	ln	non-AD	3	12	-2.807	[-2.890, -2.725]	0.121				AD x Time
Plasma	Aβ42/40	Basal	ln	non-AD	6	10	-2.799	[-2.884, -2.714]	0.079				AD x Time
Plasma	Aβ42/40	Basal	ln	non-AD	12	10	-2.799	[-2.884, -2.715]	0.08				AD x Time
Plasma	Aβ42/40	Basal	ln	Overall	0	23	-2.938	[-3.012, -2.865]	—				Time Only
Plasma	Aβ42/40	Basal	ln	Overall	3	23	-2.909	[-3.019, -2.800]	0.11				Time Only
Plasma	Aβ42/40	Basal	ln	Overall	6	20	-2.9	[-3.012, -2.789]	0.05				Time Only
Plasma	Aβ42/40	Basal	ln	Overall	12	17	-2.912	[-3.027, -2.800]	0.225				Time Only
Plasma	Aβ42/40	Basal	raw	AD	0	11	0.0483	[0.04397, 0.05263]	—	—	—	—	AD x Time
Plasma	Aβ42/40	Basal	raw	AD	3	11	0.04927	[0.04494, 0.05360]	0.49	-0.00145	[-0.00525, 0.00236]	0.457	AD x Time
Plasma	Aβ42/40	Basal	raw	AD	6	10	0.04987	[0.04548, 0.05427]	0.28	-0.00178	[-0.00578, 0.00223]	0.385	AD x Time
Plasma	Aβ42/40	Basal	raw	AD	12	8	0.04814	[0.04348, 0.05279]	0.92	-0.0039	[-0.00819, 0.00038]	0.074	AD x Time
Plasma	Aβ42/40	Basal	raw	non-AD	0	12	0.0583	[0.05416, 0.06245]	—	—	—	—	AD x Time
Plasma	Aβ42/40	Basal	raw	non-AD	3	12	0.06072	[0.05657, 0.06487]	0.072	—	—	—	AD x Time
Plasma	Aβ42/40	Basal	raw	non-AD	6	10	0.06165	[0.05738, 0.06592]	0.02	—	—	—	AD x Time
Plasma	Aβ42/40	Basal	raw	non-AD	12	9	0.06204	[0.05778, 0.06631]	0.009	—	—	—	AD x Time
Plasma	Aβ42/40	Basal	raw	Overall	0	23	0.0535	[0.0497, 0.0573]	—				Time Only
Plasma	Aβ42/40	Basal	raw	Overall	3	23	0.0552	[0.0500, 0.0604]	0.084				Time Only
Plasma	Aβ42/40	Basal	raw	Overall	6	20	0.056	[0.0514, 0.0606]	0.019				Time Only
Plasma	Aβ42/40	Basal	raw	Overall	12	17	0.0556	[0.0508, 0.0604]	0.059				Time Only
Plasma	IFNg	Basal	ln	AD	0	11	6.674	[6.389, 6.959]	—				AD x Time
Plasma	IFNg	Basal	ln	AD	3	11	7.003	[6.718, 7.288]	0.037	-0.0712	[-0.499, 0.3566]	0.744	AD x Time
Plasma	IFNg	Basal	ln	AD	6	10	6.981	[6.686, 7.277]	0.059	0.0178	[-0.4299, 0.4656]	0.938	AD x Time
Plasma	IFNg	Basal	ln	AD	12	7	6.881	[6.542, 7.220]	0.259	0.0793	[-0.3982, 0.5569]	0.745	AD x Time
Plasma	IFNg	Basal	ln	non-AD	0	12	6.689	[6.417, 6.962]	—				AD x Time
Plasma	IFNg	Basal	ln	non-AD	3	12	7.089	[6.816, 7.362]	0.008				AD x Time
Plasma	IFNg	Basal	ln	non-AD	6	10	6.979	[6.686, 7.271]	0.071				AD x Time
Plasma	IFNg	Basal	ln	non-AD	12	10	6.817	[6.524, 7.110]	0.426				AD x Time
Plasma	IFNg	Basal	ln	Overall	0	23	6.682	[6.485, 6.879]	—				Time Only
Plasma	IFNg	Basal	ln	Overall	3	23	7.048	[6.851, 7.245]	0.001				Time Only
Plasma	IFNg	Basal	ln	Overall	6	20	6.981	[6.784, 7.178]	0.009				Time Only
Plasma	IFNg	Basal	ln	Overall	12	17	6.842	[6.645, 7.039]	0.185				Time Only
Plasma	IL10	Basal	ln	AD	0	11	6.769	[6.283, 7.254]	—				AD x Time
Plasma	IL10	Basal	ln	AD	3	11	7.039	[6.553, 7.524]	0.000	0.2085	[0.0112, 0.4058]	0.038	AD x Time
Plasma	IL10	Basal	ln	AD	6	10	6.995	[6.508, 7.482]	0.003	0.1061	[-0.1018, 0.314]	0.317	AD x Time
Plasma	IL10	Basal	ln	AD	12	7	6.827	[6.334, 7.321]	0.493	-0.0106	[-0.2332, 0.2121]	0.926	AD x Time
Plasma	IL10	Basal	ln	non-AD	0	12	6.753	[6.288, 7.217]	—				AD x Time
Plasma	IL10	Basal	ln	non-AD	3	12	6.814	[6.350, 7.279]	0.378				AD x Time
Plasma	IL10	Basal	ln	non-AD	6	10	6.873	[6.405, 7.340]	0.108				AD x Time
Plasma	IL10	Basal	ln	non-AD	12	10	6.822	[6.355, 7.290]	0.353				AD x Time
Plasma	IL10	Basal	ln	Overall	0	23	6.76	[6.424, 7.097]	—				Time Only
Plasma	IL10	Basal	ln	Overall	3	23	6.921	[6.585, 7.258]	0.002				Time Only
Plasma	IL10	Basal	ln	Overall	6	20	6.931	[6.595, 7.268]	0.002				Time Only
Plasma	IL10	Basal	ln	Overall	12	17	6.832	[6.496, 7.169]	0.219				Time Only
Plasma	IL1b	Basal	ln	AD	0	11	5.258	[4.889, 5.627]	—				AD x Time
Plasma	IL1b	Basal	ln	AD	3	11	5.351	[4.982, 5.720]	0.637	-0.0721	[-0.6092, 0.4651]	0.793	AD x Time
Plasma	IL1b	Basal	ln	AD	6	10	5.962	[5.580, 6.344]	0.001	0.7477	[0.1852, 1.3102]	0.009	AD x Time
Plasma	IL1b	Basal	ln	AD	12	6	5.690	[5.227, 6.153]	0.077	0.5769	[-0.0433, 1.1971]	0.068	AD x Time
Plasma	IL1b	Basal	ln	non-AD	0	12	5.070	[4.717, 5.424]	—				AD x Time
Plasma	IL1b	Basal	ln	non-AD	3	12	5.236	[4.883, 5.589]	0.383				AD x Time
Plasma	IL1b	Basal	ln	non-AD	6	10	5.027	[4.649, 5.405]	0.829				AD x Time
Plasma	IL1b	Basal	ln	non-AD	12	10	4.925	[4.548, 5.303]	0.472				AD x Time
Plasma	IL1b	Basal	ln	Overall	0	23	5.16	[4.882, 5.439]	—				Time Only
Plasma	IL1b	Basal	ln	Overall	3	23	5.291	[5.013, 5.570]	0.383				Time Only
Plasma	IL1b	Basal	ln	Overall	6	20	5.493	[5.215, 5.772]	0.035				Time Only
Plasma	IL1b	Basal	ln	Overall	12	16	5.246	[4.968, 5.525]	0.611				Time Only
Plasma	IL2	Basal	ln	AD	0	11	4.967	[4.714, 5.220]	—				AD x Time
Plasma	IL2	Basal	ln	AD	3	11	5.196	[4.943, 5.449]	0.003	0.2758	[0.0678, 0.4838]	0.009	AD x Time
Plasma	IL2	Basal	ln	AD	6	10	5.126	[4.869, 5.382]	0.045	0.241	[0.0221, 0.4599]	0.031	AD x Time
Plasma	IL2	Basal	ln	AD	12	7	5.054	[4.785, 5.324]	0.331	0.1619	[-0.0724, 0.3962]	0.176	AD x Time
Plasma	IL2	Basal	ln	non-AD	0	12	4.966	[4.724, 5.209]	—				AD x Time
Plasma	IL2	Basal	ln	non-AD	3	12	4.920	[4.677, 5.162]	0.524				AD x Time
Plasma	IL2	Basal	ln	non-AD	6	10	4.884	[4.636, 5.133]	0.296				AD x Time
Plasma	IL2	Basal	ln	non-AD	12	10	4.892	[4.644, 5.141]	0.344				AD x Time
Plasma	IL2	Basal	ln	Overall	0	23	4.967	[4.788, 5.145]	—				Time Only
Plasma	IL2	Basal	ln	Overall	3	23	5.052	[4.873, 5.230]	0.132				Time Only
Plasma	IL2	Basal	ln	Overall	6	20	5.003	[4.824, 5.181]	0.543				Time Only
Plasma	IL2	Basal	ln	Overall	12	17	4.972	[4.793, 5.150]	0.942				Time Only
Plasma	IL6	Basal	ln	AD	0	11	8.030	[7.744, 8.316]	—				AD x Time
Plasma	IL6	Basal	ln	AD	3	11	7.994	[7.708, 8.280]	0.769	-0.1005	[-0.4298, 0.2288]	0.55	AD x Time
Plasma	IL6	Basal	ln	AD	6	10	8.317	[8.024, 8.609]	0.022	0.4127	[0.0668, 0.7586]	0.019	AD x Time
Plasma	IL6	Basal	ln	AD	12	7	8.063	[7.743, 8.384]	0.813	0.1449	[-0.2249, 0.5147]	0.442	AD x Time
Plasma	IL6	Basal	ln	non-AD	0	12	7.891	[7.617, 8.164]	—				AD x Time
Plasma	IL6	Basal	ln	non-AD	3	12	7.955	[7.682, 8.229]	0.577				AD x Time
Plasma	IL6	Basal	ln	non-AD	6	10	7.765	[7.478, 8.051]	0.310				AD x Time
Plasma	IL6	Basal	ln	non-AD	12	10	7.779	[7.493, 8.066]	0.370				AD x Time
Plasma	IL6	Basal	ln	Overall	0	23	7.957	[7.751, 8.163]	—				Time Only
Plasma	IL6	Basal	ln	Overall	3	23	7.974	[7.768, 8.180]	0.853				Time Only
Plasma	IL6	Basal	ln	Overall	6	20	8.04	[7.834, 8.246]	0.382				Time Only
Plasma	IL6	Basal	ln	Overall	12	17	7.914	[7.708, 8.120]	0.666				Time Only
Plasma	TNFa	Basal	ln	AD	0	11	6.697	[6.522, 6.872]	—				AD x Time
Plasma	TNFa	Basal	ln	AD	3	11	6.773	[6.597, 6.948]	0.108	0.0634	[-0.0643, 0.1911]	0.33	AD x Time
Plasma	TNFa	Basal	ln	AD	6	10	6.847	[6.670, 7.024]	0.002	0.1251	[-0.0093, 0.2595]	0.068	AD x Time
Plasma	TNFa	Basal	ln	AD	12	7	6.758	[6.574, 6.942]	0.271	0.0525	[-0.0914, 0.1964]	0.475	AD x Time
Plasma	TNFa	Basal	ln	non-AD	0	12	6.570	[6.402, 6.738]	—				AD x Time
Plasma	TNFa	Basal	ln	non-AD	3	12	6.582	[6.414, 6.750]	0.785				AD x Time
Plasma	TNFa	Basal	ln	non-AD	6	10	6.595	[6.423, 6.766]	0.607				AD x Time
Plasma	TNFa	Basal	ln	non-AD	12	10	6.578	[6.407, 6.750]	0.861				AD x Time
Plasma	TNFa	Basal	ln	Overall	0	23	6.631	[6.504, 6.758]	—				Time Only
Plasma	TNFa	Basal	ln	Overall	3	23	6.674	[6.547, 6.801]	0.203				Time Only
Plasma	TNFa	Basal	ln	Overall	6	20	6.718	[6.591, 6.845]	0.014				Time Only
Plasma	TNFa	Basal	ln	Overall	12	17	6.665	[6.538, 6.792]	0.359				Time Only
Ratio CSF plasma	CSF_Plasma_Ratio_Ab42	Basal	raw	AD	0	11	51.066	[24.637, 77.495]	—	—	—	—	AD x Time
Ratio CSF plasma	CSF_Plasma_Ratio_Ab42	Basal	raw	AD	3	11	51.365	[24.936, 77.794]	0.962	16.672	[-0.680, 34.025]	0.06	AD x Time
Ratio CSF plasma	CSF_Plasma_Ratio_Ab42	Basal	raw	AD	12	7	55.474	[27.871, 83.077]	0.555	54.556	[34.402, 74.709]	<0.001	AD x Time
Ratio CSF plasma	CSF_Plasma_Ratio_Ab42	Basal	raw	MoCA<=25	0	12	62.988	[34.897, 91.078]					MoCA_MCI_AD x Time
Ratio CSF plasma	CSF_Plasma_Ratio_Ab42	Basal	raw	MoCA<=25	3	12	63.726	[35.635, 91.817]	0.909	19.404	[0.729, 38.078]	0.042	MoCA_MCI_AD x Time
Ratio CSF plasma	CSF_Plasma_Ratio_Ab42	Basal	raw	MoCA<=25	12	7	64	[34.458, 93.542]	0.899	49.413	[27.792, 71.035]	< 0.001	MoCA_MCI_AD x Time
Ratio CSF plasma	CSF_Plasma_Ratio_Ab42	Basal	raw	MoCA>25	0	11	125.542	[96.203, 154.882]					MoCA_MCI_AD x Time
Ratio CSF plasma	CSF_Plasma_Ratio_Ab42	Basal	raw	MoCA>25	3	10	106.877	[77.258, 136.496]	0.008				MoCA_MCI_AD x Time
Ratio CSF plasma	CSF_Plasma_Ratio_Ab42	Basal	raw	MoCA>25	12	8	77.1411	[46.935, 107.347]	< 0.001				MoCA_MCI_AD x Time
Ratio CSF plasma	CSF_Plasma_Ratio_Ab42	Basal	raw	non-AD	0	12	131.258	[105.954, 156.562]	—	—	—	—	AD x Time
Ratio CSF plasma	CSF_Plasma_Ratio_Ab42	Basal	raw	non-AD	3	11	114.885	[89.347, 140.422]	0.009	—	—	—	AD x Time
Ratio CSF plasma	CSF_Plasma_Ratio_Ab42	Basal	raw	non-AD	12	8	81.111	[54.770, 107.451]	<0.001	—	—	—	AD x Time
Ratio CSF plasma	CSF_Plasma_Ratio_Ab42	Basal	raw	Overall	0	23	92.905	[70.372, 115.438]	—	—	—	—	Time Only
Ratio CSF plasma	CSF_Plasma_Ratio_Ab42	Basal	raw	Overall	3	22	84.693	[62.501, 106.885]	0.163	—	—	—	Time Only
Ratio CSF plasma	CSF_Plasma_Ratio_Ab42	Basal	raw	Overall	12	15	68.553	[55.170, 81.936]	<0.001	—	—	—	Time Only
