# Supplementary material for: Bacillus Calmette–Guérin (BCG) immunotherapy reprograms CNS immunity and alters Alzheimer’s biomarkers: results from two open-label clinical trials
Source: Commun Med (Lond). 2026 Jul 2;6:358. doi: 10.1038/s43856-026-01691-7 (PMC13328741; doi:10.1038/s43856-026-01691-7)
Supplement: Supplementary file 7 — Supplementary Data 5 [file 43856_2026_1691_MOESM7_ESM.xlsx]

## Sheet: Protocol_Sensitivity
Sample Type	Measure	Treatment	Data	Timepoint (AD × Time Interaction)	β (Original Model)	p (Original)	β (+Protocol)	p (+Protocol)	Δβ
PBMC	stim_IFNγ	HKBCG	log₂(fold change + 1)	Month 3	-2.126	0.049	-2.126	0.049	0
PBMC	stim_IFNγ	HKBCG	log₂(fold change + 1)	Month 6	-0.19	0.867	-0.14	0.902	0.05
PBMC	stim_IFNγ	HKBCG	log₂(fold change + 1)	Month 12	-0.693	0.571	-0.777	0.524	-0.084
PBMC	stim_IL1β	HKCA	log₂(fold change + 1)	Month 3	-0.43	0.477	-0.43	0.477	0
PBMC	stim_IL1β	HKCA	log₂(fold change + 1)	Month 6	-0.421	0.505	-0.411	0.514	0.01
PBMC	stim_IL1β	HKCA	log₂(fold change + 1)	Month 12	-0.556	0.414	-0.567	0.404	-0.011
PBMC	stim_IL6	HKCA	log₂(fold change + 1)	Month 3	-0.058	0.931	-0.058	0.931	0
PBMC	stim_IL6	HKCA	log₂(fold change + 1)	Month 6	-0.34	0.622	-0.341	0.621	-0.001
PBMC	stim_IL6	HKCA	log₂(fold change + 1)	Month 12	0.102	0.891	0.103	0.89	0.001
PBMC	stim_TNFα	HKCA	log₂(fold change + 1)	Month 3	-0.127	0.619	-0.127	0.619	0
PBMC	stim_TNFα	HKCA	log₂(fold change + 1)	Month 6	-0.23	0.389	-0.223	0.404	0.007
PBMC	stim_TNFα	HKCA	log₂(fold change + 1)	Month 12	0.119	0.679	0.111	0.7	-0.008
PBMC	stim_IL1β	LPS	log₂(fold change + 1)	Month 3	-0.58	0.393	-0.58	0.393	0
PBMC	stim_IL1β	LPS	log₂(fold change + 1)	Month 6	-0.316	0.657	-0.309	0.664	0.007
PBMC	stim_IL1β	LPS	log₂(fold change + 1)	Month 12	0.707	0.357	0.699	0.362	-0.007
PBMC	stim_IL6	LPS	log₂(fold change + 1)	Month 3	-0.641	0.284	-0.641	0.284	0
PBMC	stim_IL6	LPS	log₂(fold change + 1)	Month 6	-0.035	0.955	-0.04	0.949	-0.005
PBMC	stim_IL6	LPS	log₂(fold change + 1)	Month 12	1.043	0.124	1.047	0.123	0.004
PBMC	stim_TNFα	LPS	log₂(fold change + 1)	Month 3	-0.335	0.564	-0.335	0.564	0
PBMC	stim_TNFα	LPS	log₂(fold change + 1)	Month 6	-0.062	0.918	-0.057	0.926	0.006
PBMC	stim_TNFα	LPS	log₂(fold change + 1)	Month 12	1.239	0.06	1.234	0.061	-0.005
Clinical	FAQ	NA	raw	Month 3	-0.341	0.867	-0.341	0.865	0
Clinical	FAQ	NA	raw	Month 12	3.129	0.172	3.173	0.157	0.044
Clinical	RBANS	NA	raw	Month 3	-6.102	0.078	-6.243	0.07	-0.142
Clinical	RBANS	NA	raw	Month 6	-0.683	0.852	-0.689	0.85	-0.006
Clinical	RBANS	NA	raw	Month 12	-9.664	0.01	-9.578	0.01	0.086
Clinical	NPIQ	NA	raw	Month 3	-0.379	0.616	-0.379	0.614	0
Clinical	NPIQ	NA	raw	Month 12	-1.891	0.024	-1.861	0.025	0.03
Plasma	IFNγ	Basal	ln	Month 3	-0.071	0.744	-0.071	0.744	0
Plasma	IFNγ	Basal	ln	Month 6	0.018	0.938	0.022	0.925	0.004
Plasma	IFNγ	Basal	ln	Month 12	0.079	0.745	0.076	0.754	-0.003
CSF	IFNγ	Basal	ln	Month 3	0.04	0.719	0.04	0.719	0
CSF	IFNγ	Basal	ln	Month 12	0.017	0.893	0.019	0.88	0.002
Plasma	IL1β	Basal	ln	Month 3	-0.072	0.793	-0.072	0.793	0
Plasma	IL1β	Basal	ln	Month 6	0.748	0.009	0.714	0.013	-0.033
Plasma	IL1β	Basal	ln	Month 12	0.577	0.068	0.595	0.059	0.018
CSF	IL1β	Basal	ln	Month 3	-0.256	0.322	-0.256	0.322	0
CSF	IL1β	Basal	ln	Month 12	0.134	0.637	0.131	0.645	-0.003
Plasma	IL2	Basal	ln	Month 3	0.276	0.009	0.276	0.009	0
Plasma	IL2	Basal	ln	Month 6	0.241	0.031	0.242	0.03	0.001
Plasma	IL2	Basal	ln	Month 12	0.162	0.176	0.161	0.178	-0.001
CSF	IL2	Basal	ln	Month 3	0.129	0.13	0.129	0.13	0
CSF	IL2	Basal	ln	Month 12	-0.077	0.427	-0.077	0.427	0
Plasma	IL6	Basal	ln	Month 3	-0.1	0.55	-0.1	0.55	0
Plasma	IL6	Basal	ln	Month 6	0.413	0.019	0.403	0.022	-0.009
Plasma	IL6	Basal	ln	Month 12	0.145	0.442	0.146	0.439	0.001
CSF	IL6	Basal	ln	Month 3	0.211	0.383	0.211	0.383	0
CSF	IL6	Basal	ln	Month 12	0.055	0.837	0.04	0.883	-0.015
Plasma	IL10	Basal	ln	Month 3	0.209	0.038	0.209	0.038	0
Plasma	IL10	Basal	ln	Month 6	0.106	0.317	0.106	0.317	0
Plasma	IL10	Basal	ln	Month 12	-0.011	0.926	-0.011	0.926	0
CSF	IL10	Basal	ln	Month 3	0.021	0.843	0.021	0.843	0
CSF	IL10	Basal	ln	Month 12	-0.008	0.95	-0.006	0.963	0.002
Plasma	TNFα	Basal	ln	Month 3	0.063	0.33	0.063	0.33	0
Plasma	TNFα	Basal	ln	Month 6	0.125	0.068	0.126	0.067	0
Plasma	TNFα	Basal	ln	Month 12	0.052	0.475	0.052	0.477	0
CSF	TNFα	Basal	ln	Month 3	0.147	0.148	0.147	0.148	0
CSF	TNFα	Basal	ln	Month 12	0.057	0.614	0.056	0.623	-0.001
Plasma	Aβ40	Basal	ln	Month 3	-0.028	0.652	-0.028	0.652	0
Plasma	Aβ40	Basal	ln	Month 6	-0.141	0.03	-0.139	0.032	0.002
Plasma	Aβ40	Basal	ln	Month 12	-0.121	0.083	-0.122	0.08	-0.001
Plasma	Aβ42	Basal	ln	Month 3	-0.048	0.51	-0.048	0.51	0
Plasma	Aβ42	Basal	ln	Month 6	-0.156	0.041	-0.156	0.041	0
Plasma	Aβ42	Basal	ln	Month 12	-0.173	0.034	-0.173	0.034	0
Plasma	Aβ42/40	Basal	ln	Month 3	-0.02	0.583	-0.02	0.582	0
Plasma	Aβ42/40	Basal	ln	Month 6	-0.018	0.635	-0.019	0.623	-0.001
Plasma	Aβ42/40	Basal	ln	Month 12	-0.053	0.193	-0.053	0.196	0
CSF	Aβ40	Basal	ln	Month 3	0.092	0.326	0.092	0.326	0
CSF	Aβ40	Basal	ln	Month 12	0.284	0.009	0.282	0.01	-0.002
CSF	Aβ42	Basal	ln	Month 3	0.118	0.248	0.118	0.249	0
CSF	Aβ42	Basal	ln	Month 12	0.41	0.001	0.408	0.001	-0.002
CSF	Aβ42/40	Basal	ln	Month 3	0.031	0.399	0.031	0.406	0
CSF	Aβ42/40	Basal	ln	Month 12	0.13	0.003	0.13	0.003	0
CSF	GFAP	Basal	ln	Month 3	0.015	0.825	0.015	0.827	0
CSF	GFAP	Basal	ln	Month 12	0.062	0.437	0.063	0.429	0.001
CSF	NfL	Basal	ln	Month 3	0.012	0.927	0.012	0.927	0
CSF	NfL	Basal	ln	Month 12	-0.16	0.275	-0.159	0.277	0.001
CSF	pTau181	Basal	ln	Month 3	0.024	0.519	0.024	0.519	0
CSF	pTau181	Basal	ln	Month 12	-0.04	0.351	-0.04	0.35	0
CSF	pTau181/Aβ42	Basal	ln	Month 3	-0.09	0.35	-0.09	0.35	0
CSF	pTau181/Aβ42	Basal	ln	Month 12	-0.451	<0.001	-0.451	<0.001	0
CSF	pTau181/tTau	Basal	ln	Month 3	0.001	0.991	0.001	0.987	0
CSF	pTau181/tTau	Basal	ln	Month 12	-0.143	0.067	-0.141	0.069	0.001
CSF	tTau	Basal	ln	Month 3	0.046	0.51	0.046	0.509	0
CSF	tTau	Basal	ln	Month 12	0.12	0.138	0.119	0.141	-0.001
