# Supplementary material for: Bacillus Calmette–Guérin (BCG) immunotherapy reprograms CNS immunity and alters Alzheimer’s biomarkers: results from two open-label clinical trials
Source: Commun Med (Lond). 2026 Jul 2;6:358. doi: 10.1038/s43856-026-01691-7 (PMC13328741; doi:10.1038/s43856-026-01691-7)
Supplement: Supplementary file 8 — Supplementary Data 6 [file 43856_2026_1691_MOESM8_ESM.xlsx]

## Sheet: Gene_Set_Enrichment_analysis
pathway	pval	padj	log2err	ES	NES	size	leadingEdge	model	celltype	Enrichment	CellType	Comparison
REACTOME_ABC_FAMILY_PROTEINS_MEDIATED_TRANSPORT	0.664706	0.914197	0.0502948	0.419832	0.835774	102	PSMB8|ABCA2|SEM1|PSMB10|PSMD13|ERLEC1|PSMD8|PSMC3|PSMF1|ABCB6|PSMA6|PEX19|PSME2|PSMC5|PSMB1|APOA1|PSMB9|PSMD14|PSMA5|ABCC11|PSMB2|PSME1|PSMD10|DERL2|PSMD11|UBC|PSME4|PSMA2|PSMB3|PSMC4|PSMD9|ABCB8|PSME3|PSMA4|ABCA3|UBA52|ABCB1|ABCC1|DERL1|ABCC5|PSMC6|PSMA8	AD0_vs_nonAD0	CD8 T	NS	CD8	AD0_vs_nonAD0
REACTOME_ABC_TRANSPORTER_DISORDERS	0.513804	0.908081	0.0643583	0.488305	0.941554	77	PSMB8|SEM1|PSMB10|PSMD13|ERLEC1|PSMD8|PSMC3|PSMF1|ABCB6|PSMA6|PSME2|PSMC5|PSMB1|ABCD4|APOA1|PSMB9|PSMD14|PSMA5|PSMB2|PSME1|PSMD10|DERL2|PSMD11|UBC|PSME4|PSMA2|PSMB3|PSMC4|PSMD9|PSME3|PSMA4|ABCA3|UBA52|DERL1|PSMC6|PSMA8	AD0_vs_nonAD0	CD8 T	NS	CD8	AD0_vs_nonAD0
REACTOME_ACTIVATION_OF_ANTERIOR_HOX_GENES_IN_HINDBRAIN_DEVELOPMENT_DURING_EARLY_EMBRYOGENESIS	0.573684	0.908081	0.08654	-0.410271	-0.879922	60	CTCF|POLR2B|POLR2E|YY1|KDM6A|NCOR1|EED|HOXC4|RBBP7|POLR2K|NCOA3|POLR2C|PKNOX1|POLR2A|KMT2C|EP300|EGR2|HOXA1|POLR2F|PIAS2|SUZ12|CREBBP	AD0_vs_nonAD0	CD8 T	NS	CD8	AD0_vs_nonAD0
REACTOME_ACTIVATION_OF_NMDA_RECEPTORS_AND_POSTSYNAPTIC_EVENTS	0.815341	0.923793	0.0720033	-0.343559	-0.762788	87	KRAS|CAMK4|DLG1|RAC1|PRKAB2|PDPK1|PRKAG2|TUBB4B|DLG4|CALM1|CREB1|CASK|PRKAR2B	AD0_vs_nonAD0	CD8 T	NS	CD8	AD0_vs_nonAD0
REACTOME_ADHERENS_JUNCTIONS_INTERACTIONS	0.83119	0.923793	0.0441523	0.375151	0.712447	55	CTNNA1|ACTG1|AFDN|ACTB|ZC3H12A|ADAM19|NECTIN1	AD0_vs_nonAD0	CD8 T	NS	CD8	AD0_vs_nonAD0
REACTOME_ADIPOGENESIS	0.471281	0.908081	0.0665892	0.487759	0.973707	109	MED16|MBD3|WNT10B|MED20|CCND3|MED24|SMARCD3|ZNF467|MED10|MED28|MED8|SREBF2|MED15|MED11|CEBPB|WNT1|SREBF1|GATAD2A|KLF5|MTA1|TBL1X|MED25|NCOR2|MED18	AD0_vs_nonAD0	CD8 T	NS	CD8	AD0_vs_nonAD0
REACTOME_AEROBIC_RESPIRATION_AND_RESPIRATORY_ELECTRON_TRANSPORT	0.260631	0.908081	0.0943564	0.538231	1.13626	251	MT-ND3|MT-CYB|MT-ND2|MT-CO1|MT-ND1|NDUFA3|NDUFAF8|SDHA|NNT|ETFB|HAGH|MT-ATP6|PET100|MT-CO3|MT-CO2|COX6C|NDUFA13|NDUFC2|MAEA|ATP5F1E|NDUFS6|COX7A2|COX20|NDUFA7|TIMM21|ATP5ME|NDUFB1|ADHFE1|DMAC1|NDUFA1|SDHD|SLC25A12|PET117|PNKD|NDUFC1|PDK1|COA5|COX7A2L|UQCR11|IDH3G|NDUFS8|COX6B1|NDUFA4|COX7C|IDH2|NDUFA6|UQCRQ|ATP5MF|SURF1|UQCRC2|ACO2|UQCR10|NDUFA11|COX6A1|NDUFV2|ATP5PD|NDUFA2|TRAP1|ATP5MC2|NDUFB7|A…	AD0_vs_nonAD0	CD8 T	NS	CD8	AD0_vs_nonAD0
REACTOME_AMINO_ACIDS_REGULATE_MTORC1	0.867412	0.923793	0.0419082	0.362137	0.689665	53	NPRL2|RRAGD|ATP6V0E2|FNIP2|BMT2|LAMTOR2|ATP6V1F|MLST8|TCIRG1|NPRL3|LAMTOR5|LAMTOR3|KPTN|SESN1|SEH1L|ATP6V1E2|RRAGC|ITFG2|SZT2	AD0_vs_nonAD0	CD8 T	NS	CD8	AD0_vs_nonAD0
REACTOME_ANCHORING_OF_THE_BASAL_BODY_TO_THE_PLASMA_MEMBRANE	0.407186	0.908081	0.11524	-0.444952	-0.994731	96	CEP97|PAFAH1B1|HAUS3|CEP162|CEP78|CNTRL|ODF2|ALMS1|FBF1|CEP83|PCM1|TCTN3|CKAP5|TMEM67|SFI1|AHI1|OFD1|DCTN2|TUBB4B|NDE1|CEP131|CDK5RAP2|IQCB1|RAB8A|CEP76|HAUS6|CEP70|CSNK1D|PRKAR2B|NPHP1|C2CD3|CEP57|TUBG1|RAB11A|TTBK2|CEP152|CLASP1|CEP290|RPGRIP1L|TCTN2|HAUS8|CEP192|HAUS2|B9D2	AD0_vs_nonAD0	CD8 T	NS	CD8	AD0_vs_nonAD0
REACTOME_ANTIGEN_ACTIVATES_B_CELL_RECEPTOR_BCR_LEADING_TO_GENERATION_OF_SECOND_MESSENGERS	0.000303768	0.011267	0.498493	-0.888474	-1.96925	86	IGLV2-14|PIK3R1	AD0_vs_nonAD0	CD8 T	Down	CD8	AD0_vs_nonAD0
REACTOME_ANTIGEN_PROCESSING_CROSS_PRESENTATION	0.468053	0.908081	0.0673624	0.494872	0.98199	101	NCF1|SEC61A2|VAMP8|PSMB8|NCF4|SEC61G|HLA-E|SEM1|PSMB10|PSMD13|CYBA|HMGB1|TAP1|TAPBP|PSMD8|PSMC3|SNAP23|PSMF1|PSMA6|PSME2|PSMC5|PSMB1|PSMB9|PSMD14|PSMA5|TAP2	AD0_vs_nonAD0	CD8 T	NS	CD8	AD0_vs_nonAD0
REACTOME_ANTIGEN_PROCESSING_UBIQUITINATION_PROTEASOME_DEGRADATION	0.662144	0.914197	0.0467883	0.415031	0.890501	303	FBXO2|SPSB2|FBXO44|PSMB8|ASB1|KLHL22|ZNRF1|NEDD4|BTBD6|UBE2V1|KCTD7|UBE2J1|MEX3C|SEM1|PSMB10|LMO7|RNF4|UBE2A|BLMH|RBCK1|PSMD13|UBE2N|FZR1|PSMD8|FBXO31|UNKL|SOCS1|PSMC3|ELOB|FBXO4|UBE2D2|FBXL19|PSMF1|UBA1|SMURF2|CDC27|PSMA6|TRIM41|FBXL16|LNX1|MGRN1|UBE2E2|FBXW11|PSME2|PJA1|PSMC5|PSMB1|PSMB9|PSMD14|FBXO15|PSMA5|UBE2B|TRAIP|UBOX5|TRIM21|CDC16|NEDD4L|ANAPC11|RBX1|RNF220|ASB13|FBXO10|ARIH2|PSMB2|RNF13…	AD0_vs_nonAD0	CD8 T	NS	CD8	AD0_vs_nonAD0
REACTOME_ANTIVIRAL_MECHANISM_BY_IFN_STIMULATED_GENES	0.335484	0.908081	0.134273	-0.464732	-1.06063	147	EIF4G2|RANBP2|NUP98|DHX9|PPP2R1B|MX1|FANCL|NPM1|JAK1|TPR|ABCE1|EIF2AK2|KPNA4|EIF2S3|DNAJC3|IKBKG|NUP58|NUP62|EIF4G1|EIF4A2|PPM1B|NUP153|HERC5|EIF2S2|FANCF|TP53|NUP85|TUBB4B|CENPX|NUP210|NUP54|NUP50|CENPS|NUP107|FANCC|NUP214|ADAR|BECN1|KPNA5|IRF3|PDE12|PPP2CA|FLNB|IFIT1|ARIH1|EIF4E|KPNA2	AD0_vs_nonAD0	CD8 T	NS	CD8	AD0_vs_nonAD0
REACTOME_ANTI_INFLAMMATORY_RESPONSE_FAVOURING_LEISHMANIA_PARASITE_INFECTION	0.000358444	0.0121871	0.498493	-0.819688	-1.84154	133	IGLV2-14	AD0_vs_nonAD0	CD8 T	Down	CD8	AD0_vs_nonAD0
REACTOME_APC_C_CDH1_MEDIATED_DEGRADATION_OF_CDC20_AND_OTHER_APC_C_CDH1_TARGETED_PROTEINS_IN_LATE_MITOSIS_EARLY_G1	0.484227	0.908081	0.0686326	0.500878	0.963213	73	PSMB8|SEM1|PSMB10|PSMD13|FZR1|PSMD8|PSMC3|PSMF1|CDC27|PSMA6|PSME2|PSMC5|PSMB1|ANAPC15|PSMB9|PSMD14|PSMA5|CDC16|ANAPC11|PSMB2|PSME1|PSMD10|PSMD11|UBC|PSME4|ANAPC5|PSMA2|PSMB3|UBE2E1|PSMC4|ANAPC16|PSMD9|PSME3|PSMA4|UBA52|ANAPC10|ANAPC1|PSMC6|PSMA8|SKP2	AD0_vs_nonAD0	CD8 T	NS	CD8	AD0_vs_nonAD0
REACTOME_APC_C_MEDIATED_DEGRADATION_OF_CELL_CYCLE_PROTEINS	0.578462	0.908081	0.0588438	0.459937	0.892347	87	PSMB8|SEM1|PSMB10|PSMD13|FZR1|PSMD8|PSMC3|PSMF1|CDC27|PSMA6|PSME2|PSMC5|PSMB1|ANAPC15|PSMB9|PSMD14|PSMA5|CDC16|ANAPC11|PSMB2|PSME1|CCNB1|PSMD10|PSMD11|UBC|PSME4|ANAPC5|BUB3|PSMA2|PSMB3|UBE2E1|PSMC4|ANAPC16|PSMD9|CDK2|CDK1|PSME3|PSMA4|UBA52|ANAPC10|ANAPC1|PSMC6|PSMA8|SKP2	AD0_vs_nonAD0	CD8 T	NS	CD8	AD0_vs_nonAD0
REACTOME_APOPTOSIS	0.504323	0.908081	0.062249	0.476333	0.969889	171	STK24|GZMB|DAPK2|AKT1|PSMB8|CARD8|YWHAE|AKT2|DAPK1|PLEC|SEM1|PSMB10|DFFB|TFDP1|SEPTIN4|PSMD13|HMGB1|PSMD8|FNTA|PSMC3|MAPK3|FADD|C1QBP|DIABLO|PSMF1|PSMA6|CASP6|TRADD|PSME2|PSMC5|PSMB1|BCL2L1|GSDMD|LMNB1|PSMB9|PSMD14|PSMA5|CASP9|PRKCD|ARHGAP10|HMGB2|APPL1|PSMB2|PSME1|OCLN|PSMD10|NMT1|DAPK3|AVEN|PSMD11|BAK1|UBC|VIM|PRKCQ|PMAIP1|PSME4|CASP7|PPP3R1|PSMA2|PSMB3|PSMC4|PSMD9|BCL2|BID|TNFRSF10B|YWHAQ|OMA1…	AD0_vs_nonAD0	CD8 T	NS	CD8	AD0_vs_nonAD0
REACTOME_ARACHIDONIC_ACID_METABOLISM	0.207668	0.908081	0.118288	0.672482	1.28069	53	LTC4S|PRXL2B|HPGD|CYP4F22|ALOX5	AD0_vs_nonAD0	CD8 T	NS	CD8	AD0_vs_nonAD0
REACTOME_ASPARAGINE_N_LINKED_GLYCOSYLATION	0.939024	0.948322	0.0304181	0.331902	0.710158	296	CD55|CTSA|GANAB|AMFR|RAB1B|MGAT4B|SEC31B|MAN1B1|NUDT14|BET1L|TRAPPC5|TMED3|GFPT2|CAPZB|MAGT1|TRAPPC6A|TMED7|DPM3|ARFGAP1|ST3GAL4|CNIH2|PMM1|B4GALT5|COPE|COG1|TRAPPC2|TRAPPC3|MPDU1|MANEA|DCTN3|CHST10|BET1|FUOM|HK1|MLEC|NSF|PRKCSH|GMPPA|LMAN2|GMPPB|AMDHD2|PPP6R1|B4GALT3|DYNC1LI2|CD59|RNF139|RENBP|ST3GAL5|SPTBN5|ST6GALNAC6|ALG5|SEC23IP|SEC24C|SAR1B|TRAPPC2L|DHDDS|NAPB|ARF5|GOLGA2|COG3|ALG12|ALG6|ST3…	AD0_vs_nonAD0	CD8 T	NS	CD8	AD0_vs_nonAD0
REACTOME_ASSEMBLY_OF_COLLAGEN_FIBRILS_AND_OTHER_MULTIMERIC_STRUCTURES	0.021046	0.390308	0.352488	0.837512	1.60148	60	COL6A2|CD151|PLEC|COL6A1|COL18A1	AD0_vs_nonAD0	CD8 T	NS	CD8	AD0_vs_nonAD0
REACTOME_ASYMMETRIC_LOCALIZATION_OF_PCP_PROTEINS	0.547619	0.908081	0.0629395	0.471572	0.903142	63	PSMB8|SEM1|PSMB10|PSMD13|PSMD8|PSMC3|PSMF1|SMURF2|PSMA6|PSME2|PSMC5|PSMB1|PSMB9|PSMD14|PSMA5|PSMB2|PSME1|PSMD10|PSMD11|UBC|PSME4|PSMA2|PSMB3|PSMC4|PSMD9|PSME3|PSMA4|UBA52	AD0_vs_nonAD0	CD8 T	NS	CD8	AD0_vs_nonAD0
REACTOME_AUF1_HNRNP_D0_BINDS_AND_DESTABILIZES_MRNA	0.433657	0.908081	0.0755015	0.525337	0.998614	54	PSMB8|SEM1|PSMB10|PSMD13|PSMD8|PSMC3|PSMF1|PSMA6|PSME2|PSMC5|PSMB1|HSPA1A|PSMB9|PSMD14|PSMA5|HSPB1|PSMB2|PSME1|PSMD10|PSMD11|UBC|PSME4|PSMA2|PSMB3|PSMC4|HSPA8|PSMD9|PSME3|PSMA4|UBA52|PSMC6|PSMA8	AD0_vs_nonAD0	CD8 T	NS	CD8	AD0_vs_nonAD0
REACTOME_AURKA_ACTIVATION_BY_TPX2	0.70137	0.917176	0.077884	-0.37717	-0.813614	71	PAFAH1B1|HAUS3|CEP78|CNTRL|ODF2|ALMS1|PCM1|CKAP5|SFI1|OFD1|DCTN2|TUBB4B|NDE1|CEP131|CDK5RAP2|CEP76|HAUS6|CEP70|CSNK1D|PRKAR2B|TPX2|CEP57|TUBG1|AURKA|CEP152|CLASP1|CEP290|HAUS8|CEP192|HAUS2	AD0_vs_nonAD0	CD8 T	NS	CD8	AD0_vs_nonAD0
REACTOME_AUTOPHAGY	0.81108	0.923793	0.0395979	0.372517	0.762633	154	GABARAPL1|WIPI1|UBE2V1|CHMP6|RRAGD|VPS28|CHMP4A|TOMM6|VPS37B|AMBRA1|UBE2N|PLIN3|LAMTOR2|MVB12A|CHMP2B|CHMP2A|MLST8|UBE2D2|ATG101|MFN2|ATG4B|ULK1|LAMTOR5|DYNC1LI2|VPS37C|IFT88|VDAC3|LAMTOR3|ATG3|CHMP4B|WDR45|MVB12B|TOMM5|CHMP3|MFN1|ATG10|UBE2L3|MTERF3|WDR45B|PRKAB1|EPAS1|TUBA8|SQSTM1|UBC|VIM|TSC2	AD0_vs_nonAD0	CD8 T	NS	CD8	AD0_vs_nonAD0
REACTOME_BACTERIAL_INFECTION_PATHWAYS	0.127559	0.908081	0.154191	0.714585	1.37332	69	CD9|VAMP1|STX1A|CORO1A|MAPK3|RAB7A|PGK1|ENO1	AD0_vs_nonAD0	CD8 T	NS	CD8	AD0_vs_nonAD0
REACTOME_BETA_CATENIN_INDEPENDENT_WNT_SIGNALING	0.897547	0.930804	0.0356176	0.344822	0.699485	145	PSMB8|RAC2|AP2A2|PRKG2|PLCB3|SEM1|PSMB10|RYK|ROR2|TCF7|DVL1|PSMD13|PSMD8|PSMC3|WNT1|ARRB2|AP2A1|PRKCA|PFN1|PSMF1|SMURF2|PSMA6|PLCB2|PSME2|PSMC5|PSMB1|GNB1|PSMB9|PSMD14|PSMA5|ITPR1|CLTB|AGO1|PSMB2|NFATC1|RHOA|PSME1|MYC|GNG10|PSMD10|AP2M1|PSMD11|UBC|PSME4|PPP3R1|PDE6B|PSMA2|PSMB3|PSMC4	AD0_vs_nonAD0	CD8 T	NS	CD8	AD0_vs_nonAD0
REACTOME_BINDING_AND_UPTAKE_OF_LIGANDS_BY_SCAVENGER_RECEPTORS	2.92208e-11	2.98053e-09	0.851339	-0.957296	-2.13276	97	IGLV2-14	AD0_vs_nonAD0	CD8 T	Down	CD8	AD0_vs_nonAD0
REACTOME_BIOLOGICAL_OXIDATIONS	0.358108	0.908081	0.132846	-0.44581	-1.03331	178	GSTM3|MTR|MGST3|HSP90AB1|TBXAS1|MTRR|CYP51A1|GSTM1|ABHD10	AD0_vs_nonAD0	CD8 T	NS	CD8	AD0_vs_nonAD0
REACTOME_BIOSYNTHESIS_OF_THE_N_GLYCAN_PRECURSOR_DOLICHOL_LIPID_LINKED_OLIGOSACCHARIDE_LLO_AND_TRANSFER_TO_A_NASCENT_PROTEIN	0.941358	0.948331	0.0365315	0.330333	0.636902	76	CTSA|NUDT14|GFPT2|DPM3|ST3GAL4|PMM1|MPDU1|FUOM|HK1|GMPPA|GMPPB|AMDHD2|RENBP|ST3GAL5|ST6GALNAC6|ALG5|DHDDS|ALG12|ALG6|ST3GAL1|ALG13	AD0_vs_nonAD0	CD8 T	NS	CD8	AD0_vs_nonAD0
REACTOME_CA2_PATHWAY	0.275591	0.908081	0.133555	-0.513405	-1.1068	62	KRAS|LEF1|TNRC6C|TCF7L2|ITPR2|CTNNB1|AGO3|NLK|CALM1|GNB4|AGO4|PRKG1|PPP3CA|GNAO1|AGO2|TNRC6B|FZD6	AD0_vs_nonAD0	CD8 T	NS	CD8	AD0_vs_nonAD0
REACTOME_CARDIAC_CONDUCTION	0.154971	0.908081	0.132846	0.654623	1.31329	124	FXYD2|PRKACA|CACNB1|ATP1B1|FXYD1|RYR1|ATP2A3|CAMK2G|SRI|AHCYL1|ASPH|RYR2|ATP1A1|CAMK2D|ITPR1	AD0_vs_nonAD0	CD8 T	NS	CD8	AD0_vs_nonAD0
REACTOME_CARGO_RECOGNITION_FOR_CLATHRIN_MEDIATED_ENDOCYTOSIS	0.771174	0.923793	0.0439759	0.385859	0.765671	101	GRK2|ARRB1|AAK1|VAMP8|AP2A2|AGFG1|NEDD8|ARRB2|AP2A1|EPN1|NECAP1|IGF2R|CD3D|COPS6|VAMP7|CLTB|CD3G|GRK3|LDLRAP1	AD0_vs_nonAD0	CD8 T	NS	CD8	AD0_vs_nonAD0
REACTOME_CARGO_TRAFFICKING_TO_THE_PERICILIARY_MEMBRANE	0.66581	0.914197	0.0772747	-0.400465	-0.84271	50	CNGA4|CCT3|ASAP1|BBS9|EXOC1|ARF4|RAB8A|ARL13B|EXOC4|EXOC5|RAB11A|CCT5|CCT4|ARL6|EXOC8|LZTFL1|EXOC3|RAB3IP|UNC119B	AD0_vs_nonAD0	CD8 T	NS	CD8	AD0_vs_nonAD0
REACTOME_CD22_MEDIATED_BCR_REGULATION	6.65842e-14	1.35832e-11	0.954542	-0.985849	-2.11706	61	IGLV2-14	AD0_vs_nonAD0	CD8 T	Down	CD8	AD0_vs_nonAD0
REACTOME_CDC42_GTPASE_CYCLE	0.521307	0.908081	0.0599892	0.474555	0.971531	154	ARHGEF12|ARHGAP33|ARHGAP4|GIT1|STOM|FMNL3|FGD3|SRGAP3|FMNL1|WAS|CDC42EP3|BCR|PREX1|FNBP1L|PLEKHG4|DEF6|MYO9B|ARHGDIB|ARHGAP1|SNAP23|RAB7A|ABR|WIPF1|MCF2L|VAV2|ARHGDIA|MAP3K11|RALBP1|RASGRF2|ARHGEF5|CDC42SE2|ARAP1|ARHGAP27|SPATA13|ARHGEF9	AD0_vs_nonAD0	CD8 T	NS	CD8	AD0_vs_nonAD0
REACTOME_CELLULAR_RESPONSE_TO_CHEMICAL_STRESS	0.367751	0.908081	0.0770737	0.51528	1.06686	204	GSR|NCF1|MT-CO1|AKT1|SRXN1|SIN3B|PSMB8|NCF4|MT-CO3|TXN|MT-CO2|COX6C|COX7A2|SMARCD3|AKT2|SEM1|PSMB10|HMOX2|TXNRD2|PSMD13|COX7A2L|CYBA|PSMD8|COX6B1|NDUFA4|COX7C|G6PD|TXNIP|PSMC3|ATOX1|PSMF1|IDH1|COX6A1|PSMA6|BACH1|PRDX6|PSME2|PSMC5|PSMB1|BCL2L1|TBL1X|NPLOC4|PSMB9|MAFK|PSMD14|PSMA5|NCOR2|TRIM21|RBX1|PRKCD|BLVRB|DPP3|RELA|PSMB2|PSME1|MYC|PDGFA|NLRP3|ATF4|GSTP1|PSMD10|PRDX3|UFD1|SQSTM1|CHD9|PSMD11|UBC…	AD0_vs_nonAD0	CD8 T	NS	CD8	AD0_vs_nonAD0
REACTOME_CELLULAR_RESPONSE_TO_HEAT_STRESS	0.274924	0.908081	0.144631	-0.491695	-1.1034	100	SIRT1|RANBP2|NUP98|ATR|TPR|HSP90AB1|ATM|HSPH1|MTOR|DNAJC2|NUP58|NUP62|HSPA5|NUP153|PTGES3|NUP85|HSPA9|NUP210|NUP54|AKT1S1|NUP50|NUP107|RPA1|NUP214|FKBP4	AD0_vs_nonAD0	CD8 T	NS	CD8	AD0_vs_nonAD0
REACTOME_CELLULAR_RESPONSE_TO_HYPOXIA	0.639062	0.914197	0.0549074	0.442539	0.851218	74	PSMB8|SEM1|PSMB10|PSMD13|PSMD8|PSMC3|ELOB|UBE2D2|PSMF1|PSMA6|CITED2|PSME2|PSMC5|PSMB1|PSMB9|PSMD14|PSMA5|RBX1|PSMB2|PSME1|PSMD10|EPAS1|PSMD11|UBC|PSME4|EGLN2|PSMA2|PSMB3|PSMC4|PSMD9|PSME3|PSMA4|EGLN3|UBA52|VHL|HIF1AN|PSMC6|PSMA8	AD0_vs_nonAD0	CD8 T	NS	CD8	AD0_vs_nonAD0
REACTOME_CELLULAR_RESPONSE_TO_STARVATION	0.892913	0.930804	0.0399219	0.346586	0.666082	69	NPRL2|RRAGD|ATP6V0E2|FNIP2|BMT2|LAMTOR2|CEBPB|TRIB3|ATP6V1F|MLST8|TCIRG1|NPRL3|LAMTOR5|LAMTOR3|KPTN|ATF4|DDIT3|SESN1|SEH1L|ATP6V1E2|RRAGC|ITFG2|SZT2|UBA52	AD0_vs_nonAD0	CD8 T	NS	CD8	AD0_vs_nonAD0
REACTOME_CELLULAR_SENESCENCE	0.826923	0.923793	0.0774768	-0.337597	-0.756826	125	TNRC6C|ATM|NFKB1|CDK6|E2F3|MAP2K4|EED|TERF2|HMGA1|RBBP7|UBE2D1|CDK4|TP53|ACD|PHC3|MAPK14|CBX6|CDKN1A|NBN|EHMT2|CDKN2D|KDM6B|ANAPC7|AGO3|TERF1|AGO4|RB1|ETS2|TNIK|TNRC6B|RAD50|UBN1|MAPK8|KAT5|ETS1|UBE2S|POT1|ID1|ANAPC2|MDM4|CDC26|CCNE2|SUZ12|MAP2K3|CBX8|ANAPC4|STAT3|MAPK1|MDM2|SCMH1|BMI1	AD0_vs_nonAD0	CD8 T	NS	CD8	AD0_vs_nonAD0
REACTOME_CELL_CELL_COMMUNICATION	0.864162	0.923793	0.0374584	0.357349	0.724528	146	NCK1|CTNNA1|ILK|ACTG1|AFDN|CD151|ACTN4|ACTB|PLEC|SIRPB1|ZC3H12A|PTK2B|FYB1|ADAM19|NCK2|NECTIN1|PTPN6|MAGI2|VASP|CRB3|ITGA6|F11R	AD0_vs_nonAD0	CD8 T	NS	CD8	AD0_vs_nonAD0
REACTOME_CELL_CELL_JUNCTION_ORGANIZATION	0.95107	0.953407	0.0356176	0.322962	0.628211	84	CTNNA1|ACTG1|AFDN|ACTB|ZC3H12A|ADAM19|NECTIN1|CRB3|F11R|AGO1|PARD6G	AD0_vs_nonAD0	CD8 T	NS	CD8	AD0_vs_nonAD0
REACTOME_CELL_CYCLE_CHECKPOINTS	0.305755	0.908081	0.15017	-0.442235	-1.05798	254	RANBP2|CENPU|NUP98|PPP2R1B|WEE1|ATR|KIF2A|CENPN|ATM|CENPC|PAFAH1B1|ITGB3BP|RNF168|PSMD12|YWHAZ|PHF20|SKA2|XPO1|TOPBP1|AHCTF1|ORC4|CENPM|MIS12|PSMA3|KNL1|TAOK1|CKAP5|PSMD1|UBE2D1|KIF18A|CLASP2|TP53|BLM|NUP85|SGO2|BARD1|ZWILCH|CDKN1A|NBN|RBBP8|COP1|TP53BP1|NDE1|ANAPC7|CENPS|PIAS4|NUP107|RPA1|NSL1|CLIP1|NDEL1|SPDL1|PSMB6|BABAM2|DYNLL2|PPP2CA|CENPE|DYNC1LI1|ZW10|NUF2|CENPQ|UBE2V2|PSMD2|RAD50|ORC1|NSD…	AD0_vs_nonAD0	CD8 T	NS	CD8	AD0_vs_nonAD0
REACTOME_CELL_CYCLE_MITOTIC	0.572816	0.908081	0.125033	-0.365321	-0.934395	494	RANBP2|CENPU|NUP98|TMPO|OPTN|PPP2R1B|VRK2|WEE1|TPR|DYRK1A|KIF2A|CENPN|ESCO1|HSP90AB1|LBR|CENPC|PAFAH1B1|ITGB3BP|PSMD12|PPME1|HAUS3|SKA2|CDK6|LPIN1|CEP78|CNTRL|ODF2|CUL1|XPO1|E2F3|AHCTF1|ORC4|CENPM|MIS12|ALMS1|NEK9|LIN9|CDC14A|PSMA3|PCM1|STAG1|KNL1|TAOK1|CKAP5|NUP58|ANKLE2|NUP62|SIRT2|CKS1B|SFI1|PSMD1|NUP153|GORASP2|TUBGCP4|UBE2D1|KIF18A|USO1|CDK4|CLASP2|TP53|PPP1CB|NUP85|OFD1|SGO2|DCTN2|TUBB4B|ZW…	AD0_vs_nonAD0	CD8 T	NS	CD8	AD0_vs_nonAD0
REACTOME_CELL_DEATH_SIGNALLING_VIA_NRAGE_NRIF_AND_NADE	0.737834	0.923793	0.048506	0.405032	0.777485	75	ARHGEF12|YWHAE|FGD3|PREX1|ARHGEF35|ARHGEF1|ABR|PLEKHG5|MCF2L|ARHGEF2|VAV2|OBSCN|RASGRF2|ARHGEF5|NCSTN|ARHGEF9|APH1B	AD0_vs_nonAD0	CD8 T	NS	CD8	AD0_vs_nonAD0
REACTOME_CELL_JUNCTION_ORGANIZATION	0.733138	0.923793	0.045679	0.398139	0.79532	110	CTNNA1|ILK|ACTG1|AFDN|CD151|ACTB|PLEC|ZC3H12A|ADAM19|NECTIN1|VASP|CRB3|ITGA6|F11R|AGO1|PARD6G|FLNA|LIMS2	AD0_vs_nonAD0	CD8 T	NS	CD8	AD0_vs_nonAD0
REACTOME_CELL_SURFACE_INTERACTIONS_AT_THE_VASCULAR_WALL	0.00333122	0.084946	0.431708	-0.71604	-1.67622	183	IGLV2-14|PECAM1|KRAS|CD47|PIK3R1|CD84|ATP1B3	AD0_vs_nonAD0	CD8 T	NS	CD8	AD0_vs_nonAD0
REACTOME_CHEMOKINE_RECEPTORS_BIND_CHEMOKINES	0.3125	0.908081	0.123842	-0.503429	-1.07682	54	CCR4	AD0_vs_nonAD0	CD8 T	NS	CD8	AD0_vs_nonAD0
REACTOME_CHONDROITIN_SULFATE_DERMATAN_SULFATE_METABOLISM	0.565553	0.908081	0.0860347	-0.424949	-0.894233	50	CSGALNACT1|IDS|B3GAT2|XYLT2|CHPF|ARSB|GPC2|UST|B3GAT3|B3GAT1	AD0_vs_nonAD0	CD8 T	NS	CD8	AD0_vs_nonAD0
REACTOME_CHROMATIN_MODIFYING_ENZYMES	0.620339	0.908081	0.096563	-0.375559	-0.88564	204	UTY|KDM2A|TRRAP|ATF7IP|PBRM1|MSL2|ELP2|BRPF1|KMT2A|KDM3A|SMARCC2|SAP30|SMARCA2|NFKB1|SETD2|PHF20|KANSL2|ARID5B|KDM6A|KDM3B|ELP3|NCOR1|EED|YEATS2|SUPT20H|SMARCC1|CLOCK|RBBP7|SETDB2|CDK4|RIOX2|NSD1|PRMT6|AEBP2|TADA2B|GATAD2B|EHMT2|JADE1|KDM1A|PRMT3|KDM6B|ARID4B|KDM4A|NCOA1|SMYD3|MEAF6|ELP4|YEATS4|MORF4L1|SETD1A|NSD2|TBL1XR1|KMT2C|SUV39H1|KAT5|REST|EP300|EPC1|PHF8|KDM7A|BRMS1|ARID1B|SMARCA4|KDM5A|KD…	AD0_vs_nonAD0	CD8 T	NS	CD8	AD0_vs_nonAD0
REACTOME_CHROMOSOME_MAINTENANCE	0.648094	0.914197	0.0857844	-0.380104	-0.84466	92	CENPU|NPM1|PPP6R3|CENPN|CENPC|ITGB3BP|POLR2B|POLR2E|CENPM|TERF2|ATRX|KNL1|RBBP7|POLR2K|ACD|BLM|CENPX|CENPS|RPA1|TERF1|FEN1|POLR2C|CENPQ|POLR2A|POLD3|POLA1|CENPK|POT1|PIF1|TEN1	AD0_vs_nonAD0	CD8 T	NS	CD8	AD0_vs_nonAD0
REACTOME_CILIUM_ASSEMBLY	0.320132	0.908081	0.1396	-0.450196	-1.05719	188	KIF3A|IFT22|CNGA4|CEP97|PAFAH1B1|HAUS3|CEP162|CEP78|CCT3|CNTRL|ASAP1|ODF2|ALMS1|FBF1|CEP83|PCM1|BBS9|TCTN3|CKAP5|KIF3B|TMEM67|IFT172|SFI1|EXOC1|TTC21B|AHI1|OFD1|DCTN2|TUBB4B|NDE1|CEP131|CDK5RAP2|TNPO1|WDR35|IQCB1|ARF4|DYNLL2|RAB8A|CEP76|HAUS6|CEP70|CSNK1D|TRIP11|TRAF3IP1|PRKAR2B|ARL13B|EXOC4|IFT80|NPHP1|DYNLRB2|EXOC5|C2CD3|CEP57|TUBG1|RAB11A|CCT5|CCT4|TTBK2|CEP152|HDAC6|CLASP1|CEP290|RPGRIP1L|ARL…	AD0_vs_nonAD0	CD8 T	NS	CD8	AD0_vs_nonAD0
REACTOME_CIRCADIAN_CLOCK	0.167123	0.908081	0.179782	-0.580542	-1.24868	67	SIRT1|NOCT|CUL1|NR3C1|PER2|NCOR1|CLOCK|NRIP1|PPP1CB|TGS1|MED1|PPARA|FBXL3|CREB1|HIF1A|NCOA1|RAI1|NFIL3|CSNK1D|TBL1XR1|EP300|HELZ2|DBP	AD0_vs_nonAD0	CD8 T	NS	CD8	AD0_vs_nonAD0
REACTOME_CLASS_A_1_RHODOPSIN_LIKE_RECEPTORS	0.509091	0.908081	0.113313	-0.394038	-0.954834	279	CCR4|S1PR1|LPAR6|F2R|CXCR5|APP|CYSLTR2|CYSLTR1|CCR7|S1PR5|CCL4	AD0_vs_nonAD0	CD8 T	NS	CD8	AD0_vs_nonAD0
REACTOME_CLASS_B_2_SECRETIN_FAMILY_RECEPTORS	0.12782	0.908081	0.15017	0.697528	1.36875	91	CD55|GNAS|WNT10B|WNT1|ADGRE5|GNB1|ADM2|GIPR|VIPR1|PTCH2|GNG10	AD0_vs_nonAD0	CD8 T	NS	CD8	AD0_vs_nonAD0
REACTOME_CLASS_I_MHC_MEDIATED_ANTIGEN_PROCESSING_PRESENTATION	0.748062	0.923793	0.0389556	0.388211	0.849107	372	FBXO2|SPSB2|NCF1|FBXO44|SEC61A2|VAMP8|PSMB8|NCF4|ASB1|SEC61G|KLHL22|ZNRF1|NEDD4|BTBD6|UBE2V1|KCTD7|HLA-E|UBE2J1|MEX3C|SEM1|PSMB10|LMO7|RNF4|UBE2A|BLMH|RBCK1|PSMD13|CYBA|UBE2N|FZR1|HMGB1|TAP1|TAPBP|PSMD8|FBXO31|UNKL|SOCS1|PSMC3|SNAP23|ELOB|FBXO4|UBE2D2|FBXL19|PSMF1|UBA1|SMURF2|CDC27|PSMA6|TRIM41|FBXL16|LNX1|MGRN1|UBE2E2|FBXW11|PSME2|PJA1|PSMC5|PSMB1|PSMB9|PSMD14|FBXO15|PSMA5|TAP2|UBE2B|TRAIP|UBOX5…	AD0_vs_nonAD0	CD8 T	NS	CD8	AD0_vs_nonAD0
REACTOME_CLATHRIN_MEDIATED_ENDOCYTOSIS	0.844193	0.923793	0.0376143	0.359879	0.732272	141	GRK2|ARRB1|AAK1|VAMP8|AP2A2|ACTG1|AGFG1|HIP1R|NEDD8|ACTB|ARPC2|FNBP1L|ARFGAP1|RAB5B|DNM2|TRIP10|ARRB2|AP2A1|EPN1|ACTR3|NECAP1|IGF2R|CD3D|COPS6|VAMP7|CLTB|CD3G|GRK3|LDLRAP1|HIP1|ARPC5|DNM3|AP2M1|HGS|SLC2A8|VAMP2|FCHO1|CBL|PIP5K1C|UBC|IL7R|TOR1A	AD0_vs_nonAD0	CD8 T	NS	CD8	AD0_vs_nonAD0
REACTOME_CLEC7A_DECTIN_1_SIGNALING	0.767857	0.923793	0.0442407	0.387588	0.769924	99	PSMB8|UBE2V1|SEM1|PSMB10|PSMD13|UBE2N|AHCYL1|PSMD8|PSMC3|UBE2D2|PSMF1|PSMA6|FBXW11|PSME2|PSMC5|PSMB1|PSMB9|PSMD14|PSMA5|ITPR1|PRKCD|RELA|PSMB2|NFATC1|PSME1|PLCG2|PSMD10|TAB1|PYCARD|PSMD11|UBC|CARD11|PSME4|SYK|PPP3R1|PSMA2|PSMB3|PSMC4|PSMD9|NFKB2|PSME3|PSMA4|PPP3CB|UBE2M|UBA52	AD0_vs_nonAD0	CD8 T	NS	CD8	AD0_vs_nonAD0
REACTOME_COLLAGEN_BIOSYNTHESIS_AND_MODIFYING_ENZYMES	0.0221945	0.393711	0.352488	0.820047	1.57934	67	COL6A2|SERPINH1|COL6A1|P3H3|COL18A1|P3H1|PPIB|COLGALT1|PCOLCE2|PLOD1|COLGALT2	AD0_vs_nonAD0	CD8 T	NS	CD8	AD0_vs_nonAD0
REACTOME_COLLAGEN_DEGRADATION	0.0515298	0.724971	0.252961	0.79298	1.51085	62	COL6A2|CTSD|COL6A1|PHYKPL|COL18A1	AD0_vs_nonAD0	CD8 T	NS	CD8	AD0_vs_nonAD0
REACTOME_COLLAGEN_FORMATION	0.0455235	0.663343	0.261664	0.772532	1.51079	89	COL6A2|CD151|SERPINH1|PLEC|COL6A1|P3H3|COL18A1|P3H1|PPIB|ITGA6|COLGALT1|PCOLCE2	AD0_vs_nonAD0	CD8 T	NS	CD8	AD0_vs_nonAD0
REACTOME_COMPLEMENT_CASCADE	0.100917	0.908081	0.248911	-0.619656	-1.39679	108	IGLV2-14|C1QA|GZMM	AD0_vs_nonAD0	CD8 T	NS	CD8	AD0_vs_nonAD0
REACTOME_COMPLEX_I_BIOGENESIS	0.15873	0.908081	0.137251	0.699934	1.34317	68	MT-ND3|MT-ND2|MT-ND1|NDUFA3|NDUFAF8|NDUFA13|NDUFC2|NDUFS6|NDUFA7|NDUFB1|DMAC1|NDUFA1|NDUFC1|NDUFS8|NDUFA6|NDUFA11|NDUFV2|NDUFA2|NDUFB7|NDUFB8|NDUFB3|MT-ND5|NDUFV3|NDUFA12|NDUFB4|NDUFB5	AD0_vs_nonAD0	CD8 T	NS	CD8	AD0_vs_nonAD0
REACTOME_CONSTITUTIVE_SIGNALING_BY_ABERRANT_PI3K_IN_CANCER	0.0207005	0.390308	0.352488	-0.770186	-1.67698	79	TRAT1|CD28|PIK3R1|RAC1|PIK3R3|RHOG|ESR2|TGFA|PTPN11|FGFR2|PIK3CA|STRN	AD0_vs_nonAD0	CD8 T	NS	CD8	AD0_vs_nonAD0
REACTOME_COPII_MEDIATED_VESICLE_TRANSPORT	0.698925	0.916917	0.0770737	-0.376978	-0.815809	68	CTSC|SEC31A|PPP6R3|NAPG|TGFA|SEC22A|SERPINA1|SEC24B|USO1|SEC24D|CNIH1|TRAPPC6B|TMED10|CTSZ|CSNK1D|RAB1A|TFG|SEC24A|SEC16A|YKT6|SEC22B|F8|F5	AD0_vs_nonAD0	CD8 T	NS	CD8	AD0_vs_nonAD0
REACTOME_COPI_DEPENDENT_GOLGI_TO_ER_RETROGRADE_TRAFFIC	0.434251	0.908081	0.112379	-0.438037	-0.975902	97	KIF3A|ARFGAP3|KIF2A|KIF5B|KIF1B|NAPG|KIF20B|KIF13B|COPG2|KIF21A|KIF3B|KIF11|KIF18A|COPB1|TUBB4B|ARCN1|COPA|NBAS|ARF4|CENPE|TMED10|ZW10|KIF23|RAB1A|KDELR1|TMED9|KIF15|SEC22B|TUBA1B|TUBB2A|KIF5A|TUBB6	AD0_vs_nonAD0	CD8 T	NS	CD8	AD0_vs_nonAD0
REACTOME_COPI_INDEPENDENT_GOLGI_TO_ER_RETROGRADE_TRAFFIC	0.970636	0.970636	0.0376923	0.30965	0.584682	50	GALNT2|GALNT1|CAPZB|RAB18|DCTN3|DYNC1LI2|CAPZA2|TUBA8|TUBA1C|BICD2|TUBA4B|ACTR10|DCTN5|DCTN4|DYNLL1	AD0_vs_nonAD0	CD8 T	NS	CD8	AD0_vs_nonAD0
REACTOME_COPI_MEDIATED_ANTEROGRADE_TRANSPORT	0.801481	0.923793	0.0420772	0.374159	0.742336	97	CD55|RAB1B|BET1L|TMED3|CAPZB|TMED7|ARFGAP1|COPE|COG1|DCTN3|BET1|NSF|DYNC1LI2|CD59|SPTBN5|NAPB|ARF5|GOLGA2|COG3|KDELR2|CAPZA2|TUBA8|GOSR2	AD0_vs_nonAD0	CD8 T	NS	CD8	AD0_vs_nonAD0
REACTOME_COSTIMULATION_BY_THE_CD28_FAMILY	0.191892	0.908081	0.165657	-0.573024	-1.23881	72	HLA-DQA1|HLA-DQB1|CD4|CD28|PPP2R1B|PIK3R1|HLA-DQA2|RAC1|PIK3R3|MAPKAP1|MTOR|PAK2|HLA-DRB1|PTPN11	AD0_vs_nonAD0	CD8 T	NS	CD8	AD0_vs_nonAD0
REACTOME_CREATION_OF_C4_AND_C2_ACTIVATORS	8.73712e-13	1.18825e-10	0.921426	-0.979047	-2.10965	69	IGLV2-14|C1QA	AD0_vs_nonAD0	CD8 T	Down	CD8	AD0_vs_nonAD0
REACTOME_CYCLIN_A_CDK2_ASSOCIATED_EVENTS_AT_S_PHASE_ENTRY	0.593272	0.908081	0.0573667	0.455134	0.885307	84	AKT1|PSMB8|AKT2|SEM1|PSMB10|TFDP1|PSMD13|FZR1|PSMD8|MNAT1|PSMC3|PSMF1|PSMA6|PSME2|PSMC5|PSMB1|PSMB9|PSMD14|PSMA5|MAX|LIN54|PSMB2|PSME1|MYC|PSMD10|PSMD11|UBC|LIN52|PSMA2|PSMB3|PSMC4|PSMD9|CDK2|PSME3|PSMA4|CCNE1|UBA52|RBL2|E2F4|AKT3|CABLES1|RBBP4|PSMC6|SKP2	AD0_vs_nonAD0	CD8 T	NS	CD8	AD0_vs_nonAD0
REACTOME_CYTOCHROME_P450_ARRANGED_BY_SUBSTRATE_TYPE	0.571429	0.908081	0.0619763	0.464168	0.879255	57	POMC|CYP4F22|CYP2R1|FDX1|POR|FDXR	AD0_vs_nonAD0	CD8 T	NS	CD8	AD0_vs_nonAD0
REACTOME_CYTOPROTECTION_BY_HMOX1	0.277597	0.908081	0.100633	0.620594	1.17557	57	MT-CO1|SIN3B|MT-CO3|MT-CO2|COX6C|COX7A2|SMARCD3|HMOX2|COX7A2L|COX6B1|NDUFA4|COX7C|TXNIP|COX6A1|BACH1|TBL1X|MAFK|NCOR2|BLVRB	AD0_vs_nonAD0	CD8 T	NS	CD8	AD0_vs_nonAD0
REACTOME_CYTOSOLIC_SENSORS_OF_PATHOGEN_ASSOCIATED_DNA	0.582677	0.908081	0.0855357	-0.40738	-0.878235	62	PRKDC|DHX9|XRCC5|TBK1|NFKB1|POLR2E|IKBKG|NKIRAS1|POLR1C|RIPK1|POLR2K|CTNNB1|POLR1D|IRF3|DHX36|NKIRAS2|NFKBIB|TRIM32|XRCC6|TLR3|EP300|MYD88|POLR3F|POLR3D|POLR2F|CREBBP|POLR3H|POLR3A	AD0_vs_nonAD0	CD8 T	NS	CD8	AD0_vs_nonAD0
REACTOME_C_TYPE_LECTIN_RECEPTORS_CLRS	0.857143	0.923793	0.037303	0.352884	0.716226	135	PRKACA|PSMB8|UBE2V1|SEM1|PSMB10|ICAM3|PSMD13|UBE2N|AHCYL1|PSMD8|PSMC3|UBE2D2|PSMF1|PSMA6|FBXW11|PSME2|PSMC5|PSMB1|RAF1|PSMB9|PSMD14|PSMA5|ITPR1|PRKCD|RELA|PSMB2|NFATC1|PSME1|PLCG2|FCER1G|PSMD10|TAB1|PYCARD|PSMD11|UBC|CARD11|PSME4|HRAS|LYN|SYK|PPP3R1|PSMA2|PSMB3|PSMC4|PSMD9|NFKB2|PSME3|PSMA4|PAK1|PPP3CB|UBE2M|UBA52	AD0_vs_nonAD0	CD8 T	NS	CD8	AD0_vs_nonAD0
REACTOME_DDX58_IFIH1_MEDIATED_INDUCTION_OF_INTERFERON_ALPHA_BETA	0.27957	0.908081	0.134273	-0.516538	-1.11783	68	ITCH|CYLD|IFIH1|TBK1|HSP90AB1|RNF125|TAX1BP1|NFKB1|TNFAIP3|UBE2D3|IKBKE|APP|IKBKG|NKIRAS1|RIPK1|HERC5|UBE2D1	AD0_vs_nonAD0	CD8 T	NS	CD8	AD0_vs_nonAD0
REACTOME_DEADENYLATION_DEPENDENT_MRNA_DECAY	0.180851	0.908081	0.169571	-0.586715	-1.24361	53	DDX6|PAIP1|NT5C3B|EIF4B|PARN|DIS3|TUT4|EIF4G1|EIF4A2|XRN1|DCP1A|EXOSC4|EXOSC9|CNOT7|DCPS|DCP2|EXOSC1|CNOT4|LSM1|EXOSC2|PAN3|LSM2|EXOSC7|EIF4E|PATL1|EXOSC3|PABPC1	AD0_vs_nonAD0	CD8 T	NS	CD8	AD0_vs_nonAD0
REACTOME_DEATH_RECEPTOR_SIGNALING	0.41394	0.908081	0.0713053	0.504795	1.03264	153	SMPD3|ARHGEF12|TRAF1|CASP10|YWHAE|FGD3|PREX1|ARHGEF35|RNF31|RBCK1|ARHGEF1|RTN4R|ABR|FADD|UBE2D2|SHARPIN|PLEKHG5|MCF2L|ARHGEF2|VAV2|ARHGDIA|TRADD|OBSCN|RASGRF2|ULK1|ARHGEF5	AD0_vs_nonAD0	CD8 T	NS	CD8	AD0_vs_nonAD0
REACTOME_DECTIN_1_MEDIATED_NONCANONICAL_NF_KB_SIGNALING	0.473344	0.908081	0.0709609	0.509031	0.969858	61	PSMB8|SEM1|PSMB10|PSMD13|PSMD8|PSMC3|PSMF1|PSMA6|FBXW11|PSME2|PSMC5|PSMB1|PSMB9|PSMD14|PSMA5|RELA|PSMB2|PSME1|PSMD10|PSMD11|UBC|PSME4|PSMA2|PSMB3|PSMC4|PSMD9|NFKB2|PSME3|PSMA4|UBE2M|UBA52	AD0_vs_nonAD0	CD8 T	NS	CD8	AD0_vs_nonAD0
REACTOME_DEFECTIVE_CFTR_CAUSES_CYSTIC_FIBROSIS	0.508039	0.908081	0.0672065	0.486711	0.930681	60	PSMB8|SEM1|PSMB10|PSMD13|ERLEC1|PSMD8|PSMC3|PSMF1|PSMA6|PSME2|PSMC5|PSMB1|PSMB9|PSMD14|PSMA5|PSMB2|PSME1|PSMD10|DERL2|PSMD11|UBC|PSME4|PSMA2|PSMB3|PSMC4|PSMD9|PSME3|PSMA4|UBA52|DERL1|PSMC6|PSMA8	AD0_vs_nonAD0	CD8 T	NS	CD8	AD0_vs_nonAD0
REACTOME_DEGRADATION_OF_AXIN	0.393204	0.908081	0.0806388	0.546422	1.0387	54	PSMB8|SEM1|PSMB10|PSMD13|PSMD8|AXIN1|PSMC3|PSMF1|SMURF2|PSMA6|PSME2|PSMC5|PSMB1|PSMB9|PSMD14|PSMA5|PSMB2|PSME1|PSMD10|PSMD11|UBC|PSME4|PSMA2|PSMB3|PSMC4|PSMD9|PSME3|PSMA4|UBA52|PSMC6|PSMA8	AD0_vs_nonAD0	CD8 T	NS	CD8	AD0_vs_nonAD0
REACTOME_DEGRADATION_OF_BETA_CATENIN_BY_THE_DESTRUCTION_COMPLEX	0.542813	0.908081	0.0615707	0.470621	0.915431	84	CTBP1|PSMB8|PPP2CB|SEM1|PSMB10|TCF7|PSMD13|PSMD8|AXIN1|PSMC3|PSMF1|PSMA6|PSME2|PSMC5|PSMB1|TLE2|PSMB9|PSMD14|PSMA5|FRAT2|RBX1|PSMB2|TLE5|PPP2R1A|PSME1|MYC|PSMD10|PSMD11|UBC|PSME4|PSMA2|PSMB3|PSMC4	AD0_vs_nonAD0	CD8 T	NS	CD8	AD0_vs_nonAD0
REACTOME_DEGRADATION_OF_DVL	0.470874	0.908081	0.0713053	0.509828	0.967501	56	PSMB8|SEM1|PSMB10|DVL1|PSMD13|PSMD8|PSMC3|PSMF1|PSMA6|PSME2|PSMC5|PSMB1|PSMB9|PSMD14|PSMA5|RBX1|PSMB2|PSME1|PSMD10|PSMD11|UBC|PSME4|PSMA2|PSMB3|PSMC4|PSMD9|PSME3|PSMA4|UBA52	AD0_vs_nonAD0	CD8 T	NS	CD8	AD0_vs_nonAD0
REACTOME_DEGRADATION_OF_GLI1_BY_THE_PROTEASOME	0.765372	0.923793	0.048215	0.397805	0.755658	58	PRKACA|PSMB8|SEM1|PSMB10|PSMD13|PSMD8|PSMC3|PSMF1|PSMA6|PSME2|PSMC5|PSMB1|PSMB9|PSMD14|PSMA5|RBX1|PSMB2|PSME1|PSMD10|PSMD11|UBC|PSME4|PSMA2|PSMB3|PSMC4|PSMD9|PSME3|PSMA4	AD0_vs_nonAD0	CD8 T	NS	CD8	AD0_vs_nonAD0
REACTOME_DEGRADATION_OF_THE_EXTRACELLULAR_MATRIX	0.131617	0.908081	0.143759	0.656506	1.3335	134	COL6A2|HTRA1|ADAM8|CTSD|TIMP1|CAPN10|COL6A1|TIMP2|PHYKPL|MMP25	AD0_vs_nonAD0	CD8 T	NS	CD8	AD0_vs_nonAD0
REACTOME_DEUBIQUITINATION	0.726316	0.923793	0.0894367	-0.352196	-0.84355	237	UCHL5|TRRAP|USP8|BIRC3|CYLD|ZRANB1|IFIH1|USP33|OTUD7A|PSMD12|TNFAIP3|PTEN|USP34|USP15|JOSD1|TGFBR2|USP11|WDR48|YOD1|USP47|USP16|IDE|YY1|USP3|USP49|IKBKG|TNIP3|PSMA3|RIPK1|SMAD4|BIRC2|VCPIP1|ABRAXAS2|RIPK2|PSMD1|UBE2D1|USP25|TP53|BARD1|TADA2B|USP12|USP42|FOXK2|TFPT|USP37|RAD23A|ATXN3|RAD23B|ESR1|BECN1|HIF1A|OTUD3|USP48|TNKS2|PSMB6|BABAM2|USP28|STAMBPL1|USP10|PSMD2|TOMM70|MBD5|PSMD5|PSMD4|ASXL1	AD0_vs_nonAD0	CD8 T	NS	CD8	AD0_vs_nonAD0
REACTOME_DISEASES_ASSOCIATED_WITH_O_GLYCOSYLATION_OF_PROTEINS	0.221698	0.908081	0.112843	0.657856	1.26633	65	LFNG|ADAMTS17|ADAMTS10|POMT1	AD0_vs_nonAD0	CD8 T	NS	CD8	AD0_vs_nonAD0
REACTOME_DISEASES_OF_DNA_REPAIR	0.743178	0.923793	0.0491928	0.406923	0.771172	51	MSH3|SEM1|RFC5|RFC2|MUTYH|RPA3|WRN|DNA2|RAD51AP1|MLH1|RMI1|OGG1|PMS2	AD0_vs_nonAD0	CD8 T	NS	CD8	AD0_vs_nonAD0
REACTOME_DISEASES_OF_GLYCOSYLATION	0.34964	0.908081	0.0806388	0.534515	1.0825	138	LFNG|CTSA|MAN1B1|CHST14|ADAMTS17|DPM3|B4GALT7|HEXA|MPDU1|ADAMTS10|POMT1|PGM1|DHDDS|ADAMTSL5|ALG12|ALG6|HEXB|B3GALT6|ALG13	AD0_vs_nonAD0	CD8 T	NS	CD8	AD0_vs_nonAD0
REACTOME_DISEASES_OF_METABOLISM	0.685754	0.914197	0.0465084	0.419801	0.877583	235	LFNG|POMC|CTSA|MAN1B1|IDUA|APRT|CHST14|HGSNAT|ADAMTS17|GAA|CYP4F22|DPM3|AMN|CYP2R1|B4GALT7|HEXA|ACY1|MPDU1|IDH1|ADAMTS10|SGSH|POMT1|ABCD4|FDX1|PNP|ADA|PGM1|GSS|DHDDS|ADAMTSL5|GUSB|ALG12|ACACA|ALG6|HEXB|FDXR|B3GALT6|ALG13|UBC|GNS|MMACHC	AD0_vs_nonAD0	CD8 T	NS	CD8	AD0_vs_nonAD0
REACTOME_DISEASES_OF_SIGNAL_TRANSDUCTION_BY_GROWTH_FACTOR_RECEPTORS_AND_SECOND_MESSENGERS	0.525822	0.908081	0.128789	-0.368159	-0.944857	450	TRAT1|FXR1|CD28|KRAS|EIF2AK3|RANBP2|SEC31A|PTPN12|PPP2R1B|PIK3R1|AP3B1|ADAM10|RAC1|NPM1|SPTBN1|PIK3R3|TPR|TNRC6C|RHOG|KIF5B|GOLGA4|ESR2|PSMD12|MAPKAP1|MARK3|PTEN|MTOR|TGFBR2|POLR2B|CNTRL|WDR48|ZFYVE9|CUL1|TGFA|POLR2E|PTPN11|ETV6|ZMYM2|FGFR2|FBXW7|TCF7L2|ZC3HAV1|GOLGB1|NCOR1|PSMA3|PIK3CA|RAP1A|SEL1L|STRN|SMAD4|SPRED2|PSMD1|PPM1B|POLR2K|PDPK1|TRIM24|PSEN1|TP53|PPFIBP1|PPP1CB|BIRC6|FIP1L1|MIB1|BCL2L…	AD0_vs_nonAD0	CD8 T	NS	CD8	AD0_vs_nonAD0
REACTOME_DISORDERS_OF_TRANSMEMBRANE_TRANSPORTERS	0.907781	0.932934	0.0350151	0.343154	0.698716	171	SLC40A1|PSMB8|AAAS|POM121|SEM1|PSMB10|PSMD13|SLC35A2|ERLEC1|PSMD8|PSMC3|NUP155|PSMF1|ABCB6|HK1|PSMA6|SLC5A5|NUP37|SLC29A3|SLC39A4|PSME2|PSMC5|PSMB1|SLC22A5|ABCD4|APOA1|PSMB9|PSMD14|PSMA5|SLC11A2|NUP43|PSMB2|RAE1|PSME1|BSG|PSMD10|SLC26A3|DERL2|PSMD11|UBC|SLC3A2|PSME4|SLC22A18|PSMA2|PSMB3|SEH1L|PSMC4|PSMD9|PSME3|PSMA4|SLC5A2|ABCA3|UBA52	AD0_vs_nonAD0	CD8 T	NS	CD8	AD0_vs_nonAD0
REACTOME_DNA_DOUBLE_STRAND_BREAK_REPAIR	0.785479	0.923793	0.0817516	-0.353993	-0.795396	134	PRKDC|XRCC5|ATR|UBXN1|ATM|RNF168|TOPBP1|XRCC4|TP53|BLM|BARD1|NBN|POLE2|RBBP8|FIGNL1|RIF1|TP53BP1|PIAS4|RPA1|KDM4A|PARP1|FEN1|BABAM2|UBE2V2|RAD50|POLD3|NSD2|XRCC6|MAPK8|KAT5|KPNA2|POLE4|PPP4R2|RAD9A	AD0_vs_nonAD0	CD8 T	NS	CD8	AD0_vs_nonAD0
REACTOME_DNA_REPAIR	0.858108	0.923793	0.034641	0.359327	0.767272	284	MSH3|DDB2|ISG15|SUMO3|MGMT|POLR2I|MUS81|POLR2L|SLX1A|POLD4|XPA|ASCC1|ACTB|SEM1|POLR2D|RNF4|PPP5C|UBE2N|RFC5|PPP4C|XAB2|RFC2|MNAT1|APEX1|FANCB|FANCG|CHD1L|BABAM1|MUTYH|PPIE|DCLRE1C|FAAP20|NEIL2|RTEL1|POLM|BRCC3|RPA3|TIPIN|LIG1|WRN|ASCC2|INO80E|POLE3|SIRT6|ALKBH3|EYA3|NPLOC4|COPS6|DNA2|POLR2G|UBE2B|POLE|FAAP24|RBX1|RAD51AP1|APBB1|MBD4|FAAP100|ERCC1|UIMC1|TIMELESS|MLH1|POLH|UNG|RMI1|OGG1|FANCE|PMS2|…	AD0_vs_nonAD0	CD8 T	NS	CD8	AD0_vs_nonAD0
REACTOME_DNA_REPLICATION	0.58526	0.908081	0.0553643	0.447124	0.899447	127	PSMB8|POLD4|SEM1|PSMB10|PSMD13|MCM6|FZR1|RFC5|PSMD8|RFC2|PSMC3|PSMF1|RPA3|LIG1|CDC27|PSMA6|MCM7|PSME2|POLE3|PSMC5|PSMB1|DNA2|ANAPC15|PSMB9|PSMD14|PSMA5|POLE|CDC16|ANAPC11|RBX1|MCM5|PSMB2|POLA2|PSME1|PSMD10|PSMD11|UBC|PSME4|ANAPC5|PSMA2|PSMB3|PRIM1|UBE2E1|ORC3|PSMC4|RFC3|ANAPC16|PSMD9|CDK2|PSME3|MCM4|PSMA4|CCNE1|UBA52|CDT1|ANAPC10|ANAPC1|GINS4|PSMC6|PSMA8|SKP2	AD0_vs_nonAD0	CD8 T	NS	CD8	AD0_vs_nonAD0
REACTOME_DNA_REPLICATION_PRE_INITIATION	0.590774	0.908081	0.0562941	0.443341	0.880674	99	PSMB8|SEM1|PSMB10|PSMD13|MCM6|FZR1|PSMD8|PSMC3|PSMF1|RPA3|CDC27|PSMA6|MCM7|PSME2|POLE3|PSMC5|PSMB1|ANAPC15|PSMB9|PSMD14|PSMA5|POLE|CDC16|ANAPC11|MCM5|PSMB2|POLA2|PSME1|PSMD10|PSMD11|UBC|ANAPC5|PSMA2|PSMB3|PRIM1|UBE2E1|ORC3|PSMC4|ANAPC16|PSMD9|CDK2|PSME3|MCM4|PSMA4|UBA52|CDT1|ANAPC10	AD0_vs_nonAD0	CD8 T	NS	CD8	AD0_vs_nonAD0
REACTOME_DOWNSTREAM_SIGNALING_EVENTS_OF_B_CELL_RECEPTOR_BCR	0.578947	0.908081	0.0919686	-0.414012	-0.900184	80	KRAS|REL|NFATC2|NFKBIE|PSMD12|NFKB1|CUL1|IKBKG|PSMA3|MALT1|RASGRP3|PSMD1|CALM1|PSMB6|PPP3CA|BCL10|RASGRP1|NFKBIB|PSMD2|PSMD5|PSMD4	AD0_vs_nonAD0	CD8 T	NS	CD8	AD0_vs_nonAD0
REACTOME_DRUG_ADME	0.517241	0.908081	0.0975449	-0.420438	-0.923541	83	NME2|VAV3|RAC1|GSTM1|NUDT15|HPRT1|TPMT|GMPS|VAV1|SLC29A1|SLC16A1|SULT1A3	AD0_vs_nonAD0	CD8 T	NS	CD8	AD0_vs_nonAD0
REACTOME_DUAL_INCISION_IN_TC_NER	0.68438	0.914197	0.0531298	0.426417	0.812448	62	POLR2I|POLR2L|POLD4|XPA|POLR2D|RFC5|XAB2|RFC2|MNAT1|PPIE|RPA3|POLE3|POLR2G|POLE|RBX1|ERCC1	AD0_vs_nonAD0	CD8 T	NS	CD8	AD0_vs_nonAD0
REACTOME_ECM_PROTEOGLYCANS	0.0293646	0.499198	0.352488	0.80598	1.55029	74	COL6A2|ITGA2|COL6A1|NCAM1	AD0_vs_nonAD0	CD8 T	NS	CD8	AD0_vs_nonAD0
REACTOME_EPH_EPHRIN_MEDIATED_REPULSION_OF_CELLS	0.0923483	0.908081	0.24134	-0.693411	-1.45662	51	EPHA4|VAV3|ADAM10|RAC1|EFNB1|EPHB6|PSEN1|CLTA|TIAM1|AP2S1|EFNA4|EFNA5	AD0_vs_nonAD0	CD8 T	NS	CD8	AD0_vs_nonAD0
REACTOME_EPH_EPHRIN_SIGNALING	0.228739	0.908081	0.157403	-0.525057	-1.16677	92	EPHA4|ACTR2|VAV3|ADAM10|RAC1|EFNB1|PAK2|WASL|EPHB6|PSEN1|ROCK1|CLTA|CDC42|TIAM1|AP2S1|EFNA4|ARPC1A|MYH11|EFNA5	AD0_vs_nonAD0	CD8 T	NS	CD8	AD0_vs_nonAD0
REACTOME_EPIGENETIC_REGULATION_OF_GENE_EXPRESSION	0.516892	0.908081	0.107554	-0.399135	-0.936093	191	SIRT1|UBTF|SF3B1|ZNF331|ATF7IP|TASOR|ZNF257|TET1|KMT2A|MORC2|SMARCC2|SAP30|SMARCA2|PHF20|TET2|POLR2E|PSIP1|KANSL2|KDM6A|EED|POLR1C|YEATS2|GTF2H5|SMARCC1|RBBP7|SS18L1|POLR2K|ZNF33A|ZNF317|ZNF324|ZNF610|AEBP2|AKAP8L|GATAD2B|EHMT2|POLR1D|POLR1A|TASP1|ARID4B|TTF1|ZNF708|PHF20L1|DNMT1|ZNF93|MTREX|ZNF519|SETD1A|KMT2C|SUV39H1|EP300|BCL7A|CCNH|ARID1B|SMARCA4|ZNF669|GSK3B|CDK7|ZNF30|SAP18|CBX5|SMARCD2|POL…	AD0_vs_nonAD0	CD8 T	NS	CD8	AD0_vs_nonAD0
REACTOME_ER_TO_GOLGI_ANTEROGRADE_TRANSPORT	0.824104	0.923793	0.0785029	-0.3369	-0.769112	151	CTSC|SEC31A|ANK3|ARFGAP3|COG5|SPTAN1|SPTBN1|PPP6R3|MIA2|NAPG|COG6|TGFA|COPG2|GOLGB1|SEC22A|SERPINA1|SEC24B|COPB1|USO1|SEC24D|DCTN2|TUBB4B|ARCN1|CNIH1|COPA|TMEM115|MIA3|TRAPPC6B|ARF4|DYNLL2|DYNC1LI1|TMED10|CTSZ|CSNK1D|RAB1A|TFG|CAPZA1|COG2|SEC24A|KDELR1|SEC16A|GOSR1|TMED9|YKT6|COG8|SEC22B|F8|TUBA1B|F5	AD0_vs_nonAD0	CD8 T	NS	CD8	AD0_vs_nonAD0
REACTOME_ESR_MEDIATED_SIGNALING	0.263514	0.908081	0.157403	-0.483973	-1.10458	160	KRAS|UHMK1|GTF2A1|PIK3R1|MYB|PIK3R3|ZDHHC7|TNRC6C|RUNX1|HSP90AB1|ESR2|POLR2B|XPO1|TGFA|POLR2E|POU2F1|CXXC5|YY1|CCNT1|PPID|STAG1|PIK3CA|STRN|POLR2K|PDPK1|NRIP1|PTGES3|NCOA3|ZNF217|KDM1A|MED1|AGO3|CALM1|ESR1|CREB1|FKBP4|GNB4|NCOA1|AGO4|POLR2C|AGO2|TNRC6B|POLR2A|PIK3R2|KAT5|KPNA2|EP300|KCTD6|RAD21	AD0_vs_nonAD0	CD8 T	NS	CD8	AD0_vs_nonAD0
REACTOME_ESTROGEN_DEPENDENT_GENE_EXPRESSION	0.317784	0.908081	0.130777	-0.476318	-1.05195	89	GTF2A1|MYB|TNRC6C|RUNX1|HSP90AB1|POLR2B|TGFA|POLR2E|POU2F1|CXXC5|YY1|CCNT1|STAG1|POLR2K|NRIP1|PTGES3|NCOA3|ZNF217|KDM1A|MED1|AGO3|ESR1|FKBP4|NCOA1|AGO4|POLR2C|AGO2|TNRC6B|POLR2A|KAT5|KPNA2|EP300|KCTD6|RAD21|EBAG9|POLR2F|CCND1|GATA3|CREBBP|TBP	AD0_vs_nonAD0	CD8 T	NS	CD8	AD0_vs_nonAD0
REACTOME_EXTENSION_OF_TELOMERES	0.691814	0.914197	0.0524828	0.421774	0.799316	51	NOP10|STN1|POLD4|RFC5|RFC2|RTEL1|RPA3|LIG1|WRN|DNA2|RUVBL2|POLA2|CHTF8|ANKRD28|PRIM1|RFC3|CDK2|TERF2IP|NHP2|TINF2	AD0_vs_nonAD0	CD8 T	NS	CD8	AD0_vs_nonAD0
REACTOME_EXTRACELLULAR_MATRIX_ORGANIZATION	0.251359	0.908081	0.0959207	0.53214	1.13732	288	COL6A2|ITGA1|HTRA1|ADAM8|CTSD|TIMP1|LTBP2|CD151|SERPINH1|CAPN10|ITGA2|PLEC|COL6A1|TIMP2|PHYKPL|NCAM1|ICAM3|LTBP3|P3H3|ADAM19|ITGAE|MMP25|ITGA3|COL18A1|LTBP4|PRKCA|P3H1	AD0_vs_nonAD0	CD8 T	NS	CD8	AD0_vs_nonAD0
REACTOME_EXTRA_NUCLEAR_ESTROGEN_SIGNALING	0.216438	0.908081	0.156312	-0.541563	-1.18801	75	KRAS|UHMK1|PIK3R1|PIK3R3|ZDHHC7|ESR2|XPO1|TGFA|PIK3CA|STRN|PDPK1|CALM1|ESR1|CREB1|GNB4	AD0_vs_nonAD0	CD8 T	NS	CD8	AD0_vs_nonAD0
REACTOME_FACTORS_INVOLVED_IN_MEGAKARYOCYTE_DEVELOPMENT_AND_PLATELET_PRODUCTION	0.807143	0.923793	0.0400846	0.367572	0.746221	136	ZFPM1|PRKACA|MICAL1|KIFC2|CABLES2|KLC1|ACTB|CAPZB|ITPK1|KIFAP3|MFN2|KLC2|KIF3C|SH2B1|KIF21B|MAFK|CDK5|DOCK5|KIF22|KIF16B|PRKAR1B|PRKAR1A|PRKAR2A|MFN1|KLC4|CAPZA2	AD0_vs_nonAD0	CD8 T	NS	CD8	AD0_vs_nonAD0
REACTOME_FATTY_ACID_METABOLISM	0.0533911	0.726118	0.234393	0.689117	1.40099	168	FADS2|FADS1|LTC4S|PRXL2B|HPGD|SLC25A20|ELOVL6|MCEE|ACADS|ACAA2|ACADVL|HADHB|SLC27A3|ACACB|CYP4F22|CRAT	AD0_vs_nonAD0	CD8 T	NS	CD8	AD0_vs_nonAD0
REACTOME_FCERI_MEDIATED_CA_2_MOBILIZATION	8.78347e-05	0.00398184	0.538434	-0.903241	-2.00198	86	IGLV2-14|VAV3|NFATC2	AD0_vs_nonAD0	CD8 T	Down	CD8	AD0_vs_nonAD0
REACTOME_FCERI_MEDIATED_MAPK_ACTIVATION	7.5802e-06	0.00038659	0.610527	-0.906649	-2.01299	87	IGLV2-14|KRAS|VAV3|RAC1	AD0_vs_nonAD0	CD8 T	Down	CD8	AD0_vs_nonAD0
REACTOME_FCERI_MEDIATED_NF_KB_ACTIVATION	0.00491173	0.117881	0.407018	-0.788988	-1.77377	135	IGLV2-14|PSMD12|NFKB1|CUL1|IKBKG|TAB3|PSMA3|MALT1|PSMD1|PDPK1|UBE2D1	AD0_vs_nonAD0	CD8 T	NS	CD8	AD0_vs_nonAD0
REACTOME_FCGAMMA_RECEPTOR_FCGR_DEPENDENT_PHAGOCYTOSIS	0.0121195	0.260249	0.38073	-0.746223	-1.69477	142	IGLV2-14|ACTR2|VAV3|PIK3R1|ABI2|RAC1|HSP90AB1	AD0_vs_nonAD0	CD8 T	NS	CD8	AD0_vs_nonAD0
REACTOME_FCGR3A_MEDIATED_IL10_SYNTHESIS	0.000152262	0.00621227	0.518848	-0.887348	-1.97722	94	IGLV2-14	AD0_vs_nonAD0	CD8 T	Down	CD8	AD0_vs_nonAD0
REACTOME_FCGR_ACTIVATION	3.71424e-10	3.03082e-08	0.814036	-0.968222	-2.08632	69	IGLV2-14	AD0_vs_nonAD0	CD8 T	Down	CD8	AD0_vs_nonAD0
REACTOME_FC_EPSILON_RECEPTOR_FCERI_SIGNALING	0.00164362	0.0447065	0.45506	-0.742428	-1.7371	185	IGLV2-14|KRAS|VAV3|PIK3R1|RAC1|NFATC2|PSMD12|NFKB1|PAK2|CUL1|IKBKG|MAP2K4|TAB3|PSMA3|MALT1|PIK3CA|PSMD1|ITPR2|PDPK1|UBE2D1	AD0_vs_nonAD0	CD8 T	Down	CD8	AD0_vs_nonAD0
REACTOME_FORMATION_OF_PARAXIAL_MESODERM	0.602151	0.908081	0.0850427	-0.404687	-0.875774	68	EPHA4|LEF1|PSMD12	AD0_vs_nonAD0	CD8 T	NS	CD8	AD0_vs_nonAD0
REACTOME_FORMATION_OF_RNA_POL_II_ELONGATION_COMPLEX	0.638021	0.914197	0.0802023	-0.394825	-0.849097	56	NELFCD|ELOA|POLR2B|AFF4|LEO1|POLR2E|ELOC|CCNT1|GTF2H5|CDC73|POLR2K|MLLT3|SUPT16H|POLR2C|CTDP1|POLR2A|NCBP1|CCNH|CDK7|POLR2F|ERCC2	AD0_vs_nonAD0	CD8 T	NS	CD8	AD0_vs_nonAD0
REACTOME_FORMATION_OF_TC_NER_PRE_INCISION_COMPLEX	0.854812	0.923793	0.0435378	0.366858	0.692704	50	POLR2I|POLR2L|XPA|POLR2D|XAB2|MNAT1|PPIE|COPS6|POLR2G|RBX1|UBC|POLR2H|GTF2H4|COPS7B|COPS3|UBA52|GTF2H1	AD0_vs_nonAD0	CD8 T	NS	CD8	AD0_vs_nonAD0
REACTOME_FORMATION_OF_THE_CORNIFIED_ENVELOPE	0.131494	0.908081	0.154191	0.729296	1.39071	59	PERP|KRT86|KAZN|KRT81|FURIN|CAPN1	AD0_vs_nonAD0	CD8 T	NS	CD8	AD0_vs_nonAD0
REACTOME_FOXO_MEDIATED_TRANSCRIPTION	0.691906	0.914197	0.0760837	-0.384412	-0.825505	61	SIRT1|BTG1|YWHAZ|NR3C1|NFYB|SMAD4|BCL2L11|CDKN1A	AD0_vs_nonAD0	CD8 T	NS	CD8	AD0_vs_nonAD0
REACTOME_G1_S_DNA_DAMAGE_CHECKPOINTS	0.717425	0.923793	0.0497903	0.410905	0.791368	67	PSMB8|SEM1|PSMB10|PSMD13|PSMD8|PSMC3|PSMF1|PSMA6|PSME2|PSMC5|PSMB1|PSMB9|PSMD14|PSMA5|PSMB2|PSME1|PSMD10|PSMD11|UBC|PSME4|PSMA2|PSMB3|PSMC4|PSMD9|CDK2|PSME3|PSMA4|CCNE1|UBA52|PCBP4|PSMC6|PSMA8	AD0_vs_nonAD0	CD8 T	NS	CD8	AD0_vs_nonAD0
REACTOME_G2_M_CHECKPOINTS	0.901146	0.930804	0.0350901	0.340184	0.688899	132	PSMB8|YWHAE|SEM1|PSMB10|PSMD13|MCM6|UBE2N|RFC5|PSMD8|RFC2|BABAM1|PSMC3|BRCC3|PSMF1|RPA3|PSMA6|WRN|MCM7|PSME2|PSMC5|PSMB1|DNA2|PSMB9|PSMD14|PSMA5|MCM5|UIMC1|PSMB2|PSME1|CCNB1|RMI1|PSMD10|PSMD11|UBC|PSME4|PSMA2|PSMB3|ORC3|PSMC4|RFC3|PSMD9|CDK2|YWHAQ|CDK1|PSME3|MCM4|PSMA4|TOP3A|UBA52	AD0_vs_nonAD0	CD8 T	NS	CD8	AD0_vs_nonAD0
REACTOME_G2_M_DNA_DAMAGE_CHECKPOINT	0.473684	0.908081	0.0975449	-0.441259	-0.946382	60	WEE1|ATR|ATM|RNF168|YWHAZ|TOPBP1|TP53|BLM|BARD1|NBN|RBBP8|TP53BP1|PIAS4|RPA1|BABAM2|UBE2V2|RAD50|NSD2|KAT5|RAD9A|BRCA1|RNF8|YWHAB|ATRIP|MDC1|YWHAH|BRIP1|RAD17|RHNO1	AD0_vs_nonAD0	CD8 T	NS	CD8	AD0_vs_nonAD0
REACTOME_GABA_RECEPTOR_ACTIVATION	0.836039	0.923793	0.0443293	0.376332	0.71287	57	ADCY7|GNB1|ARHGEF9|GNG10|GNAI3|GNG5|ADCY4|GNB2|GNG7|NPTN	AD0_vs_nonAD0	CD8 T	NS	CD8	AD0_vs_nonAD0
REACTOME_GAMMA_CARBOXYLATION_HYPUSINYLATION_HYDROXYLATION_AND_ARYLSULFATASE_ACTIVATION	0.501618	0.908081	0.0681513	0.4889	0.927785	56	U2AF2|ARSA|FN3K|DPH1|ARSG|ZC3H15|ASPH|TPST1|EIF5A|ARSD|RCCD1|RWDD1|FURIN|ARSK|KDM8|DPH6|SUMF2|STS|DPH7	AD0_vs_nonAD0	CD8 T	NS	CD8	AD0_vs_nonAD0
REACTOME_GASTRULATION	0.335423	0.908081	0.132147	-0.472567	-1.06954	121	EPHA4|EOMES|LEF1|ZEB2|POU3F1|MYB|PSMD12|TCF7L2|PSMA3|SMAD4|PSMD1	AD0_vs_nonAD0	CD8 T	NS	CD8	AD0_vs_nonAD0
REACTOME_GENE_SILENCING_BY_RNA	0.325648	0.908081	0.128143	-0.488204	-1.063	79	RANBP2|NUP98|TPR|TNRC6C|POLR2B|POLR2E|DICER1|TSN|NUP58|NUP62|POLR2K|NUP153|NUP85|NUP210|NUP54|XPO5|NUP50|AGO3|NUP107|NUP214|AGO4|RAN|DGCR8|POLR2C|AGO2|TSNAX|TNRC6B|POLR2A	AD0_vs_nonAD0	CD8 T	NS	CD8	AD0_vs_nonAD0
REACTOME_GLOBAL_GENOME_NUCLEOTIDE_EXCISION_REPAIR_GG_NER	0.597859	0.908081	0.057006	0.45234	0.877747	83	DDB2|SUMO3|POLD4|XPA|ACTB|UBE2N|RFC5|RFC2|MNAT1|CHD1L|RPA3|LIG1|INO80E|POLE3|COPS6|POLE|RBX1|ERCC1|XRCC1|UBC|ACTR8|POLK|MCRS1|RFC3|NFRKB|SUMO1|GTF2H4|CETN2|COPS7B|COPS3|UBA52	AD0_vs_nonAD0	CD8 T	NS	CD8	AD0_vs_nonAD0
REACTOME_GLUCOSE_METABOLISM	0.536364	0.908081	0.0617054	0.474929	0.924085	80	HKDC1|PRKACA|PGAM1|PFKFB3|PFKP|PGM2L1|AAAS|PPP2CB|POM121|FBP1|NUP155|PGK1|ENO1|HK1|NUP37|TPI1|HK2|ALDOA|PFKL|NUP43|GAPDH|RAE1|PPP2R1A|GPI|PFKFB4	AD0_vs_nonAD0	CD8 T	NS	CD8	AD0_vs_nonAD0
REACTOME_GLYCEROPHOSPHOLIPID_BIOSYNTHESIS	0.609971	0.908081	0.0541201	0.439561	0.880025	118	PLAAT3|SLC44A5|SLC44A2|PLB1|CHKB|AGPAT4|HADHB|MBOAT7|OSBPL5|CPNE7|GPAT2|GPAT4|CPNE1|AGPAT2|PITPNB|PLA2G15|GNPAT|PLA2G4B|AGPAT5|PNPLA2|PLD2|PGS1|PISD|PLD1|DGAT1|GPAM|PLAAT2|DDHD2|PCYT1A|CDIPT	AD0_vs_nonAD0	CD8 T	NS	CD8	AD0_vs_nonAD0
REACTOME_GLYCOSAMINOGLYCAN_METABOLISM	0.77044	0.923793	0.0802023	-0.349671	-0.787528	123	CSGALNACT1|B4GAT1|IDS|B3GAT2|LYVE1|B4GALT4|PAPSS1|XYLT2|ST3GAL2|NAGLU|GLB1L3|GLCE|CHPF|HPSE2|NDST2|CD44|ARSB|GPC2|CHP1|UST|B3GAT3|HPSE|B3GAT1|GLB1	AD0_vs_nonAD0	CD8 T	NS	CD8	AD0_vs_nonAD0
REACTOME_GLYCOSPHINGOLIPID_METABOLISM	0.079288	0.908081	0.202072	0.780305	1.48328	54	SMPD3|CTSA|ARSA|SMPD1|HEXA|GM2A|ARSG|B4GALT5	AD0_vs_nonAD0	CD8 T	NS	CD8	AD0_vs_nonAD0
REACTOME_GOLGI_ASSOCIATED_VESICLE_BIOGENESIS	0.765625	0.923793	0.0707899	-0.359649	-0.773448	56	AP1G1|ACBD3|AP3B1|PICALM|GOLGB1|SNX2|PUM1|BLOC1S4|TFRC|CLTA|CPD|PIK3C2A|AP4E1|AP1S2|CLTC|YIPF6	AD0_vs_nonAD0	CD8 T	NS	CD8	AD0_vs_nonAD0
REACTOME_GOLGI_TO_ER_RETROGRADE_TRANSPORT	0.596721	0.908081	0.0968878	-0.400925	-0.895402	130	KIF3A|ARFGAP3|KIF2A|PAFAH1B3|KIF5B|KIF1B|PAFAH1B1|NAPG|KIF20B|BICD1|KIF13B|COPG2|KIF21A|KIF3B|RAB6A|KIF11|KIF18A|COPB1|DCTN2|TUBB4B|ARCN1|COPA|RAB3GAP1|NBAS|PAFAH1B2|ARF4|DYNLL2|CENPE|DYNC1LI1|TMED10|ZW10|KIF23|RAB1A|CAPZA1	AD0_vs_nonAD0	CD8 T	NS	CD8	AD0_vs_nonAD0
REACTOME_GPCR_LIGAND_BINDING	0.626289	0.908081	0.0469759	0.417993	0.920711	403	CXCR6|CD55|PTGER2|POMC|GNAS|CCL3|LPAR5|GPR35|WNT10B|CCL5|LPAR3|CCR6|CXCR3|PTGDR|CHRM3|XCL1|GPR55|NMUR1|GPR18|CCR1|WNT1|ADGRE5|RLN2|CCR2|ACKR4|KISS1R|GNB1|PTGER4|ADM2|LTB4R|ANXA1|ADORA2A|NPW|GIPR|GPR132	AD0_vs_nonAD0	CD8 T	NS	CD8	AD0_vs_nonAD0
REACTOME_G_ALPHA_12_13_SIGNALLING_EVENTS	0.356061	0.908081	0.0824344	0.56439	1.09815	80	RHOC|ARHGEF12|FGD3|PREX1|ARHGEF35|ARHGEF1|ABR|PLEKHG5|MCF2L|ARHGEF2|VAV2|OBSCN|RASGRF2|ARHGEF5|GNB1	AD0_vs_nonAD0	CD8 T	NS	CD8	AD0_vs_nonAD0
REACTOME_G_ALPHA_I_SIGNALLING_EVENTS	0.674387	0.914197	0.0461379	0.414642	0.882237	282	CXCR6|GRK2|PRKACA|POMC|GNAS|LPAR5|CAMKK1|PDE4A|CCL5|LPAR3|RGS10|PPP2CB|CCR6|CAMKK2|PLCB3|CXCR3|CAMK2G|PDE4B|ADCY7|AHCYL1|GPR55|NMUR1|GPR18|CCR1|RGS3|PRKCA	AD0_vs_nonAD0	CD8 T	NS	CD8	AD0_vs_nonAD0
REACTOME_G_ALPHA_Q_SIGNALLING_EVENTS	0.830966	0.923793	0.0384787	0.369282	0.762412	198	GRK2|LPAR5|LPAR3|RASGRP2|PLCB3|CHRM3|XCL1|NMUR1|MAPK3|TRPC3|RGS3|PRKCA|PLCB2|KISS1R|GNB1|LTB4R|ITPR1|ANXA1|GPR132|PRKCD|GPR65|RGS16	AD0_vs_nonAD0	CD8 T	NS	CD8	AD0_vs_nonAD0
REACTOME_G_ALPHA_S_SIGNALLING_EVENTS	0.0128936	0.263029	0.38073	0.760969	1.54522	139	GRK2|GPR25|PRKACA|ARRB1|PTGER2|POMC|GNAS|PDE4A|PTGDR|ADCY7|GRK6|ARRB2|RLN2|GPR150|PDE7A|GNB1|PTGER4|ADM2|ADORA2A|GIPR|GRK3|PRKAR1B|VIPR1|PRKAR1A|PRKAR2A|GNG10	AD0_vs_nonAD0	CD8 T	NS	CD8	AD0_vs_nonAD0
REACTOME_G_PROTEIN_MEDIATED_EVENTS	0.180511	0.908081	0.128143	0.69853	1.3303	53	GRK2|PRKACA|CAMKK1|CAMKK2|PLCB3|CAMK2G|ADCY7|AHCYL1|PRKCA|PLCB2|CAMK2D|ITPR1|PRKCD|PRKAR1B|PRKAR1A|PRKAR2A	AD0_vs_nonAD0	CD8 T	NS	CD8	AD0_vs_nonAD0
REACTOME_HATS_ACETYLATE_HISTONES	0.690076	0.914197	0.0502948	0.417684	0.809403	79	OGT|KANSL1|ENY2|ING4|ING5|MSL1|ACTB|HCFC1|TAF10|ELP6|TADA2A|RUVBL2|KAT2A|MORF4L2|KAT8|SUPT7L|KAT2B|SAP130	AD0_vs_nonAD0	CD8 T	NS	CD8	AD0_vs_nonAD0
REACTOME_HCMV_EARLY_EVENTS	0.290055	0.908081	0.133555	-0.504818	-1.10001	74	RANBP2|NUP98|TPR|NFKB1|NCOR1|EED|NUP58|NUP62|RBBP7|NUP153|NUP85|TUBB4B|NUP210|NUP54|NUP50|NUP107|CBX1|NUP214|CREB1|DYNLL2|DYNC1LI1	AD0_vs_nonAD0	CD8 T	NS	CD8	AD0_vs_nonAD0
REACTOME_HCMV_INFECTION	0.621212	0.908081	0.0899861	-0.384146	-0.862378	98	RANBP2|NUP98|TPR|NFKB1|NCOR1|EED|VPS36|NUP58|NUP62|RBBP7|NUP153|NUP85|TUBB4B|NUP210|NUP54|NUP50|TSG101|NUP107|CBX1|NUP214|CREB1|DYNLL2|HNRNPK|DYNC1LI1	AD0_vs_nonAD0	CD8 T	NS	CD8	AD0_vs_nonAD0
REACTOME_HCMV_LATE_EVENTS	0.666667	0.914197	0.077884	-0.389841	-0.833855	54	RANBP2|NUP98|TPR|VPS36|NUP58|NUP62|NUP153|NUP85|NUP210|NUP54|NUP50|TSG101|NUP107|NUP214|HNRNPK	AD0_vs_nonAD0	CD8 T	NS	CD8	AD0_vs_nonAD0
REACTOME_HDR_THROUGH_HOMOLOGOUS_RECOMBINATION_HRR	0.930159	0.94471	0.0383996	0.33041	0.634057	68	MUS81|SLX1A|POLD4|SEM1|RFC5|RFC2|RTEL1|RPA3|WRN|POLE3|DNA2|POLE|RAD51AP1|POLH|RMI1|UBC|POLK|RFC3|SLX4|TOP3A|UBA52	AD0_vs_nonAD0	CD8 T	NS	CD8	AD0_vs_nonAD0
REACTOME_HEDGEHOG_LIGAND_BIOGENESIS	0.466035	0.908081	0.0706196	0.507464	0.973274	64	PSMB8|SEM1|PSMB10|PSMD13|ERLEC1|PSMD8|PSMC3|PSMF1|PSMA6|PSME2|PSMC5|PSMB1|PSMB9|PSMD14|PSMA5|PSMB2|PSME1|PSMD10|DERL2|PSMD11|UBC|PSME4|PSMA2|PSMB3|GPC5|PSMC4|PSMD9|PSME3|PSMA4|UBA52|PSMC6|PSMA8|P4HB	AD0_vs_nonAD0	CD8 T	NS	CD8	AD0_vs_nonAD0
REACTOME_HEDGEHOG_OFF_STATE	0.879765	0.925114	0.037303	0.351074	0.701302	110	PRKACA|GNAS|PSMB8|SEM1|PSMB10|ADCY7|PSMD13|PSMD8|PSMC3|PSMF1|PSMA6|PSME2|PSMC5|PSMB1|PSMB9|PSMD14|PSMA5|IFT88|DYNC2H1|RBX1|PRKAR1B|PRKAR1A|PSMB2|PSME1|TULP3|PRKAR2A|PSMD10|IFT140|PSMD11|UBC|FUZ|PSME4|TUBA1C|IFT122|PSMA2|PSMB3|PSMC4	AD0_vs_nonAD0	CD8 T	NS	CD8	AD0_vs_nonAD0
REACTOME_HEDGEHOG_ON_STATE	0.510802	0.908081	0.0649408	0.480011	0.930338	85	GRK2|ARRB1|PSMB8|SEM1|PSMB10|ULK3|EVC|PSMD13|PSMD8|PSMC3|ARRB2|PSMF1|SMURF2|PSMA6|PSME2|PSMC5|PSMB1|PSMB9|PSMD14|PSMA5|GAS8|RBX1	AD0_vs_nonAD0	CD8 T	NS	CD8	AD0_vs_nonAD0
REACTOME_HEPARAN_SULFATE_HEPARIN_HS_GAG_METABOLISM	0.860841	0.923793	0.0428451	0.362735	0.688363	56	IDUA|HS3ST3B1|HGSNAT|B4GALT7|XYLT1|SGSH|GLB1L|GUSB|SLC35D2|B3GALT6|GPC5|GPC4|HS6ST1	AD0_vs_nonAD0	CD8 T	NS	CD8	AD0_vs_nonAD0
REACTOME_HIV_INFECTION	0.349481	0.908081	0.13649	-0.436066	-1.0439	229	CD4|CD28|AP1G1|RANBP2|GTF2A1|NUP98|TAF5|NELFCD|RAC1|NPM1|XRCC5|TPR|ELOA|PSMD12|POLR2B|PAK2|PDCD6IP|XPO1|POLR2E|PSIP1|ELOC|CCNT1|PSMA3|NUP58|NUP62|GTF2H5|HMGA1|PSMD1|POLR2K|NUP153|DOCK2|XRCC4|NUP85|SUPT16H|NUP210|NUP54|HLA-A|APOBEC3G|NUP50|TSG101|AP2S1|RNGTT|NUP107|RANBP1|NUP214|RAN|FEN1|PSMB6|POLR2C|SLC25A6|GTF2B|CTDP1|TAF4B|PSMD2|CUL5|POLR2A|AP1S2|XRCC6	AD0_vs_nonAD0	CD8 T	NS	CD8	AD0_vs_nonAD0
REACTOME_HIV_LIFE_CYCLE	0.212903	0.908081	0.172324	-0.5148	-1.17489	147	CD4|RANBP2|GTF2A1|NUP98|TAF5|NELFCD|XRCC5|TPR|ELOA|POLR2B|PDCD6IP|XPO1|POLR2E|PSIP1|ELOC|CCNT1|NUP58|NUP62|GTF2H5|HMGA1|POLR2K|NUP153|XRCC4|NUP85|SUPT16H|NUP210|NUP54|NUP50|TSG101|RNGTT|NUP107|RANBP1|NUP214|RAN|FEN1|POLR2C|GTF2B|CTDP1|TAF4B	AD0_vs_nonAD0	CD8 T	NS	CD8	AD0_vs_nonAD0
REACTOME_HOMOLOGY_DIRECTED_REPAIR	0.886431	0.929727	0.0372254	0.347128	0.691636	104	MUS81|SLX1A|POLD4|SEM1|RNF4|UBE2N|RFC5|PPP4C|RFC2|BABAM1|RTEL1|BRCC3|RPA3|TIPIN|WRN|POLE3|SIRT6|DNA2|POLE|RAD51AP1|ERCC1|UIMC1|TIMELESS|POLH|RMI1|XRCC1|UBC|POLK|RFC3|POLQ|CDK2|SLX4|RAD52|TOP3A|UBA52	AD0_vs_nonAD0	CD8 T	NS	CD8	AD0_vs_nonAD0
REACTOME_HOST_INTERACTIONS_OF_HIV_FACTORS	0.236066	0.908081	0.164406	-0.515805	-1.15197	130	CD4|CD28|AP1G1|RANBP2|NUP98|RAC1|NPM1|TPR|PSMD12|PAK2|XPO1|PSIP1|ELOC|CCNT1|PSMA3|NUP58|NUP62|HMGA1|PSMD1|NUP153|DOCK2|NUP85|NUP210|NUP54|HLA-A|APOBEC3G|NUP50|AP2S1|NUP107|RANBP1|NUP214|RAN|PSMB6|SLC25A6	AD0_vs_nonAD0	CD8 T	NS	CD8	AD0_vs_nonAD0
REACTOME_HSP90_CHAPERONE_CYCLE_FOR_STEROID_HORMONE_RECEPTORS_SHR_IN_THE_PRESENCE_OF_LIGAND	0.75	0.923793	0.0718276	-0.364811	-0.780318	54	HSP90AB1|NR3C1|DNAJA1|PTGES3|DCTN2|TUBB4B|FKBP4|DYNLL2|DYNC1LI1|DNAJA2|CAPZA1|STIP1|TUBA1B|TUBB2A|DCTN6|TUBB6|NR3C2|DNAJB1|DYNC1H1	AD0_vs_nonAD0	CD8 T	NS	CD8	AD0_vs_nonAD0
REACTOME_IMMUNOREGULATORY_INTERACTIONS_BETWEEN_A_LYMPHOID_AND_A_NON_LYMPHOID_CELL	0.41404	0.908081	0.0716527	0.505537	1.03379	187	KLRB1|KLRC1|TRBV7-9|KLRD1|JAML|KLRK1|CD8B|PIANP|IFITM1|CD8A|CLEC2B|CLEC2D|CD81	AD0_vs_nonAD0	CD8 T	NS	CD8	AD0_vs_nonAD0
REACTOME_INFLUENZA_INFECTION	0.331507	0.908081	0.123257	-0.486802	-1.05011	71	RANBP2|NUP98|TPR|EIF2AK2|CANX|KPNA4|POLR2B|XPO1|POLR2E|DNAJC3|NUP58|NUP62|POLR2K|NUP153|CLTA|NUP85|NUP210|NUP54|IPO5|NUP50|NUP107|NUP214|KPNA5|RAN|PARP1|POLR2C|SLC25A6|POLR2A|CLTC|KPNA2	AD0_vs_nonAD0	CD8 T	NS	CD8	AD0_vs_nonAD0
REACTOME_INITIAL_TRIGGERING_OF_COMPLEMENT	0.035692	0.539346	0.321776	-0.755495	-1.65127	77	IGLV2-14|C1QA|GZMM	AD0_vs_nonAD0	CD8 T	NS	CD8	AD0_vs_nonAD0
REACTOME_INSULIN_RECEPTOR_SIGNALLING_CASCADE	0.395887	0.908081	0.10714	-0.471725	-0.992666	50	KRAS|PIK3R1|PTPN11|FGFR2|PIK3CA|PDPK1|PDE3B|PIK3R4|SOS1|GRB2|PIK3R2|PIK3C3	AD0_vs_nonAD0	CD8 T	NS	CD8	AD0_vs_nonAD0
REACTOME_INTEGRATION_OF_ENERGY_METABOLISM	0.466276	0.908081	0.0668966	0.492167	0.981501	105	PRKACA|GNAS|STX1A|PPP2CB|PLCB3|ACACB|CHRM3|ADCY7|AHCYL1|PRKCA|MLX|PLCB2|GNB1|ITPR1|AKAP5|CACNB3|CACNA1A|PRKAR1B|FASN|PRKAR1A|ACACA|PPP2R1A|PRKAR2A|GNG10|VAMP2	AD0_vs_nonAD0	CD8 T	NS	CD8	AD0_vs_nonAD0
REACTOME_INTEGRIN_CELL_SURFACE_INTERACTIONS	0.356061	0.908081	0.0824344	0.564236	1.09812	81	COL6A2|ITGA1|ITGA2|COL6A1|ICAM3|ITGAE|ITGA3|COL18A1	AD0_vs_nonAD0	CD8 T	NS	CD8	AD0_vs_nonAD0
REACTOME_INTERFERON_ALPHA_BETA_SIGNALING	0.172196	0.908081	0.130777	0.695948	1.33477	64	IFITM3|IFITM2|IFITM1|ISG15|PSMB8|GBP2|TYK2|HLA-E|MX2|EGR1|SAMHD1	AD0_vs_nonAD0	CD8 T	NS	CD8	AD0_vs_nonAD0
REACTOME_INTERFERON_GAMMA_SIGNALING	0.107872	0.908081	0.234393	-0.631584	-1.41017	93	HLA-DQA1|HLA-DQB1|MT2A|HLA-C|HLA-DQA2|JAK1|HLA-G|HLA-DRB1|PTPN11|CIITA|IRF2|TRIM68	AD0_vs_nonAD0	CD8 T	NS	CD8	AD0_vs_nonAD0
REACTOME_INTERFERON_SIGNALING	0.423358	0.908081	0.126254	-0.419599	-0.998384	252	HLA-DQA1|HLA-DQB1|MT2A|HLA-C|EIF4G2|RANBP2|NUP98|DHX9|PPP2R1B|HLA-DQA2|MX1|FANCL|IFIT2|NPM1|JAK1|TPR|ABCE1|EIF2AK2|IFIT3|KPNA4|HLA-G|EIF2S3|HLA-DRB1|DNAJC3|PTPN11|IFNAR1|CIITA|IKBKG|IRF2|NUP58|NUP62|EIF4G1|EIF4A2|TRIM68|PPM1B|NUP153|HERC5|EIF2S2|FANCF|TP53|NUP85|TUBB4B|CENPX|NUP210|NUP54|HLA-A|NUP50|CENPS|IFNAR2|NUP107|FANCC|HLA-DPB1|NUP214|ADAR|BECN1|HLA-DRA|KPNA5|IRF3|HLA-DRB5|IFNGR1|HLA-DPA1|P…	AD0_vs_nonAD0	CD8 T	NS	CD8	AD0_vs_nonAD0
REACTOME_INTERLEUKIN_12_FAMILY_SIGNALING	0.491909	0.908081	0.0691198	0.496906	0.942979	56	PDCD4|GSTO1|BOLA2B|MSN|TYK2|TCP1|CFL1|SNRPA1|STAT1|AIP|PSME2|LMNB1|VAMP7|IL12RB2	AD0_vs_nonAD0	CD8 T	NS	CD8	AD0_vs_nonAD0
REACTOME_INTERLEUKIN_17_SIGNALING	0.930818	0.94471	0.0379271	0.333116	0.641227	65	MAPKAPK3|PPP2CB|UBE2V1|DUSP6|UBE2N|IL17RC|MAPK3|FBXW11|MAP3K8|MEF2C|MAPK11|PPP2R1A|IRAK1|TAB1|MAPKAPK2|UBC	AD0_vs_nonAD0	CD8 T	NS	CD8	AD0_vs_nonAD0
REACTOME_INTERLEUKIN_1_FAMILY_SIGNALING	0.810072	0.923793	0.0402478	0.374124	0.761772	151	PSMB8|PTPN23|UBE2V1|PTPN18|SEM1|PSMB10|LRRC14|PSMD13|UBE2N|SIGIRR|HMGB1|PSMD8|IL18RAP|ALOX5|PSMC3|PSMF1|PTPN6|PSMA6|FBXW11|PSME2|PSMC5|TIFA|PSMB1|GSDMD|PSMB9|PSMD14|PSMA5|MAP3K8|PTPN2|TOLLIP|IKBIP|RBX1|AGER|IRAK3|RELA|PSMB2|PSME1|PSMD10|NLRX1|PTPN14|IRAK1|TAB1|SQSTM1|PSMD11|UBC|PSME4|IL18R1|PSMA2|PSMB3|PSMC4|PSMD9|NFKB2|PSME3|PSMA4	AD0_vs_nonAD0	CD8 T	NS	CD8	AD0_vs_nonAD0
REACTOME_INTERLEUKIN_1_SIGNALING	0.760709	0.923793	0.0443293	0.39157	0.779654	113	PSMB8|UBE2V1|SEM1|PSMB10|LRRC14|PSMD13|UBE2N|HMGB1|PSMD8|PSMC3|PSMF1|PSMA6|FBXW11|PSME2|PSMC5|TIFA|PSMB1|PSMB9|PSMD14|PSMA5|MAP3K8|TOLLIP|IKBIP|RBX1|AGER|IRAK3|RELA|PSMB2|PSME1|PSMD10|NLRX1|IRAK1|TAB1|SQSTM1|PSMD11|UBC|PSME4|PSMA2|PSMB3|PSMC4|PSMD9|NFKB2|PSME3|PSMA4	AD0_vs_nonAD0	CD8 T	NS	CD8	AD0_vs_nonAD0
REACTOME_INTERLEUKIN_4_AND_INTERLEUKIN_13_SIGNALING	0.83947	0.923793	0.0396787	0.367165	0.732965	109	POMC|AKT1|TIMP1|TYK2|MCL1|PIM1|STAT1|SOCS1|ALOX5|IL4R|STAT6|TNFRSF1B|BCL2L1|ANXA1|ITGAX|JAK3|IL2RG|MYC|CXCL8	AD0_vs_nonAD0	CD8 T	NS	CD8	AD0_vs_nonAD0
REACTOME_INTRACELLULAR_SIGNALING_BY_SECOND_MESSENGERS	0.779432	0.923793	0.0391956	0.38358	0.824686	304	GRK2|PRR5|PRKACA|CBX4|AKT1|MAF1|PSMB8|MBD3|PIK3CD|IER3|RAC2|CAMKK1|NR4A1|NEDD4|INSR|WWP2|PPP2CB|CAMKK2|IRS2|HDAC5|AKT2|RRAGD|EGR1|CAMK2G|SEM1|PSMB10|ADCY7|PSMD13|AHCYL1|FLT3LG|PSMD8|LAMTOR2|PSMC3|TRIB3|MAPK3|PRKCA|MLST8|FGFR1|PSMF1|PSMA6|GATAD2A|PHC2|PHC1|PSME2|PSMC5|PSMB1|FOXO4|MTA1|PIP4K2C|LAMTOR5|PSMB9|PSMD14|PSMA5|CAMK2D|ITPR1	AD0_vs_nonAD0	CD8 T	NS	CD8	AD0_vs_nonAD0
REACTOME_INTRA_GOLGI_AND_RETROGRADE_GOLGI_TO_ER_TRAFFIC	0.40604	0.908081	0.123257	-0.426711	-1.00529	198	KIF3A|CYTH3|ARFGAP3|VPS54|COG5|TMF1|KIF2A|PAFAH1B3|KIF5B|KIF1B|GOLGA4|PAFAH1B1|SYS1|NAPG|KIF20B|BICD1|COG6|MAN2A1|KIF13B|COPG2|KIF21A|KIF3B|RAB6A|KIF11|KIF18A|COPB1|MAN1A2|DCTN2|TUBB4B|STX6|ARCN1|VAMP3|COPA|RAB3GAP1|NBAS|PAFAH1B2|M6PR|ARF4|DYNLL2|CENPE|DYNC1LI1|TMED10|GOLGA5|CUX1|ZW10|TRIP11|KIF23|RAB1A|CAPZA1|COG2|MAN1A1|KDELR1|GOSR1|TMED9|VTI1A|YKT6|COG8|KIF15|RIC1|SEC22B|TUBA1B|CYTH2|VPS51|MAN…	AD0_vs_nonAD0	CD8 T	NS	CD8	AD0_vs_nonAD0
REACTOME_INTRINSIC_PATHWAY_FOR_APOPTOSIS	0.437299	0.908081	0.0747385	0.527234	1.00127	55	GZMB|AKT1|CARD8|YWHAE|AKT2|TFDP1|SEPTIN4|MAPK3|C1QBP|DIABLO|BCL2L1|GSDMD|CASP9|NMT1|AVEN|BAK1|PMAIP1|CASP7|PPP3R1|BCL2|BID|YWHAQ	AD0_vs_nonAD0	CD8 T	NS	CD8	AD0_vs_nonAD0
REACTOME_ION_CHANNEL_TRANSPORT	0.201149	0.908081	0.113313	0.589096	1.20406	180	FXYD2|ATP10A|ATP8B4|ATP1B1|TRPM2|STOM|ANO5|FXYD1|RYR1|ATP2A3|ANO9|ATP13A1|ATP11A|CAMK2G|ATP6V0E2|ATP8B2|SRI|BEST4|ATP13A4|ASPH|ATP6V1F|TRPC3|CUTC|TCIRG1|RYR2|RIPK3|RAF1|ATP1A1|CAMK2D|BEST1|NEDD4L|MCOLN2|TPCN1	AD0_vs_nonAD0	CD8 T	NS	CD8	AD0_vs_nonAD0
REACTOME_ION_HOMEOSTASIS	0.161342	0.908081	0.13649	0.721699	1.37442	53	FXYD2|PRKACA|ATP1B1|FXYD1|RYR1|ATP2A3|CAMK2G|SRI|AHCYL1|ASPH|RYR2|ATP1A1|CAMK2D|ITPR1	AD0_vs_nonAD0	CD8 T	NS	CD8	AD0_vs_nonAD0
REACTOME_ION_TRANSPORT_BY_P_TYPE_ATPASES	0.122977	0.908081	0.159647	0.750552	1.42673	54	FXYD2|ATP10A|ATP8B4|ATP1B1|FXYD1|ATP2A3|ATP13A1|ATP11A|CAMK2G|ATP8B2|SRI|ATP13A4	AD0_vs_nonAD0	CD8 T	NS	CD8	AD0_vs_nonAD0
REACTOME_IRE1ALPHA_ACTIVATES_CHAPERONES	0.921697	0.942487	0.0400846	0.34115	0.644162	50	WIPI1|ACADVL|CXXC1|ARFGAP1|CTDSP2|HDGF|TSPYL2|HYOU1|PLA2G4B|DDX11|GOSR2|PREB|ZBTB17|WFS1|EXTL3	AD0_vs_nonAD0	CD8 T	NS	CD8	AD0_vs_nonAD0
REACTOME_IRON_UPTAKE_AND_TRANSPORT	0.946945	0.95161	0.0381629	0.32839	0.623643	55	SLC40A1|NEDD8|HMOX2|ATP6V0E2|ATP6V1F|TCIRG1|SLC11A2|ATP6V0A2|UBC|ATP6V1E2|ATP6V0A1|UBA52|ATP6AP1|HMOX1|ATP6V1G1|CP|ATP6V1A|ATP6V1B2|ATP6V0D1|ABCG2|STEAP3	AD0_vs_nonAD0	CD8 T	NS	CD8	AD0_vs_nonAD0
REACTOME_ISG15_ANTIVIRAL_MECHANISM	0.289189	0.908081	0.132147	-0.503032	-1.08749	72	EIF4G2|RANBP2|NUP98|MX1|JAK1|TPR|EIF2AK2|KPNA4|NUP58|NUP62|EIF4G1|EIF4A2|PPM1B|NUP153|HERC5|NUP85|NUP210|NUP54|NUP50|NUP107|NUP214|BECN1|KPNA5|IRF3|FLNB|IFIT1|ARIH1|EIF4E|KPNA2	AD0_vs_nonAD0	CD8 T	NS	CD8	AD0_vs_nonAD0
REACTOME_KEAP1_NFE2L2_PATHWAY	0.619883	0.908081	0.0532386	0.43736	0.875519	123	GSR|AKT1|SRXN1|PSMB8|TXN|AKT2|SEM1|PSMB10|PSMD13|PSMD8|G6PD|PSMC3|PSMF1|IDH1|PSMA6|BACH1|PSME2|PSMC5|PSMB1|BCL2L1|NPLOC4|PSMB9|MAFK|PSMD14|PSMA5|TRIM21|RBX1|PRKCD|DPP3|RELA|PSMB2|PSME1|MYC|PDGFA|ATF4|PSMD10|UFD1|SQSTM1|PSMD11|UBC|SESN1|UBXN7|PSME4	AD0_vs_nonAD0	CD8 T	NS	CD8	AD0_vs_nonAD0
REACTOME_KERATINIZATION	0.164557	0.908081	0.134273	0.688754	1.3256	72	PERP|KRT86|KAZN|KRT81|FURIN|CAPN1	AD0_vs_nonAD0	CD8 T	NS	CD8	AD0_vs_nonAD0
REACTOME_KINESINS	0.257812	0.908081	0.138022	-0.524735	-1.13503	58	KIF3A|KIF2A|KIF5B|KIF1B|KIF20B|KIF13B|KIF21A|KIF3B|KIF11|KIF18A|TUBB4B	AD0_vs_nonAD0	CD8 T	NS	CD8	AD0_vs_nonAD0
REACTOME_L1CAM_INTERACTIONS	0.42836	0.908081	0.0714786	0.510328	1.01611	113	ITGA1|AP2A2|ACTG1|MSN|ITGA2|ACTB|NCAM1|DNM2|MAPK3|AP2A1|LYPLA2|FGFR1|VAV2	AD0_vs_nonAD0	CD8 T	NS	CD8	AD0_vs_nonAD0
REACTOME_LATE_SARS_COV_2_INFECTION_EVENTS	0.348031	0.908081	0.0857844	0.570147	1.09573	69	PARP10|PARP6|GANAB|MGAT4B|PARP8|ANO5|GALNT1|MAN1B1|ANO9|MAGT1|ZDHHC2|SRPK2|ST3GAL4|PRMT1|PRKCSH|ZDHHC8|FURIN|GOLGA7|ST3GAL1|RPN1|MGAT5|MGAT1|UBC|PARP16	AD0_vs_nonAD0	CD8 T	NS	CD8	AD0_vs_nonAD0
REACTOME_LEISHMANIA_INFECTION	0.0315895	0.500264	0.321776	-0.653214	-1.55075	217	IGLV2-14|ACTR2|VAV3|ABI2|RAC1	AD0_vs_nonAD0	CD8 T	NS	CD8	AD0_vs_nonAD0
REACTOME_MAPK6_MAPK4_SIGNALING	0.652504	0.914197	0.0525899	0.432111	0.845051	89	PRKACA|PSMB8|CCND3|CDC42EP3|SEM1|PSMB10|PSMD13|PSMD8|PSMC3|PSMF1|PSMA6|PSME2|PSMC5|PSMB1|PSMB9|PSMD14|PSMA5|HSPB1|AGO1|PSMB2|PSME1|MYC|PSMD10|PSMD11|UBC|PSME4|PSMA2|PSMB3|PSMC4|PSMD9|CDK1|PSME3|PSMA4|PAK1|MAPKAPK5|UBA52|RAG1	AD0_vs_nonAD0	CD8 T	NS	CD8	AD0_vs_nonAD0
REACTOME_MAPK_FAMILY_SIGNALING_CASCADES	0.81586	0.923793	0.036762	0.374438	0.806971	313	IL2|PRKACA|ARRB1|IL2RB|PSMB8|DAB2IP|ACTG1|TYK2|PRKG2|PPP2CB|CCND3|IRS2|ACTB|CDC42EP3|CAMK2G|SEM1|PSMB10|DUSP6|NCAM1|PPP5C|PSMD13|FLT3LG|PSMD8|FRS3|APBB1IP|LAMTOR2|FNTA|PSMC3|WDR83|MAPK3|ARRB2|FGFR1|PSMF1|DUSP1|ARAF|PSMA6|CSK|MAP3K11|RASAL2|LAT|PDE6D|RASGRF2|PSME2|PSMC5|PSMB1|BCL2L1|RGL2|RAF1|PSMB9|PSMD14|PSMA5|CAMK2D|HSPB1|SPTBN5|RBX1|LAMTOR3|MAPK12|KSR1|GOLGA7|JAK3|AGO1|IL2RG|ERBB3|PSMB2|SYNGAP1…	AD0_vs_nonAD0	CD8 T	NS	CD8	AD0_vs_nonAD0
REACTOME_MATERNAL_TO_ZYGOTIC_TRANSITION_MZT	0.373057	0.908081	0.111463	-0.483595	-1.03751	59	PAIP1|EIF4B|DICER1|ELOC|KDM6A|TUT4|EIF4G1|EIF4A2|TP53|CNOT7|KDM6B|CNOT4|SRPK1|AGO2|EIF4E|EP300|KDM5A|PABPC1|TUT7|CREBBP	AD0_vs_nonAD0	CD8 T	NS	CD8	AD0_vs_nonAD0
REACTOME_MEIOSIS	0.210938	0.908081	0.154191	-0.556879	-1.20456	58	SYNE2|ATR|ATM|SYNE1|TERF2|STAG1|CDK4|ACD|BLM|NBN|RBBP8|FIGNL1|RPA1|TERF1|SMC1B|RAD50|POT1|RAD21|BRCA1	AD0_vs_nonAD0	CD8 T	NS	CD8	AD0_vs_nonAD0
REACTOME_METABOLISM_OF_AMINO_ACIDS_AND_DERIVATIVES	0.548476	0.908081	0.0564118	0.456561	0.963826	265	GSR|SLC7A5|PSMB8|PSPH|OAT|ALDH9A1|SERINC5|GATM|AZIN2|GCDH|SEM1|ASL|PSMB10|HIBCH|PYCR2|SLC25A12|PHYKPL|AIMP2|FAH|EEF1E1|PSMD13|HSD17B10|MRI1|PSMD8|ACAD8|SERINC3|PSMC3|QDPR|PSMF1|CKB|PSMA6|SLC5A5|RIDA|PSME2|PSMC5|BCAT2|PSMB1|KYAT3|SRM|PSMB9|PSMD14|PSMA5|NMRAL1|CARNS1|GSTZ1|AMD1|SLC25A15|IVD|KMO|OAZ2|GLUL|DLD|SLC25A13|GCAT|GCSH|EEFSEC|PSMB2|PSME1|GLS2|PSMD10|IL4I1|PSMD11|SLC3A2|PIPOX|PHGDH|PSME4|DUO…	AD0_vs_nonAD0	CD8 T	NS	CD8	AD0_vs_nonAD0
REACTOME_METABOLISM_OF_CARBOHYDRATES	0.865753	0.923793	0.0348652	0.360279	0.764361	278	HKDC1|PRKACA|RHD|PGAM1|PFKFB3|PFKP|PGM2L1|AAAS|PPP2CB|CHST12|POM121|FBP1|IDUA|HS3ST3B1|AKR1A1|CHST14|HGSNAT|MAN2B2|GAA|UGP2|ST3GAL4|B4GALT7|HEXA|B4GALT5|G6PD|NUP155|TKFC|PGK1|ENO1|XYLT1|HK1|PRPS2|SGSH|NUP37|GLB1L|B4GALT3|TPI1|HK2|CEMIP|PGM1|ALDOA|PFKL|ST6GALNAC6|DSEL|NUP43|GAPDH|GUSB|DSE|RAE1|PPP2R1A|PHKA2|GPI|PFKFB4|ST3GAL1|HYAL2|HEXB|AKR1B1|SLC35D2|B3GALT6|SLC26A1|UBC|GNS|HYAL3|ENO3|FUT4|GLYCTK…	AD0_vs_nonAD0	CD8 T	NS	CD8	AD0_vs_nonAD0
REACTOME_METABOLISM_OF_NUCLEOTIDES	0.264264	0.908081	0.0988903	0.598808	1.18023	95	NME3|GSR|NT5C|AMPD2|TXN|CTPS2|APRT|DTYMK|SAMHD1|NT5E|TYMP|NUDT1|IMPDH1|NT5M|ADPRM|ENTPD7|ADAL|DCTD|NT5C1B|AK2|UPP2|UCK1|TK2|DHODH|ENTPD5|UMPS|ADSL|PNP|ADA|DUT|UCK2	AD0_vs_nonAD0	CD8 T	NS	CD8	AD0_vs_nonAD0
REACTOME_METABOLISM_OF_POLYAMINES	0.564935	0.908081	0.0625237	0.467351	0.891204	59	PSMB8|AZIN2|SEM1|PSMB10|PSMD13|PSMD8|PSMC3|PSMF1|PSMA6|PSME2|PSMC5|PSMB1|SRM|PSMB9|PSMD14|PSMA5|AMD1|OAZ2|PSMB2|PSME1|PSMD10|PSMD11|PSME4|PSMA2|PSMB3|PSMC4|PSMD9|PSME3|PSMA4|SAT1|NQO1|PSMC6|PSMA8	AD0_vs_nonAD0	CD8 T	NS	CD8	AD0_vs_nonAD0
REACTOME_METABOLISM_OF_STEROIDS	0.900433	0.930804	0.0354665	0.341547	0.693227	150	POMC|OSBPL1A|ELOVL6|DHCR24|SMARCD3|TSPO|ACACB|SRD5A1|NFYA|OSBPL9|SCAP|SREBF2|CYP2R1|OSBPL7|SREBF1|FDFT1|TBL1X|FDX1|ARV1|SEC24C|SAR1B|LDLRAP1|FASN|ACACA|PMVK|AKR1B1|FDXR|GPAM|SCP2|CHD9	AD0_vs_nonAD0	CD8 T	NS	CD8	AD0_vs_nonAD0
REACTOME_METABOLISM_OF_VITAMINS_AND_COFACTORS	0.753378	0.923793	0.0852885	-0.354367	-0.831098	191	SLC19A2|GPHN|CUBN|SLC25A16|MTR|VNN2|MTRR|NMRK1|MMAB|GCH1|LDLR|RFK|PARP9|COASY|MMAA|NMNAT1|PANK3|PANK2|PDXK|MMADHC|PCCA|STARD7|AKR1C3|MOCS3|CALM1|VKORC1L1|COQ3|LMBRD1|CD320|THTPA|SLC46A1|MTHFR|PCCB|APOE|RNLS|PARP14|DHFR2|PTS|PDSS2|GPC2|PARP4|NAXE|MMUT|COQ5	AD0_vs_nonAD0	CD8 T	NS	CD8	AD0_vs_nonAD0
REACTOME_METABOLISM_OF_WATER_SOLUBLE_VITAMINS_AND_COFACTORS	0.580128	0.908081	0.0972151	-0.397267	-0.890595	125	SLC19A2|GPHN|CUBN|SLC25A16|MTR|VNN2|MTRR|NMRK1|MMAB|RFK|PARP9|COASY|MMAA|NMNAT1|PANK3|PANK2|PDXK|MMADHC|PCCA|MOCS3|LMBRD1|CD320|THTPA|SLC46A1|MTHFR|PCCB|RNLS|PARP14|DHFR2	AD0_vs_nonAD0	CD8 T	NS	CD8	AD0_vs_nonAD0
REACTOME_MHC_CLASS_II_ANTIGEN_PRESENTATION	0.136943	0.908081	0.216543	-0.575383	-1.29578	120	HLA-DQA1|HLA-DQB1|KIF3A|AP1G1|CTSC|SEC31A|HLA-DQA2|KIF2A|CANX|KIF5B|HLA-DRB1|CD74|CTSL|KIF3B|CTSB|KIF11|SEC24B|KIF18A|CLTA|HLA-DMB|SEC24D|DCTN2|TUBB4B|LGMN|CTSH|HLA-DOA|AP2S1|HLA-DPB1|HLA-DRA|HLA-DRB5|HLA-DPA1|DYNLL2|CENPE|DYNC1LI1	AD0_vs_nonAD0	CD8 T	NS	CD8	AD0_vs_nonAD0
REACTOME_MITF_M_DEPENDENT_GENE_EXPRESSION	0.241983	0.908081	0.152145	-0.507995	-1.13423	93	SIRT1|LEF1|TNRC6C|SMARCC2|SMARCA2|ATP6V1C1|DICER1|TCF7L2|SMARCC1|SS18L1|MAPK14|CDKN1A|CTNNB1|AGO3|CREB1|AGO4|ATP6V0C|AGO2|TNRC6B|DIAPH1|ATP6V1D|BCL7A|ARID1B|ATP6V1H|SMARCA4|MYO5A|SMARCD2|CCND1	AD0_vs_nonAD0	CD8 T	NS	CD8	AD0_vs_nonAD0
REACTOME_MITF_M_REGULATED_MELANOCYTE_DEVELOPMENT	0.490566	0.908081	0.106323	-0.416316	-0.937628	123	SIRT1|LEF1|TNRC6C|SMARCC2|SMARCA2|ATP6V1C1|XPO1|DICER1|TCF7L2|SMARCC1|SS18L1|MAPK14|CDKN1A|CTNNB1|AGO3|CREB1|AGO4|ATP6V0C|AGO2|TNRC6B|DIAPH1|AIMP1|ATP6V1D|BCL7A|ID1|ARID1B|ATP6V1H|SMARCA4|GSK3B|MYO5A|SMARCD2|CCND1|CREBBP	AD0_vs_nonAD0	CD8 T	NS	CD8	AD0_vs_nonAD0
REACTOME_MITOCHONDRIAL_BIOGENESIS	0.783866	0.923793	0.0443293	0.388323	0.761972	94	MT-ATP6|MICOS13|ATP5F1E|SMARCD3|ATP5ME|MICOS10|HCFC1|APOO|IDH2|MTX2|MTERF1|ATP5MF|ATP5PD|ATP5MC2|ATP5F1C|TBL1X|MEF2C|MAPK12|NR1D1|DMAC2L|CRTC3|MAPK11|SIRT3|TFB1M|PRKAB1|ATP5PO|ATP5MC3|POLRMT|CHD9|ATP5PB|PPARGC1B|SSBP1|CRTC2|SIRT4	AD0_vs_nonAD0	CD8 T	NS	CD8	AD0_vs_nonAD0
REACTOME_MITOCHONDRIAL_PROTEIN_DEGRADATION	0.438988	0.908081	0.0706196	0.507762	1.00459	98	PRKACA|MT-ND2|MT-CO1|MT-ND1|MT-ATP6|MT-CO2|OXSM|NDUFA13|LONP1|PDK1|IARS2|TRIAP1|HSD17B10|OXCT1|IDH2|AFG3L2|ACAD8|PMPCA|PRELID1|UQCRQ|UQCRC2|ACO2|BDH1|ATP5PD|NDUFA2|ATP5F1C|MICU2|ECH1|MT-ND5|NDUFV3|SMDT1|FECH|DLD	AD0_vs_nonAD0	CD8 T	NS	CD8	AD0_vs_nonAD0
REACTOME_MITOCHONDRIAL_PROTEIN_IMPORT	0.576619	0.908081	0.0602484	0.457903	0.87822	64	TIMM8B|PMPCB|TIMM13|PAM16|TIMM21|SLC25A12|TOMM6|IDH3G|CHCHD10|MTX2|PMPCA|ACO2|GRPEL2|NDUFB8|COA4|COX19|TIMM44|COX17|COA6|SLC25A13|FXN|TOMM5|TIMM10B|BCS1L|TIMM17B|CHCHD3|CHCHD7|ATP5MC1|DNAJC19|TOMM40	AD0_vs_nonAD0	CD8 T	NS	CD8	AD0_vs_nonAD0
REACTOME_MITOCHONDRIAL_TRANSLATION	0.292237	0.908081	0.0937465	0.585006	1.14791	94	MRPS21|MRPL4|MRPL52|MRPL30|MTIF3|MRPS11|MRPL33|MRPL58|MRPL14|MRPS18B|MRPS28|MRPL45|MRPL50|MRPS31|MRPL51|MRPS6|MRPS34|MRPL47|MRPS18A|MRPS22|MRPS7|MRPS5|MRPL57|MRPL17|MRPL9|ERAL1|MRRF|MRPS27|MTFMT|MRPS14|MRPL15|MRPL24|MRPL35|TSFM|MRPL21|MRPL41|MRPS25|MRPL40|MRPL49|MRPL27|MRPL10|AURKAIP1|MRPS23|MRPL18|MTIF2|MRPL46|MRPL34	AD0_vs_nonAD0	CD8 T	NS	CD8	AD0_vs_nonAD0
REACTOME_MITOTIC_G1_PHASE_AND_G1_S_TRANSITION	0.828035	0.923793	0.0394367	0.370708	0.750616	148	AKT1|PSMB8|PPP2CB|CCND3|AKT2|SEM1|PSMB10|TFDP1|PSMD13|MCM6|PSMD8|MNAT1|PSMC3|PSMF1|RPA3|PSMA6|MCM7|PSME2|POLE3|PSMC5|PSMB1|CDKN2B|PSMB9|PSMD14|PSMA5|MAX|POLE|MCM5|LIN54|PSMB2|POLA2|PPP2R1A|PSME1|MYC|CCNB1|PSMD10|PSMD11|UBC|LIN52|LYN|PSMA2|PSMB3|PRIM1|ORC3|PSMC4|TK1|PSMD9|CDK2|CDK1|PSME3|MCM4|PSMA4|CCNE1|PPP2R2A|UBA52|RBL2|CDT1|E2F4|AKT3|CABLES1|JAK2|RBBP4|RRM2|PSMC6|SKP2	AD0_vs_nonAD0	CD8 T	NS	CD8	AD0_vs_nonAD0
REACTOME_MITOTIC_G2_G2_M_PHASES	0.876245	0.923793	0.036073	0.352197	0.72728	196	MZT2A|PRKACA|PSMB8|YWHAE|NINL|PPP2CB|CSNK1E|FKBPL|SEM1|SSNA1|PSMB10|PSMD13|PSMD8|MNAT1|PSMC3|CEP41|MZT2B|DCTN3|PSMF1|PSMA6|FBXW11|PSME2|PSMC5|PSMB1|TUBG2|PSMB9|PSMD14|PSMA5|RBX1|HAUS5|NME7|CENPF|LIN54|PSMB2|PPP2R1A|PSME1|CCNB1|PSMD10|PHLDA1|TUBA8|BORA|CDK11B|PSMD11|UBC|PSME4|LIN52|PPP1R12B|TUBA1C|FOXM1|PSMA2|PSMB3|PLK4|PSMC4|TUBA4B	AD0_vs_nonAD0	CD8 T	NS	CD8	AD0_vs_nonAD0
REACTOME_MITOTIC_METAPHASE_AND_ANAPHASE	0.33677	0.908081	0.138805	-0.438769	-1.05282	231	RANBP2|CENPU|NUP98|TMPO|PPP2R1B|VRK2|KIF2A|CENPN|LBR|CENPC|PAFAH1B1|ITGB3BP|PSMD12|SKA2|XPO1|AHCTF1|CENPM|MIS12|PSMA3|STAG1|KNL1|TAOK1|CKAP5|NUP58|ANKLE2|NUP62|SIRT2|PSMD1|UBE2D1|KIF18A|CLASP2|NUP85|SGO2|TUBB4B|ZWILCH|NUP54|NDE1|ANAPC7|CENPS|NUP107|NSL1|CLIP1|TNPO1|RAN|NDEL1|SPDL1|PSMB6|PDS5B|DYNLL2|PPP2CA|CENPE|DYNC1LI1|ZW10|NUF2|CENPQ|PSMD2|SGO1|PSMD5|PSMD4|UBE2S|SKA1|CENPK|PPP2R5A|WAPL|RAD21|A…	AD0_vs_nonAD0	CD8 T	NS	CD8	AD0_vs_nonAD0
REACTOME_MITOTIC_PROMETAPHASE	0.40604	0.908081	0.123257	-0.426654	-1.00515	198	RANBP2|CENPU|NUP98|PPP2R1B|KIF2A|CENPN|CENPC|PAFAH1B1|ITGB3BP|HAUS3|SKA2|CEP78|CNTRL|ODF2|XPO1|AHCTF1|CENPM|MIS12|ALMS1|NEK9|PCM1|STAG1|KNL1|TAOK1|CKAP5|SFI1|TUBGCP4|KIF18A|CLASP2|NUP85|OFD1|SGO2|DCTN2|TUBB4B|ZWILCH|NDE1|CENPS|CEP131|CDK5RAP2|NEK6|NUP107|NSL1|CLIP1|NEK7|NDEL1|SPDL1|PDS5B|DYNLL2|PPP2CA|CEP76|TUBGCP5|CENPE|DYNC1LI1|HAUS6|CEP70|CSNK1D|ZW10|NUF2|CENPQ|PRKAR2B|NCAPH|CEP57|TUBG1|SGO1|S…	AD0_vs_nonAD0	CD8 T	NS	CD8	AD0_vs_nonAD0
REACTOME_MITOTIC_PROPHASE	0.313953	0.908081	0.131458	-0.492604	-1.07756	82	RANBP2|NUP98|TMPO|PPP2R1B|VRK2|TPR|LPIN1|NEK9|NUP58|NUP62|NUP153|GORASP2|USO1|NUP85|NUP210|NUP54|MASTL|NUP50|NEK6|NUP107|LPIN2|NUP214|NCAPH2|NEK7|SET|RB1|PPP2CA	AD0_vs_nonAD0	CD8 T	NS	CD8	AD0_vs_nonAD0
REACTOME_MITOTIC_SPINDLE_CHECKPOINT	0.151703	0.908081	0.202072	-0.590547	-1.32419	109	RANBP2|CENPU|NUP98|PPP2R1B|KIF2A|CENPN|CENPC|PAFAH1B1|ITGB3BP|SKA2|XPO1|AHCTF1|CENPM|MIS12|KNL1|TAOK1|CKAP5|UBE2D1|KIF18A|CLASP2|NUP85|SGO2|ZWILCH|NDE1|ANAPC7|CENPS|NUP107|NSL1|CLIP1|NDEL1|SPDL1|DYNLL2|PPP2CA|CENPE|DYNC1LI1|ZW10|NUF2|CENPQ|SGO1|UBE2S|SKA1|CENPK|PPP2R5A|ANAPC2|CLASP1|RCC2	AD0_vs_nonAD0	CD8 T	NS	CD8	AD0_vs_nonAD0
REACTOME_MRNA_SPLICING	0.468013	0.908081	0.113787	-0.405731	-0.96183	211	U2AF1|SRSF6|SRSF2|SRRM2|DHX9|PPIL4|SF3B1|WBP11|ACIN1|SNIP1|CRNKL1|HNRNPA3|SF3B2|U2SURP|SMU1|PRPF8|POLR2B|HNRNPC|POLR2E|PPP1R8|BUD13|DHX38|DHX8|SRSF4|BCAS2|GCFC2|DHX35|POLR2K|PNN|DDX39B|GPKOW|CWC22|GPATCH1|SNRNP35|PPIG|PDCD7|POLR2C|HNRNPK|MAGOH|MTREX|HNRNPD|SNRPD3|SNU13|SDE2|SF1|POLR2A|RBM42|LSM2|AQR|DDX23|SNRPN|TFIP11|PRPF4|RNPS1|NCBP1|RBM22|SF3A3|SNRNP200|CCAR1	AD0_vs_nonAD0	CD8 T	NS	CD8	AD0_vs_nonAD0
REACTOME_MRNA_SPLICING_MINOR_PATHWAY	0.442159	0.908081	0.100279	-0.453787	-0.954917	50	SRSF6|SRSF2|SF3B1|SF3B2|PRPF8|POLR2B|POLR2E|POLR2K|SNRNP35|PDCD7|POLR2C|SNRPD3|POLR2A|DDX23|NCBP1|SNRNP200	AD0_vs_nonAD0	CD8 T	NS	CD8	AD0_vs_nonAD0
REACTOME_MUSCLE_CONTRACTION	0.092068	0.908081	0.173748	0.647928	1.33835	192	ITGA1|FXYD2|PRKACA|CACNB1|ATP1B1|FXYD1|RYR1|TTN|ATP2A3|CAMK2G|SRI|MYL12A|AHCYL1|SORBS3|MYL6|ASPH|MYL6B|RYR2|TPM1|TPM4|ATP1A1|CAMK2D|ITPR1|ANXA1	AD0_vs_nonAD0	CD8 T	NS	CD8	AD0_vs_nonAD0
REACTOME_MYD88_INDEPENDENT_TLR4_CASCADE	0.459877	0.908081	0.10925	-0.432383	-0.970339	104	OPTN|PPP2R1B|BIRC3|TBK1|NFKB1|UBE2D3|IKBKE|CUL1|PTPN11|APP|IKBKG|MAP2K4|TAB3|NKIRAS1|RIPK1|BIRC2|RIPK2|UBE2D1|TP53|MAPK14|MEF2A|N4BP1|CREB1|IRF3|PPP2CA|DUSP4|NKIRAS2|NFKBIB|CD14|MAPK8	AD0_vs_nonAD0	CD8 T	NS	CD8	AD0_vs_nonAD0
REACTOME_M_PHASE	0.560976	0.908081	0.114267	-0.373329	-0.935377	350	RANBP2|CENPU|NUP98|TMPO|PPP2R1B|VRK2|TPR|KIF2A|CENPN|LBR|CENPC|PAFAH1B1|ITGB3BP|PSMD12|HAUS3|SKA2|LPIN1|CEP78|CNTRL|ODF2|XPO1|AHCTF1|CENPM|MIS12|ALMS1|NEK9|PSMA3|PCM1|STAG1|KNL1|TAOK1|CKAP5|NUP58|ANKLE2|NUP62|SIRT2|SFI1|PSMD1|NUP153|GORASP2|TUBGCP4|UBE2D1|KIF18A|USO1|CLASP2|NUP85|OFD1|SGO2|DCTN2|TUBB4B|ZWILCH|NUP210|NUP54|MASTL|NUP50|NDE1|ANAPC7|CENPS|CEP131|NIPBL|CDK5RAP2|NEK6|NUP107|LPIN2|NSL1|…	AD0_vs_nonAD0	CD8 T	NS	CD8	AD0_vs_nonAD0
REACTOME_NCAM_SIGNALING_FOR_NEURITE_OUT_GROWTH	0.215434	0.908081	0.116234	0.661549	1.265	60	COL6A2|CACNB1|COL6A1|PRNP|NCAM1|MAPK3|FGFR1	AD0_vs_nonAD0	CD8 T	NS	CD8	AD0_vs_nonAD0
REACTOME_NEDDYLATION	0.292072	0.908081	0.0886261	0.530673	1.11181	241	FBXO2|SPSB2|DDB2|FBXO44|ANKRD9|CISH|PSMB8|ASB1|KLHL22|SPSB3|BTBD6|KCTD7|COMMD4|NEDD8|SEM1|DCUN1D2|PSMB10|LMO7|PSMD13|COMMD6|COMMD1|PSMD8|FBXO31|DCUN1D1|PSMC3|ELOB|FBXO4|UBE2D2|FBXL19|PSMF1|CCDC22|PSMA6|FBXL16|FBXW11|PSME2|PSMC5|PSMB1|NPLOC4|COPS6|PSMB9|PSMD14|FBXO15|PSMA5|CUL9|SOCS6|DCAF4|RBX1|UCHL3|DPP3|ASB13|FBXO10|PSMB2|COMMD8|RBBP5|KLHL21|PSME1|KLHL13|KLHL42|PSMD10|UFD1|EPAS1|SQSTM1|PSMD11|UB…	AD0_vs_nonAD0	CD8 T	NS	CD8	AD0_vs_nonAD0
REACTOME_NEGATIVE_REGULATION_OF_NOTCH4_SIGNALING	0.453674	0.908081	0.0725352	0.510154	0.971553	53	AKT1|PSMB8|SEM1|PSMB10|PSMD13|PSMD8|PSMC3|PSMF1|PSMA6|PSME2|PSMC5|PSMB1|PSMB9|PSMD14|PSMA5|TACC3|RBX1|PSMB2|PSME1|PSMD10|PSMD11|UBC|PSMA2|PSMB3|PSMC4|PSMD9|PSME3|PSMA4|UBA52	AD0_vs_nonAD0	CD8 T	NS	CD8	AD0_vs_nonAD0
REACTOME_NEGATIVE_REGULATION_OF_THE_PI3K_AKT_NETWORK	0.0769231	0.908081	0.287857	-0.642042	-1.44633	113	TRAT1|CD28|PPP2R1B|PIK3R1|RAC1|PIK3R3|RHOG|ESR2|PTEN|TGFA|PHLPP1|PTPN11|FGFR2|PIK3CA|STRN|PHLPP2	AD0_vs_nonAD0	CD8 T	NS	CD8	AD0_vs_nonAD0
REACTOME_NERVOUS_SYSTEM_DEVELOPMENT	0.484355	0.908081	0.0574877	0.446902	0.998743	478	COL6A2|ITGA1|RHOC|ARHGEF12|PLXND1|LIMK1|PRKACA|NCK1|CACNB1|GIT1|RGMA|PSMB8|PIK3CD|EVL|AP2A2|ACTG1|MSN|SRGAP3|IRS2|FARP2|ITGA2|ACTB|SEM1|PSMB10|COL6A1|RRAS|CFL1|ROBO3|PRNP|CD72|ARPC2|NCAM1|MYL12A|DOK1|SREBF2|PSMD13|MYO9B|MAGOHB|DOK4|NCK2|PSMD8|MYL6|GRB10|DNM2|PSMC3|MAPK3|DAB1|TRPC3|AP2A1|PRKCA|ELOB|LYPLA2|FGFR1|ACTR3|PFN1|PSMF1|VAV2|PSMA6|LDB1|PSME2|VASP|PSMC5|PSMB1|DSCAML1|ZSWIM8|CAP1|RDX|PSMB9|P…	AD0_vs_nonAD0	CD8 T	NS	CD8	AD0_vs_nonAD0
REACTOME_NEUREXINS_AND_NEUROLIGINS	0.508091	0.908081	0.0675189	0.487453	0.926601	54	APBA2|STX1A|NLGN2|APBA3|SHARPIN|NRXN1|DLG3|NRXN3|EPB41L3|SIPA1L1|DLGAP1|DLGAP3	AD0_vs_nonAD0	CD8 T	NS	CD8	AD0_vs_nonAD0
REACTOME_NEURONAL_SYSTEM	0.693694	0.914197	0.0422468	0.401593	0.880274	381	PRKACA|CACNB1|NAAA|APBA2|GIT1|AP2A2|CAMKK1|STX1A|CAMKK2|PLCB3|NLGN2|PPM1F|CAMK2G|APBA3|ABAT|DNAJC5|ADCY7|PANX1|MAPK3|AP2A1|PRKCA|SLC22A1|SHARPIN|LRTOMT|NSF|PLCB2|LRFN1|LRFN4|KCNC4|RASGRF2|GNB1|KCNH3|CAMK2D|PICK1|KCNA2|ARHGEF9|KCNAB3|AKAP5|CACNB3|CACNA1A|NCALD|GLUL|PRKAR1B|NRXN1|FLOT1|FLOT2|PRKAR1A|DLG3|PRKAR2A|GLS2|GNG10|AP2M1|VAMP2|PRKAB1|KCNH2|TUBA8	AD0_vs_nonAD0	CD8 T	NS	CD8	AD0_vs_nonAD0
REACTOME_NEUROTRANSMITTER_RECEPTORS_AND_POSTSYNAPTIC_SIGNAL_TRANSMISSION	0.893466	0.930804	0.0350901	0.349952	0.722768	193	PRKACA|GIT1|AP2A2|CAMKK1|CAMKK2|PLCB3|PPM1F|CAMK2G|ADCY7|MAPK3|AP2A1|PRKCA|NSF|PLCB2|RASGRF2|GNB1|CAMK2D|PICK1|ARHGEF9|AKAP5|NCALD|PRKAR1B|PRKAR1A|DLG3|PRKAR2A|GNG10|AP2M1|PRKAB1|TUBA8|HRAS|GNAI3|TUBA1C	AD0_vs_nonAD0	CD8 T	NS	CD8	AD0_vs_nonAD0
REACTOME_NEUTROPHIL_DEGRANULATION	0.174242	0.908081	0.114267	0.528053	1.17628	459	CFD|LGALS3|GLIPR1|CD55|NIT2|CD63|ATP8B4|A1BG|MVP|CTSA|ADAM8|ORMDL3|VAMP8|AP1M1|ACTR1B|PGAM1|TRPM2|CTSD|SLC44A2|PRSS3|NAPRT|STOM|TMC6|AP2A2|NBEAL2|AGA|TSPAN14|NDUFC2|RAB24|COTL1|PA2G4|ARSA|CYB5R3|APRT|RAB37|HGSNAT|TBC1D10C|MOSPD2|ATP11A|SERPINB6|HMOX2|GAA|MAGT1|TIMP2|DYNLT1|TMBIM1|QSOX1|DPP7|DNAJC5|CYFIP1|SIRPB1|CREG1|ADA2|PSMD13|NPC2|CYBA|S100A11|ARL8A|HMGB1|GM2A|MMP25|CRACR2A|SLC15A4|IMPDH1|RAB1…	AD0_vs_nonAD0	CD8 T	NS	CD8	AD0_vs_nonAD0
REACTOME_NON_INTEGRIN_MEMBRANE_ECM_INTERACTIONS	0.852273	0.923793	0.0434507	0.363793	0.693726	59	ITGA2|PRKCA|ITGA6|NRXN1|PDGFA|PDGFB|DMD|ACTN1|DDR1|COL1A1|DDR2	AD0_vs_nonAD0	CD8 T	NS	CD8	AD0_vs_nonAD0
REACTOME_NRAGE_SIGNALS_DEATH_THROUGH_JNK	0.62987	0.908081	0.0573667	0.44566	0.849841	59	ARHGEF12|FGD3|PREX1|ARHGEF35|ARHGEF1|ABR|PLEKHG5|MCF2L|ARHGEF2|VAV2|OBSCN|RASGRF2|ARHGEF5	AD0_vs_nonAD0	CD8 T	NS	CD8	AD0_vs_nonAD0
REACTOME_NUCLEAR_ENVELOPE_BREAKDOWN	0.164894	0.908081	0.17822	-0.5941	-1.25926	53	RANBP2|NUP98|TMPO|VRK2|TPR|LPIN1|NEK9|NUP58|NUP62|NUP153|NUP85|NUP210|NUP54|NUP50|NEK6|NUP107|LPIN2|NUP214|NEK7	AD0_vs_nonAD0	CD8 T	NS	CD8	AD0_vs_nonAD0
REACTOME_NUCLEAR_ENVELOPE_NE_REASSEMBLY	0.527624	0.908081	0.0940503	-0.420608	-0.916511	74	NUP98|TMPO|VRK2|LBR|AHCTF1|NUP58|ANKLE2|NUP62|SIRT2|NUP85|TUBB4B|NUP54|NUP107|TNPO1|RAN|PPP2CA|NUP93|KPNB1|LEMD3|TUBA1B|SPAST|UBE2I|TUBB2A|TUBB6	AD0_vs_nonAD0	CD8 T	NS	CD8	AD0_vs_nonAD0
REACTOME_NUCLEAR_EVENTS_KINASE_AND_TRANSCRIPTION_FACTOR_ACTIVATION	0.436688	0.908081	0.0753094	0.530783	1.00544	57	ID2|PPP2CB|TRIB1|EGR1|DUSP6|ID3|JUND|DNM2|MAPK3|EGR3|CDK5|MEF2C|ARC|MAPK11|PPP2R1A	AD0_vs_nonAD0	CD8 T	NS	CD8	AD0_vs_nonAD0
REACTOME_NUCLEAR_EVENTS_MEDIATED_BY_NFE2L2	0.414003	0.908081	0.0747385	0.524674	1.02952	94	GSR|SRXN1|PSMB8|TXN|SEM1|PSMB10|PSMD13|PSMD8|G6PD|PSMC3|PSMF1|IDH1|PSMA6|BACH1|PSME2|PSMC5|PSMB1|BCL2L1|PSMB9|MAFK|PSMD14|PSMA5|RBX1|RELA|PSMB2|PSME1|MYC|PDGFA|ATF4|PSMD10|SQSTM1|PSMD11|UBC|PSMA2|PSMB3|PSMC4|PSMD9|BCL2|PSME3|PSMA4	AD0_vs_nonAD0	CD8 T	NS	CD8	AD0_vs_nonAD0
REACTOME_NUCLEAR_RECEPTOR_TRANSCRIPTION_PATHWAY	0.177249	0.908081	0.170932	-0.594577	-1.26023	52	NR2F6|ESR2|NR1D2|NR3C1|NR4A2|NCOR1|MED1|PPARA|NR2C2|ESR1	AD0_vs_nonAD0	CD8 T	NS	CD8	AD0_vs_nonAD0
REACTOME_NUCLEOTIDE_BINDING_DOMAIN_LEUCINE_RICH_REPEAT_CONTAINING_RECEPTOR_NLR_SIGNALING_PATHWAYS	0.357895	0.908081	0.11524	-0.479734	-1.02648	55	ITCH|BIRC3|CYLD|HSP90AB1|NFKB1|TNFAIP3|CASP2|APP|NLRP1|IKBKG|TAB3|BIRC2|RIPK2|MAPK14	AD0_vs_nonAD0	CD8 T	NS	CD8	AD0_vs_nonAD0
REACTOME_NUCLEOTIDE_EXCISION_REPAIR	0.622781	0.908081	0.0535669	0.434951	0.869137	107	DDB2|SUMO3|POLR2I|POLR2L|POLD4|XPA|ACTB|POLR2D|UBE2N|RFC5|XAB2|RFC2|MNAT1|CHD1L|PPIE|RPA3|LIG1|INO80E|POLE3|COPS6|POLR2G|POLE|RBX1|ERCC1|XRCC1|ELL|UBC|ACTR8|POLK|MCRS1|POLR2H|RFC3|NFRKB|SUMO1|GTF2H4|CETN2|COPS7B|COPS3|UBA52	AD0_vs_nonAD0	CD8 T	NS	CD8	AD0_vs_nonAD0
REACTOME_OLFACTORY_SIGNALING_PATHWAY	0.176282	0.908081	0.190023	-0.562366	-1.25469	111	CNGA4|OR4D1	AD0_vs_nonAD0	CD8 T	NS	CD8	AD0_vs_nonAD0
REACTOME_ONCOGENIC_MAPK_SIGNALING	0.795107	0.923793	0.043888	0.379375	0.733213	78	AGTRAP|ARRB1|TENT4A|ACTG1|ACTB|CAMK2G|DUSP6|APBB1IP|MAPK3|ARRB2|ARAF|CSK|MAP3K11|RAF1|CAMK2D|TRAK1|KSR1|SHOC2|MPRIP|SND1|MAP2K2|PEBP1	AD0_vs_nonAD0	CD8 T	NS	CD8	AD0_vs_nonAD0
REACTOME_OPIOID_SIGNALLING	0.206373	0.908081	0.11524	0.64884	1.26889	89	GRK2|PRKACA|POMC|CAMKK1|PDE4A|PPP2CB|CAMKK2|PLCB3|CAMK2G|PDE4B|ADCY7|AHCYL1|PRKCA|PLCB2|GNB1|CAMK2D|ITPR1|CDK5|PRKCD|PRKAR1B|PRKAR1A|PPP2R1A|PRKAR2A|GNG10	AD0_vs_nonAD0	CD8 T	NS	CD8	AD0_vs_nonAD0
REACTOME_ORC1_REMOVAL_FROM_CHROMATIN	0.481191	0.908081	0.0686326	0.500537	0.964165	70	PSMB8|SEM1|PSMB10|PSMD13|MCM6|PSMD8|PSMC3|PSMF1|PSMA6|MCM7|PSME2|PSMC5|PSMB1|PSMB9|PSMD14|PSMA5|RBX1|MCM5|PSMB2|PSME1|PSMD10|PSMD11|UBC|PSME4|PSMA2|PSMB3|ORC3|PSMC4|PSMD9|CDK2|PSME3|MCM4|PSMA4|UBA52|CDT1|PSMC6|PSMA8|SKP2	AD0_vs_nonAD0	CD8 T	NS	CD8	AD0_vs_nonAD0
REACTOME_ORGANELLE_BIOGENESIS_AND_MAINTENANCE	0.593284	0.908081	0.105125	-0.379037	-0.915499	282	KIF3A|CAMK4|IFT22|CNGA4|SAMM50|PRKAB2|CEP97|PAFAH1B1|HAUS3|CEP162|CEP78|CCT3|GABPA|CNTRL|ASAP1|ODF2|ALMS1|FBF1|NCOR1|CEP83|PCM1|BBS9|TCTN3|CKAP5|KIF3B|TMEM67|IFT172|SFI1|EXOC1|IMMT|PRKAG2|TTC21B|AHI1|MAPK14|OFD1|DCTN2|TUBB4B|HSPA9|TGS1|MED1|PPARA|NDE1|CEP131|CDK5RAP2|TFAM|CALM1|CREB1|DNAJC11|TNPO1|NCOA1|WDR35|IQCB1|ARF4|DYNLL2|RAB8A|CEP76|HAUS6|CEP70|CSNK1D|TRIP11|TMEM11|TRAF3IP1|PRKAR2B|ARL13B|E…	AD0_vs_nonAD0	CD8 T	NS	CD8	AD0_vs_nonAD0
REACTOME_OXIDATIVE_STRESS_INDUCED_SENESCENCE	0.896825	0.930804	0.0400846	0.351483	0.67315	63	CBX4|MAPKAPK3|TXN|TFDP1|MAPK3|MINK1|PHC2|PHC1|CDKN2B	AD0_vs_nonAD0	CD8 T	NS	CD8	AD0_vs_nonAD0
REACTOME_O_LINKED_GLYCOSYLATION	0.343704	0.908081	0.0831291	0.54093	1.07895	108	POFUT2|GALNT2|GALNT10|GCNT1|GALNT1|ADAMTS17|POMK|GALNT6|ST3GAL4|B4GALT5|B3GNT8|GALNT8|ADAMTS10|POMT1|LARGE2	AD0_vs_nonAD0	CD8 T	NS	CD8	AD0_vs_nonAD0
REACTOME_O_LINKED_GLYCOSYLATION_OF_MUCINS	0.263666	0.908081	0.103197	0.621762	1.18892	60	GALNT2|GALNT10|GCNT1|GALNT1|GALNT6|ST3GAL4|B4GALT5|B3GNT8|GALNT8	AD0_vs_nonAD0	CD8 T	NS	CD8	AD0_vs_nonAD0
REACTOME_P75_NTR_RECEPTOR_MEDIATED_SIGNALLING	0.799401	0.923793	0.0426734	0.377686	0.747253	96	ARHGEF12|YWHAE|FGD3|PREX1|ARHGEF35|ARHGEF1|RTN4R|ABR|PLEKHG5|MCF2L|ARHGEF2|VAV2|ARHGDIA|OBSCN|RASGRF2|ARHGEF5|NCSTN|ARHGEF9|APH1B|PSENEN|RTN4|RELA|RHOA|NGFR|IRAK1|SQSTM1|ARHGEF3|UBC	AD0_vs_nonAD0	CD8 T	NS	CD8	AD0_vs_nonAD0
REACTOME_PARASITE_INFECTION	0.000980444	0.0307708	0.45506	-0.811639	-1.83427	115	IGLV2-14|ACTR2|VAV3|ABI2|RAC1	AD0_vs_nonAD0	CD8 T	Down	CD8	AD0_vs_nonAD0
REACTOME_PCP_CE_PATHWAY	0.482707	0.908081	0.0664364	0.489804	0.961135	91	PSMB8|RAC2|AP2A2|SEM1|PSMB10|RYK|ROR2|DVL1|PSMD13|PSMD8|PSMC3|WNT1|ARRB2|AP2A1|PRKCA|PFN1|PSMF1|SMURF2|PSMA6|PSME2|PSMC5|PSMB1|PSMB9|PSMD14|PSMA5|CLTB|PSMB2|RHOA|PSME1|PSMD10|AP2M1|PSMD11|UBC|PSME4|PSMA2|PSMB3|PSMC4|PSMD9|PSME3|PSMA4|UBA52|RAC3|PRKCB|PSMC6|PSMA8|PRKCG	AD0_vs_nonAD0	CD8 T	NS	CD8	AD0_vs_nonAD0
REACTOME_PEPTIDE_HORMONE_METABOLISM	0.481595	0.908081	0.0675189	0.501263	0.966541	77	POMC|ACE|CTSD|STX1A|EXOC2|GZMH|IGF1	AD0_vs_nonAD0	CD8 T	NS	CD8	AD0_vs_nonAD0
REACTOME_PEPTIDE_LIGAND_BINDING_RECEPTORS	0.36246	0.908081	0.128789	-0.434755	-1.01333	169	CCR4|F2R|CXCR5|APP|CCR7|CCL4	AD0_vs_nonAD0	CD8 T	NS	CD8	AD0_vs_nonAD0
REACTOME_PEROXISOMAL_PROTEIN_IMPORT	0.875606	0.923793	0.0419926	0.355062	0.6765	61	GSTK1|PEX2|CRAT|PHYH|UBE2D2|MLYCD|IDH1|GNPAT|DECR2|ECH1|ACOX3|ACAA1|ECI2|SCP2|UBC|PIPOX|MPV17|PEX14|TYSND1|PEX13|PEX26|UBA52|HMGCL|CAT	AD0_vs_nonAD0	CD8 T	NS	CD8	AD0_vs_nonAD0
REACTOME_PHASE_II_CONJUGATION_OF_COMPOUNDS	0.305233	0.908081	0.133555	-0.495378	-1.08363	82	GSTM3|MTR|MGST3|MTRR|GSTM1|ABHD10	AD0_vs_nonAD0	CD8 T	NS	CD8	AD0_vs_nonAD0
REACTOME_PHASE_I_FUNCTIONALIZATION_OF_COMPOUNDS	0.670713	0.914197	0.0513223	0.42478	0.831615	90	POMC|CYB5R3|BPHL|CYP4F22|CYP2R1|CBR3|AIP|FDX1|POR|CES2|FDXR	AD0_vs_nonAD0	CD8 T	NS	CD8	AD0_vs_nonAD0
REACTOME_PHOSPHOLIPID_METABOLISM	0.761745	0.923793	0.0843144	-0.350989	-0.826943	201	PIK3R1|PLEKHA1|MTMR8|OSBPL8|PIK3R3|LCLAT1|PLEKHA5|PTEN|DDHD1|LPIN1|MTMR6|PNPLA8|PIKFYVE|SLC44A1|MTMR2|PIK3C2B|PIK3CA|PLEKHA3|SYNJ1|PLEKHA8|PIK3R4|PI4K2B|INPP5F|CEPT1|STARD7|GPCPD1|TMEM86B|MTMR4|PLEKHA4|CHPT1|LPIN2|GDPD1|PIK3C2A|MTMR1|RAB5A|HADHA|PTPMT1|MTMR9|OSBPL10|PIK3CG|RUFY1|CDS2|INPP4B|PCYT2|PIK3R2	AD0_vs_nonAD0	CD8 T	NS	CD8	AD0_vs_nonAD0
REACTOME_PI3K_AKT_SIGNALING_IN_CANCER	0.171875	0.908081	0.190023	-0.560885	-1.25689	105	TRAT1|CD28|PIK3R1|RAC1|PIK3R3|RHOG|ESR2|MAPKAP1|PTEN|MTOR|TGFA|PTPN11|FGFR2|PIK3CA|STRN|PDPK1	AD0_vs_nonAD0	CD8 T	NS	CD8	AD0_vs_nonAD0
REACTOME_PI_METABOLISM	0.258621	0.908081	0.145516	-0.512297	-1.12398	84	PIK3R1|PLEKHA1|MTMR8|PIK3R3|PLEKHA5|PTEN|MTMR6|PIKFYVE|MTMR2|PIK3C2B|PIK3CA|PLEKHA3|SYNJ1|PLEKHA8|PIK3R4|PI4K2B|INPP5F|MTMR4|PLEKHA4|GDPD1|PIK3C2A|MTMR1|RAB5A|MTMR9|PIK3CG|RUFY1|INPP4B|PIK3R2	AD0_vs_nonAD0	CD8 T	NS	CD8	AD0_vs_nonAD0
REACTOME_PKR_MEDIATED_SIGNALING	0.685083	0.914197	0.0795565	-0.377586	-0.822764	74	DHX9|PPP2R1B|FANCL|NPM1|EIF2AK2|EIF2S3|DNAJC3|IKBKG|HERC5|EIF2S2|FANCF|TP53|TUBB4B|CENPX|CENPS|FANCC|ADAR	AD0_vs_nonAD0	CD8 T	NS	CD8	AD0_vs_nonAD0
REACTOME_PLASMA_LIPOPROTEIN_ASSEMBLY_REMODELING_AND_CLEARANCE	0.588556	0.908081	0.0870516	-0.407915	-0.878974	69	A2M|CUBN|LDLR|LIPC|MYLIP|CLTA|AP2S1|APOC1|MBTPS1|APOE|CLTC	AD0_vs_nonAD0	CD8 T	NS	CD8	AD0_vs_nonAD0
REACTOME_PLATELET_ACTIVATION_SIGNALING_AND_AGGREGATION	0.0960219	0.908081	0.166934	0.607966	1.28267	253	CTSW|CD9|CFD|CLU|VEGFB|CD63|ARRB1|A1BG|LCP2|AKT1|TMSB4X|TIMP1|RAC2|RASGRP2|TTN|ACTN4|CFL1|HABP4|QSOX1	AD0_vs_nonAD0	CD8 T	NS	CD8	AD0_vs_nonAD0
REACTOME_PLATELET_HOMEOSTASIS	0.482759	0.908081	0.101714	-0.436935	-0.958637	84	PECAM1|PPP2R1B|ATP2B4|PTPN11|FGR|ITPR2|MAPK14|SLC8A1|CALM1|ATP2B1|GNB4|PRKG1|PPP2CA	AD0_vs_nonAD0	CD8 T	NS	CD8	AD0_vs_nonAD0
REACTOME_POST_TRANSLATIONAL_MODIFICATION_SYNTHESIS_OF_GPI_ANCHORED_PROTEINS	0.324074	0.908081	0.0886261	0.578218	1.12068	85	CD52|MELTF|LY6E|DPM3|MDGA1|PIGQ|CD109|PIGB|PIGX|PIGC|PIGZ|RECK|GPAA1|PIGS|PIGV|PIGA|NTNG2|NEGR1|PRSS21|GPLD1|PIGN|PIGW|PIGH|RTN4RL2|PIGF|NRN1L|PIGO	AD0_vs_nonAD0	CD8 T	NS	CD8	AD0_vs_nonAD0
REACTOME_POTASSIUM_CHANNELS	0.694611	0.914197	0.0831291	-0.364239	-0.814289	96	KCNAB2|KCNG2|KCNA3|KCNK6|KCNQ5|KCNQ3|GNB4	AD0_vs_nonAD0	CD8 T	NS	CD8	AD0_vs_nonAD0
REACTOME_POTENTIAL_THERAPEUTICS_FOR_SARS	0.0318796	0.500264	0.321776	-0.656418	-1.4861	154	IGLV2-14|S1PR1|ATP1B3|JAK1|CUL3|TBK1|HSP90AB1|SAP30|ITGA4	AD0_vs_nonAD0	CD8 T	NS	CD8	AD0_vs_nonAD0
REACTOME_PROCESSING_OF_CAPPED_INTRON_CONTAINING_PRE_MRNA	0.392727	0.908081	0.131458	-0.419786	-1.01723	279	U2AF1|SRSF6|SRSF2|RANBP2|SRRM2|NUP98|DHX9|PPIL4|SF3B1|WBP11|PAPOLA|CPSF2|ACIN1|SNIP1|CRNKL1|TPR|HNRNPA3|SF3B2|U2SURP|SMU1|FYTTD1|PRPF8|POLR2B|HNRNPC|POLR2E|PPP1R8|BUD13|DHX38|DHX8|SRSF4|THOC2|BCAS2|GCFC2|NUP58|NUP62|DHX35|POLR2K|NUP153|PNN|CSTF1|DDX39B|NUP85|FIP1L1|GPKOW|NUP210|NUP54|NUP50|CWC22|NUP107|GPATCH1|NUP214|NUDT21|SNRNP35|PPIG|PDCD7|POLR2C|HNRNPK|MAGOH|MTREX|HNRNPD|SNRPD3|SNU13|SDE2|SF1…	AD0_vs_nonAD0	CD8 T	NS	CD8	AD0_vs_nonAD0
REACTOME_PROCESSING_OF_DNA_DOUBLE_STRAND_BREAK_ENDS	0.800525	0.923793	0.0689567	-0.357915	-0.771596	62	ATR|ATM|RNF168|TOPBP1|BLM|BARD1|NBN|RBBP8|TP53BP1|PIAS4|RPA1|BABAM2|UBE2V2|RAD50|NSD2|KAT5|PPP4R2|RAD9A|BRCA1|RNF8|UBE2I	AD0_vs_nonAD0	CD8 T	NS	CD8	AD0_vs_nonAD0
REACTOME_PROGRAMMED_CELL_DEATH	0.569602	0.908081	0.0558265	0.45493	0.941101	203	STK24|OGT|GZMB|DAPK2|AKT1|PSMB8|CARD8|YWHAE|CHMP6|CDC37|AKT2|DAPK1|CHMP4A|PLEC|SEM1|PSMB10|DFFB|TFDP1|SEPTIN4|PSMD13|HMGB1|PSMD8|FNTA|PSMC3|CHMP2B|MAPK3|CHMP2A|FADD|C1QBP|DIABLO|PSMF1|PSMA6|CASP6|CASP4|TRADD|RIPK3|PSME2|PSMC5|PSMB1|BCL2L1|GSDMD|LMNB1|PSMB9|PSMD14|PSMA5|CASP9|PRKCD|ARHGAP10|HMGB2|CHMP4B|APPL1|FLOT1|FLOT2|PSMB2|PSME1|OCLN|CHMP3|PSMD10|STUB1|UBE2L3|NMT1|DAPK3|AVEN|PSMD11|BAK1|UBC|VI…	AD0_vs_nonAD0	CD8 T	NS	CD8	AD0_vs_nonAD0
REACTOME_PROTEIN_FOLDING	0.722222	0.923793	0.0474483	0.405307	0.798847	95	PFDN1|TCP1|NOP56|TBCA|ACTB|PFDN4|TBCB|FBXO4|VBP1|GNB1|AP3M1|PDCL|CCT7|KIF13A|XRN2|RGS9|GNG10|TUBA8|TUBA1C|TBCC|DCAF7|PFDN2|TUBA4B|TBCE|CCT2|PFDN5|ARL2|CCNE1	AD0_vs_nonAD0	CD8 T	NS	CD8	AD0_vs_nonAD0
REACTOME_PROTEIN_LOCALIZATION	0.607649	0.908081	0.0526973	0.446041	0.910696	161	OTOF|GSTK1|TIMM8B|SEC61G|PMPCB|STX1A|TIMM13|PAM16|TIMM21|PRNP|PEX2|SLC25A12|SGTA|CRAT|TOMM6|IDH3G|PHYH|FIS1|CHCHD10|MTX2|PMPCA|UBE2D2|MLYCD|ACO2|IDH1|GRPEL2|GET4|GNPAT|PEX19|NDUFB8|DECR2|ECH1|BAG6|COA4|ACOX3|COX19|ACAA1|TIMM44|COX17|COA6|SLC25A13|ACBD5|FXN|ECI2|TOMM5|TIMM10B|VAMP2|SCP2|UBC|SLC25A17|BCS1L|PIPOX|TIMM17B|MPV17|UBE2J2|CHCHD3|CHCHD7|PEX14|TYSND1|ATP5MC1|DNAJC19|PEX13|PEX26	AD0_vs_nonAD0	CD8 T	NS	CD8	AD0_vs_nonAD0
REACTOME_PROTEIN_PROTEIN_INTERACTIONS_AT_SYNAPSES	0.789394	0.923793	0.0438002	0.379334	0.738263	81	APBA2|STX1A|NLGN2|APBA3|SHARPIN|LRFN1|LRFN4|NRXN1|FLOT1|FLOT2|DLG3	AD0_vs_nonAD0	CD8 T	NS	CD8	AD0_vs_nonAD0
REACTOME_PROTEIN_UBIQUITINATION	0.278215	0.908081	0.132846	-0.512328	-1.10448	62	PRKDC|UBE2Q2|UBA6|PEX12|UBE2D3|LEO1|WAC|CDC73|UBE2D1|RNF20|OTULIN|HLA-A|UBE2Z|SELENOS|BCL10|CDC34|UBE2V2	AD0_vs_nonAD0	CD8 T	NS	CD8	AD0_vs_nonAD0
REACTOME_PTEN_REGULATION	0.476327	0.908081	0.0647943	0.484449	0.982195	137	CBX4|AKT1|MAF1|PSMB8|MBD3|NEDD4|WWP2|HDAC5|AKT2|RRAGD|EGR1|SEM1|PSMB10|PSMD13|PSMD8|LAMTOR2|PSMC3|MAPK3|MLST8|PSMF1|PSMA6|GATAD2A|PHC2|PHC1|PSME2|PSMC5|PSMB1|MTA1|LAMTOR5|PSMB9|PSMD14|PSMA5|PML|LAMTOR3|AGO1|PSMB2|PSME1|PSMD10|STUB1|PSMD11|UBC|RCOR1	AD0_vs_nonAD0	CD8 T	NS	CD8	AD0_vs_nonAD0
REACTOME_RAB_GEFS_EXCHANGE_GTP_FOR_GDP_ON_RABS	0.593323	0.908081	0.057006	0.450351	0.880722	89	RIN3|AKT1|RAB1B|YWHAE|RAB12|TRAPPC5|TRAPPC12|AKT2|TRAPPC6A|RIN1|HPS1|RAB18|SBF1|TRAPPC2|RAB5B|TRAPPC3|RAB7A|DENND4B|ULK1|DENND6B	AD0_vs_nonAD0	CD8 T	NS	CD8	AD0_vs_nonAD0
REACTOME_RAB_GERANYLGERANYLATION	0.0660377	0.869142	0.21925	0.771447	1.48499	65	RAB34|RAB1B|RAB24|RAB12|RAB37|RAB15|RAB4A|RAB18|RAB5B|RAB7A	AD0_vs_nonAD0	CD8 T	NS	CD8	AD0_vs_nonAD0
REACTOME_RAB_REGULATION_OF_TRAFFICKING	0.540698	0.908081	0.0593488	0.461448	0.926251	120	SYTL1|RIN3|AKT1|RAB1B|YWHAE|RAB12|TRAPPC5|TRAPPC12|AKT2|TBC1D10C|GGA1|TRAPPC6A|RIN1|RAB4A|HPS1|RAB18|SBF1|TRAPPC2|RAB5B|TRAPPC3|TBC1D2|RAB7A|GGA3|DENND4B|TBC1D17|ULK1|DENND6B	AD0_vs_nonAD0	CD8 T	NS	CD8	AD0_vs_nonAD0
REACTOME_RAC1_GTPASE_CYCLE	0.771223	0.923793	0.0425023	0.397549	0.812036	183	ARHGAP33|ARHGAP4|NCF1|WASF1|PKN1|GIT1|NCF4|SRGAP3|FMNL1|WAS|FARP2|BCR|PREX1|CYFIP1|PLEKHG4|DEF6|CYBA|MYO9B|ARHGDIB|NISCH|NOXA1|ARHGAP1|SH3BP1|SNAP23|RAB7A|ABR|WIPF1|MCF2L|VAV2|ARHGDIA|RALBP1|RASGRF2|ARHGEF5|ARAP1|DOCK5|ARHGAP27|SPATA13	AD0_vs_nonAD0	CD8 T	NS	CD8	AD0_vs_nonAD0
REACTOME_RAC2_GTPASE_CYCLE	0.357955	0.908081	0.120433	-0.462856	-1.02766	87	TRIO|TMPO|VAV3|PIK3R1|PGRMC2|VRK2|ABI2|PIK3R3|SAMM50|VANGL1|LBR|PAK2|NCKAP1|PIK3CA|ANKLE2|DOCK2|TFRC|TAOK3|VAMP3|ARHGAP35|CDC42|TIAM1|ARHGAP32|MPP7|VAV1|SWAP70|PIK3R2|WASF2	AD0_vs_nonAD0	CD8 T	NS	CD8	AD0_vs_nonAD0
REACTOME_RAC3_GTPASE_CYCLE	0.627566	0.908081	0.0875697	-0.388057	-0.862334	92	TRIO|TMPO|PIK3R1|PGRMC2|VRK2|ABI2|SRGAP2|VANGL1|LBR|PAK2|ARAP2|NCKAP1|TFRC|TAOK3|AMIGO2|VAMP3|ARHGAP35|CDC42|TIAM1	AD0_vs_nonAD0	CD8 T	NS	CD8	AD0_vs_nonAD0
REACTOME_RECRUITMENT_OF_MITOTIC_CENTROSOME_PROTEINS_AND_COMPLEXES	0.560606	0.908081	0.0596037	0.461595	0.898141	80	MZT2A|PRKACA|YWHAE|NINL|CSNK1E|SSNA1|CEP41|MZT2B|DCTN3	AD0_vs_nonAD0	CD8 T	NS	CD8	AD0_vs_nonAD0
REACTOME_RECRUITMENT_OF_NUMA_TO_MITOTIC_CENTROSOMES	0.573374	0.908081	0.0584693	0.455572	0.893589	92	MZT2A|PRKACA|YWHAE|NINL|CSNK1E|SSNA1|NUMA1|CEP41|MZT2B|DCTN3	AD0_vs_nonAD0	CD8 T	NS	CD8	AD0_vs_nonAD0
REACTOME_REGULATED_NECROSIS	0.726537	0.923793	0.0506004	0.410979	0.780684	58	OGT|GZMB|CHMP6|CDC37|CHMP4A|HMGB1|CHMP2B|CHMP2A|FADD|CASP4|TRADD|RIPK3|GSDMD|CHMP4B|FLOT1|FLOT2|CHMP3|STUB1|UBE2L3|BAK1|UBC|SDCBP	AD0_vs_nonAD0	CD8 T	NS	CD8	AD0_vs_nonAD0
REACTOME_REGULATION_OF_CHOLESTEROL_BIOSYNTHESIS_BY_SREBP_SREBF	0.555263	0.908081	0.0883594	-0.413788	-0.885378	55	IDI1|HMGCS1|CYP51A1|NFYB|SEC24B|SEC24D|HMGCR|SQLE|DHCR7|TGS1|MED1|PPARA|INSIG1|SCD|NCOA1|RAN|MBTPS1|TBL1XR1|SEC24A|HELZ2|KPNB1|CREBBP|GGPS1|FDPS|MTF1	AD0_vs_nonAD0	CD8 T	NS	CD8	AD0_vs_nonAD0
REACTOME_REGULATION_OF_ENDOGENOUS_RETROELEMENTS	0.350575	0.908081	0.122679	-0.466691	-1.02514	83	ZNF331|ATF7IP|TASOR|ZNF257|MORC2|SMARCC2|SMARCA2|SMARCC1|RBBP7|SS18L1|ZNF33A|ZNF317|ZNF324|ZNF610|GATAD2B|EHMT2|ZNF708|ZNF93|MTREX|ZNF519|BCL7A|ARID1B|SMARCA4|ZNF669|ZNF30|CBX5|SMARCD2|UBE2I|CHD3|ZNF141|CHD4|ZNF354A|DNMT3A|ZNF320	AD0_vs_nonAD0	CD8 T	NS	CD8	AD0_vs_nonAD0
REACTOME_REGULATION_OF_EXPRESSION_OF_SLITS_AND_ROBOS	0.644513	0.914197	0.0540088	0.435969	0.845875	86	PSMB8|SEM1|PSMB10|ROBO3|PSMD13|MAGOHB|PSMD8|PSMC3|ELOB|PSMF1|PSMA6|LDB1|PSME2|PSMC5|PSMB1|ZSWIM8|PSMB9|PSMD14|PSMA5|UPF2|RBX1|CASC3|EIF4A3|PSMB2|PSME1|NCBP2|PSMD10|PSMD11|UBC|PSME4|PSMA2|PSMB3|PSMC4|UPF3A|PSMD9|PSME3|PSMA4	AD0_vs_nonAD0	CD8 T	NS	CD8	AD0_vs_nonAD0
REACTOME_REGULATION_OF_HSF1_MEDIATED_HEAT_SHOCK_RESPONSE	0.277778	0.908081	0.141225	-0.5129	-1.11621	81	SIRT1|RANBP2|NUP98|ATR|TPR|ATM|HSPH1|DNAJC2|NUP58|NUP62|HSPA5|NUP153|NUP85|HSPA9|NUP210|NUP54|NUP50|NUP107|RPA1|NUP214|FKBP4	AD0_vs_nonAD0	CD8 T	NS	CD8	AD0_vs_nonAD0
REACTOME_REGULATION_OF_INSULIN_LIKE_GROWTH_FACTOR_IGF_TRANSPORT_AND_UPTAKE_BY_INSULIN_LIKE_GROWTH_FACTOR_BINDING_PROTEINS_IGFBPS	0.00953884	0.216214	0.38073	0.787732	1.57134	116	IGFBP3|LGALS1|IGFBP6|CSF1|MELTF|TIMP1|NUCB1|QSOX1|GZMH|IGF1	AD0_vs_nonAD0	CD8 T	NS	CD8	AD0_vs_nonAD0
REACTOME_REGULATION_OF_INSULIN_SECRETION	0.318681	0.908081	0.0905429	0.584543	1.12207	75	PRKACA|GNAS|STX1A|PLCB3|CHRM3|AHCYL1|PRKCA|PLCB2|GNB1|ITPR1|AKAP5|CACNB3|CACNA1A|PRKAR1B|PRKAR1A|PRKAR2A|GNG10|VAMP2	AD0_vs_nonAD0	CD8 T	NS	CD8	AD0_vs_nonAD0
REACTOME_REGULATION_OF_LIPID_METABOLISM_BY_PPARALPHA	0.193501	0.908081	0.117766	0.637101	1.26853	113	FADS1|GLIPR1|MED16|SIN3B|SLC27A1|MED20|MED24|SMARCD3|MED10|MED28|NFYA|MED8|SREBF2|MED15|MED11|TRIB3|SREBF1|FDFT1|TBL1X|MED25|APOA1|NCOR2	AD0_vs_nonAD0	CD8 T	NS	CD8	AD0_vs_nonAD0
REACTOME_REGULATION_OF_MRNA_STABILITY_BY_PROTEINS_THAT_BIND_AU_RICH_ELEMENTS	0.771252	0.923793	0.0457704	0.39207	0.7607	86	AKT1|PSMB8|SEM1|PSMB10|PSMD13|PSMD8|PSMC3|PRKCA|EXOSC8|EXOSC5|PSMF1|PSMA6|PSME2|PSMC5|PSMB1|HSPA1A|PSMB9|PSMD14|PSMA5|HSPB1|ZFP36L1|PRKCD|PSMB2|MAPK11|PSME1|PSMD10|PSMD11|MAPKAPK2|UBC|PSME4|ANP32A|EXOSC6|PSMA2|PSMB3|KHSRP|PSMC4|HSPA8|PSMD9|PSME3|PSMA4	AD0_vs_nonAD0	CD8 T	NS	CD8	AD0_vs_nonAD0
REACTOME_REGULATION_OF_PLK1_ACTIVITY_AT_G2_M_TRANSITION	0.579096	0.908081	0.0899861	-0.402783	-0.889732	85	OPTN|PAFAH1B1|HAUS3|CEP78|CNTRL|ODF2|CUL1|ALMS1|PCM1|CKAP5|SFI1|PPP1CB|OFD1|DCTN2|TUBB4B|NDE1|CEP131|CDK5RAP2|RAB8A|CEP76|HAUS6|CEP70|CSNK1D|PRKAR2B|CEP57|TUBG1|AURKA|CEP152|CLASP1|CEP290|HAUS8|CEP192|HAUS2|PPP1R12A	AD0_vs_nonAD0	CD8 T	NS	CD8	AD0_vs_nonAD0
REACTOME_REGULATION_OF_PTEN_GENE_TRANSCRIPTION	0.456592	0.908081	0.0725352	0.517499	0.989553	60	CBX4|MAF1|MBD3|HDAC5|RRAGD|EGR1|LAMTOR2|MAPK3|MLST8|GATAD2A|PHC2|PHC1|MTA1|LAMTOR5	AD0_vs_nonAD0	CD8 T	NS	CD8	AD0_vs_nonAD0
REACTOME_REGULATION_OF_PTEN_STABILITY_AND_ACTIVITY	0.411111	0.908081	0.0772747	0.540052	1.03636	68	AKT1|PSMB8|NEDD4|WWP2|AKT2|SEM1|PSMB10|PSMD13|PSMD8|PSMC3|PSMF1|PSMA6|PSME2|PSMC5|PSMB1|PSMB9|PSMD14|PSMA5|PSMB2|PSME1|PSMD10|STUB1|PSMD11|UBC|PSME4|PSMA2|PSMB3|PSMC4|PSMD9|PSME3|PSMA4|UBA52|AKT3|USP13|PSMC6|PSMA8	AD0_vs_nonAD0	CD8 T	NS	CD8	AD0_vs_nonAD0
REACTOME_REGULATION_OF_RAS_BY_GAPS	0.828885	0.923793	0.0431902	0.373236	0.718821	67	PSMB8|DAB2IP|SEM1|PSMB10|PSMD13|PSMD8|PSMC3|PSMF1|PSMA6|RASAL2|PSME2|PSMC5|PSMB1|PSMB9|PSMD14|PSMA5|RBX1|PSMB2|SYNGAP1|RASAL3|PSME1|PSMD10|PSMD11|UBC|PSME4|HRAS|PSMA2|PSMB3|PSMC4|PSMD9|PSME3|PSMA4	AD0_vs_nonAD0	CD8 T	NS	CD8	AD0_vs_nonAD0
REACTOME_REGULATION_OF_RUNX2_EXPRESSION_AND_ACTIVITY	0.625197	0.908081	0.0562941	0.440602	0.846766	69	RUNX2|PSMB8|SEM1|PSMB10|PSMD13|STAT1|PSMD8|PSMC3|PSMF1|PSMA6|PSME2|PSMC5|PSMB1|PSMB9|PSMD14|PSMA5|RBX1|PSMB2|PSME1|PSMD10|STUB1|PSMD11|UBC|PPARGC1B|PSME4|PSMA2|PSMB3|PSMC4|PSMD9|PSME3|PSMA4	AD0_vs_nonAD0	CD8 T	NS	CD8	AD0_vs_nonAD0
REACTOME_REGULATION_OF_RUNX3_EXPRESSION_AND_ACTIVITY	0.470874	0.908081	0.0713053	0.503595	0.957286	54	PSMB8|RUNX3|SEM1|PSMB10|PSMD13|PSMD8|PSMC3|PSMF1|SMURF2|PSMA6|PSME2|PSMC5|PSMB1|PSMB9|PSMD14|PSMA5|PSMB2|PSME1|PSMD10|PSMD11|UBC|PSMA2|PSMB3|PSMC4|PSMD9|PSME3|PSMA4|UBA52	AD0_vs_nonAD0	CD8 T	NS	CD8	AD0_vs_nonAD0
REACTOME_REGULATION_OF_TP53_ACTIVITY	0.862216	0.923793	0.036762	0.354931	0.724332	158	PRR5|AKT1|MBD3|ING5|PPP2CB|AKT2|L3MBTL1|TAF10|TAF11|RFC5|RFC2|TP53INP1|PRDM1|MLST8|RPA3|WRN|GATAD2A|PIP4K2C|DNA2|CDK5|SSRP1|PML	AD0_vs_nonAD0	CD8 T	NS	CD8	AD0_vs_nonAD0
REACTOME_REGULATION_OF_TP53_ACTIVITY_THROUGH_PHOSPHORYLATION	0.373887	0.908081	0.120433	-0.460827	-1.01849	91	TAF5|ATR|ATM|PRKAB2|TOPBP1|CDK5R1|DYRK2|TP53RK|PRKAG2|TP53|BLM|MAPK14|SUPT16H|BARD1|NBN|RBBP8|RPA1|TAF4B|RAD50|TPX2|KAT5|AURKA|RAD9A|HIPK1|BRCA1|MDM4	AD0_vs_nonAD0	CD8 T	NS	CD8	AD0_vs_nonAD0
REACTOME_REPRODUCTION	0.313162	0.908081	0.0894367	0.575922	1.12965	92	CD9|IZUMO4|CATSPERG|SYCP2|PRDM1|SUN2|HSPA2|RPA3	AD0_vs_nonAD0	CD8 T	NS	CD8	AD0_vs_nonAD0
REACTOME_RESOLUTION_OF_SISTER_CHROMATID_COHESION	0.0971787	0.908081	0.257206	-0.606459	-1.3689	122	RANBP2|CENPU|NUP98|PPP2R1B|KIF2A|CENPN|CENPC|PAFAH1B1|ITGB3BP|SKA2|XPO1|AHCTF1|CENPM|MIS12|STAG1|KNL1|TAOK1|CKAP5|KIF18A|CLASP2|NUP85|SGO2|TUBB4B|ZWILCH|NDE1|CENPS|NUP107|NSL1|CLIP1|NDEL1|SPDL1|PDS5B|DYNLL2|PPP2CA|CENPE|DYNC1LI1|ZW10|NUF2|CENPQ|SGO1|SKA1|CENPK|PPP2R5A|WAPL|RAD21|CLASP1|RCC2|PDS5A|TUBA1B|B9D2|NUDC|NDC80|TUBB2A|ZWINT|TUBB6|SMC1A	AD0_vs_nonAD0	CD8 T	NS	CD8	AD0_vs_nonAD0
REACTOME_RESPIRATORY_ELECTRON_TRANSPORT	0.261364	0.908081	0.0962406	0.571499	1.17	154	MT-ND3|MT-CYB|MT-ND2|MT-CO1|MT-ND1|NDUFA3|NDUFAF8|SDHA|ETFB|PET100|MT-CO3|MT-CO2|COX6C|NDUFA13|NDUFC2|NDUFS6|COX7A2|COX20|NDUFA7|TIMM21|NDUFB1|DMAC1|NDUFA1|SDHD|SLC25A12|PET117|PNKD|NDUFC1|COA5|COX7A2L|UQCR11|NDUFS8|COX6B1|NDUFA4|COX7C|NDUFA6|UQCRQ|SURF1|UQCRC2|UQCR10|NDUFA11|COX6A1|NDUFV2|NDUFA2|TRAP1|NDUFB7|NDUFB8|NDUFB3|MT-ND5|COX19|NDUFV3|SLC25A11|NDUFA12|COX17|UQCC2|NDUFB4|SLC25A13|NDUFB5|FXN	AD0_vs_nonAD0	CD8 T	NS	CD8	AD0_vs_nonAD0
REACTOME_RESPIRATORY_SYNCYTIAL_VIRUS_INFECTION_PATHWAY	0.690625	0.914197	0.0857844	-0.36576	-0.819635	105	NCL|IFIH1|SPCS3|JAK1|EIF2AK2|HSP90AB1|MED14|XPO1|MED27|IFNAR1|ELOC|MED17|MED13|CDK19|HERC5|PPP1CB|TLR6|MED1|TLR2|IFNAR2|MED30|BCAP31|BECN1|RAB5A|IRF3|MED26|SPCS2|CCNC|CD14|CUL5|ARIH1|MED29|TLR3|EP300|GPC2|MED9	AD0_vs_nonAD0	CD8 T	NS	CD8	AD0_vs_nonAD0
REACTOME_RESPONSE_TO_ELEVATED_PLATELET_CYTOSOLIC_CA2	0.101449	0.908081	0.166934	0.691196	1.3899	125	CTSW|CD9|CFD|CLU|VEGFB|CD63|A1BG|TMSB4X|TIMP1|TTN|ACTN4|CFL1|HABP4|QSOX1	AD0_vs_nonAD0	CD8 T	NS	CD8	AD0_vs_nonAD0
REACTOME_RHOA_GTPASE_CYCLE	0.623377	0.908081	0.0523759	0.437387	0.886904	149	ARHGEF12|ARHGAP4|PKN1|STOM|RHPN1|FMNL3|AAAS|HMOX2|BCR|PREX1|PLEKHG4|DEF6|MYO9B|ARHGDIB|ARHGEF1|ARHGAP1|CCDC115|SNAP23|ABR|C1QBP|PLEKHG5|MCF2L|ARHGEF2|VAV2|ARHGDIA|OBSCN|RASGRF2|RTKN|ARHGEF5|VAPB|ARAP1|ARHGAP10|ARHGAP18|DDRGK1|ACBD5|FLOT1|ARHGAP22|FLOT2|RHOA	AD0_vs_nonAD0	CD8 T	NS	CD8	AD0_vs_nonAD0
REACTOME_RHOB_GTPASE_CYCLE	0.445669	0.908081	0.0727141	0.522961	1.00505	69	ARHGEF12|PKN1|STOM|BCR|PREX1|MYO9B|ARHGEF1|ARHGAP1|SNAP23|ABR|MCF2L|ARHGEF2|VAV2|RTKN|ARHGEF5	AD0_vs_nonAD0	CD8 T	NS	CD8	AD0_vs_nonAD0
REACTOME_RHOC_GTPASE_CYCLE	0.296875	0.908081	0.0943564	0.599058	1.15228	74	RHOC|ARHGEF12|PKN1|STOM|FMNL3|BCR|PREX1|MYO9B|ARHGEF1|ARHGAP1|ABR|C1QBP|MCF2L|VAV2|ARHGDIA|RTKN|ARHGEF5|VAPB	AD0_vs_nonAD0	CD8 T	NS	CD8	AD0_vs_nonAD0
REACTOME_RHOD_GTPASE_CYCLE	0.204787	0.908081	0.158514	-0.570565	-1.20938	53	TMPO|PIK3R1|EFHD2|PGRMC2|VRK2|CPNE8|ARHGAP12|VANGL1|LBR|WHAMM|HINT2|DIAPH2|VAMP3|ARHGAP35|ARHGAP32|PAK6|DIAPH1|PIK3R2|ARHGAP5|SLC4A7|ARHGAP26	AD0_vs_nonAD0	CD8 T	NS	CD8	AD0_vs_nonAD0
REACTOME_RHOG_GTPASE_CYCLE	0.154054	0.908081	0.186433	-0.605872	-1.30982	72	TRIO|TMPO|ARFGAP3|VAV3|PIK3R1|PGRMC2|VRK2|RHOG|VANGL1|LBR|PAK2|ANKLE2|DOCK2|NDUFS3|TFRC|VAMP3|ARHGAP35|CDC42|NDUFA5|PLEKHG3|ARHGAP32|KALRN|MPP7|VAV1|ARHGAP5|YKT6|LEMD3|IQGAP2|ITSN1|LETM1|STBD1	AD0_vs_nonAD0	CD8 T	NS	CD8	AD0_vs_nonAD0
REACTOME_RHOJ_GTPASE_CYCLE	0.494737	0.908081	0.0949752	-0.432817	-0.926096	55	TRIO|TMPO|PIK3R1|CPNE8|VANGL1|PAK2|WASL|DOCK8|TFRC|VAMP3|ARHGAP35|CDC42|SCRIB|ARHGAP32|ARL13B|MPP7|PIK3R2|ARHGAP5|SLC4A7|ARHGAP26|ARHGEF7	AD0_vs_nonAD0	CD8 T	NS	CD8	AD0_vs_nonAD0
REACTOME_RHOQ_GTPASE_CYCLE	0.412338	0.908081	0.0782955	0.539141	1.0281	59	ARHGAP33|GIT1|RHOQ|STOM|WWP2|CDC42EP3|PREX1|ARHGAP1|TRIP10|SNAP23|RAB7A|OBSCN|ARHGEF9|GFOD1	AD0_vs_nonAD0	CD8 T	NS	CD8	AD0_vs_nonAD0
REACTOME_RHO_GTPASES_ACTIVATE_FORMINS	0.602649	0.908081	0.0968878	-0.405139	-0.907019	136	RANBP2|CENPU|NUP98|PPP2R1B|RAC1|SRGAP2|FMNL2|KIF2A|RHOB|CENPN|CENPC|PAFAH1B1|ITGB3BP|SKA2|XPO1|AHCTF1|CENPM|MIS12|KNL1|TAOK1|CKAP5|KIF18A|CLASP2|NUP85|DIAPH2|SGO2|TUBB4B|ZWILCH|CDC42|NDE1|CENPS|NUP107|NSL1|DAAM1|CLIP1|NDEL1|SPDL1|DYNLL2|PPP2CA|CENPE|DYNC1LI1|ZW10|NUF2|CENPQ|DIAPH1|DVL2|SGO1|SKA1|CENPK|PPP2R5A	AD0_vs_nonAD0	CD8 T	NS	CD8	AD0_vs_nonAD0
REACTOME_RHO_GTPASE_CYCLE	0.531131	0.908081	0.0538979	0.435946	0.96887	446	UBXN11|RHOC|ARHGEF12|ARHGAP33|PLXND1|ARHGAP4|NCK1|NCF1|WASF1|DBN1|PKN1|GIT1|NCF4|RAC2|RHOQ|STOM|ACTG1|RHPN1|FMNL3|WWP2|FGD3|SRGAP3|AAAS|FMNL1|ZAP70|CDC37|WAS|FARP2|TRA2B|ACTB|MOSPD2|CDC42EP3|CAPZB|HMOX2|BCR|PREX1|FNBP1L|CYFIP1|PTK2B|PLEKHG4|DEF6|CYBA|MYO9B|PEAK1|ZNF512B|NCK2|ARHGDIB|FRS3|NISCH|ARHGEF1|NOXA1|ARHGAP1|CCDC115|TRIP10|SH3BP1|SNAP23|RAB7A|ABR|CPSF7|C1QBP|RRAS2|WIPF1|PLEKHG5|CKB|MCF2L|R…	AD0_vs_nonAD0	CD8 T	NS	CD8	AD0_vs_nonAD0
REACTOME_RHO_GTPASE_EFFECTORS	0.784232	0.923793	0.0399219	0.386075	0.815897	259	RHOC|LIMK1|NCK1|NCF1|WASF1|PKN1|CENPT|NCF4|CTNNA1|EVL|RAC2|RHOQ|YWHAE|ACTG1|RHPN1|FMNL3|PPP2CB|FMNL1|KLC1|WAS|ACTB|CFL1|ARPC2|CYFIP1|DVL1|MAD1L1|CYBA|MYL6|NOXA1|MAPK3|PRKCA|ACTR3|PFN1|WIPF1|SCAI|KLC2|NUP37	AD0_vs_nonAD0	CD8 T	NS	CD8	AD0_vs_nonAD0
REACTOME_RNA_POLYMERASE_II_PRE_TRANSCRIPTION_EVENTS	0.524496	0.908081	0.0968878	-0.42491	-0.925188	79	GTF2A1|TAF5|NELFCD|ELOA|POLR2B|AFF4|LEO1|POLR2E|ELOC|CCNT1|GTF2H5|CDC73|POLR2K|MLLT3|SUPT16H|POLR2C|GTF2B|CTDP1|TAF4B|POLR2A|NCBP1|CCNH|CDK7|GTF2E2|POLR2F|ERCC2|TBP|CCNK|EAF1|TAF1|CTR9|IWS1|SUPT5H|TAF15|NELFB|TAF7|TCEA1	AD0_vs_nonAD0	CD8 T	NS	CD8	AD0_vs_nonAD0
REACTOME_RNA_POLYMERASE_II_TRANSCRIBES_SNRNA_GENES	0.279006	0.908081	0.13649	-0.508776	-1.10863	74	ELL2|GTF2A1|TAF5|INTS4|RPRD2|POLR2B|POLR2E|POU2F1|ZNF143|CCNT1|SNAPC1|INTS5|POLR2K|NABP2|INTS6|INTS8|RPAP2|POLR2C|GTF2B|POLR2A|NCBP1|INTS9|CDK7|ICE1|GTF2E2|POLR2F	AD0_vs_nonAD0	CD8 T	NS	CD8	AD0_vs_nonAD0
REACTOME_RNA_POLYMERASE_II_TRANSCRIPTION_TERMINATION	0.429752	0.908081	0.106323	-0.452811	-0.970432	66	U2AF1|SRSF6|SRSF2|PAPOLA|CPSF2|FYTTD1|DHX38|SRSF4|THOC2	AD0_vs_nonAD0	CD8 T	NS	CD8	AD0_vs_nonAD0
REACTOME_ROLE_OF_LAT2_NTAL_LAB_ON_CALCIUM_MOBILIZATION	3.80891e-08	2.31155e-06	0.719513	-0.957646	-2.06579	71	IGLV2-14|PIK3R1	AD0_vs_nonAD0	CD8 T	Down	CD8	AD0_vs_nonAD0
REACTOME_ROLE_OF_PHOSPHOLIPIDS_IN_PHAGOCYTOSIS	3.96589e-08	2.31155e-06	0.719513	-0.931449	-2.03752	82	IGLV2-14|PIK3R1	AD0_vs_nonAD0	CD8 T	Down	CD8	AD0_vs_nonAD0
REACTOME_RRNA_MODIFICATION_IN_THE_NUCLEUS_AND_CYTOSOL	0.361979	0.908081	0.113787	-0.484031	-1.03532	54	PWP2|WDR36|NOP14|RRP36|HEATR1|UTP6|PNO1|UTP15|WDR75|BMS1|IMP3|THUMPD1|DIMT1|DDX49|DHX37|DDX52|SNU13|NOL11|UTP14A|BUD23|RCL1|WDR43|IMP4|WDR3|DCAF13	AD0_vs_nonAD0	CD8 T	NS	CD8	AD0_vs_nonAD0
REACTOME_RRNA_PROCESSING	0.608563	0.908081	0.0916795	-0.386596	-0.871284	116	PWP2|NCL|PRORP|MPHOSPH6|WDR36|NOP14|RRP36|HEATR1|UTP6|PNO1|UTP15|WDR75|BMS1|WDR18|IMP3|DIS3|THUMPD1|TSR1|EXOSC4|DIMT1|RIOK3|EXOSC9|DDX49|SENP3|DHX37|EBNA1BP2|DDX52|EXOSC1|MTREX|CSNK1D|EXOSC2|SNU13|NOL11|UTP14A|EXOSC7|BUD23|RCL1|WDR43|WDR12|IMP4|EXOSC3|WDR3|MRM3|DCAF13	AD0_vs_nonAD0	CD8 T	NS	CD8	AD0_vs_nonAD0
REACTOME_RSV_HOST_INTERACTIONS	0.737003	0.923793	0.0473534	0.405383	0.786628	83	MED16|ISG15|TYK2|MED20|MED24|MED10|MED28|MED8|MED15|MED11|ELOB	AD0_vs_nonAD0	CD8 T	NS	CD8	AD0_vs_nonAD0
REACTOME_RUNX1_REGULATES_TRANSCRIPTION_OF_GENES_INVOLVED_IN_DIFFERENTIATION_OF_HSCS	0.869291	0.923793	0.0411544	0.358369	0.688727	69	TCF3|PSMB8|SEM1|PSMB10|PSMD13|PSMD8|MNAT1|PSMC3|PSMF1|PSMA6|LDB1|PSME2|PSMC5|PSMB1|PSMB9|PSMD14|PSMA5|PSMB2|PSME1|PSMD10|PSMD11|UBC|PSME4|PSMA2|PSMB3|PSMC4|PSMD9|PSME3|PSMA4	AD0_vs_nonAD0	CD8 T	NS	CD8	AD0_vs_nonAD0
REACTOME_SARS_COV_1_HOST_INTERACTIONS	0.198433	0.908081	0.159647	-0.557163	-1.19648	61	ITCH|IFIH1|NPM1|TBK1|RUNX1|YWHAZ|NFKB1|IKBKE|RIPK1|SMAD4|PDPK1|IRF3|PPIG|TOMM70|KPNA2|EP300|EEF1A1	AD0_vs_nonAD0	CD8 T	NS	CD8	AD0_vs_nonAD0
REACTOME_SARS_COV_1_INFECTION	0.8125	0.923793	0.0770737	-0.335364	-0.751098	106	ITCH|IFIH1|NPM1|TBK1|RUNX1|CANX|YWHAZ|NFKB1|IKBKE|ST6GALNAC4|CTSL|RIPK1|SMAD4|PARP9|PDPK1|ST6GAL1|PIK3R4|ST3GAL2|BECN1|IRF3|PPIG|RB1|TOMM70|PARP14|ST6GALNAC2|KPNA2|EP300|EEF1A1|PIK3C3|PARP4	AD0_vs_nonAD0	CD8 T	NS	CD8	AD0_vs_nonAD0
REACTOME_SARS_COV_2_ACTIVATES_MODULATES_INNATE_AND_ADAPTIVE_IMMUNE_RESPONSES	0.2875	0.908081	0.143759	-0.496497	-1.11127	110	HLA-C|RANBP2|NUP98|IFIH1|JAK1|TPR|TBK1|HSP90AB1|IKBKE|HLA-G|PTPN11|IFNAR1|IKBKG|TAB3|NUP58|NUP62|RIPK2|NUP153|SEC24B|SEC24D|NUP85|PIK3R4|NUP210|NUP54|HLA-A|NUP50|TLR2|IFNAR2|NUP107|G3BP1|NUP214|BECN1|IRF3|IL17RA	AD0_vs_nonAD0	CD8 T	NS	CD8	AD0_vs_nonAD0
REACTOME_SARS_COV_2_HOST_INTERACTIONS	0.587248	0.908081	0.0992333	-0.398806	-0.902881	154	HLA-C|RANBP2|NUP98|VPS41|IFIH1|JAK1|TPR|TBK1|HSP90AB1|YWHAZ|IKBKE|HLA-G|PTPN11|IFNAR1|IKBKG|TAB3|NUP58|NUP62|RIPK2|NUP153|SEC24B|PDPK1|SEC24D|NUP85|PIK3R4|NUP210|NUP54|HLA-A|NUP50|GEMIN5|TLR2|IFNAR2|NUP107|G3BP1|NUP214|BECN1|IRF3|IL17RA|SNRPD3|TOMM70|DDX20|GEMIN2|VPS18|KPNA2|SEC24A	AD0_vs_nonAD0	CD8 T	NS	CD8	AD0_vs_nonAD0
REACTOME_SARS_COV_2_INFECTION	0.817056	0.923793	0.0377705	0.375107	0.790557	249	PARP10|PARP6|ISG15|AKT1|GANAB|VPS16|MGAT4B|PARP8|YWHAE|ANO5|GALNT1|TYK2|MAN1B1|AAAS|UBE2V1|POM121|CHMP6|HLA-E|AKT2|ANO9|CHMP4A|MAGT1|SNRPE|ZDHHC2|UBE2N|SRPK2|ST3GAL4|IL17RC|STAT1|SNRPD1|CHMP2B|NUP155|PRMT1|CHMP2A|TKFC|GEMIN7|SNRPB|VPS11|DDX5|SNRPG|PTPN6|PRKCSH|NUP37|CRB3|SNRPF|ZDHHC8|FURIN|SEC24C|SAR1B|HAVCR1|NUP43|GOLGA7|CHMP4B|RAE1|NLRP3|ST3GAL1|CHMP3|RPN1|MGAT5|SNRPD2|TRAF3|IRAK1|TAB1|MGAT1	AD0_vs_nonAD0	CD8 T	NS	CD8	AD0_vs_nonAD0
REACTOME_SARS_COV_INFECTIONS	0.122827	0.908081	0.287805	-0.506646	-1.29273	421	IGLV2-14|ITCH|S1PR1|HLA-C|RANBP2|NUP98|VPS41|IFIH1|NPM1|ATP1B3|JAK1|TPR|CUL3|TBK1|RUNX1|CANX|HSP90AB1|SAP30|ISCU|ITGA4|YWHAZ|NFKB1|IKBKE|HLA-G|NR3C1|MAN2A1|PTPN11|IFNAR1|IKBKG|CYSLTR1|ST6GALNAC4|CTSL|TAB3|ZDHHC3|RIPK1|NUP58|SMAD4|NUP62|PARP9|ZDHHC20|RBBP7|RIPK2|NUP153|SEC24B|PDPK1|ZDHHC5|FUT8|PTGES3|ROCK1|SEC24D|NUP85|ST6GAL1|PIK3R4|NUP210|NUP54|GATAD2B|KDM1A|HLA-A|NUP50|GEMIN5|TLR2|AP2S1|IFNAR2|…	AD0_vs_nonAD0	CD8 T	NS	CD8	AD0_vs_nonAD0
REACTOME_SCAVENGING_OF_HEME_FROM_PLASMA	1.34427e-16	5.48463e-14	1.04763	-0.987803	-2.12852	69	IGLV2-14	AD0_vs_nonAD0	CD8 T	Down	CD8	AD0_vs_nonAD0
REACTOME_SCF_BETA_TRCP_MEDIATED_DEGRADATION_OF_EMI1	0.436893	0.908081	0.0751182	0.523566	0.995249	54	PSMB8|SEM1|PSMB10|PSMD13|FZR1|PSMD8|PSMC3|PSMF1|PSMA6|PSME2|PSMC5|PSMB1|PSMB9|PSMD14|PSMA5|PSMB2|PSME1|PSMD10|PSMD11|UBC|PSME4|PSMA2|PSMB3|PSMC4|PSMD9|PSME3|PSMA4|UBA52|PSMC6|PSMA8	AD0_vs_nonAD0	CD8 T	NS	CD8	AD0_vs_nonAD0
REACTOME_SCF_SKP2_MEDIATED_DEGRADATION_OF_P27_P21	0.628247	0.908081	0.0574877	0.446957	0.852314	59	PSMB8|SEM1|PSMB10|PSMD13|PSMD8|PSMC3|PSMF1|PSMA6|PSME2|PSMC5|PSMB1|PSMB9|PSMD14|PSMA5|PSMB2|PSME1|PSMD10|PSMD11|UBC|PSMA2|PSMB3|PSMC4|PSMD9|CDK2|PSME3|PSMA4|CCNE1|UBA52	AD0_vs_nonAD0	CD8 T	NS	CD8	AD0_vs_nonAD0
REACTOME_SELECTIVE_AUTOPHAGY	0.380282	0.908081	0.115734	-0.455169	-1.00885	86	PARK7|OPTN|TBK1|ATM|PRKAB2|UBE2D3|ATG9A|NBR1|PRKAG2|TUBB4B|DYNLL2|DYNC1LI1|ARL13B|TOMM70|PGAM5|PINK1|PLIN2|VDAC1|HDAC6	AD0_vs_nonAD0	CD8 T	NS	CD8	AD0_vs_nonAD0
REACTOME_SEMAPHORIN_INTERACTIONS	0.116904	0.908081	0.161979	0.732769	1.40539	64	ITGA1|RHOC|ARHGEF12|PLXND1|LIMK1|FARP2|RRAS|CFL1|CD72	AD0_vs_nonAD0	CD8 T	NS	CD8	AD0_vs_nonAD0
REACTOME_SENSORY_PERCEPTION	0.252022	0.908081	0.095288	0.527282	1.13588	312	EPS8L2|NMT2|OTOF|DHRS3|ACTG1|MSN|STX1A|PLB1|CLIC5|ACTB|MYO1C|CAPZB|DNAJC5|LRP12|FNTA|WHRN|PRKCA|PLCB2|LDB1|MPP1|GNB1|RDX|APOA1|MYH9|MYO15A|PLS1	AD0_vs_nonAD0	CD8 T	NS	CD8	AD0_vs_nonAD0
REACTOME_SENSORY_PROCESSING_OF_SOUND	0.271875	0.908081	0.0995791	0.618688	1.19004	74	EPS8L2|OTOF|ACTG1|MSN|STX1A|CLIC5|ACTB|MYO1C|CAPZB|DNAJC5|WHRN|MPP1|RDX|MYH9|MYO15A|PLS1	AD0_vs_nonAD0	CD8 T	NS	CD8	AD0_vs_nonAD0
REACTOME_SENSORY_PROCESSING_OF_SOUND_BY_OUTER_HAIR_CELLS_OF_THE_COCHLEA	0.309061	0.908081	0.0940503	0.602467	1.14523	54	EPS8L2|ACTG1|MSN|CLIC5|ACTB|MYO1C|WHRN|MPP1|RDX|MYH9|MYO15A|PLS1	AD0_vs_nonAD0	CD8 T	NS	CD8	AD0_vs_nonAD0
REACTOME_SEPARATION_OF_SISTER_CHROMATIDS	0.289474	0.908081	0.147331	-0.459651	-1.07428	186	RANBP2|CENPU|NUP98|PPP2R1B|KIF2A|CENPN|CENPC|PAFAH1B1|ITGB3BP|PSMD12|SKA2|XPO1|AHCTF1|CENPM|MIS12|PSMA3|STAG1|KNL1|TAOK1|CKAP5|PSMD1|UBE2D1|KIF18A|CLASP2|NUP85|SGO2|TUBB4B|ZWILCH|NDE1|ANAPC7|CENPS|NUP107|NSL1|CLIP1|NDEL1|SPDL1|PSMB6|PDS5B|DYNLL2|PPP2CA|CENPE|DYNC1LI1|ZW10|NUF2|CENPQ|PSMD2|SGO1|PSMD5|PSMD4|UBE2S|SKA1|CENPK|PPP2R5A|WAPL|RAD21|ANAPC2|PSMA7|CLASP1|RCC2|PTTG1|CDC26|PDS5A|TUBA1B|B9D2|N…	AD0_vs_nonAD0	CD8 T	NS	CD8	AD0_vs_nonAD0
REACTOME_SIGNALING_BY_ALK_IN_CANCER	0.810319	0.923793	0.0426734	0.373231	0.729905	89	PRF1|GZMB|MSN|TYK2|ZAP70|KLC1|IL10RA|LMO7|MCL1|STAT1|FRS3|RRBP1|GCC2|CEBPB|MAPK3	AD0_vs_nonAD0	CD8 T	NS	CD8	AD0_vs_nonAD0
REACTOME_SIGNALING_BY_BRAF_AND_RAF1_FUSIONS	0.768116	0.923793	0.04783	0.397547	0.757441	62	AGTRAP|ARRB1|TENT4A|ACTG1|ACTB|CAMK2G|APBB1IP|MAPK3|ARRB2|ARAF|CSK|RAF1|CAMK2D|TRAK1|KSR1|MPRIP|SND1|MAP2K2|PEBP1	AD0_vs_nonAD0	CD8 T	NS	CD8	AD0_vs_nonAD0
REACTOME_SIGNALING_BY_EGFR	0.240385	0.908081	0.10882	0.651152	1.23642	52	SPRY1|PAG1	AD0_vs_nonAD0	CD8 T	NS	CD8	AD0_vs_nonAD0
REACTOME_SIGNALING_BY_ERBB4	0.0885417	0.908081	0.245042	-0.684864	-1.4649	54	ITCH|KRAS|PIK3R1|WWP1|NCOR1|PIK3CA|STMN1|PSEN1|MXD4|WWOX|DLG4|ESR1|SOS1|GRB2|APOE|ADAM17|PSEN2	AD0_vs_nonAD0	CD8 T	NS	CD8	AD0_vs_nonAD0
REACTOME_SIGNALING_BY_FGFR	0.743119	0.923793	0.0469759	0.400446	0.778931	84	FGFRL1|POLR2I|PPP2CB|POLR2L|POLR2D|MKNK1|FRS3|MAPK3|FGFR1|GTF2F1|HNRNPM|POLR2G	AD0_vs_nonAD0	CD8 T	NS	CD8	AD0_vs_nonAD0
REACTOME_SIGNALING_BY_FGFR2	0.514986	0.908081	0.0946646	-0.432443	-0.931827	69	KRAS|PIK3R1|POLR2B|POLR2E|PTPN11|FGFR2|PIK3CA|POLR2K|TIAL1|BRAF|SOS1|POLR2C|PPP2CA|GRB2|POLR2A|RBFOX2|NCBP1	AD0_vs_nonAD0	CD8 T	NS	CD8	AD0_vs_nonAD0
REACTOME_SIGNALING_BY_FGFR_IN_DISEASE	0.397368	0.908081	0.108394	-0.471294	-1.0108	60	KRAS|PIK3R1|POLR2B|CNTRL|POLR2E|ZMYM2|FGFR2|PIK3CA|POLR2K|TRIM24|SOS1|POLR2C|CUX1|GRB2|POLR2A|NCBP1|STAT5B	AD0_vs_nonAD0	CD8 T	NS	CD8	AD0_vs_nonAD0
REACTOME_SIGNALING_BY_HEDGEHOG	0.536127	0.908081	0.059476	0.470993	0.953493	147	GRK2|PRKACA|ARRB1|GNAS|PSMB8|SEM1|PSMB10|ULK3|ADCY7|EVC|PSMD13|ERLEC1|PSMD8|PSMC3|ARRB2|PSMF1|SMURF2|PSMA6|PSME2|PSMC5|PSMB1|PSMB9|PSMD14|PSMA5|IFT88|DYNC2H1|GAS8|RBX1|PRKAR1B|PRKAR1A|PSMB2|PTCH2|PSME1|TULP3|PRKAR2A|PSMD10|IFT140|DERL2|PSMD11|UBC|FUZ	AD0_vs_nonAD0	CD8 T	NS	CD8	AD0_vs_nonAD0
REACTOME_SIGNALING_BY_INSULIN_RECEPTOR	0.628571	0.908081	0.0860347	-0.385365	-0.842285	77	KRAS|PIK3R1|ATP6V1C1|PTPN11|FGFR2|IDE|PIK3CA|PDPK1|PDE3B|PIK3R4|SOS1|ATP6V0C|GRB2|PIK3R2|ATP6V1D|PIK3C3|ATP6V1H	AD0_vs_nonAD0	CD8 T	NS	CD8	AD0_vs_nonAD0
REACTOME_SIGNALING_BY_INTERLEUKINS	0.327827	0.908081	0.0774768	0.486781	1.08243	448	HAVCR2|LGALS9|IL2|PRKACA|IL2RB|POMC|CSF1|AKT1|CCL3|MAPKAPK3|PDCD4|GSTO1|CISH|PSMB8|PIK3CD|STX3|TIMP1|BOLA2B|MSN|PTPN23|CCL5|TYK2|STX1A|PPP2CB|UBE2V1|TCP1|IL10RB|PTPN18|IRS2|IL10RA|IL19|IL9R|SEM1|PSMB10|CFL1|DUSP6|MCL1|SNRPA1|PTK2B|LRRC14|PIM1|PSMD13|UBE2N|SIGIRR|IL17RC|HMGB1|STAT1|PSMD8|CCR1|SOCS1|IL18RAP|ALOX5|PSMC3|MAPK3|IL11RA|CRK|PSMF1|IL21R|CCR2|IL4R|IFNL1|STAT6|PTPN6|PSMA6|TNFRSF1B|AIP|FBXW…	AD0_vs_nonAD0	CD8 T	NS	CD8	AD0_vs_nonAD0
REACTOME_SIGNALING_BY_MET	0.681034	0.914197	0.0819779	-0.3757	-0.81756	78	KRAS|PIK3R1|USP8|RAC1|PTPN11|PIK3CA|RAP1A|DOCK7|EPS15|RAB4B|SH3KBP1|SOS1|LRIG1|GRB2	AD0_vs_nonAD0	CD8 T	NS	CD8	AD0_vs_nonAD0
REACTOME_SIGNALING_BY_NOTCH	0.254649	0.908081	0.0982123	0.569361	1.16045	174	RFNG|LFNG|PLXND1|GZMB|ARRB1|AKT1|PSMB8|WWP2|HDAC10|DTX2|ATP2A3|JAG2|HDAC5|SEM1|PSMB10|SNW1|TFDP1|PSMD13|ST3GAL4|STAT1|PSMD8|RBPJ|PSMC3|ARRB2|PSMF1|PSMA6|PSME2|SIRT6|PSMC5|PSMB1|TLE2|TBL1X|PSMB9|PSMD14|PSMA5|NCOR2|NCSTN|TACC3|APH1B|RBX1|FURIN|KAT2A|DLL1|PSENEN|AGO1|POFUT1|YBX1|KAT2B|PSMB2|MFNG|FLT4|PSME1|MYC	AD0_vs_nonAD0	CD8 T	NS	CD8	AD0_vs_nonAD0
REACTOME_SIGNALING_BY_NOTCH1	0.913249	0.936195	0.0389556	0.342654	0.65894	73	ARRB1|HDAC10|DTX2|JAG2|HDAC5|SNW1|RBPJ|ARRB2|TLE2|TBL1X|NCOR2|NCSTN|APH1B|RBX1|KAT2A|DLL1|PSENEN|KAT2B|MYC|UBC|MIB2|HDAC11|DTX4	AD0_vs_nonAD0	CD8 T	NS	CD8	AD0_vs_nonAD0
REACTOME_SIGNALING_BY_NOTCH1_PEST_DOMAIN_MUTANTS_IN_CANCER	0.847403	0.923793	0.0437126	0.371922	0.704517	57	HDAC10|JAG2|HDAC5|SNW1|RBPJ|TBL1X|NCOR2|NCSTN|APH1B|RBX1|KAT2A|DLL1|PSENEN|KAT2B|MYC|UBC|MIB2|HDAC11	AD0_vs_nonAD0	CD8 T	NS	CD8	AD0_vs_nonAD0
REACTOME_SIGNALING_BY_NOTCH4	0.589394	0.908081	0.0572461	0.453258	0.882134	81	AKT1|PSMB8|SEM1|PSMB10|SNW1|PSMD13|PSMD8|RBPJ|PSMC3|PSMF1|PSMA6|PSME2|PSMC5|PSMB1|PSMB9|PSMD14|PSMA5|NCSTN|TACC3|APH1B|RBX1|KAT2A|PSENEN|KAT2B|PSMB2|FLT4|PSME1|PSMD10|PSMD11|UBC|PSMA2|PSMB3|PSMC4|PSMD9|PSME3|PSMA4	AD0_vs_nonAD0	CD8 T	NS	CD8	AD0_vs_nonAD0
REACTOME_SIGNALING_BY_NTRKS	0.765468	0.923793	0.0428451	0.382715	0.771237	128	ID2|MAPKAPK3|AP2A2|PPP2CB|TRIB1|IRS2|EGR1|DUSP6|ID3|JUND|FRS3|DNM2|MAPK3|AP2A1|CRK|EGR3|NTRK1|CDK5|ADORA2A|RAPGEF1|MEF2C|FURIN|MAPK12|ARC|RHOA|MAPK11|PPP2R1A|DNM3|AP2M1	AD0_vs_nonAD0	CD8 T	NS	CD8	AD0_vs_nonAD0
REACTOME_SIGNALING_BY_NUCLEAR_RECEPTORS	0.309278	0.908081	0.145516	-0.449904	-1.07954	231	KRAS|UHMK1|GTF2A1|PIK3R1|MYB|PIK3R3|ZDHHC7|TNRC6C|RUNX1|HSP90AB1|KDM3A|ESR2|POLR2B|XPO1|TGFA|POLR2E|POU2F1|CXXC5|YY1|CCNT1|NCOR1|PPID|STAG1|PIK3CA|STRN|POLR2K|PDPK1|NRIP1|RDH14|PTGES3|MYLIP|NCOA3|RDH10|ZNF217|FABP5|KDM1A|MED1|ARL4C|AGO3|AKR1C3|CALM1|PDHX|SCD|ESR1|CREB1|FKBP4|GNB4|KDM4A|NCOA1|AGO4|APOC1|EEPD1|POLR2C|AGO2|TNRC6B|APOE|POLR2A|TBL1XR1|PIK3R2|KAT5|KPNA2|EP300|KCTD6|RAD21	AD0_vs_nonAD0	CD8 T	NS	CD8	AD0_vs_nonAD0
REACTOME_SIGNALING_BY_PDGF	0.391586	0.908081	0.0808589	0.549204	1.04325	58	COL6A2|NCK1|COL6A1|STAT1|NCK2|THBS4|CRK|STAT6	AD0_vs_nonAD0	CD8 T	NS	CD8	AD0_vs_nonAD0
REACTOME_SIGNALING_BY_PTK6	0.478723	0.908081	0.0975449	-0.441272	-0.935327	53	KRAS|SFPQ|RAC1|NR3C1|CDK4|ARHGAP35|HIF1A	AD0_vs_nonAD0	CD8 T	NS	CD8	AD0_vs_nonAD0
REACTOME_SIGNALING_BY_ROBO_RECEPTORS	0.514409	0.908081	0.0613026	0.470742	0.950477	131	PRKACA|NCK1|PSMB8|EVL|SRGAP3|SEM1|PSMB10|ROBO3|PSMD13|MYO9B|MAGOHB|NCK2|PSMD8|PSMC3|PRKCA|ELOB|PFN1|PSMF1|PSMA6|LDB1|PSME2|VASP|PSMC5|PSMB1|ZSWIM8|CAP1|PSMB9|PFN2|PSMD14|PSMA5|UPF2|RBX1|AKAP5|CASC3|EIF4A3|PSMB2|RHOA|PSME1|NCBP2|PRKAR2A|PSMD10	AD0_vs_nonAD0	CD8 T	NS	CD8	AD0_vs_nonAD0
REACTOME_SIGNALING_BY_TGFB_FAMILY_MEMBERS	0.785612	0.923793	0.0416557	0.381255	0.776292	151	TCF3|ARRB1|TIMP1|ACVR2A|LTBP2|ACVR2B|NEDD8|DRAP1|BAMBI|TIMP2|SNW1|LTBP3|TFDP1|FKBP1A|STAT1|MAPK3|ARRB2|LTBP4|SMAD2|SMURF2|CDKN2B|FSTL3|NCOR2|F11R|NCSTN|NEDD4L|APH1B|FURIN|PSENEN|AGO1|YBX1|RHOA|PPP1R15A|MYC|CCNT2|STUB1|ACVR1B|BMPR2|RARA|SKI|CBL|UBC	AD0_vs_nonAD0	CD8 T	NS	CD8	AD0_vs_nonAD0
REACTOME_SIGNALING_BY_TGF_BETA_RECEPTOR_COMPLEX	0.422741	0.908081	0.111011	-0.439993	-0.982392	93	UCHL5|SKIL|TGIF1|SMURF1|TGFBR3|RNF111|UBE2D3|USP15|TGFBR2|ZFYVE9|XPO1|CCNT1|NCOR1|SMAD4|UBE2D1|PPP1CB|TRIM33|TGIF2|MTMR4|PPM1A|PARP1|E2F5|ITGAV|CCNC	AD0_vs_nonAD0	CD8 T	NS	CD8	AD0_vs_nonAD0
REACTOME_SIGNALING_BY_THE_B_CELL_RECEPTOR_BCR	0.00127386	0.0371239	0.45506	-0.755574	-1.74201	165	IGLV2-14|KRAS|REL|PIK3R1|NFATC2|NFKBIE|PSMD12|NFKB1|CUL1|IKBKG|PSMA3|MALT1|RASGRP3|PSMD1|ITPR2|BLK	AD0_vs_nonAD0	CD8 T	Down	CD8	AD0_vs_nonAD0
REACTOME_SIGNALING_BY_TYPE_1_INSULIN_LIKE_GROWTH_FACTOR_1_RECEPTOR_IGF1R	0.303342	0.908081	0.125033	-0.518682	-1.09148	50	KRAS|PIK3R1|PTPN11|FGFR2|PIK3CA|PDPK1|PDE3B|PIK3R4|SOS1|GRB2|PIK3R2|PIK3C3	AD0_vs_nonAD0	CD8 T	NS	CD8	AD0_vs_nonAD0
REACTOME_SIGNALING_BY_VEGF	0.260997	0.908081	0.0982123	0.595621	1.18781	105	PRR5|VEGFB|PRKACA|NCK1|NCF1|WASF1|AKT1|MAPKAPK3|NCF4|CTNNA1|ACTG1|SH2D2A|AKT2|ACTB|CYFIP1|PTK2B|CYBA|AHCYL1|NCK2|TRIB3|PRKCA|CRK|MLST8	AD0_vs_nonAD0	CD8 T	NS	CD8	AD0_vs_nonAD0
REACTOME_SIGNALING_BY_WNT	0.933426	0.945007	0.0318535	0.336066	0.709531	266	CTBP1|AKT1|PSMB8|RAC2|AP2A2|WNT10B|PRKG2|PPP2CB|RUNX3|PLCB3|AKT2|PYGO2|CSNK1E|SEM1|PSMB10|RYK|ROR2|CTNNBIP1|TCF7|DVL1|PSMD13|PSMD8|VPS29|AXIN1|PSMC3|WNT1|ARRB2|AP2A1|PRKCA|CSNK1G2|PFN1|PSMF1|SMURF2|PSMA6|PLCB2|PSME2|PSMC5|PSMB1|TLE2|GNB1|PSMB9|PSMD14|PSMA5|ITPR1|FRAT2|RBX1|CLTB|AGO1|PSMB2|NFATC1|RBBP5|RHOA|TLE5|PPP2R1A|PSME1|MYC|GNG10|PSMD10|AP2M1|BCL9	AD0_vs_nonAD0	CD8 T	NS	CD8	AD0_vs_nonAD0
REACTOME_SLC_MEDIATED_TRANSMEMBRANE_TRANSPORT	0.120112	0.908081	0.149208	0.608192	1.27218	236	SLC25A29|SLC7A5|SLC40A1|SLC44A5|SLC44A2|SLC27A1|SLC26A11|SLC39A3|SLC39A1|SLC16A10|SLC41A2|EMB|SLC8B1|SLC4A8|SRI|SLC14A1|SLC2A6|SLC43A1|SLC35A2|SLC4A2|SLC15A4|SLC43A2|SLC29A2|SLC22A1|SLC5A5|SLC29A3|SLC39A4|SLC4A10|SLC2A11|SLC22A5|SLC11A1|SLC13A3|SLC50A1|SLC11A2	AD0_vs_nonAD0	CD8 T	NS	CD8	AD0_vs_nonAD0
REACTOME_SLC_TRANSPORTER_DISORDERS	0.611594	0.908081	0.0883594	-0.389845	-0.868668	94	RANBP2|NUP98|TPR|NUP58|NUP62|NUP153|NUP85|NUP210|SLC9A6|NUP54|SLC24A1|NUP50|NUP107|NUP214|SLC9A9|SLC16A1|SLC4A4|SLC17A5	AD0_vs_nonAD0	CD8 T	NS	CD8	AD0_vs_nonAD0
REACTOME_SNRNP_ASSEMBLY	0.476562	0.908081	0.096563	-0.438982	-0.938967	54	RANBP2|NUP98|TPR|NUP58|NUP62|NUP153|NUP85|NUP210|NUP54|TGS1|NUP50|GEMIN5|NUP107|NUP214|SNRPD3|DDX20|GEMIN2|NCBP1	AD0_vs_nonAD0	CD8 T	NS	CD8	AD0_vs_nonAD0
REACTOME_SOMITOGENESIS	0.494792	0.908081	0.0943564	-0.427502	-0.914411	54	EPHA4|LEF1|PSMD12	AD0_vs_nonAD0	CD8 T	NS	CD8	AD0_vs_nonAD0
REACTOME_SPHINGOLIPID_METABOLISM	0.120588	0.908081	0.153159	0.694051	1.38167	102	SMPD3|CTSA|ORMDL3|ARSA|ORMDL1|SMPD1|HEXA|GM2A|ARSG|B4GALT5|CERS4|PLPP1|CERS5|CSNK1G2|SPHK2|PRKD2|ARSD|GLB1L|SPTLC2|VAPB|ORMDL2|ST3GAL5|ST6GALNAC6	AD0_vs_nonAD0	CD8 T	NS	CD8	AD0_vs_nonAD0
REACTOME_STABILIZATION_OF_P53	0.66343	0.914197	0.054794	0.431412	0.818692	56	PSMB8|SEM1|PSMB10|PSMD13|PSMD8|PSMC3|PSMF1|PSMA6|PSME2|PSMC5|PSMB1|PSMB9|PSMD14|PSMA5|PSMB2|PSME1|PSMD10|PSMD11|UBC|PSME4|PSMA2|PSMB3|PSMC4|PSMD9|PSME3|PSMA4|UBA52	AD0_vs_nonAD0	CD8 T	NS	CD8	AD0_vs_nonAD0
REACTOME_STIMULI_SENSING_CHANNELS	0.670088	0.914197	0.0497903	0.418488	0.834567	105	TRPM2|STOM|ANO5|RYR1|ANO9|SRI|BEST4|ASPH|TRPC3|RYR2|RIPK3|RAF1|BEST1|NEDD4L|MCOLN2|TPCN1|TSC22D3|TTYH2|UBC|SCNN1D	AD0_vs_nonAD0	CD8 T	NS	CD8	AD0_vs_nonAD0
REACTOME_SUMOYLATION	0.379538	0.908081	0.126876	-0.431398	-1.00347	174	PARK7|RANBP2|CASP8AP2|NUP98|SMC5|NPM1|ZNF131|TPR|EIF2AK2|RNF168|SENP5|NSMCE2|IKBKE|NR3C1|HNRNPC|SP3|XPC|IKBKG|NR4A2|STAG1|NUP58|NUP62|NUP153|UHRF2|NRIP1|XRCC4|TP53|PHC3|BLM|NUP85|TOP2B|NUP210|NUP54|NUP50|PPARA|TP53BP1|NSMCE1|PIAS4|NUP107|RPA1|NUP214|ESR1|NCOA1|DNMT1|PARP1|SATB1|HNRNPK|SMC6|SP100|SAFB|EP300|DDX17|EID3|AURKA|TRIM27|TOP1|RAD21|BRCA1|HDAC4|NUP93|CBX5|PIAS3|PIAS2|SUZ12|CREBBP|UBE2I|CH…	AD0_vs_nonAD0	CD8 T	NS	CD8	AD0_vs_nonAD0
REACTOME_SUMOYLATION_OF_CHROMATIN_ORGANIZATION_PROTEINS	0.787565	0.923793	0.0691198	-0.357348	-0.770742	57	RANBP2|NUP98|TPR|NUP58|NUP62|NUP153|PHC3|NUP85|NUP210|NUP54|NUP50|NUP107|NUP214|SATB1|HDAC4|NUP93|CBX5|PIAS2|SUZ12|UBE2I|CHD3|CBX8	AD0_vs_nonAD0	CD8 T	NS	CD8	AD0_vs_nonAD0
REACTOME_SUMOYLATION_OF_DNA_DAMAGE_RESPONSE_AND_REPAIR_PROTEINS	0.454286	0.908081	0.105125	-0.442744	-0.967696	77	RANBP2|NUP98|SMC5|TPR|RNF168|NSMCE2|XPC|STAG1|NUP58|NUP62|NUP153|XRCC4|PHC3|BLM|NUP85|NUP210|NUP54|NUP50|NSMCE1|PIAS4|NUP107|RPA1|NUP214|PARP1|SMC6|SP100|EID3|RAD21|BRCA1|NUP93|PIAS2|UBE2I|CBX8|SMC1A|HDAC7|PIAS1|MDC1|SCMH1|BMI1	AD0_vs_nonAD0	CD8 T	NS	CD8	AD0_vs_nonAD0
REACTOME_SWITCHING_OF_ORIGINS_TO_A_POST_REPLICATIVE_STATE	0.502256	0.908081	0.0645031	0.483488	0.948742	91	PSMB8|SEM1|PSMB10|PSMD13|MCM6|FZR1|PSMD8|PSMC3|PSMF1|CDC27|PSMA6|MCM7|PSME2|PSMC5|PSMB1|ANAPC15|PSMB9|PSMD14|PSMA5|CDC16|ANAPC11|RBX1|MCM5|PSMB2|PSME1|PSMD10|PSMD11|UBC|PSME4|ANAPC5|PSMA2|PSMB3|UBE2E1|ORC3|PSMC4|ANAPC16|PSMD9|CDK2|PSME3|MCM4|PSMA4|CCNE1|UBA52|CDT1|ANAPC10|ANAPC1|PSMC6|PSMA8|SKP2	AD0_vs_nonAD0	CD8 T	NS	CD8	AD0_vs_nonAD0
REACTOME_SYNTHESIS_OF_DNA	0.49564	0.908081	0.0635008	0.481508	0.966517	120	PSMB8|POLD4|SEM1|PSMB10|PSMD13|MCM6|FZR1|RFC5|PSMD8|RFC2|PSMC3|PSMF1|RPA3|LIG1|CDC27|PSMA6|MCM7|PSME2|POLE3|PSMC5|PSMB1|DNA2|ANAPC15|PSMB9|PSMD14|PSMA5|POLE|CDC16|ANAPC11|RBX1|MCM5|PSMB2|POLA2|PSME1|PSMD10|PSMD11|UBC|PSME4|ANAPC5|PSMA2|PSMB3|PRIM1|UBE2E1|ORC3|PSMC4|RFC3|ANAPC16|PSMD9|CDK2|PSME3|MCM4|PSMA4|CCNE1|UBA52|CDT1|ANAPC10|ANAPC1|GINS4|PSMC6|PSMA8|SKP2	AD0_vs_nonAD0	CD8 T	NS	CD8	AD0_vs_nonAD0
REACTOME_SYNTHESIS_OF_PIPS_AT_THE_PLASMA_MEMBRANE	0.114362	0.908081	0.216543	-0.650864	-1.37958	53	PIK3R1|PLEKHA1|MTMR8|PIK3R3|PLEKHA5|PTEN|MTMR6|MTMR2|PIK3C2B|PIK3CA|PLEKHA3|SYNJ1|PLEKHA8|PI4K2B|PLEKHA4|PIK3C2A|MTMR1|RAB5A|MTMR9|PIK3CG|RUFY1|INPP4B|PIK3R2	AD0_vs_nonAD0	CD8 T	NS	CD8	AD0_vs_nonAD0
REACTOME_SYNTHESIS_OF_SUBSTRATES_IN_N_GLYCAN_BIOSYTHESIS	0.854604	0.923793	0.0431037	0.362019	0.689756	61	CTSA|NUDT14|GFPT2|DPM3|ST3GAL4|PMM1|FUOM|HK1|GMPPA|GMPPB|AMDHD2|RENBP|ST3GAL5|ST6GALNAC6|ALG5|DHDDS	AD0_vs_nonAD0	CD8 T	NS	CD8	AD0_vs_nonAD0
REACTOME_S_PHASE	0.708807	0.923793	0.0457704	0.409481	0.836178	162	AKT1|PSMB8|POLD4|AKT2|SEM1|PSMB10|TFDP1|PSMD13|MCM6|FZR1|RFC5|PSMD8|RFC2|MNAT1|PSMC3|PSMF1|RPA3|LIG1|CDC27|PSMA6|MCM7|PSME2|POLE3|PSMC5|PSMB1|DNA2|ANAPC15|PSMB9|PSMD14|PSMA5|MAX|POLE|CDC16|ANAPC11|RBX1|MCM5|LIN54|PSMB2|POLA2|PSME1|MYC|PSMD10|PSMD11|UBC|PSME4|LIN52|ANAPC5|PSMA2|PSMB3|PRIM1|UBE2E1|ORC3|PSMC4|RFC3|ANAPC16|SMC3|PSMD9|CDK2|PSME3|MCM4|PSMA4|CCNE1|UBA52|RBL2|CDT1|E2F4|STAG2|AKT3|ANAPC10…	AD0_vs_nonAD0	CD8 T	NS	CD8	AD0_vs_nonAD0
REACTOME_TCF_DEPENDENT_SIGNALING_IN_RESPONSE_TO_WNT	0.776335	0.923793	0.0423318	0.387877	0.788742	169	CTBP1|AKT1|PSMB8|PPP2CB|RUNX3|AKT2|PYGO2|CSNK1E|SEM1|PSMB10|RYK|CTNNBIP1|TCF7|DVL1|PSMD13|PSMD8|AXIN1|PSMC3|WNT1|CSNK1G2|PSMF1|SMURF2|PSMA6|PSME2|PSMC5|PSMB1|TLE2|PSMB9|PSMD14|PSMA5|FRAT2|RBX1|PSMB2|RBBP5|PPP2R1A|PSME1|MYC|PSMD10|BCL9|PIP5K1B|PSMD11|UBC|MEN1|PSME4	AD0_vs_nonAD0	CD8 T	NS	CD8	AD0_vs_nonAD0
REACTOME_TCR_SIGNALING	0.103448	0.908081	0.248911	-0.591257	-1.33817	121	HLA-DQA1|TRAT1|HLA-DQB1|CD4|PTPRC|PIK3R1|HLA-DQA2|PSMD12|NFKB1|PTEN|PAK2|CUL1|HLA-DRB1|IKBKG|PSMA3|MALT1|PIK3CA|RIPK2|PSMD1|PDPK1|UBE2D1	AD0_vs_nonAD0	CD8 T	NS	CD8	AD0_vs_nonAD0
REACTOME_TELOMERE_MAINTENANCE	0.761006	0.923793	0.0471642	0.39552	0.761352	65	POLR2I|NOP10|STN1|POLR2L|POLD4|POLR2D|RFC5|RFC2|RTEL1|RPA3|LIG1|WRN|DNA2|POLR2G|RUVBL2|POLA2|CHTF8|ANKRD28|PRIM1|POLR2H|RFC3|CDK2|TERF2IP|NHP2|TINF2	AD0_vs_nonAD0	CD8 T	NS	CD8	AD0_vs_nonAD0
REACTOME_THE_ROLE_OF_GTSE1_IN_G2_M_PROGRESSION_AFTER_G2_CHECKPOINT	0.569444	0.908081	0.0597318	0.464045	0.894707	76	PSMB8|FKBPL|SEM1|PSMB10|PSMD13|PSMD8|PSMC3|PSMF1|PSMA6|PSME2|PSMC5|PSMB1|PSMB9|PSMD14|PSMA5|PSMB2|PSME1|CCNB1|PSMD10|TUBA8|PSMD11|UBC|PSME4|TUBA1C|PSMA2|PSMB3|PSMC4|TUBA4B|PSMD9|CDK1|PSME3|PSMA4|UBA52|CCNB2|PSMC6|PSMA8	AD0_vs_nonAD0	CD8 T	NS	CD8	AD0_vs_nonAD0
REACTOME_TNFR2_NON_CANONICAL_NF_KB_PATHWAY	0.929955	0.94471	0.0354665	0.324092	0.643905	100	PSMB8|SEM1|PSMB10|PSMD13|PSMD8|TNFSF8|PSMC3|PSMF1|PSMA6|TNFRSF1B|FBXW11|PSME2|PSMC5|PSMB1|TNFSF4|PSMB9|PSMD14|PSMA5|TNFRSF6B|TNFRSF4|PSMB2|PSME1|PSMD10|TRAF3|TNFSF14|PSMD11|TNFSF12|UBC|PSME4|PSMA2|PSMB3|PSMC4|PSMD9|NFKB2|PSME3|PSMA4|TNFRSF1A|UBE2M|UBA52	AD0_vs_nonAD0	CD8 T	NS	CD8	AD0_vs_nonAD0
REACTOME_TNF_SIGNALING	0.275081	0.908081	0.100991	0.624829	1.18574	56	SMPD3|TRAF1|RNF31|RBCK1|FADD|UBE2D2|SHARPIN	AD0_vs_nonAD0	CD8 T	NS	CD8	AD0_vs_nonAD0
REACTOME_TOLL_LIKE_RECEPTOR_9_TLR9_CASCADE	0.839623	0.923793	0.0756946	-0.332359	-0.742592	103	PPP2R1B|NFKB1|CUL1|APP|PELI2|IKBKG|MAP2K4|TAB3|NKIRAS1|RIPK2|TP53|MAPK14|PIK3R4|MEF2A|N4BP1|CREB1|PPP2CA|DUSP4|NKIRAS2|NFKBIB|CD14|MAPK8|MAP3K1|PIK3C3|NLRC5|ECSIT|MYD88	AD0_vs_nonAD0	CD8 T	NS	CD8	AD0_vs_nonAD0
REACTOME_TOLL_LIKE_RECEPTOR_CASCADES	0.533557	0.908081	0.105125	-0.409995	-0.934629	158	OPTN|PPP2R1B|BIRC3|TBK1|NFKB1|UBE2D3|ITGB2|IKBKE|CUL1|PTPN11|APP|PELI2|IKBKG|MAP2K4|CTSL|TAB3|NKIRAS1|RIPK1|BIRC2|CTSB|RIPK2|UBE2D1|TP53|MAPK14|PIK3R4|TLR6|MEF2A|N4BP1|LGMN|TLR2|CREB1|IRF3|PPP2CA|DUSP4|NKIRAS2|NFKBIB|CD14|MAPK8|TLR3|MAP3K1|PTPN4|PIK3C3|NLRC5|ECSIT|TANK|MYD88	AD0_vs_nonAD0	CD8 T	NS	CD8	AD0_vs_nonAD0
REACTOME_TOLL_LIKE_RECEPTOR_TLR1_TLR2_CASCADE	0.90625	0.932934	0.0714786	-0.318414	-0.713536	105	PPP2R1B|NFKB1|CUL1|APP|PELI2|IKBKG|MAP2K4|TAB3|NKIRAS1|RIPK2|TP53|MAPK14|TLR6|MEF2A|N4BP1|TLR2|CREB1|PPP2CA|DUSP4|NKIRAS2|NFKBIB|CD14|MAPK8|MAP3K1|NLRC5|ECSIT|MYD88|IRAK2|ALPK1|MAP2K3|S100A9|USP14	AD0_vs_nonAD0	CD8 T	NS	CD8	AD0_vs_nonAD0
REACTOME_TP53_REGULATES_METABOLIC_GENES	0.382979	0.908081	0.0787114	0.550123	1.06844	82	GSR|MT-CO1|AKT1|MT-CO3|YWHAE|TXN|MT-CO2|COX6C|DDIT4|COX7A2|AKT2|RRAGD|COX7A2L|COX6B1|NDUFA4|COX7C|G6PD|LAMTOR2|MLST8|COX6A1	AD0_vs_nonAD0	CD8 T	NS	CD8	AD0_vs_nonAD0
REACTOME_TP53_REGULATES_TRANSCRIPTION_OF_DNA_REPAIR_GENES	0.587467	0.908081	0.0847985	-0.405628	-0.871066	61	CDK13|NELFCD|ATR|ATM|ELOA|POLR2B|POLR2E|ELOC|MSH2|CCNT1|GTF2H5|POLR2K|TP53|SUPT16H|FANCC|FANCD2|CDK12|POLR2C|CTDP1|POLR2A|CCNH|BRCA1|CDK7|POLR2F|ERCC2	AD0_vs_nonAD0	CD8 T	NS	CD8	AD0_vs_nonAD0
REACTOME_TRANSCRIPTIONAL_ACTIVATION_OF_MITOCHONDRIAL_BIOGENESIS	0.831579	0.923793	0.0672065	-0.348912	-0.746563	55	CAMK4|GABPA|NCOR1|TGS1|MED1|PPARA|TFAM|CALM1|CREB1|NCOA1|TBL1XR1|HELZ2|ALAS1	AD0_vs_nonAD0	CD8 T	NS	CD8	AD0_vs_nonAD0
REACTOME_TRANSCRIPTIONAL_ACTIVITY_OF_SMAD2_SMAD3_SMAD4_HETEROTRIMER	0.457584	0.908081	0.0982123	-0.449077	-0.945006	50	SKIL|TGIF1|RNF111|UBE2D3|CCNT1|NCOR1|SMAD4|UBE2D1|TRIM33|TGIF2|PPM1A|PARP1|E2F5|CCNC	AD0_vs_nonAD0	CD8 T	NS	CD8	AD0_vs_nonAD0
REACTOME_TRANSCRIPTIONAL_REGULATION_BY_MECP2	0.774611	0.923793	0.0699459	-0.363309	-0.779446	59	CAMK4|TNRC6C|LBR|PTEN|NCOR1|AGO3|CALM1|CREB1|AGO4|DGCR8|GAMT|AGO2|TNRC6B|TBL1XR1|PTPN4	AD0_vs_nonAD0	CD8 T	NS	CD8	AD0_vs_nonAD0
REACTOME_TRANSCRIPTIONAL_REGULATION_BY_RUNX1	0.461756	0.908081	0.0656814	0.489827	1.00164	175	LGALS3|ZFPM1|TCF3|IL2|CBX4|RUNX2|CTLA4|SIN3B|PSMB8|CCND3|SMARCD3|SEM1|PSMB10|SETD1B|PSMD13|PSMD8|MNAT1|AXIN1|SMARCE1|PSMC3|PRMT1|PSMF1|PSMA6|PHC2|PHC1|KMT2B|LDB1|PSME2|PSMC5|PSMB1|FOXP3|PSMB9|PSMD14|PSMA5	AD0_vs_nonAD0	CD8 T	NS	CD8	AD0_vs_nonAD0
REACTOME_TRANSCRIPTIONAL_REGULATION_BY_RUNX2	0.373887	0.908081	0.0787114	0.533536	1.06198	115	LGALS3|AKT1|RUNX2|PSMB8|AKT2|SEM1|PSMB10|PSMD13|STAT1|PSMD8|PSMC3|MAPK3|PSMF1|PSMA6|PSME2|PSMC5|PSMB1|PSMB9|MAF|PSMD14|PSMA5|RBX1|PSMB2|PSME1|CCNB1|PSMD10|STUB1|PSMD11|UBC|PPARGC1B	AD0_vs_nonAD0	CD8 T	NS	CD8	AD0_vs_nonAD0
REACTOME_TRANSCRIPTIONAL_REGULATION_BY_RUNX3	0.678571	0.914197	0.0840746	-0.3695	-0.823296	95	KRAS|LEF1|SMURF1|RUNX1|ITGA4|PSMD12|TCF7L2|PSMA3|SPP1|SMAD4|PSMD1|TP53|BCL2L11|CDKN1A|CTNNB1|PSMB6|ITGAL|PSMD2|PSMD5|PSMD4|EP300|BRD2|PSMA7	AD0_vs_nonAD0	CD8 T	NS	CD8	AD0_vs_nonAD0
REACTOME_TRANSCRIPTIONAL_REGULATION_BY_TP53	0.419185	0.908081	0.0667426	0.474493	1.03245	354	IGFBP3|PRR5|GSR|DDB2|CASP10|PERP|MT-CO1|AKT1|MBD3|MT-CO3|YWHAE|TXN|MT-CO2|POLR2I|COX6C|ING5|PPP2CB|DDIT4|POLR2L|COX7A2|AKT2|RRAGD|L3MBTL1|POLR2D|TFDP1|PLK2|TAF10|TAF11|COX7A2L|NDRG1|TRIAP1|RFC5|RFC2|COX6B1|MNAT1|NDUFA4|COX7C|TP53INP1|G6PD|LAMTOR2|PRMT1|PRELID1|PRDM1|MLST8|ELOB|CNOT2|RPA3|COX6A1|CASP6|WRN|GATAD2A|GTF2F1|NELFA	AD0_vs_nonAD0	CD8 T	NS	CD8	AD0_vs_nonAD0
REACTOME_TRANSCRIPTIONAL_REGULATION_OF_WHITE_ADIPOCYTE_DIFFERENTIATION	0.461774	0.908081	0.0694481	0.504107	0.978198	83	MED16|WNT10B|MED20|CCND3|MED24|SMARCD3|ZNF467|MED10|MED28|MED8|SREBF2|MED15|MED11|CEBPB|WNT1|SREBF1|KLF5|TBL1X|MED25|NCOR2|MED18|RELA|MED4	AD0_vs_nonAD0	CD8 T	NS	CD8	AD0_vs_nonAD0
REACTOME_TRANSCRIPTION_COUPLED_NUCLEOTIDE_EXCISION_REPAIR_TC_NER	0.676609	0.914197	0.0524828	0.424582	0.815013	75	POLR2I|POLR2L|POLD4|XPA|POLR2D|RFC5|XAB2|RFC2|MNAT1|PPIE|RPA3|LIG1|POLE3|COPS6|POLR2G|POLE|RBX1|ERCC1|XRCC1|ELL|UBC|POLK|POLR2H|RFC3|GTF2H4|COPS7B|COPS3|UBA52	AD0_vs_nonAD0	CD8 T	NS	CD8	AD0_vs_nonAD0
REACTOME_TRANSCRIPTION_OF_THE_HIV_GENOME	0.523161	0.908081	0.0937465	-0.428435	-0.923192	69	GTF2A1|TAF5|NELFCD|ELOA|POLR2B|POLR2E|ELOC|CCNT1|GTF2H5|POLR2K|SUPT16H|RNGTT|POLR2C|GTF2B|CTDP1|TAF4B|POLR2A|NCBP1|CCNH|CDK7|GTF2E2|POLR2F|ERCC2|TBP|CCNK	AD0_vs_nonAD0	CD8 T	NS	CD8	AD0_vs_nonAD0
REACTOME_TRANSLATION	0.559201	0.908081	0.0568864	0.460992	0.946894	189	MRPS21|SEC61A2|MRPL4|SEC61G|PPA1|SARS2|EIF2B1|MRPL52|MRPL30|MTIF3|MRPS11|MRPL33|MRPL58|MRPL14|MRPS18B|AIMP2|EIF4EBP1|EEF1E1|IARS2|MRPS28|MRPL45|MRPL50|MRPS31|EIF3J|MRPL51|VARS2|EEF1A2|FARSB|MRPS6|EARS2|EIF4H|MRPS34|MRPL47|EIF2B5|MRPS18A|MRPS22|MRPS7|MRPS5|MRPL57|MRPL17|MRPL9|RARS2|ERAL1|EIF5B|MRRF|MRPS27|EEF1D|SRP68|RPN1|MTFMT|EIF2B3|EIF2B4|MRPS14|MRPL15|MRPL24|MRPL35|TSFM|MRPL21|EIF3I	AD0_vs_nonAD0	CD8 T	NS	CD8	AD0_vs_nonAD0
REACTOME_TRANSLATION_OF_SARS_COV_2_STRUCTURAL_PROTEINS	0.377023	0.908081	0.0828962	0.555908	1.05495	56	PARP10|PARP6|GANAB|MGAT4B|PARP8|GALNT1|MAN1B1|MAGT1|ZDHHC2|SRPK2|ST3GAL4|PRMT1|PRKCSH|ZDHHC8|GOLGA7|ST3GAL1|RPN1|MGAT5|MGAT1|UBC|PARP16	AD0_vs_nonAD0	CD8 T	NS	CD8	AD0_vs_nonAD0
REACTOME_TRANSLOCATION_OF_SLC2A4_GLUT4_TO_THE_PLASMA_MEMBRANE	0.876176	0.923793	0.0405756	0.353885	0.681675	70	AKT1|RHOQ|YWHAE|ACTG1|EXOC2|AKT2|ACTB|MYO1C|KIFAP3|RAB4A|SNAP23	AD0_vs_nonAD0	CD8 T	NS	CD8	AD0_vs_nonAD0
REACTOME_TRANSMISSION_ACROSS_CHEMICAL_SYNAPSES	0.69337	0.914197	0.0454968	0.413386	0.870483	254	PRKACA|CACNB1|NAAA|GIT1|AP2A2|CAMKK1|STX1A|CAMKK2|PLCB3|PPM1F|CAMK2G|ABAT|DNAJC5|ADCY7|MAPK3|AP2A1|PRKCA|SLC22A1|LRTOMT|NSF|PLCB2|RASGRF2|GNB1|CAMK2D|PICK1|ARHGEF9|AKAP5|CACNB3|CACNA1A|NCALD|GLUL|PRKAR1B|PRKAR1A|DLG3|PRKAR2A|GLS2|GNG10|AP2M1|VAMP2|PRKAB1|TUBA8|COMT|HRAS|GNAI3|TUBA1C	AD0_vs_nonAD0	CD8 T	NS	CD8	AD0_vs_nonAD0
REACTOME_TRANSPORT_OF_BILE_SALTS_AND_ORGANIC_ACIDS_METAL_IONS_AND_AMINE_COMPOUNDS	0.430534	0.908081	0.0728939	0.527488	1.02219	79	SLC40A1|SLC44A5|SLC44A2|SLC39A3|SLC39A1|SLC41A2|EMB|SLC14A1|SLC22A1|SLC39A4|SLC22A5|SLC11A1|SLC13A3|SLC11A2	AD0_vs_nonAD0	CD8 T	NS	CD8	AD0_vs_nonAD0
REACTOME_TRANSPORT_OF_INORGANIC_CATIONS_ANIONS_AND_AMINO_ACIDS_OLIGOPEPTIDES	0.118871	0.908081	0.155242	0.696111	1.38132	101	SLC25A29|SLC7A5|SLC26A11|SLC16A10|SLC8B1|SLC4A8|SRI|SLC43A1|SLC4A2|SLC15A4|SLC43A2	AD0_vs_nonAD0	CD8 T	NS	CD8	AD0_vs_nonAD0
REACTOME_TRANSPORT_OF_MATURE_TRANSCRIPT_TO_CYTOPLASM	0.327485	0.908081	0.128789	-0.485842	-1.05732	81	U2AF1|SRSF6|SRSF2|RANBP2|NUP98|CPSF2|TPR|FYTTD1|DHX38|SRSF4|THOC2|NUP58|NUP62|NUP153|DDX39B|NUP85|FIP1L1|NUP210|NUP54|NUP50|NUP107|NUP214	AD0_vs_nonAD0	CD8 T	NS	CD8	AD0_vs_nonAD0
REACTOME_TRANSPORT_TO_THE_GOLGI_AND_SUBSEQUENT_MODIFICATION	0.866013	0.923793	0.0760837	-0.332437	-0.777586	181	CTSC|SEC31A|ANK3|ARFGAP3|COG5|SPTAN1|SPTBN1|ST8SIA6|PPP6R3|MIA2|NAPG|COG6|TGFA|MAN2A1|COPG2|GOLGB1|SEC22A|SERPINA1|SEC24B|FUT8|COPB1|USO1|MAN1A2|SEC24D|B4GALT4|DCTN2|ST6GAL1|TUBB4B|ARCN1|CNIH1|COPA|TMEM115|MIA3|TRAPPC6B|ARF4|DYNLL2|DYNC1LI1|TMED10|CTSZ|CSNK1D|MGAT2|RAB1A|TFG|CAPZA1|COG2|SEC24A|MAN1A1|KDELR1|SEC16A	AD0_vs_nonAD0	CD8 T	NS	CD8	AD0_vs_nonAD0
REACTOME_TRANS_GOLGI_NETWORK_VESICLE_BUDDING	0.869702	0.923793	0.0409884	0.35674	0.689192	71	ARRB1|VAMP8|AP1M1|AP1G2|HIP1R|TPD52|DNM2|CHMP2A|SNAP23|BLOC1S1|NECAP1|IGF2R|VAMP7|BLOC1S3|AP4M1|CLTB|AP1B1|SH3D19|DNASE2|HGS|VAMP2|GNS|SNX9|SNAPIN|AP1S1	AD0_vs_nonAD0	CD8 T	NS	CD8	AD0_vs_nonAD0
REACTOME_TRNA_PROCESSING	0.411043	0.908081	0.116234	-0.444782	-1.00082	107	RANBP2|TRDMT1|NUP98|TRMT12|PRORP|TYW5|TPR|ADAT1|TRMT11|URM1|TYW3|POP7|ALKBH8|NUP58|NUP62|NUP153|TP53RK|FAM98B|NUP85|NSUN2|NUP210|NUP54|WDR4|NUP50|THADA|NUP107|NUP214|POP1|RTCB|RAN	AD0_vs_nonAD0	CD8 T	NS	CD8	AD0_vs_nonAD0
REACTOME_TRNA_PROCESSING_IN_THE_NUCLEUS	0.65625	0.914197	0.0787114	-0.389378	-0.842247	58	RANBP2|NUP98|TPR|POP7|NUP58|NUP62|NUP153|FAM98B|NUP85|NUP210|NUP54|NUP50|NUP107|NUP214|POP1|RTCB|RAN	AD0_vs_nonAD0	CD8 T	NS	CD8	AD0_vs_nonAD0
REACTOME_UB_SPECIFIC_PROCESSING_PROTEASES	0.777027	0.923793	0.0835991	-0.349553	-0.797788	160	TRRAP|USP8|BIRC3|CYLD|IFIH1|USP33|PSMD12|PTEN|USP34|USP15|USP11|WDR48|USP47|USP16|IDE|USP3|USP49|IKBKG|PSMA3|RIPK1|SMAD4|BIRC2|PSMD1|USP25|TP53|TADA2B|USP12|USP42|USP37|BECN1|HIF1A|USP48|TNKS2|PSMB6|USP28|USP10|PSMD2|TOMM70|PSMD5|PSMD4	AD0_vs_nonAD0	CD8 T	NS	CD8	AD0_vs_nonAD0
REACTOME_UCH_PROTEINASES	0.509174	0.908081	0.0646485	0.479095	0.931915	84	OGT|PSMB8|FOXK1|NEDD8|ACTB|SEM1|PSMB10|HCFC1|PSMD13|PSMD8|PSMC3|PSMF1|PSMA6|INO80E|PSME2|PSMC5|PSMB1|PSMB9|PSMD14|PSMA5|UCHL3|PSMB2|PSME1|PSMD10|PSMD11|UBC|PSME4|ASXL2|ACTR8|MCRS1|PSMA2|PSMB3|PSMC4|NFRKB|PSMD9|PSME3|PSMA4	AD0_vs_nonAD0	CD8 T	NS	CD8	AD0_vs_nonAD0
REACTOME_UNFOLDED_PROTEIN_RESPONSE_UPR	0.577713	0.908081	0.0922597	-0.397326	-0.882929	92	EIF2AK3|SEC31A|DNAJB9|EIF2S3|PARN|DNAJC3|DIS3|NFYB|SRPRA|HSPA5|EIF2S2|EXOSC4|EXOSC9|DCP2|EXOSC1|MBTPS1|EXOSC2|KLHDC3|SRPRB|EXOSC7|SULT1A3|FKBP14|SSR1|EXOSC3|TPP1	AD0_vs_nonAD0	CD8 T	NS	CD8	AD0_vs_nonAD0
REACTOME_VISUAL_PHOTOTRANSDUCTION	0.47041	0.908081	0.0681513	0.498993	0.976905	90	NMT2|DHRS3|PLB1|LRP12|FNTA|PRKCA|GNB1|APOA1|RGS9|NMT1|GRK7|PRKCQ|PDE6B|CAMKMT|GPC5|GPC4	AD0_vs_nonAD0	CD8 T	NS	CD8	AD0_vs_nonAD0
REACTOME_ABC_FAMILY_PROTEINS_MEDIATED_TRANSPORT	0.044405	0.290758	0.287857	0.64738	1.5569	99	PSMA7|SEM1|PSMD4|PSME2|RNF5|UBA52|UBB|PSME1|VCP|PSMB6|PSMA5|PSMC6|OS9|PSMB8|PSMA3|PSMD1|UBC|PSMA1|EIF2S2|PSMC1|ABCF1|PSMD2|PSMA6|PSMB9|PSMB1|PSMB4|PSMD11|PSMD8|PSMB5|PSMD12|PSMC4|PSMB7|PSMD3	AD12_vs_AD0	CD8 T	NS	CD8	AD12_vs_AD0
REACTOME_ABC_TRANSPORTER_DISORDERS	0.0410798	0.290758	0.321776	0.700824	1.63768	76	PSMA7|SEM1|PSMD4|PSME2|RNF5|UBA52|UBB|PSME1|VCP|PSMB6|PSMA5|PSMC6|OS9|PSMB8|PSMA3|PSMD1|UBC|PSMA1|PSMC1|PSMD2|PSMA6|PSMB9|PSMB1|PSMB4|PSMD11|PSMD8|PSMB5|PSMD12|PSMC4|PSMB7|PSMD3	AD12_vs_AD0	CD8 T	NS	CD8	AD12_vs_AD0
REACTOME_ACTIVATION_OF_ANTERIOR_HOX_GENES_IN_HINDBRAIN_DEVELOPMENT_DURING_EARLY_EMBRYOGENESIS	0.094382	0.290758	0.21925	-0.589479	-1.33892	58	KMT2C|CREBBP|KDM6A|EZH2|NCOR1|HDAC3|KMT2D|WDR5|RBBP5	AD12_vs_AD0	CD8 T	NS	CD8	AD12_vs_AD0
REACTOME_ACTIVATION_OF_NMDA_RECEPTORS_AND_POSTSYNAPTIC_EVENTS	0.839928	0.857894	0.048799	0.333641	0.78905	80	RAC1|CALM1|TUBB4B|PRKAR1B|KRAS|TUBA1B|TUBA1A|PDPK1|KPNA2|TUBB2A|PRKAB2|PRKAB1|MAPK3|TUBA1C	AD12_vs_AD0	CD8 T	NS	CD8	AD12_vs_AD0
REACTOME_ADIPOGENESIS	0.100228	0.292716	0.213928	-0.67865	-1.59535	102	SREBF2|GATAD2A|MED13L|CREBBP|NFKB1|CHD9|CHD4|MED27|HNRNPU|NCOA2|TBL1XR1|MED13|MED28|TBL1X|CHD3|NCOR1|MED10|HDAC3|CDK8|MBD3|NCOA1|MED22	AD12_vs_AD0	CD8 T	NS	CD8	AD12_vs_AD0
REACTOME_AEROBIC_RESPIRATION_AND_RESPIRATORY_ELECTRON_TRANSPORT	0.0235291	0.290758	0.352488	0.633772	1.64519	247	COX4I1|ATP5MC3|ATP5F1D|COX8A|COX5B|NDUFA4|UCP2|COX7C|COX6B1|ISCU|LDHB|UBA52|NDUFS3|UBB|GLO1|MDH1|NDUFA5|ATP5F1B|NDUFB9|ATP5PB|NDUFAB1|NDUFS7|COX7A2|OXA1L|ATP5PD|MPC1|NDUFB11|PKM|ATP5MF|NDUFA6|ATP5F1E|ATP5PO|NDUFB2|NDUFS6|IDH3G|UQCRC2|UQCR10|UQCRB|UBC|NDUFA11|ISCA2|NDUFA12|NDUFS5|NDUFA3|DLST|VDAC1|COX7A2L|NDUFA8|FH|SDHC|COX5A|ATP5F1C|SURF1|IDH3B|TMEM126B|NDUFV1|COX16|MDH2|NDUFS8|NDUFB4|NDUFA1|ISCA…	AD12_vs_AD0	CD8 T	NS	CD8	AD12_vs_AD0
REACTOME_AMINO_ACIDS_REGULATE_MTORC1	0.112132	0.303791	0.179782	0.570254	1.28358	53	ATP6V1G1|ATP6V0C|ATP6V1F|ATP6V1E1|ATP6V0B|LAMTOR5|LAMTOR1|ATP6V0D1|TCIRG1|ATP6V0E1|LAMTOR4|SEC13|ATP6V0E2|MTOR|RRAGA|LAMTOR3|NPRL2|ATP6V1E2|LAMTOR2	AD12_vs_AD0	CD8 T	NS	CD8	AD12_vs_AD0
REACTOME_ANCHORING_OF_THE_BASAL_BODY_TO_THE_PLASMA_MEMBRANE	0.9254	0.932725	0.0438002	0.316783	0.759596	96	HSP90AA1|ACTR1A|TUBB4B|DYNLL1|TUBB|PPP2R1A|TCTN3|DCTN2|TUBA1A|RAB8A|CEP131|TUBG1|RAB11A|SSNA1|CEP78|HAUS1|ODF2|CEP250|CEP41|DCTN3|CEP164|AHI1|DYNC1I2|TMEM67|CEP152|FBF1|CEP72|HAUS8|CC2D2A|RPGRIP1L|CSNK1D|CEP76	AD12_vs_AD0	CD8 T	NS	CD8	AD12_vs_AD0
REACTOME_ANTIGEN_ACTIVATES_B_CELL_RECEPTOR_BCR_LEADING_TO_GENERATION_OF_SECOND_MESSENGERS	0.0893617	0.290758	0.21925	-0.606401	-1.35868	51	GRB2|FYN|ITPR1|SOS1|ITPR2|PIK3R1|STIM1|PLCG2|NCK1|TRPC1	AD12_vs_AD0	CD8 T	NS	CD8	AD12_vs_AD0
REACTOME_ANTIGEN_PROCESSING_CROSS_PRESENTATION	0.0120334	0.290758	0.38073	0.724838	1.74185	100	PSMA7|B2M|VAMP8|SEM1|HLA-E|PSMD4|PSME2|UBA52|MYD88|HLA-C|UBB|PSME1|HMGB1|IKBKG|PSMB6|HLA-B|PSMA5|PSMC6|HLA-F|CALR|HLA-A|PSMB8|PSMA3|PSMD1|UBC|SEC61G|PSMA1|PSMC1|PSMD2|PSMA6|CYBA|PSMB9|PSMB1|PSMB4|TAP2|SEC61A1|PSMD11|PSMD8|PSMB5|PSMD12|PDIA3|PSMC4|PSMB7|PSMD3	AD12_vs_AD0	CD8 T	NS	CD8	AD12_vs_AD0
REACTOME_ANTIGEN_PROCESSING_UBIQUITINATION_PROTEASOME_DEGRADATION	0.498896	0.606937	0.0845557	-0.375805	-0.899549	294	UBR4|CUL3|PJA2|HUWE1|HERC1|UBE2E3|ATG7|CDC27|BTBD1|LNPEP|UBE2K|FBXL20|UBE2O|SMURF2|HECTD1|PSMD14|PSME4|UBE3C|PSMB10|FBXW11|MEX3C|UBE2Q2|ITCH|UBE3D|UBE2A|TRIM37|RNF115|KLHL22|RNF213|UBR1|UBE4A|WSB1|FBXW7|FZR1|UBE2B|RNF19A|KCTD7|PSMD5|RNF111|UBE2W|PSMA2|UBA3|RCHY1|PSMA4|FBXW4|FBXO11|BTRC|SIAH2|DTX3L|TRIP12|RBCK1|HERC4|FBXO32|FBXL4|KLHL9|PSMB2|BTBD6|LRSAM1|UBE2G1|NEDD4|FBXL5|CDC16|UBE2H|KLHL42|ANAPC…	AD12_vs_AD0	CD8 T	NS	CD8	AD12_vs_AD0
REACTOME_ANTIVIRAL_MECHANISM_BY_IFN_STIMULATED_GENES	0.124088	0.306375	0.169571	0.501612	1.24093	145	RANBP2|HSPA8|UBA52|EIF4A2|FLNA|NPM1|UBB|SUMO1|IKBKG|ABCE1|EIF4G2|NUP62|EIF4A1|UBC|TUBB4B|MX1|UBE2L6|EIF2S2|KPNB1|UBE2N|HSPA1B|NUP107|OASL|PPP2R1A|PRKRA|POM121|UBE2I|NUP133|CENPX|NUP85|ISG15|PPP2CA|SEC13|TUBA1B|EIF4G1|HSPA1A|TUBA1A|HERC5|IFIT1|PPP2R1B|PIN1|NUP205|BECN1|EIF2AK2|KPNA2|ILF2|NUP42|IRF3|TUBB2A|DNAJC3|FANCA	AD12_vs_AD0	CD8 T	NS	CD8	AD12_vs_AD0
REACTOME_ANTI_INFLAMMATORY_RESPONSE_FAVOURING_LEISHMANIA_PARASITE_INFECTION	0.178174	0.361305	0.155242	-0.473492	-1.1204	86	FYN|GNG2|CD247|ITPR1|ADAM17|YES1|ITPR2|PRKAR2A|PRKX|ADCY7|PLCG2|FGR|GNB1	AD12_vs_AD0	CD8 T	NS	CD8	AD12_vs_AD0
REACTOME_APC_C_CDH1_MEDIATED_DEGRADATION_OF_CDC20_AND_OTHER_APC_C_CDH1_TARGETED_PROTEINS_IN_LATE_MITOSIS_EARLY_G1	0.0343571	0.290758	0.321776	0.676232	1.57839	72	PSMA7|SEM1|PSMD4|PSME2|UBA52|ANAPC16|UBB|PSME1|PSMB6|PSMA5|PSMC6|PSMB8|PSMA3|PSMD1|UBC|PSMA1|CDC26|PSMC1|PSMD2|PSMA6|ANAPC7|PSMB9|PSMB1|PSMB4|PSMD11|PSMD8|PSMB5|SKP2|PSMD12|ANAPC2|PSMC4|PSMB7|UBE2S|PSMD3|ANAPC1	AD12_vs_AD0	CD8 T	NS	CD8	AD12_vs_AD0
REACTOME_APC_C_MEDIATED_DEGRADATION_OF_CELL_CYCLE_PROTEINS	0.0458716	0.290758	0.287857	0.659425	1.54823	85	PSMA7|SKP1|SEM1|PSMD4|PSME2|UBA52|ANAPC16|UBB|PSME1|PSMB6|PSMA5|PSMC6|PSMB8|PSMA3|PSMD1|UBC|PSMA1|CDC26|PSMC1|PSMD2|PSMA6|ANAPC7|PSMB9|PSMB1|PSMB4|PSMD11|PSMD8|PSMB5|SKP2|PSMD12|ANAPC2|PSMC4|PSMB7|UBE2S|PSMD3|ANAPC1|CUL1	AD12_vs_AD0	CD8 T	NS	CD8	AD12_vs_AD0
REACTOME_APOPTOSIS	0.118919	0.306375	0.172324	0.492005	1.2355	166	PSMA7|SEM1|DBNL|YWHAB|PSMD4|PSME2|UBA52|UBB|PSME1|HMGB1|BAX|PSMB6|TRADD|PSMA5|PSMC6|BAD|PSMB8|PSMA3|CFLAR|PSMD1|UBC|PSMA1|KPNB1|DYNLL1|SPTAN1|PSMC1|PSMD2|PSMA6|YWHAQ|NMT1|VIM|BCAP31|BCL2L11|PSMB9|PSMB1|PSMB4|TP53BP2|PSMD11|PSMD8|PMAIP1|PSMB5|ADD1|PSMD12|BAK1|PSMC4|YWHAH|TNFSF10|PSMB7|PSMD3	AD12_vs_AD0	CD8 T	NS	CD8	AD12_vs_AD0
REACTOME_ASPARAGINE_N_LINKED_GLYCOSYLATION	0.144954	0.331385	0.156312	0.462058	1.20592	287	CTSC|CAPZB|TRAPPC1|UBXN1|RNF5|UBA52|UBB|ARF5|VCP|CANX|MGAT1|DAD1|TRAPPC4|COPZ1|CTSZ|PPP6C|CALR|OS9|ACTR1A|UBC|TUBB4B|RPN1|NAPA|COPB2|TRAPPC6A|ARF4|MGAT2|DYNLL1|DDOST|RNF103|SPTAN1|TRAPPC2L|DCTN6|ALG11|TMED2|ARCN1|MIA2|PPP6R1|SPTBN1|PSMC1|ST6GALNAC4|CNIH1|MOGS|CAPZA2|MGAT4B|NUDT14|TMED9|LMAN1|COG8|TRAPPC3|ST3GAL2|SEC13|TUBA1B|DCTN2|NEU1|RAB1B|COPB1|EDEM2|GANAB|PREB|TUBA1A|COPG1|CTSA|PDIA3|NGLY1|RP…	AD12_vs_AD0	CD8 T	NS	CD8	AD12_vs_AD0
REACTOME_ASSEMBLY_OF_COLLAGEN_FIBRILS_AND_OTHER_MULTIMERIC_STRUCTURES	0.355603	0.505609	0.102822	-0.445073	-0.999456	52	ITGA6|PLEC|COL6A2|CTSS	AD12_vs_AD0	CD8 T	NS	CD8	AD12_vs_AD0
REACTOME_ASYMMETRIC_LOCALIZATION_OF_PCP_PROTEINS	0.0189394	0.290758	0.352488	0.721627	1.64934	61	PSMA7|SEM1|PSMD4|PSME2|UBA52|UBB|PSME1|PSMB6|PSMA5|PSMC6|PSMB8|PSMA3|PSMD1|UBC|PSMA1|PSMC1|PSMD2|PSMA6|PSMB9|PSMB1|PSMB4|PSMD11|PSMD8|PSMB5|PSMD12|PSMC4|PSMB7|PSMD3	AD12_vs_AD0	CD8 T	NS	CD8	AD12_vs_AD0
REACTOME_AUF1_HNRNP_D0_BINDS_AND_DESTABILIZES_MRNA	0.0171884	0.290758	0.352488	0.767092	1.72664	53	PSMA7|SEM1|PSMD4|PSME2|HSPA8|UBA52|PABPC1|UBB|PSME1|PSMB6|PSMA5|PSMC6|PSMB8|PSMA3|PSMD1|UBC|PSMA1|PSMC1|PSMD2|HSPB1|PSMA6|EIF4G1|PSMB9|PSMB1|PSMB4|HSPA1A|PSMD11|PSMD8|PSMB5|PSMD12|PSMC4|PSMB7|PSMD3|HNRNPD	AD12_vs_AD0	CD8 T	NS	CD8	AD12_vs_AD0
REACTOME_AURKA_ACTIVATION_BY_TPX2	0.919561	0.931757	0.0454059	0.326618	0.759842	71	HSP90AA1|ACTR1A|TUBB4B|DYNLL1|TUBB|PPP2R1A|DCTN2|TUBA1A|CEP131|TUBG1|SSNA1|CEP78|HAUS1|ODF2|CEP250|CEP41|DCTN3|CEP164|DYNC1I2|CEP152|CEP72|HAUS8	AD12_vs_AD0	CD8 T	NS	CD8	AD12_vs_AD0
REACTOME_AUTOPHAGY	0.00937196	0.290758	0.38073	0.660005	1.63462	149	PARK7|HSP90AB1|TOMM7|EEF1A1|GABARAPL2|HSP90AA1|OPTN|HSPA8|UBA52|GABARAP|UBE2D3|UBB|VCP|CHMP7|MAP1LC3B|CSNK2B|UBE2L3|SQSTM1|VPS28|UBC|TUBB4B|UBE2N|VDAC1|DYNLL1|LAMTOR5|ATG4B|LAMTOR1|TOMM22|WIPI2|NBR1|TOMM5|TOMM6|UBE2D2|CHMP4A|LAMTOR4|TUBA1B|VIM|TUBA1A|ATG9A|VDAC3|WDR45|ATG4C|MTOR|ATG14|BECN1|PINK1|RRAGA|WIPI1|PLIN2|LAMTOR3|TUBB2A|PRKAB2|HSF1|PRKAB1	AD12_vs_AD0	CD8 T	NS	CD8	AD12_vs_AD0
REACTOME_BACTERIAL_INFECTION_PATHWAYS	0.174229	0.355911	0.140406	0.497835	1.15807	68	B2M|HSP90AB1|HSP90AA1|UBA52|UBB|PGK1|CALM1|UBC|GSK3A|ENO1|CORO1A|KPNB1|EEF2|MAP2K3|SFPQ	AD12_vs_AD0	CD8 T	NS	CD8	AD12_vs_AD0
REACTOME_BETA_CATENIN_INDEPENDENT_WNT_SIGNALING	0.114391	0.306375	0.17822	0.524748	1.28905	138	PSMA7|RAC2|RAC1|SEM1|PFN1|CLTB|PSMD4|PSME2|UBA52|UBB|PSME1|GNG5|GNB2|PSMB6|PSMA5|PSMC6|CALM1|PSMB8|PSMA3|PSMD1|UBC|MAP3K7|PSMA1|AP2M1|ARRB2|LEF1|ITPR3|CLTA|KRAS|PSMC1|PSMD2|PSMA6|RHOA|DVL3|PSMB9|PSMB1|PSMB4|GNGT2|PDE6B|PSMD11|PSMD8|PSMB5|PSMD12|PSMC4|PSMB7|PSMD3	AD12_vs_AD0	CD8 T	NS	CD8	AD12_vs_AD0
REACTOME_BINDING_AND_UPTAKE_OF_LIGANDS_BY_SCAVENGER_RECEPTORS	0.0112761	0.290758	0.38073	0.767106	1.71437	52	FTL|HSP90AA1|FTH1|CALR|HYOU1|HSP90B1|HSPH1	AD12_vs_AD0	CD8 T	NS	CD8	AD12_vs_AD0
REACTOME_BIOLOGICAL_OXIDATIONS	0.103074	0.292716	0.186433	0.529856	1.30942	146	HSP90AB1|MAT2B|ADH5|MGST3|ABHD14B|MAT2A|GSTK1|AIP|ABHD10|UGP2|GSTM1|GSS|FDX2|AHCY|TRMT112|SLC35B2|GSTP1|COMT|CYB5R3|GGCT|ESD|PAPSS1|RXRA|PTGES3|PAOX|CYP2U1|TBXAS1|ACSS2|CYP4V2|CES1|ACSS1|MTRR	AD12_vs_AD0	CD8 T	NS	CD8	AD12_vs_AD0
REACTOME_BIOSYNTHESIS_OF_THE_N_GLYCAN_PRECURSOR_DOLICHOL_LIPID_LINKED_OLIGOSACCHARIDE_LLO_AND_TRANSFER_TO_A_NASCENT_PROTEIN	0.300654	0.450391	0.114267	-0.438861	-1.02493	75	GFPT1|ST3GAL1|ST8SIA1|ALG13|NUS1|ST6GAL1|GMDS|NANS|MPDU1|ST3GAL5|MVD|ALG2|ST8SIA6|SLC17A5|ST8SIA4|GNPNAT1|ALG6|ALG3|GLB1|PMM1|PGM3|HK1|NPL|ALG5|GNE|DPM1|ALG10	AD12_vs_AD0	CD8 T	NS	CD8	AD12_vs_AD0
REACTOME_CA2_PATHWAY	0.14574	0.331385	0.173748	-0.531733	-1.20269	57	AGO2|TNRC6B|GNG2|TNRC6A|TNRC6C|TCF7|ITPR1|PPP3R1|PLCB1|ITPR2|PRKCA|PPP3CA	AD12_vs_AD0	CD8 T	NS	CD8	AD12_vs_AD0
REACTOME_CARDIAC_CONDUCTION	0.014062	0.290758	0.38073	-0.79012	-1.85621	101	KAT2B|ITPR1|ATP2B1|ITPR2|CAMK2D|STIM1|AKAP9|HIPK1|TRPC1	AD12_vs_AD0	CD8 T	NS	CD8	AD12_vs_AD0
REACTOME_CARGO_RECOGNITION_FOR_CLATHRIN_MEDIATED_ENDOCYTOSIS	0.162791	0.339926	0.144631	0.49026	1.17609	97	VAMP8|CD3D|CLTB|CD3G|UBA52|UBB|M6PR|COPS6|UBC|COPS5|AP2M1|ARRB2|NEDD8|IL7R|LDLRAP1|UBQLN2|CLTA|COPS7A|IGF2R|EPN1|GPS1|COPS8|TOR1A|COPS3|SH3GL1|VAMP3|NECAP2|AP2A1|VAMP4|DVL2|SH3KBP1|COPS7B|ADRB2|COPS4|AP2B1|VAMP2	AD12_vs_AD0	CD8 T	NS	CD8	AD12_vs_AD0
REACTOME_CDC42_GTPASE_CYCLE	0.204036	0.377681	0.144631	-0.534044	-1.26873	151	RAB7A|FAM13B|MYO9B|WIPF1|ARHGEF7|PAK2|ARHGAP26|ARHGAP17|IQGAP2|ARHGAP4|ARAP2|SPATA13|ARHGEF12|PIK3R1|PREX1|LBR|TMPO|ARHGAP5|ARHGAP35|CDC42SE2|BCR|TAGAP|ARHGEF6|RASGRF2|DOCK10|RALBP1|ABR|WDR91|DOCK9|PLEKHG1|WIPF2|ARHGAP21|VAV3|SNAP23|YKT6|TFRC|CDC42EP3|FNBP1|DOCK8|CPNE8|TIAM1|IQGAP1|FGD3|SRGAP3	AD12_vs_AD0	CD8 T	NS	CD8	AD12_vs_AD0
REACTOME_CELLULAR_RESPONSE_TO_CHEMICAL_STRESS	0.458874	0.578515	0.0880945	-0.376203	-0.899036	194	FBXL17|CUL3|MT-CO3|CREBBP|NFKB1|CHD9|GSK3B|MT-CO1|SIN3B|UFD1|AKT3|PSMD14|NCOA2|TBL1XR1|ABCC1|PSME4|PSMB10|MT-CO2|BACH1|ERO1A|UBXN7|PSMD5|TBL1X|PSMA2|GCLM|IDH1|NCOR1|PSMA4|BTRC|HDAC3|NPLOC4|BCL2|NCOA1|PSMB2|GSR|TXNRD1	AD12_vs_AD0	CD8 T	NS	CD8	AD12_vs_AD0
REACTOME_CELLULAR_RESPONSE_TO_HEAT_STRESS	0.162791	0.339926	0.144631	0.491074	1.17804	97	HSP90AB1|EEF1A1|HSP90AA1|RANBP2|HSPA8|UBB|RPA1|VCP|DNAJB1|NUP62|HIKESHI|HSPA1B|NUP107|RPA2|HSBP1|POM121|DNAJC2|NUP133|MAPKAPK2|NUP85|HSPB1|HSPA9|SEC13|HSPA1A|HSPA5|MTOR|NUP205|ST13|BAG4|NUP42|HSPA14|BAG3|HSF1|HSPA13|PTGES3|HSPA4|MAPK3	AD12_vs_AD0	CD8 T	NS	CD8	AD12_vs_AD0
REACTOME_CELLULAR_RESPONSE_TO_HYPOXIA	0.0299595	0.290758	0.352488	0.690793	1.61237	72	PSMA7|SEM1|PSMD4|PSME2|UBA52|RBX1|UBE2D3|UBB|PSME1|CITED2|PSMB6|PSMA5|PSMC6|PSMB8|PSMA3|PSMD1|UBC|PSMA1|ELOB|PSMC1|UBE2D2|PSMD2|PSMA6|ELOC|HIGD1A|PSMB9|PSMB1|PSMB4|EGLN1|PSMD11|PSMD8|PSMB5|PSMD12|PSMC4|PSMB7|PSMD3	AD12_vs_AD0	CD8 T	NS	CD8	AD12_vs_AD0
REACTOME_CELLULAR_RESPONSE_TO_STARVATION	0.0677656	0.290758	0.234393	0.598659	1.39199	69	ATP6V1G1|FAU|UBA52|ATP6V0C|ATP6V1F|CEBPB|ATP6V1E1|ATP6V0B|EIF2S2|LAMTOR5|LAMTOR1|ATP6V0D1|TCIRG1|ATP6V0E1|LAMTOR4|ATF4|SEC13|ATP6V0E2|MTOR|RRAGA|LAMTOR3|DDIT3|NPRL2|TRIB3|ATP6V1E2|LAMTOR2	AD12_vs_AD0	CD8 T	NS	CD8	AD12_vs_AD0
REACTOME_CELLULAR_SENESCENCE	0.57461	0.663145	0.0774768	-0.361346	-0.853395	122	TNRC6B|MAP3K5|TNRC6A|NFKB1|TNRC6C|EHMT1|MAP4K4|CDC27|MDM2|MDM4|ATM|RB1|TNIK|EZH2|HIRA|TERF1|MAP2K4|BMI1|FZR1|CDK6|TFDP2|MINK1|ASF1A|E2F3|CDC16|ANAPC10|AGO1|TFDP1|ANAPC5|EP400|ERF|TERF2|RNF2|MRE11|ANAPC4|AGO3|MAPK8	AD12_vs_AD0	CD8 T	NS	CD8	AD12_vs_AD0
REACTOME_CELL_CELL_COMMUNICATION	0.183628	0.362105	0.152145	-0.524658	-1.24172	125	GRB2|AGO2|FYN|TNRC6B|TNRC6A|TNRC6C|FYB1|CASK|NCK2|PIK3CB|ITGA6|PLEC|PIK3R1|PTK2B|NCK1|ARHGEF6|ZEB2|PRDM8|SKAP2|ILK|ACTN4|F11R|PTPN11|ADAM19|NECTIN3|AGO1|PIK3CA|CADM1|AGO3|IQGAP1|PARD6G|AGO4	AD12_vs_AD0	CD8 T	NS	CD8	AD12_vs_AD0
REACTOME_CELL_CELL_JUNCTION_ORGANIZATION	0.0868597	0.290758	0.227987	-0.643466	-1.48907	67	AGO2|TNRC6B|TNRC6A|TNRC6C|ZEB2|PRDM8|F11R|ADAM19|NECTIN3|AGO1|CADM1|AGO3|PARD6G|AGO4|PRKCI|ACTG1|ZC3H12A	AD12_vs_AD0	CD8 T	NS	CD8	AD12_vs_AD0
REACTOME_CELL_CYCLE_CHECKPOINTS	0.128676	0.310811	0.166934	0.47486	1.23115	252	PSMA7|SEM1|PPP1CC|YWHAB|PSMD4|PSME2|RANBP2|UBA52|ANAPC16|UBB|RPA1|PSME1|PSMB6|PSMA5|PSMC6|PSMB8|PSMA3|PSMD1|UBC|PSMA1|RNF8|UBE2N|MAD1L1|CENPQ|DYNLL1|NUP107|PPP2R1A|CENPK|RPA2|CDC26|NUP133|PSMC1|UBE2V2|NUP85|PSMD2|PSMA6|YWHAQ|PPP2CA|SEC13|ANAPC7|ZWILCH|PSMB9|PSMB1|PSMB4|RAD1|KAT5|PSMD11|PSMD8|PSMB5|MCM7|PSMD12|RAD9A|ANAPC2|PPP2R1B|PSMC4|YWHAH|MCM3|PSMB7|UBE2S|PSMD3|MIS12|ANAPC1|PPP2R5D|NUDC|CENPU|…	AD12_vs_AD0	CD8 T	NS	CD8	AD12_vs_AD0
REACTOME_CELL_CYCLE_MITOTIC	0.216374	0.380933	0.129443	0.406054	1.08959	490	PSMA7|RAD21|HSP90AB1|MZT2B|SKP1|SEM1|RBBP4|HSP90AA1|OPTN|PPP1CC|PSMD4|HDAC1|PSME2|RANBP2|UBA52|ANAPC16|RBX1|SET|RAN|UBB|RPA1|PSME1|CHMP7|ENSA|SUMO1|PSMB6|PSMA5|PSMC6|ARPP19|CSNK2B|POLE4|PSMB8|PSMA3|NUP62|ACTR1A|PSMD1|UBC|TUBB4B|CDKN2D|PSMA1|KPNB1|MAD1L1|CENPQ|DYNLL1|PPME1|NUP107|CCND3|CTDNEP1|TUBB|PPP2R1A|CENPK|RPA2|CDC26|POM121|UBE2I|POLD2|NUP133|PSMC1|CKS1B|NUP85|PCNA|CDC25B|CHMP4A|PSMD2|PSMA6|…	AD12_vs_AD0	CD8 T	NS	CD8	AD12_vs_AD0
REACTOME_CELL_DEATH_SIGNALLING_VIA_NRAGE_NRIF_AND_NADE	0.628205	0.700042	0.0632191	0.377555	0.881687	73	RAC1|UBA52|UBB|APH1A|BAD|SQSTM1|UBC|CASP2|BCL2L11|VAV1|ARHGEF1|ARHGEF2	AD12_vs_AD0	CD8 T	NS	CD8	AD12_vs_AD0
REACTOME_CELL_JUNCTION_ORGANIZATION	0.292135	0.445052	0.118288	-0.427838	-1.01241	91	AGO2|TNRC6B|TNRC6A|TNRC6C|ITGA6|PLEC|ARHGEF6|ZEB2|PRDM8|ILK|F11R|ADAM19|NECTIN3|AGO1|CADM1|AGO3|PARD6G|AGO4|PRKCI|ACTG1|ZC3H12A	AD12_vs_AD0	CD8 T	NS	CD8	AD12_vs_AD0
REACTOME_CELL_SURFACE_INTERACTIONS_AT_THE_VASCULAR_WALL	0.453888	0.575763	0.078921	0.393222	0.965119	133	ITGB1|PPIA|ITGB2|CD48|LCK|CD2|CD47|MIF|TGFB1|SELL|BSG|DOK2|CD99|KRAS|ITGA5|SPN|SLC16A3|GYPC	AD12_vs_AD0	CD8 T	NS	CD8	AD12_vs_AD0
REACTOME_CHROMATIN_MODIFYING_ENZYMES	0.0225234	0.290758	0.352488	-0.736335	-1.75741	199	KAT2B|AEBP2|KMT2C|GATAD2A|KMT2A|OGT|ARID4B|KDM2B|CREBBP|NFKB1|ING5|ASH1L|KANSL1|CHD4|EHMT1|ARID5B|PHF21A|SETD2|SMARCA2|KAT6B|KAT6A|MSL2|JAK2|SUDS3|KDM2A|ING4|NCOA2|SMYD3|TBL1XR1|KMT5B|KDM3B|ARID2|KAT7|PBRM1|KDM6A|RCOR1|ATXN7|EZH2|ARID1A|KDM7A|KDM4B|JADE2|KDM5A|DNMT3A|ARID4A|ELP6|KANSL3|ENY2|ARID1B|TBL1X|BRWD1|KDM5B|CHD3|KDM4C|NCOR1|KMT5A|MSL1|NSD1|HDAC3|SMARCE1|SAP130|MBD3|KMT2D|WDR5|NCOA1|RBBP5|…	AD12_vs_AD0	CD8 T	NS	CD8	AD12_vs_AD0
REACTOME_CHROMOSOME_MAINTENANCE	0.0502693	0.290758	0.271289	0.638293	1.51941	91	NOP10|RBBP4|NPM1|RPA1|PPP6C|POLR2J|POLR2G|TINF2|CENPQ|GAR1|CENPK|RPA2|POLR2C|POLD2|CENPX|PCNA|POLR2L|RBBP7|RUVBL1|POLR2I|ACD|NHP2|RUVBL2	AD12_vs_AD0	CD8 T	NS	CD8	AD12_vs_AD0
REACTOME_CILIUM_ASSEMBLY	0.783186	0.812981	0.0617054	-0.323173	-0.774058	181	TCP1|KIFAP3|CSNK1E|EXOC4|GBF1|HAUS3|EXOC2|EXOC6|AKAP9|CEP135|CEP192|PKD1|OFD1|BBS4|NEDD1|PDE6D|DYNC2H1|MAPRE1|HAUS6|ALMS1|CEP83|SCLT1|SFI1|NPHP3|CCP110|DYNC1H1|PCNT|CLASP1|DCTN1|C2CD3|YWHAG|MARK4|BBS2|IFT122|PCM1|RAB11FIP3|WDR19|CCT4|UNC119B|IQCB1|EXOC7|PKD2|RP2|IFT43|IFT27|CEP63|CDK5RAP2|KIF3C|HAUS5|ARL13B|TTC8|PAFAH1B1|TUBA4A|NPHP4|DYNLL2|IFT88|NDE1|MKS1	AD12_vs_AD0	CD8 T	NS	CD8	AD12_vs_AD0
REACTOME_CIRCADIAN_CLOCK	0.481069	0.59472	0.0870516	-0.402397	-0.927677	66	HIF1A|CREBBP|CHD9|CSNK1E|RORA|NR3C1|NCOA2|TBL1XR1|CRY1|CRTC2|SIRT1|TBL1X|MEF2D|NCOR1|BTRC|HDAC3|NCOA1|CRY2|CRTC1|RAI1|NR1D1|EP300|SREBF1	AD12_vs_AD0	CD8 T	NS	CD8	AD12_vs_AD0
REACTOME_CLASS_A_1_RHODOPSIN_LIKE_RECEPTORS	0.237226	0.391358	0.118288	0.419674	1.07327	204	CCL5|S1PR4|PSAP|S1PR1|CXCR6|S1PR5|HEBP1|CXCR4|LPAR6|CXCR3|CX3CR1|P2RY11|CXCR5|UTS2|CYSLTR2|ADRB2|KISS1R|CCR4|GPR183|LPAR5|NMUR1|LPAR2|F2R|NMB|CCR5|C5	AD12_vs_AD0	CD8 T	NS	CD8	AD12_vs_AD0
REACTOME_CLASS_B_2_SECRETIN_FAMILY_RECEPTORS	0.924829	0.932725	0.0552496	-0.323819	-0.740032	63	CD55|GNG2|GNB1	AD12_vs_AD0	CD8 T	NS	CD8	AD12_vs_AD0
REACTOME_CLASS_I_MHC_MEDIATED_ANTIGEN_PROCESSING_PRESENTATION	0.376164	0.518753	0.0908241	0.371236	0.985232	363	PSMA7|B2M|VAMP8|SKP1|SEM1|HLA-E|RNF7|PSMD4|PSME2|UBA52|RBX1|UBE2D3|MYD88|HLA-C|UBB|PSME1|FBXO7|UFL1|HMGB1|RNF114|CANX|IKBKG|PSMB6|HLA-B|PSMA5|PSMC6|HLA-F|SOCS3|CALR|HLA-A|PSMB8|UBE2L3|PSMA3|FBXW5|PSMD1|UBC|SEC61G|UBE2L6|PSMA1|ELOB|FBXL15|UBE2N|UBE2Z|UBE2R2|TRIM11|CDC26|PSMC1|UBE2V2|FBXL14|UBE2D2|PSMD2|PSMA6|ELOC|CYBA|SEC13|ANAPC7|BCAP31|PSMB9|PSMB1|PSMB4|ANAPC13|TAP2|SEC61A1|PSMD11|PSMD8|RNF138|F…	AD12_vs_AD0	CD8 T	NS	CD8	AD12_vs_AD0
REACTOME_CLATHRIN_MEDIATED_ENDOCYTOSIS	0.120879	0.306375	0.172324	0.511836	1.25669	137	ARPC2|ARPC3|VAMP8|CD3D|CLTB|CD3G|HSPA8|UBA52|BIN1|UBB|ARPC5|M6PR|COPS6|ACTB|UBC|COPS5|AP2M1|ARRB2|NEDD8|ARPC4|IL7R|RAB5B|LDLRAP1|UBQLN2|CLTA|ARPC1A|PACSIN2|COPS7A|IGF2R|ACTR2|EPN1|GPS1|COPS8|ACTR3|TOR1A|COPS3|SH3GL1|ARF6|VAMP3|NECAP2|AP2A1|WASL|VAMP4|DVL2|SH3KBP1|TRIP10|COPS7B|ADRB2|COPS4|AP2B1|VAMP2	AD12_vs_AD0	CD8 T	NS	CD8	AD12_vs_AD0
REACTOME_CLEC7A_DECTIN_1_SIGNALING	0.0851064	0.290758	0.204295	0.552088	1.32879	98	PSMA7|SKP1|SEM1|PSMD4|PSME2|UBA52|UBB|PSME1|IKBKG|PSMB6|PSMA5|PSMC6|CALM1|PSMB8|PSMA3|RELA|PSMD1|UBC|MAP3K7|PSMA1|UBE2N|ITPR3|PSMC1|UBE2D2|PSMD2|PSMA6|PSMB9|PSMB1|PSMB4|PSMD11|PSMD8|PSMB5|UBE2M|PSMD12|PSMC4|PDPK1|PSMB7|PSMD3|CUL1	AD12_vs_AD0	CD8 T	NS	CD8	AD12_vs_AD0
REACTOME_COLLAGEN_BIOSYNTHESIS_AND_MODIFYING_ENZYMES	0.570128	0.662194	0.067676	0.395096	0.903027	61	P4HB|PPIB|CRTAP|COLGALT1|COL6A1|P4HA2	AD12_vs_AD0	CD8 T	NS	CD8	AD12_vs_AD0
REACTOME_COLLAGEN_DEGRADATION	0.014764	0.290758	0.38073	0.885403	1.95665	50	CTSD|CTSB	AD12_vs_AD0	CD8 T	NS	CD8	AD12_vs_AD0
REACTOME_COLLAGEN_FORMATION	0.99639	0.99639	0.0411544	0.288272	0.679818	79	CD151|P4HB|PPIB|CRTAP|COLGALT1|CTSB|LOXL1|COL6A1|P4HA2	AD12_vs_AD0	CD8 T	NS	CD8	AD12_vs_AD0
REACTOME_COMPLEMENT_CASCADE	0.328918	0.483257	0.10925	-0.444483	-1.02286	61	CD55|CFH|CLU	AD12_vs_AD0	CD8 T	NS	CD8	AD12_vs_AD0
REACTOME_COMPLEX_I_BIOGENESIS	0.0544465	0.290758	0.261664	0.651854	1.51635	68	NDUFS3|NDUFA5|NDUFB9|NDUFAB1|NDUFS7|OXA1L|NDUFB11|NDUFA6|NDUFB2|NDUFS6|NDUFA11|NDUFA12|NDUFS5|NDUFA3|NDUFA8|TMEM126B|NDUFV1|NDUFS8|NDUFB4|NDUFA1|NDUFAF4|ECSIT|NDUFC2|HSPA9|NDUFB1|NDUFB8|NDUFA13|NDUFB7|NDUFA7|LYRM2|DMAC2|DMAC1|PYURF	AD12_vs_AD0	CD8 T	NS	CD8	AD12_vs_AD0
REACTOME_CONSTITUTIVE_SIGNALING_BY_ABERRANT_PI3K_IN_CANCER	0.728938	0.773206	0.0561767	0.362663	0.843255	69	RAC2|RAC1|LCK|FLT3LG|ESR2|VAV1|RHOG	AD12_vs_AD0	CD8 T	NS	CD8	AD12_vs_AD0
REACTOME_COPII_MEDIATED_VESICLE_TRANSPORT	0.0940325	0.290758	0.195789	0.567855	1.31725	67	CTSC|TRAPPC1|TRAPPC4|CTSZ|PPP6C|NAPA|TRAPPC6A|TRAPPC2L|TMED2|PPP6R1|CNIH1|LMAN1|TRAPPC3|SEC13|RAB1B|PREB	AD12_vs_AD0	CD8 T	NS	CD8	AD12_vs_AD0
REACTOME_COPI_DEPENDENT_GOLGI_TO_ER_RETROGRADE_TRAFFIC	0.685613	0.740123	0.0576091	0.361995	0.862937	92	ARF5|COPZ1|TUBB4B|NAPA|COPB2|ARF4|TMED2|ARCN1|KIF5B|TMED9|TUBA1B|RAB1B|COPB1|TUBA1A|COPG1|KIF1B|ARF3|KIF9|ARFGAP3|ARF1|TUBB2A|COPG2|RAB1A|KIF3A|TUBA1C|KDELR1|KIF18A|ZW10	AD12_vs_AD0	CD8 T	NS	CD8	AD12_vs_AD0
REACTOME_COPI_MEDIATED_ANTEROGRADE_TRANSPORT	0.455185	0.575763	0.0772747	0.405906	0.971664	93	CAPZB|ARF5|COPZ1|ACTR1A|TUBB4B|NAPA|COPB2|ARF4|DYNLL1|SPTAN1|DCTN6|TMED2|ARCN1|SPTBN1|CAPZA2|TMED9|COG8|TUBA1B|DCTN2|RAB1B|COPB1|TUBA1A|COPG1|DCTN5|ARF3|ARFGAP3|ARF1|TUBB2A|COPG2|TMEM115|RAB1A|TUBA1C|DCTN3|KDELR1|DYNC1I2|DYNC1LI1	AD12_vs_AD0	CD8 T	NS	CD8	AD12_vs_AD0
REACTOME_COSTIMULATION_BY_THE_CD28_FAMILY	0.628571	0.700042	0.0721798	-0.36419	-0.847919	72	GRB2|FYN|PPP2R5E|CD247|PAK2|YES1|PPP2R5C|AKT3|PIK3R1|ICOS|RICTOR|THEM4|PRR5|PTPN11|PPP2R5A|CD28|MLST8|PPP2CB|PIK3CA|MAP3K8|GRAP2|TRAV29DV5|HLA-DRB5|HLA-DRA|AKT1|BTLA	AD12_vs_AD0	CD8 T	NS	CD8	AD12_vs_AD0
REACTOME_CYCLIN_A_CDK2_ASSOCIATED_EVENTS_AT_S_PHASE_ENTRY	0.0562613	0.290758	0.257206	0.62832	1.48096	83	PSMA7|SKP1|SEM1|RBBP4|PSMD4|PSME2|UBA52|UBB|PSME1|PSMB6|PSMA5|PSMC6|PSMB8|PSMA3|PSMD1|UBC|PSMA1|PSMC1|CKS1B|CDC25B|PSMD2|PSMA6|PSMB9|PSMB1|PSMB4|PSMD11|PSMD8|PSMB5|SKP2|PSMD12|PSMC4|PSMB7|PSMD3|CUL1|CDKN1B|LIN37|CDK4	AD12_vs_AD0	CD8 T	NS	CD8	AD12_vs_AD0
REACTOME_CYTOPROTECTION_BY_HMOX1	0.228782	0.391358	0.121543	0.496999	1.12222	54	COX4I1|COX8A|COX5B|NDUFA4|COX7C|COX6B1|NFE2L2|TXNIP|COX7A2|COX7A2L|COX5A|COX7B|BLVRA|COX6C|HM13|NCOA6|HMOX2|RXRA	AD12_vs_AD0	CD8 T	NS	CD8	AD12_vs_AD0
REACTOME_CYTOSOLIC_SENSORS_OF_PATHOGEN_ASSOCIATED_DNA	0.617486	0.695811	0.0637845	0.387011	0.884548	61	XRCC6|UBA52|MYD88|UBB|IKBKG|RELA|UBC|POLR3GL|XRCC5|POLR1C|POLR2L|IRF7|POLR1D|IRF3|NLRC3|DDX41|POLR3K|POLR2E|NFKBIB|RIPK3|TRIM21|TRIM32|CTNNB1|POLR3H|DHX9|POLR3D	AD12_vs_AD0	CD8 T	NS	CD8	AD12_vs_AD0
REACTOME_C_TYPE_LECTIN_RECEPTORS_CLRS	0.133333	0.314403	0.161979	0.503147	1.23266	129	PSMA7|SKP1|SEM1|PSMD4|PSME2|UBA52|UBB|PSME1|IKBKG|PSMB6|PSMA5|PSMC6|CALM1|PSMB8|PSMA3|RELA|PSMD1|UBC|MAP3K7|PSMA1|UBE2N|ICAM3|ITPR3|ICAM2|KRAS|PSMC1|UBE2D2|PSMD2|PSMA6|PSMB9|PSMB1|PSMB4|PSMD11|PSMD8|PSMB5|UBE2M|PSMD12|PSMC4|PDPK1|PSMB7|PSMD3|CUL1	AD12_vs_AD0	CD8 T	NS	CD8	AD12_vs_AD0
REACTOME_DDX58_IFIH1_MEDIATED_INDUCTION_OF_INTERFERON_ALPHA_BETA	0.292948	0.445052	0.103958	0.460949	1.06926	67	HSP90AB1|HSP90AA1|UBA52|UBE2D3|UBB|HMGB1|IKBKG|RELA|UBC|UBE2L6|IFIH1|PCBP2|UBE2D2|ISG15|HERC5|IRF7|PIN1|IRF3|UBE2D1|RNF216|NFKBIB	AD12_vs_AD0	CD8 T	NS	CD8	AD12_vs_AD0
REACTOME_DEADENYLATION_DEPENDENT_MRNA_DECAY	0.283088	0.443196	0.10714	0.481426	1.08364	53	EIF4B|EIF4A2|PABPC1|PAIP1|DDX6|LSM5|EIF4A1|CNOT8|LSM4|EXOSC1|LSM3|CNOT7|EIF4G1|LSM2|EXOSC5|PATL1|EXOSC9|LSM6|LSM1|CNOT11|CNOT3|DCP2	AD12_vs_AD0	CD8 T	NS	CD8	AD12_vs_AD0
REACTOME_DEATH_RECEPTOR_SIGNALING	0.372302	0.518753	0.0894367	0.403927	1.00472	151	RAC1|OPTN|HDAC1|UBA52|RACK1|UBE2D3|MYD88|UBB|APH1A|ARHGDIA|IKBKG|TRADD|BAD|UBE2L3|CFLAR|SQSTM1|RELA|UBC|MAP3K7|CASP2|RIPK2|MAPKAPK2|TNFRSF1A|UBE2D2|RHOA|BCL2L11|VAV1|ARHGEF1|TNFSF10|ARHGEF2|SHARPIN|BAG4|UBE2D1|BEX3|MIB2|OTUD1|BIRC2	AD12_vs_AD0	CD8 T	NS	CD8	AD12_vs_AD0
REACTOME_DECTIN_1_MEDIATED_NONCANONICAL_NF_KB_SIGNALING	0.0257052	0.290758	0.352488	0.719771	1.64672	60	PSMA7|SKP1|SEM1|PSMD4|PSME2|UBA52|UBB|PSME1|PSMB6|PSMA5|PSMC6|PSMB8|PSMA3|RELA|PSMD1|UBC|PSMA1|PSMC1|PSMD2|PSMA6|PSMB9|PSMB1|PSMB4|PSMD11|PSMD8|PSMB5|UBE2M|PSMD12|PSMC4|PSMB7|PSMD3|CUL1	AD12_vs_AD0	CD8 T	NS	CD8	AD12_vs_AD0
REACTOME_DEFECTIVE_CFTR_CAUSES_CYSTIC_FIBROSIS	0.0329565	0.290758	0.321776	0.724444	1.6561	59	PSMA7|SEM1|PSMD4|PSME2|RNF5|UBA52|UBB|PSME1|VCP|PSMB6|PSMA5|PSMC6|OS9|PSMB8|PSMA3|PSMD1|UBC|PSMA1|PSMC1|PSMD2|PSMA6|PSMB9|PSMB1|PSMB4|PSMD11|PSMD8|PSMB5|PSMD12|PSMC4|PSMB7|PSMD3	AD12_vs_AD0	CD8 T	NS	CD8	AD12_vs_AD0
REACTOME_DEGRADATION_OF_AXIN	0.0514706	0.290758	0.271289	0.679491	1.52946	53	PSMA7|SEM1|PSMD4|PSME2|UBA52|UBB|PSME1|PSMB6|PSMA5|PSMC6|PSMB8|PSMA3|PSMD1|UBC|PSMA1|PSMC1|PSMD2|PSMA6|PSMB9|PSMB1|PSMB4|PSMD11|PSMD8|PSMB5|PSMD12|PSMC4|PSMB7|PSMD3	AD12_vs_AD0	CD8 T	NS	CD8	AD12_vs_AD0
REACTOME_DEGRADATION_OF_BETA_CATENIN_BY_THE_DESTRUCTION_COMPLEX	0.0635209	0.290758	0.24134	0.61719	1.45472	83	PSMA7|TLE5|SKP1|SEM1|PSMD4|HDAC1|PSME2|UBA52|RBX1|UBB|PSME1|PSMB6|PSMA5|PSMC6|PSMB8|PSMA3|PSMD1|UBC|PSMA1|PPP2R1A|LEF1|PSMC1|PSMD2|PSMA6|PPP2CA|PSMB9|PSMB1|PSMB4|PSMD11|PSMD8|PSMB5|PSMD12|PPP2R1B|PSMC4|PSMB7|PSMD3|CUL1|PPP2R5D|PPP2R5B	AD12_vs_AD0	CD8 T	NS	CD8	AD12_vs_AD0
REACTOME_DEGRADATION_OF_DVL	0.0267933	0.290758	0.352488	0.696515	1.57872	55	PSMA7|SEM1|PSMD4|PSME2|UBA52|RBX1|UBB|PSME1|PSMB6|PSMA5|PSMC6|PSMB8|PSMA3|PSMD1|UBC|PSMA1|PSMC1|PSMD2|PSMA6|DVL3|PSMB9|PSMB1|PSMB4|KLHL12|PSMD11|PSMD8|PSMB5|PSMD12|PSMC4|PSMB7|PSMD3	AD12_vs_AD0	CD8 T	NS	CD8	AD12_vs_AD0
REACTOME_DEGRADATION_OF_GLI1_BY_THE_PROTEASOME	0.039209	0.290758	0.321776	0.731993	1.67117	57	PSMA7|SKP1|SEM1|PSMD4|PSME2|UBA52|RBX1|UBB|PSME1|PSMB6|PSMA5|PSMC6|PSMB8|PSMA3|PSMD1|UBC|PSMA1|PSMC1|PSMD2|PSMA6|PSMB9|PSMB1|PSMB4|PSMD11|PSMD8|PSMB5|PSMD12|PSMC4|PSMB7|PSMD3|CUL1	AD12_vs_AD0	CD8 T	NS	CD8	AD12_vs_AD0
REACTOME_DEGRADATION_OF_THE_EXTRACELLULAR_MATRIX	0.0173747	0.290758	0.352488	0.729501	1.76084	110	CTSD|CAPN2|BSG|CAPNS1|CAPN1	AD12_vs_AD0	CD8 T	NS	CD8	AD12_vs_AD0
REACTOME_DEUBIQUITINATION	0.323789	0.479408	0.110122	-0.458763	-1.08915	234	KAT2B|OGT|USP25|HIF1A|PTEN|ATXN3|UIMC1|USP15|USP28|MDM2|UFD1|SMURF2|UCHL3|MDM4|JOSD1|USP33|TNKS|TGFBR2|SUDS3|OTUD7B|PSMD14|USP14|PSME4|PSMB10|AXIN1|ATXN7|IDE|MBD5|DDB2|USP7|USP9X|USP47|MYSM1|RCE1|BABAM2|PSMD5|PSMA2|TRIM25|POLB|ARRB1|PSMA4|USP42|INO80D|RNF146|SIAH2|JOSD2|USP24|FOXK1|USP13|TAB1|TRAF3|USP48|PSMB2|CCP110|APC|STAMBP	AD12_vs_AD0	CD8 T	NS	CD8	AD12_vs_AD0
REACTOME_DISEASES_ASSOCIATED_WITH_O_GLYCOSYLATION_OF_PROTEINS	0.973799	0.976355	0.0509083	-0.313228	-0.703454	53	ADAMTS17|POMT1|ADAMTS6|ADAMTS10|SPON2|GALNT12	AD12_vs_AD0	CD8 T	NS	CD8	AD12_vs_AD0
REACTOME_DISEASES_OF_DNA_REPAIR	0.483083	0.595138	0.0776799	0.43344	0.962002	51	SEM1|RPA1|RPA2|MSH6|RAD51C|MSH2|RAD1|KAT5|RAD9A|OGG1|BRCA1|NEIL1|RFC2|BLM|RBBP8|RAD17|RAD50|NTHL1	AD12_vs_AD0	CD8 T	NS	CD8	AD12_vs_AD0
REACTOME_DISEASES_OF_GLYCOSYLATION	0.799107	0.825024	0.0611693	-0.329987	-0.779495	120	GFPT1|MAN1B1|ADAMTS17|ALG13|NUS1|EXT1|HEXA|MPDU1|GALT|ALG2|SLC26A2|POMT1|ADAMTS6|ALG6|ADAMTS10|SPON2|ALG3|GLB1|GALNT12	AD12_vs_AD0	CD8 T	NS	CD8	AD12_vs_AD0
REACTOME_DISEASES_OF_METABOLISM	0.523985	0.629441	0.0725352	0.360875	0.922356	208	UBA52|UBB|TALDO1|MMADHC|B3GAT3|UBC|MGAT2|GSS|FDX2|AHCY|DCXR|ALG11|C1GALT1|MOGS|IDS|MCCC2|NEU1|B3GLCT|CHSY1|CTSA|ARSB|HPRT1|DPM2|ALG8|SLC37A4|PNP|RFT1|NOTCH2|GALK1|BTD|IDUA|B4GALT7|HEXB|NAGLU|MMAB|B3GALT6|ALG1|MPI|B4GAT1|GYS1|CYP2U1|TBXAS1|ALG12|PGM1|POMT2|ALG14|NOTCH1|DOLK|LFNG|MTRR|GALNT3|GCLC|DPM3|CYP4F22	AD12_vs_AD0	CD8 T	NS	CD8	AD12_vs_AD0
REACTOME_DISEASES_OF_SIGNAL_TRANSDUCTION_BY_GROWTH_FACTOR_RECEPTORS_AND_SECOND_MESSENGERS	0.486081	0.595138	0.0843144	-0.392462	-0.968354	431	KAT2B|GRB2|AGO2|STAT5B|FYN|LRRFIP1|GOLGB1|NCBP1|PPP2R5E|CREBBP|TNRC6C|PTEN|ERBIN|TLN1|ADAM17|GSK3B|FOXO1|CBL|SOS1|PIK3CB|ATG7|YES1|BIRC6|MDM2|BCL2A1|PPP2R5C|HIP1|JAK2|TNKS|TGFBR2|AKT3|CAMK2D|PIK3R1|PSMD14|BRAF|APBB1IP|CUX1|TBL1XR1|RB1|ICOS|PSME4|PSMB10|AKAP9|AXIN1|TRAK1|MYO18A|KDM7A|DUSP16|CTBP1|CLIP1|BCR|RNF213|QKI|KLC1|FBXW7|RRBP1|FRS2|MARK3|RICTOR|PSMD5|HHAT|TBL1X|MAML2|PSMA2|SNW1|TENT4A|ARRB1…	AD12_vs_AD0	CD8 T	NS	CD8	AD12_vs_AD0
REACTOME_DISORDERS_OF_TRANSMEMBRANE_TRANSPORTERS	0.0934066	0.290758	0.197822	0.540119	1.34477	157	PSMA7|SEM1|PSMD4|PSME2|RANBP2|RNF5|UBA52|UBB|PSME1|VCP|PSMB6|PSMA5|PSMC6|OS9|PSMB8|PSMA3|NUP62|PSMD1|UBC|PSMA1|BSG|NUP107|POM121|NUP133|PSMC1|NUP85|PSMD2|PSMA6|SEC13|PSMB9|PSMB1|PSMB4|PSMD11|PSMD8|PSMB5|PSMD12|PSMC4|NUP205|PSMB7|PSMD3	AD12_vs_AD0	CD8 T	NS	CD8	AD12_vs_AD0
REACTOME_DNA_DOUBLE_STRAND_BREAK_REPAIR	0.191682	0.364148	0.132846	0.462865	1.13605	133	SEM1|XRCC6|UBXN1|SUMO2|UBA52|UBB|RPA1|SUMO1|PPP4R2|POLE4|UBC|RNF8|UBE2N|RPA2|UBE2I|XRCC5|POLD2|PARP1|TDP1|UBE2V2|PCNA|RAD51C|APBB1|RAD1|POLE3|KAT5|TIPIN|RAD9A	AD12_vs_AD0	CD8 T	NS	CD8	AD12_vs_AD0
REACTOME_DNA_REPAIR	0.130515	0.310811	0.165657	0.4682	1.2213	283	SEM1|XRCC6|UBXN1|SUMO2|UBA52|RBX1|UBB|ALKBH5|RPA1|VCP|SUMO1|USP1|APEX1|COPS6|ACTB|PPP4R2|POLE4|POLR2J|UBC|POLR2G|TCEA1|ASCC2|COPS5|UBE2L6|RNF8|GTF2H5|RAD23A|UBE2N|TINF2|RPA2|POLR2C|UBE2I|XRCC5|POLD2|PARP1|TDG|TDP1|UBE2V2|COPS7A|CENPX|PCNA|MSH6|RAD51C|ISG15|GTF2H4|POLR2L|APBB1|RUVBL1|SPRTN|ERCC5|MSH2|INO80E|INO80B|RAD1|GPS1|POLE3|KAT5|SMUG1|TIPIN|POLR2I|RAD9A|MPG|COPS8|YY1|MAD2L2|ACD|XPA|OGG1|ERCC…	AD12_vs_AD0	CD8 T	NS	CD8	AD12_vs_AD0
REACTOME_DNA_REPLICATION	0.0472727	0.290758	0.282013	0.629949	1.53458	125	PSMA7|SKP1|SEM1|PSMD4|PSME2|UBA52|ANAPC16|RBX1|UBB|RPA1|PSME1|PSMB6|PSMA5|PSMC6|POLE4|PSMB8|PSMA3|PSMD1|UBC|PSMA1|KPNB1|RPA2|CDC26|POLD2|PSMC1|PCNA|PSMD2|PSMA6|ANAPC7|PSMB9|PSMB1|PSMB4|POLE3|PSMD11|PSMD8|PSMB5|MCM7|SKP2|PSMD12|ANAPC2|PSMC4|MCM3|PSMB7|UBE2S|PSMD3|ANAPC1|CUL1	AD12_vs_AD0	CD8 T	NS	CD8	AD12_vs_AD0
REACTOME_DNA_REPLICATION_PRE_INITIATION	0.0339148	0.290758	0.321776	0.653015	1.57046	99	PSMA7|SEM1|PSMD4|PSME2|UBA52|ANAPC16|UBB|RPA1|PSME1|PSMB6|PSMA5|PSMC6|POLE4|PSMB8|PSMA3|PSMD1|UBC|PSMA1|KPNB1|RPA2|CDC26|PSMC1|PSMD2|PSMA6|ANAPC7|PSMB9|PSMB1|PSMB4|POLE3|PSMD11|PSMD8|PSMB5|MCM7|PSMD12|ANAPC2|PSMC4|MCM3|PSMB7|UBE2S|PSMD3|ANAPC1	AD12_vs_AD0	CD8 T	NS	CD8	AD12_vs_AD0
REACTOME_DOWNSTREAM_SIGNALING_EVENTS_OF_B_CELL_RECEPTOR_BCR	0.0703971	0.290758	0.227987	0.595563	1.40449	79	PSMA7|SKP1|SEM1|PPIA|PSMD4|PSME2|UBA52|UBB|PSME1|IKBKG|PSMB6|PSMA5|PSMC6|CALM1|PSMB8|PSMA3|RELA|PSMD1|UBC|MAP3K7|PSMA1|KRAS|PSMC1|PSMD2|FKBP1A|PSMA6|PSMB9|PSMB1|PSMB4|PSMD11|PSMD8|PSMB5|PSMD12|PSMC4|PSMB7|PSMD3|CUL1	AD12_vs_AD0	CD8 T	NS	CD8	AD12_vs_AD0
REACTOME_DRUG_ADME	0.0926916	0.290758	0.195789	0.586499	1.35776	64	RAC1|NME2|BSG|GSTM1|IMPDH2|ITPA|GUK1|NME1|GMPS|GSTP1|VAV1|HPRT1|PNP	AD12_vs_AD0	CD8 T	NS	CD8	AD12_vs_AD0
REACTOME_DUAL_INCISION_IN_TC_NER	0.123214	0.306375	0.168238	0.544734	1.25196	62	UBA52|RBX1|UBB|RPA1|POLE4|POLR2J|UBC|POLR2G|TCEA1|GTF2H5|RPA2|POLR2C|POLD2|PCNA|GTF2H4|POLR2L|ERCC5|POLE3|POLR2I|XPA|ERCC2|GTF2H1|POLR2B|POLR2E|PPIE|PRPF19|RFC2|CDK7	AD12_vs_AD0	CD8 T	NS	CD8	AD12_vs_AD0
REACTOME_ECM_PROTEOGLYCANS	0.0765027	0.290758	0.21925	0.603836	1.38012	61	ITGB1|TGFB1|COL6A1|TGFB3	AD12_vs_AD0	CD8 T	NS	CD8	AD12_vs_AD0
REACTOME_EPH_EPHRIN_SIGNALING	0.0759494	0.290758	0.21925	0.593871	1.4037	86	ARPC1B|CFL1|RAC1|ARPC2|ARPC3|MYL12A|CLTB|MYL12B|APH1A|ARPC5|ACTB|AP2M1|ARPC4|MYL6|CLTA|ARPC1A|RHOA|ACTR2	AD12_vs_AD0	CD8 T	NS	CD8	AD12_vs_AD0
REACTOME_EPIGENETIC_REGULATION_OF_GENE_EXPRESSION	0.00629436	0.290758	0.407018	-0.713217	-1.7106	188	KAT2B|AEBP2|KMT2C|GATAD2A|KMT2A|OGT|ARID4B|CCNH|KANSL1|GSK3B|CHD4|SMARCA5|EHMT1|SMARCA2|SIN3B|SUDS3|PPHLN1|JARID2|KDM6A|TASP1|EZH2|ARID1A|SIRT1|RBM7|MNAT1|DNMT3A|KANSL3|ARID1B|RRP8|MPHOSPH8|TTF1|CHD3|ERCC6|TAF1A|ZNF765|TET2|ZNF708|BAZ2A|TET3|SMARCE1|SAP130|TBP|MBD3|KMT2D|WDR5|TAF1D|RBBP5	AD12_vs_AD0	CD8 T	NS	CD8	AD12_vs_AD0
REACTOME_ER_TO_GOLGI_ANTEROGRADE_TRANSPORT	0.137432	0.320116	0.159647	0.493644	1.21993	146	CTSC|CAPZB|TRAPPC1|ARF5|TRAPPC4|COPZ1|CTSZ|PPP6C|ACTR1A|TUBB4B|NAPA|COPB2|TRAPPC6A|ARF4|DYNLL1|SPTAN1|TRAPPC2L|DCTN6|TMED2|ARCN1|MIA2|PPP6R1|SPTBN1|CNIH1|CAPZA2|TMED9|LMAN1|COG8|TRAPPC3|SEC13|TUBA1B|DCTN2|RAB1B|COPB1|PREB|TUBA1A|COPG1|DCTN5|ARF3|ARFGAP3|TBC1D20|ARF1|TUBB2A|TRAPPC5|COPG2|TMEM115|CNIH2|TFG|RAB1A|LMAN2L|SEC23IP|TUBA1C|DCTN3|KDELR1|DYNC1I2|DYNC1LI1|SEC16A	AD12_vs_AD0	CD8 T	NS	CD8	AD12_vs_AD0
REACTOME_ESR_MEDIATED_SIGNALING	0.375839	0.518753	0.101714	-0.402841	-0.958731	150	KAT2B|AGO2|TNRC6B|GNG2|CREBBP|TNRC6A|TNRC6C|STAG2|CHD1|AKT3|PIK3R1|NCOA2|AXIN1|KDM4B|FKBP5	AD12_vs_AD0	CD8 T	NS	CD8	AD12_vs_AD0
REACTOME_ESTROGEN_DEPENDENT_GENE_EXPRESSION	0.227273	0.391358	0.137251	-0.452722	-1.06701	87	KAT2B|AGO2|TNRC6B|CREBBP|TNRC6A|TNRC6C|STAG2|CHD1|NCOA2|AXIN1|KDM4B	AD12_vs_AD0	CD8 T	NS	CD8	AD12_vs_AD0
REACTOME_EXTENSION_OF_TELOMERES	0.0469925	0.290758	0.287857	0.70982	1.56863	50	NOP10|RPA1|PPP6C|TINF2|GAR1|RPA2|POLD2|PCNA|RUVBL1|ACD|NHP2|RUVBL2	AD12_vs_AD0	CD8 T	NS	CD8	AD12_vs_AD0
REACTOME_EXTRACELLULAR_MATRIX_ORGANIZATION	0.0268138	0.290758	0.352488	0.610801	1.58252	246	CTSD|ITGB1|ITGB2|CAPN2|ITGB7|CD47|TRAPPC4|CD151|TGFB1|BSG|CAPNS1|ICAM3|ICAM2|P4HB|CAPN1|ITGA5|PPIB	AD12_vs_AD0	CD8 T	NS	CD8	AD12_vs_AD0
REACTOME_EXTRA_NUCLEAR_ESTROGEN_SIGNALING	0.249548	0.398859	0.114267	0.472388	1.0958	67	GNAI2|HSP90AA1|GNG5|GNB2|CALM1|UHMK1|KRAS|HSPB1|ESR2|GNGT2|PDPK1|SHC1|ZDHHC7|CDKN1B|MAPK3|GNG10|PRKCZ|SRF|ESR1|SPHK1|ELK1|FOXO3	AD12_vs_AD0	CD8 T	NS	CD8	AD12_vs_AD0
REACTOME_FACTORS_INVOLVED_IN_MEGAKARYOCYTE_DEVELOPMENT_AND_PLATELET_PRODUCTION	0.14922	0.335307	0.170932	-0.607232	-1.43701	128	AKAP10|KIFAP3|JMJD1C|PHF21A|PRKAR2A|KIFC2|KIF21A|JAK2|RCOR1|CAPZA1|KLC1|KIF21B|VPS45|DOCK10|KIF13B|DOCK9|DOCK2|DOCK3	AD12_vs_AD0	CD8 T	NS	CD8	AD12_vs_AD0
REACTOME_FATTY_ACID_METABOLISM	0.211397	0.377681	0.126876	0.446168	1.10923	156	DBI|GPX4|HADHA|NDUFAB1|TECR|ECHS1|LTA4H|ELOVL1|CBR1|ALOX5AP|MAPKAPK2|HACD2|HACD3|CPT1A|MECR|ACADVL|HSD17B8|SCD|ACAA1|ACOT8|ACADM|PRKAB2|ACSM3|RXRA|PTGES3|ECI1|ACOT2|HACL1|CYP2U1|TBXAS1|ACSF3|ACOT4|PHYH|ACOX3|ACSL4|ACBD5|ACADS|HADH|CYP4F22|DECR2|PPT1|FASN|SCP2|NUDT19|CRAT|HPGD|PTGES2|FADS2|EPHX2|SLC27A2	AD12_vs_AD0	CD8 T	NS	CD8	AD12_vs_AD0
REACTOME_FCERI_MEDIATED_MAPK_ACTIVATION	0.757519	0.790634	0.0555947	0.368489	0.814323	50	RAC1|LAT|JUN|KRAS|VAV1|SHC1|MAPK9|MAPK3	AD12_vs_AD0	CD8 T	NS	CD8	AD12_vs_AD0
REACTOME_FCERI_MEDIATED_NF_KB_ACTIVATION	0.0608229	0.290758	0.245042	0.613293	1.47124	97	PSMA7|SKP1|SEM1|PSMD4|PSME2|UBA52|UBB|PSME1|IKBKG|PSMB6|PSMA5|PSMC6|PSMB8|PSMA3|RELA|PSMD1|UBC|MAP3K7|PSMA1|UBE2N|PSMC1|UBE2D2|PSMD2|PSMA6|PSMB9|PSMB1|PSMB4|PSMD11|PSMD8|PSMB5|PSMD12|PSMC4|PDPK1|PSMB7|PSMD3|CUL1	AD12_vs_AD0	CD8 T	NS	CD8	AD12_vs_AD0
REACTOME_FCGAMMA_RECEPTOR_FCGR_DEPENDENT_PHAGOCYTOSIS	0.360071	0.508659	0.0908241	0.426107	1.02271	104	ARPC1B|CFL1|RAC1|ARPC2|ARPC3|HSP90AB1|HSP90AA1|CD3G|ARPC5|ACTB|ARPC4|ITPR3|ARPC1A|ACTR2|VAV1|CYFIP2|BRK1	AD12_vs_AD0	CD8 T	NS	CD8	AD12_vs_AD0
REACTOME_FCGR3A_MEDIATED_IL10_SYNTHESIS	0.0884956	0.290758	0.224966	-0.601256	-1.36019	55	FYN|CD247|ITPR1|YES1|ITPR2|PRKAR2A|PRKX|ADCY7|PLCG2|FGR	AD12_vs_AD0	CD8 T	NS	CD8	AD12_vs_AD0
REACTOME_FC_EPSILON_RECEPTOR_FCERI_SIGNALING	0.159049	0.339926	0.148262	0.477503	1.17929	147	PSMA7|RAC1|LAT|SKP1|SEM1|PSMD4|PSME2|UBA52|UBB|PSME1|IKBKG|PSMB6|PSMA5|PSMC6|CALM1|PSMB8|PSMA3|RELA|PSMD1|UBC|JUN|MAP3K7|PSMA1|UBE2N|ITPR3|KRAS|PSMC1|UBE2D2|PSMD2|PSMA6|PSMB9|VAV1|PSMB1|PSMB4|PSMD11|PSMD8|PSMB5|PSMD12|PSMC4|PDPK1|PSMB7|PSMD3|SHC1|CUL1	AD12_vs_AD0	CD8 T	NS	CD8	AD12_vs_AD0
REACTOME_FORMATION_OF_PARAXIAL_MESODERM	0.129252	0.310811	0.186433	-0.538417	-1.23349	64	KAT2B|CREBBP|PSMD14|PSMB10|PSMD5|MAML2|PSMA2|SNW1|PSMA4|EPHA4	AD12_vs_AD0	CD8 T	NS	CD8	AD12_vs_AD0
REACTOME_FORMATION_OF_RNA_POL_II_ELONGATION_COMPLEX	0.192377	0.364148	0.132846	0.509976	1.15982	56	RTF1|CDK9|POLR2J|POLR2G|TCEA1|NELFCD|ELOB|GTF2H5|POLR2C|ELOA|CCNK|SUPT5H|NELFB|ELOC|GTF2H4|POLR2L|POLR2I|ERCC2|GTF2H1|POLR2B|CTR9|CDC73|PAF1|NELFE|POLR2E|EAF1|GTF2F1|CDK7|EAF2	AD12_vs_AD0	CD8 T	NS	CD8	AD12_vs_AD0
REACTOME_FORMATION_OF_TC_NER_PRE_INCISION_COMPLEX	0.0902256	0.290758	0.204295	0.600194	1.32637	50	UBA52|RBX1|UBB|COPS6|POLR2J|UBC|POLR2G|TCEA1|COPS5|GTF2H5|POLR2C|COPS7A|GTF2H4|POLR2L|GPS1|POLR2I|COPS8|XPA|ERCC2|COPS3|GTF2H1|POLR2B|POLR2E|PPIE|PRPF19|COPS7B|CDK7|COPS4	AD12_vs_AD0	CD8 T	NS	CD8	AD12_vs_AD0
REACTOME_FOXO_MEDIATED_TRANSCRIPTION	0.0709534	0.290758	0.252961	-0.701869	-1.59146	56	KAT2B|CREBBP|ATXN3|FOXO1|NR3C1|AKT3	AD12_vs_AD0	CD8 T	NS	CD8	AD12_vs_AD0
REACTOME_G1_S_DNA_DAMAGE_CHECKPOINTS	0.0614828	0.290758	0.245042	0.648509	1.49858	65	PSMA7|SEM1|PSMD4|PSME2|UBA52|UBB|PSME1|PSMB6|PSMA5|PSMC6|PSMB8|PSMA3|PSMD1|UBC|PSMA1|PSMC1|PSMD2|PSMA6|PSMB9|PSMB1|PSMB4|PSMD11|PSMD8|PSMB5|PSMD12|PSMC4|PSMB7|PSMD3	AD12_vs_AD0	CD8 T	NS	CD8	AD12_vs_AD0
REACTOME_G2_M_CHECKPOINTS	0.0693431	0.290758	0.231127	0.590738	1.44299	131	PSMA7|SEM1|YWHAB|PSMD4|PSME2|UBA52|UBB|RPA1|PSME1|PSMB6|PSMA5|PSMC6|PSMB8|PSMA3|PSMD1|UBC|PSMA1|RNF8|UBE2N|RPA2|PSMC1|UBE2V2|PSMD2|PSMA6|YWHAQ|PSMB9|PSMB1|PSMB4|RAD1|KAT5|PSMD11|PSMD8|PSMB5|MCM7|PSMD12|RAD9A|PSMC4|YWHAH|MCM3|PSMB7|PSMD3	AD12_vs_AD0	CD8 T	NS	CD8	AD12_vs_AD0
REACTOME_G2_M_DNA_DAMAGE_CHECKPOINT	0.647273	0.71256	0.0614364	0.378903	0.866867	60	YWHAB|RPA1|RNF8|UBE2N|RPA2|UBE2V2|YWHAQ|RAD1|KAT5|RAD9A|YWHAH|BRCC3|BRCA1|RFC2|BLM|WEE1|RBBP8|RAD17|RAD50|ABRAXAS1|TP53|BABAM1|ATR	AD12_vs_AD0	CD8 T	NS	CD8	AD12_vs_AD0
REACTOME_GAMMA_CARBOXYLATION_HYPUSINYLATION_HYDROXYLATION_AND_ARYLSULFATASE_ACTIVATION	0.870849	0.887105	0.0483118	0.344017	0.776787	54	DHPS|EEF2|ARSB|DPH7|DRG2|DPH2|SUMF2|RIOX2|GGCX|JMJD4|U2AF2|F8	AD12_vs_AD0	CD8 T	NS	CD8	AD12_vs_AD0
REACTOME_GASTRULATION	0.105023	0.292837	0.208955	-0.668741	-1.57441	103	KAT2B|TRIM33|CREBBP|TCF7	AD12_vs_AD0	CD8 T	NS	CD8	AD12_vs_AD0
REACTOME_GENE_SILENCING_BY_RNA	0.531453	0.634422	0.0802023	-0.383452	-0.897829	77	AGO2|TNRC6B|NUP98|NUP160|TNRC6A|TNRC6C|NUP153|HENMT1|NUP188|TARBP2|NUP35|NDC1|NUP155|AAAS|TPR|AGO1|SEH1L|AGO3|NUP214|NUP54|POLR2D|AGO4|NUP37|MYBL1	AD12_vs_AD0	CD8 T	NS	CD8	AD12_vs_AD0
REACTOME_GLOBAL_GENOME_NUCLEOTIDE_EXCISION_REPAIR_GG_NER	0.0635209	0.290758	0.24134	0.616645	1.45344	83	SUMO2|UBA52|RBX1|UBB|RPA1|SUMO1|COPS6|ACTB|POLE4|UBC|COPS5|GTF2H5|RAD23A|UBE2N|RPA2|UBE2I|POLD2|PARP1|UBE2V2|COPS7A|PCNA|GTF2H4|RUVBL1|ERCC5|INO80E|INO80B|GPS1|POLE3|COPS8|YY1|XPA|ERCC2|COPS3|GTF2H1|TFPT|NFRKB|RAD23B|XRCC1|ACTL6A|COPS7B|RFC2|MCRS1|CDK7|COPS4|XPC	AD12_vs_AD0	CD8 T	NS	CD8	AD12_vs_AD0
REACTOME_GLUCOSE_METABOLISM	0.212569	0.377681	0.126876	0.478366	1.12082	77	RANBP2|TPI1|GPI|GAPDH|PGK1|PKM|NUP62|ENO1|NUP107|PPP2R1A|PFKL|POM121|NUP133|ALDOC|NUP85|PPP2CA|SEC13|PPP2R1B|NUP205|PPP2R5D|SLC37A4|NUP42|GNPDA1|GNPDA2|PGAM1	AD12_vs_AD0	CD8 T	NS	CD8	AD12_vs_AD0
REACTOME_GLYCEROPHOSPHOLIPID_BIOSYNTHESIS	0.7307	0.773206	0.0551352	0.346361	0.837175	111	PLAAT4|CPNE1|HADHA|PTDSS1|PCYT2|CSNK2B|STARD7|CPNE3|PGS1|PNPLA2|CDS2|GPD1L|PLD3|ACP6|DDHD1|DGAT1|PLBD1|PLA2G12A|CDIPT|LPIN2|PLAAT3|LPIN1|PTPMT1|TMEM86B	AD12_vs_AD0	CD8 T	NS	CD8	AD12_vs_AD0
REACTOME_GLYCOSAMINOGLYCAN_METABOLISM	0.582192	0.669871	0.0780892	-0.360537	-0.847019	110	CSGALNACT2|ST3GAL1|CHST11|UST|CD44|DSE|GALNS|NDST2|EXT1|HEXA|B4GALT5|HS2ST1|CHST12|HGSNAT|SLC26A2|CHP1|GLB1|CHPF2|XYLT1	AD12_vs_AD0	CD8 T	NS	CD8	AD12_vs_AD0
REACTOME_GLYCOSPHINGOLIPID_METABOLISM	0.200743	0.375902	0.131458	0.519066	1.16004	52	PSAP|M6PR|ST3GAL2|UGCG|NEU1|CTSA|ARSB|SMPD4|SMPD1|SUMF2|HEXB|SMPD2|B3GALT4	AD12_vs_AD0	CD8 T	NS	CD8	AD12_vs_AD0
REACTOME_GOLGI_ASSOCIATED_VESICLE_BIOGENESIS	0.530909	0.634422	0.0711327	0.406972	0.922445	55	VAMP8|FTL|HSPA8|FTH1|SNX5|NAPA|CLTA|AP3S1|BLOC1S1|IGF2R|BLOC1S6|DTNBP1	AD12_vs_AD0	CD8 T	NS	CD8	AD12_vs_AD0
REACTOME_GOLGI_TO_ER_RETROGRADE_TRANSPORT	0.492727	0.601348	0.0749279	0.386777	0.942203	125	CAPZB|ARF5|COPZ1|ACTR1A|TUBB4B|NAPA|COPB2|ARF4|DYNLL1|DCTN6|TMED2|ARCN1|KIF5B|PAFAH1B3|CAPZA2|TMED9|TUBA1B|DCTN2|RAB1B|COPB1|TUBA1A|COPG1|KIF1B|DCTN5|ARF3|KIF9|ARFGAP3|ARF1|TUBB2A|COPG2|RAB3GAP1|PAFAH1B2|RAB1A|KIF3A|TUBA1C|DCTN3|KDELR1|KIF18A|ZW10|DYNC1I2|DYNC1LI1	AD12_vs_AD0	CD8 T	NS	CD8	AD12_vs_AD0
REACTOME_GPCR_LIGAND_BINDING	0.40255	0.533938	0.0857844	0.371526	0.974959	294	CCL5|S1PR4|PSAP|S1PR1|GNG5|GNB2|CXCR6|S1PR5|HEBP1|GNGT2|CXCR4|VIPR1|LPAR6|CXCR3|CX3CR1|P2RY11|CXCR5|UTS2|GNG10|WNT7A|CYSLTR2|ADRB2|PTCH2|KISS1R|CCR4|GPR183|LPAR5|NMUR1|LPAR2|F2R|NMB|ADM2|CCR5|C5|WNT10A	AD12_vs_AD0	CD8 T	NS	CD8	AD12_vs_AD0
REACTOME_G_ALPHA_12_13_SIGNALLING_EVENTS	0.239035	0.391358	0.130777	-0.461532	-1.07952	73	AKAP13|GNG2|SOS2|SOS1|ARHGEF7|ARHGEF12|PREX1|ARHGEF6|RASGRF2|ABR|GNB1|VAV3	AD12_vs_AD0	CD8 T	NS	CD8	AD12_vs_AD0
REACTOME_G_ALPHA_I_SIGNALLING_EVENTS	0.229779	0.391358	0.120985	0.413565	1.06444	228	GNAI2|GPSM3|CCL5|S1PR4|PSAP|GNG5|GNB2|CALM1|PPP1CA|PPP2R1A|CXCR6|RGS10|ITPR3|PRKAR1B|RGS14|PDE4B|RGS19|S1PR5|PPP2CA|HEBP1|GNGT2|CXCR4|RGS1|PPP2R1B|CXCR3|CDK5|CX3CR1|KPNA2|PPP2R5D|CXCR5	AD12_vs_AD0	CD8 T	NS	CD8	AD12_vs_AD0
REACTOME_G_ALPHA_Q_SIGNALLING_EVENTS	0.23956	0.391358	0.130777	-0.47149	-1.13076	159	GRB2|GNG2|ITPR1|SOS1|PLCB1|ITPR2|PRKCE|PRKCQ|PIK3R1|PRKCA|XCL1|RASGRP2|PRKCH|GPR132|GNAQ|GRK2|GNB1|DGKQ|LTB4R|DGKD|PIK3CA|ABHD12	AD12_vs_AD0	CD8 T	NS	CD8	AD12_vs_AD0
REACTOME_G_ALPHA_S_SIGNALLING_EVENTS	0.53405	0.634676	0.0701132	0.388666	0.933489	107	ITGB1|GNAI2|GNG5|GNB2|ARRB2|PRKAR1B|ITGA5|GNGT2|GRK5|VIPR1|SHC1|P2RY11|GNG10|ADCY3|CYSLTR2|ADRB2	AD12_vs_AD0	CD8 T	NS	CD8	AD12_vs_AD0
REACTOME_G_PROTEIN_MEDIATED_EVENTS	0.191489	0.364148	0.145516	-0.514055	-1.14888	50	ITPR1|PLCB1|ITPR2|PRKAR2A|PRKX|CAMK2D|PRKCA|ADCY7|CAMK4|GNAQ|GRK2	AD12_vs_AD0	CD8 T	NS	CD8	AD12_vs_AD0
REACTOME_HATS_ACETYLATE_HISTONES	0.0927152	0.290758	0.21925	-0.684662	-1.59983	78	KAT2B|OGT|CREBBP|ING5|KANSL1|KAT6B|KAT6A|MSL2|ING4|NCOA2|KAT7|ATXN7|JADE2|ELP6|KANSL3|ENY2|MSL1|SAP130|WDR5|NCOA1|YEATS4|ELP3|ELP4|BRD1	AD12_vs_AD0	CD8 T	NS	CD8	AD12_vs_AD0
REACTOME_HCMV_EARLY_EVENTS	0.561243	0.659653	0.0686326	0.395453	0.923023	72	ITGB1|RBBP4|RANBP2|NUP62|TUBB4B|GPS2|DYNLL1|NUP107|POM121|NUP133|NUP85|EED|SEC13|TUBA1B|RBBP7|TUBA1A|NUP205|NUP42|TUBB2A|SUZ12|CBX1|TUBA1C|DAXX|DYNC1I2|DYNC1LI1	AD12_vs_AD0	CD8 T	NS	CD8	AD12_vs_AD0
REACTOME_HCMV_INFECTION	0.433393	0.563115	0.08042	0.413464	0.991424	96	ITGB1|RBBP4|RANBP2|HNRNPK|CHMP7|NUP62|VPS28|TUBB4B|GPS2|DYNLL1|NUP107|VPS36|POM121|NUP133|NUP85|CHMP4A|EED|CHMP1A|SEC13|TUBA1B|RBBP7|VPS25|TUBA1A|CEBPD|NUP205|NUP42|SNF8|TUBB2A|SUZ12|CBX1|TUBA1C|DAXX|DYNC1I2|DYNC1LI1	AD12_vs_AD0	CD8 T	NS	CD8	AD12_vs_AD0
REACTOME_HCMV_LATE_EVENTS	0.571956	0.662194	0.0681513	0.400182	0.903607	54	RANBP2|HNRNPK|CHMP7|NUP62|VPS28|NUP107|VPS36|POM121|NUP133|NUP85|CHMP4A|CHMP1A|SEC13|VPS25|CEBPD|NUP205|NUP42|SNF8	AD12_vs_AD0	CD8 T	NS	CD8	AD12_vs_AD0
REACTOME_HDR_THROUGH_HOMOLOGOUS_RECOMBINATION_HRR	0.194192	0.365426	0.132147	0.490267	1.14047	68	SEM1|UBA52|UBB|RPA1|POLE4|UBC|RPA2|POLD2|PCNA|RAD51C|RAD1|POLE3|KAT5|RAD9A	AD12_vs_AD0	CD8 T	NS	CD8	AD12_vs_AD0
REACTOME_HEDGEHOG_LIGAND_BIOGENESIS	0.0333807	0.290758	0.321776	0.715437	1.651	63	PSMA7|SEM1|PSMD4|PSME2|UBA52|UBB|PSME1|VCP|PSMB6|PSMA5|PSMC6|OS9|PSMB8|PSMA3|PSMD1|UBC|PSMA1|P4HB|PSMC1|PSMD2|PSMA6|PSMB9|PSMB1|PSMB4|PSMD11|PSMD8|PSMB5|PSMD12|PSMC4|PSMB7|PSMD3	AD12_vs_AD0	CD8 T	NS	CD8	AD12_vs_AD0
REACTOME_HEDGEHOG_OFF_STATE	0.0681004	0.290758	0.231127	0.612907	1.47206	107	PSMA7|SKP1|SEM1|PSMD4|PSME2|UBA52|RBX1|UBB|PSME1|PSMB6|PSMA5|PSMC6|PSMB8|PSMA3|PSMD1|UBC|TUBB4B|PSMA1|PRKAR1B|PSMC1|PSMD2|PSMA6|TUBA1B|PSMB9|PSMB1|PSMB4|PSMD11|PSMD8|TUBA1A|PSMB5|PSMD12|PSMC4|PSMB7|PSMD3|CUL1	AD12_vs_AD0	CD8 T	NS	CD8	AD12_vs_AD0
REACTOME_HEDGEHOG_ON_STATE	0.0635209	0.290758	0.24134	0.613469	1.44595	83	PSMA7|SEM1|PSMD4|PSME2|UBA52|RBX1|UBB|PSME1|PSMB6|PSMA5|PSMC6|PSMB8|PSMA3|PSMD1|UBC|PSMA1|ARRB2|PSMC1|PSMD2|PSMA6|PSMB9|PSMB1|PSMB4|PSMD11|PSMD8|PSMB5|ULK3|PSMD12|PSMC4|PSMB7|PSMD3	AD12_vs_AD0	CD8 T	NS	CD8	AD12_vs_AD0
REACTOME_HEPARAN_SULFATE_HEPARIN_HS_GAG_METABOLISM	0.62594	0.700042	0.0646485	0.395163	0.87327	50	B3GAT3|SLC35D2|IDS|HS3ST3B1|IDUA|B4GALT7|NAGLU|XYLT2|B3GALT6	AD12_vs_AD0	CD8 T	NS	CD8	AD12_vs_AD0
REACTOME_HIV_INFECTION	0.0569853	0.290758	0.257206	0.552686	1.42251	228	PSMA7|B2M|RAC1|SKP1|SEM1|SLC25A6|PPIA|XRCC6|PSMD4|PSME2|RANBP2|UBA52|LCK|RANBP1|RBX1|RAN|NPM1|UBB|PSME1|CDK9|CHMP7|TAF7|CD8B|GTF2A1|PSMB6|PSMA5|PSMC6|HLA-A|PSMB8|PSMA3|NUP62|VPS28|POLR2J|PSMD1|UBC|POLR2G|TCEA1|PSMA1|CHMP5|NELFCD|ELOB|AP2M1|KPNB1|GTF2H5|TAF12|NUP107|APOBEC3G|POLR2C|POM121|ELOA|CCNK|XRCC5|NUP133|PSMC1|NUP85|CHMP4A|PSMD2|SUPT5H|NELFB|PSMA6|ELOC|GTF2H4|POLR2L|SEC13|NMT1|PSMB9|PSMB1|P…	AD12_vs_AD0	CD8 T	NS	CD8	AD12_vs_AD0
REACTOME_HIV_LIFE_CYCLE	0.171846	0.352932	0.142057	0.469427	1.15934	147	PPIA|XRCC6|RANBP2|UBA52|RANBP1|RAN|UBB|CDK9|CHMP7|TAF7|GTF2A1|NUP62|VPS28|POLR2J|UBC|POLR2G|TCEA1|CHMP5|NELFCD|ELOB|GTF2H5|TAF12|NUP107|POLR2C|POM121|ELOA|CCNK|XRCC5|NUP133|NUP85|CHMP4A|SUPT5H|NELFB|ELOC|GTF2H4|POLR2L|SEC13|NMT1|TAF5|TAF9|HMGA1|CXCR4|POLR2I|NUP205|ERCC2|BANF1|NUP42|TAF9B|GTF2H1|POLR2B	AD12_vs_AD0	CD8 T	NS	CD8	AD12_vs_AD0
REACTOME_HOMOLOGY_DIRECTED_REPAIR	0.182624	0.362105	0.135002	0.476984	1.14753	103	SEM1|SUMO2|UBA52|UBB|RPA1|PPP4R2|POLE4|UBC|RNF8|UBE2N|RPA2|UBE2I|POLD2|PARP1|UBE2V2|PCNA|RAD51C|RAD1|POLE3|KAT5|TIPIN|RAD9A	AD12_vs_AD0	CD8 T	NS	CD8	AD12_vs_AD0
REACTOME_HOST_INTERACTIONS_OF_HIV_FACTORS	0.0558559	0.290758	0.257206	0.611842	1.49895	129	PSMA7|B2M|RAC1|SKP1|SEM1|SLC25A6|PPIA|PSMD4|PSME2|RANBP2|UBA52|LCK|RANBP1|RBX1|RAN|NPM1|UBB|PSME1|CDK9|CD8B|PSMB6|PSMA5|PSMC6|HLA-A|PSMB8|PSMA3|NUP62|PSMD1|UBC|PSMA1|ELOB|AP2M1|KPNB1|NUP107|APOBEC3G|POM121|NUP133|PSMC1|NUP85|PSMD2|PSMA6|ELOC|SEC13|PSMB9|PSMB1|PSMB4|HMGA1|PSMD11|PSMD8|PSMB5|PSMD12|PSMC4|NUP205|PSMB7|PSMD3	AD12_vs_AD0	CD8 T	NS	CD8	AD12_vs_AD0
REACTOME_HSP90_CHAPERONE_CYCLE_FOR_STEROID_HORMONE_RECEPTORS_SHR_IN_THE_PRESENCE_OF_LIGAND	0.0845865	0.290758	0.2114	0.613971	1.36268	51	HSP90AB1|CAPZB|HSP90AA1|HSPA8|DNAJB1|ACTR1A|TUBB4B|HSPA1B|DYNLL1|DCTN6|DNAJA2|CAPZA2|STIP1|TUBA1B|DCTN2|HSPA1A|TUBA1A|DCTN5|TUBB2A|DNAJA1|PTGES3|TUBA1C|DCTN3|DYNC1I2|DYNC1LI1|HSPA1L	AD12_vs_AD0	CD8 T	NS	CD8	AD12_vs_AD0
REACTOME_IMMUNOREGULATORY_INTERACTIONS_BETWEEN_A_LYMPHOID_AND_A_NON_LYMPHOID_CELL	0.0285716	0.290758	0.352488	0.644703	1.58678	141	B2M|ITGB1|CD3D|CD8A|HCST|HLA-E|ITGB2|CD3G|HLA-C|ITGB7|CD8B|HLA-B|CD3E|HLA-F|HLA-A|SELL|ICAM3|CD99|ICAM2|KLRG1|IFITM1|NPDC1|SH2D1A|TRBV7-9|LAIR1|CD200R1|NCR3|SLAMF7	AD12_vs_AD0	CD8 T	NS	CD8	AD12_vs_AD0
REACTOME_INFLUENZA_INFECTION	0.0840951	0.290758	0.208955	0.574303	1.33605	71	SLC25A6|HSP90AA1|FAU|RANBP2|UBA52|RAN|PABPN1|CANX|CALR|TGFB1|NUP62|POLR2J|POLR2G|KPNB1|NUP107|POLR2C|POM121|CLTA|NUP133|PARP1|NUP85|ISG15|IPO5|POLR2L|SEC13|HSPA1A|POLR2I|NUP205|EIF2AK2|KPNA2|NUP42|POLR2B|DNAJC3	AD12_vs_AD0	CD8 T	NS	CD8	AD12_vs_AD0
REACTOME_INTEGRATION_OF_ENERGY_METABOLISM	0.769094	0.800529	0.0522693	0.345384	0.825943	95	GNAI2|TALDO1|GNG5|GNB2|PPP2R1A|ITPR3|PRKAR1B|MLX|ADIPOR1|PPP2CA|TKT|GNGT2|PPP2R1B|PPP2R5D|PRKAB2|SLC2A1|GNG10|ADCY3	AD12_vs_AD0	CD8 T	NS	CD8	AD12_vs_AD0
REACTOME_INTEGRIN_CELL_SURFACE_INTERACTIONS	0.0909091	0.290758	0.199915	0.558834	1.3011	70	ITGB1|ITGB2|ITGB7|CD47|BSG|ICAM3|ICAM2|ITGA5	AD12_vs_AD0	CD8 T	NS	CD8	AD12_vs_AD0
REACTOME_INTERFERON_ALPHA_BETA_SIGNALING	0.028574	0.290758	0.352488	0.729474	1.68339	63	IFITM2|HLA-E|UBA52|HLA-C|UBB|ABCE1|HLA-B|IRF2|HLA-F|SOCS3|HLA-A|PSMB8|UBC|MX1|IRF9|KPNB1|OASL|IFI6|IFITM1|ISG15|IFIT1|BST2|IRF7|PTPN6|EIF2AK2|IFITM3|TYK2|IRF3|IRF5|GBP2	AD12_vs_AD0	CD8 T	NS	CD8	AD12_vs_AD0
REACTOME_INTERFERON_GAMMA_SIGNALING	0.16934	0.351566	0.141225	0.492872	1.17451	90	B2M|YBX1|HLA-E|HLA-C|SUMO1|HLA-B|IRF2|HLA-F|SOCS3|HLA-A|IRF9|TRIM8|OASL|HLA-DPB1|HLA-DQB1|MT2A|IRF7|PTPN6|GBP5|GBP4|IRF3|IRF5|GBP2|HLA-DQA1|TRIM62|MAPK3|OAS1	AD12_vs_AD0	CD8 T	NS	CD8	AD12_vs_AD0
REACTOME_INTERFERON_SIGNALING	0.0900735	0.290758	0.202072	0.52152	1.3512	246	B2M|IFITM2|YBX1|HLA-E|RANBP2|HSPA8|UBA52|HLA-C|EIF4A2|FLNA|NPM1|UBB|SUMO1|IKBKG|ABCE1|HLA-B|IRF2|HLA-F|SOCS3|EIF4G2|HLA-A|PSMB8|NUP62|EIF4A1|UBC|TUBB4B|MX1|IRF9|TRIM8|UBE2L6|EIF2S2|KPNB1|UBE2N|HSPA1B|NUP107|OASL|PPP2R1A|IFI6|PRKRA|POM121|UBE2I|IFITM1|NUP133|CENPX|NUP85|ISG15|HLA-DPB1|PPP2CA|SEC13|TUBA1B|EIF4G1|HLA-DQB1|HSPA1A|TUBA1A|MT2A|HERC5|IFIT1|BST2|PPP2R1B|IRF7|PIN1|NUP205|BECN1|PTPN6|EIF2A…	AD12_vs_AD0	CD8 T	NS	CD8	AD12_vs_AD0
REACTOME_INTERLEUKIN_12_FAMILY_SIGNALING	0.117647	0.306375	0.175204	0.565329	1.2725	53	CFL1|CNN2|PPIA|LCP1|PSME2|HNRNPF|TALDO1|CANX|ANXA2|HNRNPDL|MIF|AIP|P4HB|HSPA9|PITPNA|SNRPA1|BOLA2	AD12_vs_AD0	CD8 T	NS	CD8	AD12_vs_AD0
REACTOME_INTERLEUKIN_17_SIGNALING	0.241563	0.391358	0.11524	0.482651	1.11381	63	SKP1|UBA52|UBB|IKBKG|UBC|JUN|MAP3K7|UBE2N|PPP2R1A|RIPK2|MAPKAPK2|PPP2CA|MAP2K3|TNIP2|PPP2R1B|VRK3|CUL1|PPP2R5D|MAPK9|MAPK3	AD12_vs_AD0	CD8 T	NS	CD8	AD12_vs_AD0
REACTOME_INTERLEUKIN_1_FAMILY_SIGNALING	0.066055	0.290758	0.237794	0.586787	1.44887	142	PSMA7|SKP1|SEM1|PSMD4|PSME2|UBA52|RBX1|MYD88|UBB|PSME1|HMGB1|IKBKG|PSMB6|PSMA5|PSMC6|PSMB8|PSMA3|SQSTM1|RELA|PSMD1|UBC|MAP3K7|PSMA1|UBE2N|PTPN7|RIPK2|PSMC1|PSMD2|PSMA6|TNIP2|PSMB9|PSMB1|PSMB4|PSMD11|PSMD8|PSMB5|PSMD12|PSMC4|PSMB7|PSMD3|TOLLIP|PTPN6|N4BP1|CUL1	AD12_vs_AD0	CD8 T	NS	CD8	AD12_vs_AD0
REACTOME_INTERLEUKIN_1_SIGNALING	0.0610413	0.290758	0.245042	0.618857	1.49894	112	PSMA7|SKP1|SEM1|PSMD4|PSME2|UBA52|RBX1|MYD88|UBB|PSME1|HMGB1|IKBKG|PSMB6|PSMA5|PSMC6|PSMB8|PSMA3|SQSTM1|RELA|PSMD1|UBC|MAP3K7|PSMA1|UBE2N|RIPK2|PSMC1|PSMD2|PSMA6|TNIP2|PSMB9|PSMB1|PSMB4|PSMD11|PSMD8|PSMB5|PSMD12|PSMC4|PSMB7|PSMD3|TOLLIP|N4BP1|CUL1	AD12_vs_AD0	CD8 T	NS	CD8	AD12_vs_AD0
REACTOME_INTERLEUKIN_4_AND_INTERLEUKIN_13_SIGNALING	0.157244	0.339362	0.146416	0.492284	1.17867	94	ITGB1|HSP90AA1|ITGB2|PIM1|HSPA8|IL2RG|S1PR1|SOCS3|TGFB1|JUNB|MCL1|VIM|SOCS5|IL4R|CEBPD|GATA3|POU2F1|TYK2	AD12_vs_AD0	CD8 T	NS	CD8	AD12_vs_AD0
REACTOME_INTRACELLULAR_SIGNALING_BY_SECOND_MESSENGERS	0.403974	0.533972	0.096563	-0.411268	-0.985989	290	GATAD2A|GRB2|AGO2|FYN|PIP4K2A|TNRC6B|PPP2R5E|TNRC6A|TNRC6C|PTEN|WWP2|ITPR1|GSK3B|FOXO1|CHD4|PIK3CB|MDM2|ITPR2|PRKAR2A|PRKX|PRKCE|PPP2R5C|TNKS|AKT3|CAMK2D|PIK3R1|PRKCA|PSMD14|ICOS|PSME4|ADCY7|PSMB10|RCOR1|EZH2|USP7|BMI1|CAMK4|FRS2|GRK2|RICTOR|PSMD5|PML|PSMA2|CHD3|PIP4K2B|RPTOR|PSMA4|THEM4|RNF146|HDAC3|USP13|PRR5|MBD3|PTPN11|PIK3CD|PIP5K1A|PSMB2|ATN1|PPP2R5A|CD28|CAMK2G|NEDD4|MLST8|IER3|PPP2CB|AGO1…	AD12_vs_AD0	CD8 T	NS	CD8	AD12_vs_AD0
REACTOME_INTRA_GOLGI_AND_RETROGRADE_GOLGI_TO_ER_TRAFFIC	0.464516	0.583701	0.0870516	-0.370903	-0.88765	193	CYTH1|COPA|KIFAP3|COG3|GALNT2|DCTN4|STX16|KIFC2|GOSR2|KIF21A|GBF1|CUX1|RIC1|NSF|VPS53|ARFGAP1|STX5|BICD1|CAPZA1|MAN1A1|RAB30|SNAP29|NAA30|COG5|KLC1|KIF21B|VPS45|KIF13B|NBAS|BET1L|DYNC1LI2|ARL1|STX18|RAB3GAP2|VPS52|NAPB|KIF16B|SEC22B|DYNC1H1|GALNT1|MAN2A2|YKT6|VTI1A|DCTN1|GOSR1|COG1|MAN2A1|MAN1C1|KIF27|COG7|TMED7|KLC4|BNIP1|GCC1|GCC2|RGP1|KLC2	AD12_vs_AD0	CD8 T	NS	CD8	AD12_vs_AD0
REACTOME_INTRINSIC_PATHWAY_FOR_APOPTOSIS	0.838496	0.857894	0.0584693	-0.341693	-0.772994	55	CARD8|PPP3R1|CASP8|AKT3|BID|PPP1R13B|TFDP2|AVEN|PPP3CC|BCL2|C1QBP|YWHAG|TFDP1|MAPK8|AKT1|SEPTIN4|CASP7|CASP9|MAPK1	AD12_vs_AD0	CD8 T	NS	CD8	AD12_vs_AD0
REACTOME_ION_CHANNEL_TRANSPORT	0.727106	0.773206	0.0562941	0.340272	0.846368	155	ATP6V1G1|UBA52|ATP6V0C|ATP6V1F|UBB|ATP6V1E1|ATP6V0B|CALM1|UBC|ATP6V0D1|TCIRG1|ATP6V0E1|TRPV2|ATP6V0E2|TRPC4AP|ATP13A1|FKBP1B|ATP1B1|MCOLN1|ATP13A2|ATP1A1|ATP6V1E2|ATP6AP1|RIPK3|ATP8B2	AD12_vs_AD0	CD8 T	NS	CD8	AD12_vs_AD0
REACTOME_IRE1ALPHA_ACTIVATES_CHAPERONES	0.289474	0.445052	0.10714	0.485865	1.07371	50	PDIA6|SRPRA|DNAJB9|GSK3A|XBP1|ATP6V0D1|PREB|TPP1|HYOU1|HSPA5|ADD1|MYDGF|ACADVL|SRPRB|WIPI1|SHC1|HDGF|PPP2R5B|KLHDC3|DNAJC3|YIF1A|TSPYL2	AD12_vs_AD0	CD8 T	NS	CD8	AD12_vs_AD0
REACTOME_IRON_UPTAKE_AND_TRANSPORT	0.0380027	0.290758	0.321776	0.706177	1.59454	54	SKP1|FTL|ATP6V1G1|UBA52|ATP6V0C|ATP6V1F|UBB|ATP6V1E1|FTH1|ATP6V0B|UBC|NEDD8|ATP6V0D1|TCIRG1|ATP6V0E1|GLRX3|ATP6V0E2|CUL1|MCOLN1|HMOX2|ATP6V1E2|ATP6AP1	AD12_vs_AD0	CD8 T	NS	CD8	AD12_vs_AD0
REACTOME_ISG15_ANTIVIRAL_MECHANISM	0.292505	0.445052	0.104733	0.455447	1.06305	72	RANBP2|UBA52|EIF4A2|UBB|EIF4G2|NUP62|EIF4A1|UBC|MX1|UBE2L6|KPNB1|UBE2N|NUP107|POM121|NUP133|NUP85|ISG15|SEC13|EIF4G1|HERC5|IFIT1|PIN1|NUP205|BECN1|EIF2AK2|KPNA2|NUP42|IRF3	AD12_vs_AD0	CD8 T	NS	CD8	AD12_vs_AD0
REACTOME_KEAP1_NFE2L2_PATHWAY	0.229911	0.391358	0.135002	-0.455489	-1.07595	120	FBXL17|CUL3|CREBBP|NFKB1|GSK3B|UFD1|AKT3|PSMD14|ABCC1|PSME4|PSMB10|BACH1|UBXN7|PSMD5|PSMA2|GCLM|IDH1|PSMA4|BTRC|NPLOC4|BCL2|PSMB2|GSR|TXNRD1	AD12_vs_AD0	CD8 T	NS	CD8	AD12_vs_AD0
REACTOME_KERATINIZATION	0.50188	0.608629	0.0756946	0.425156	0.93955	50	CAPNS1|CAPN1|KRT10|KRT81	AD12_vs_AD0	CD8 T	NS	CD8	AD12_vs_AD0
REACTOME_KINESINS	0.572052	0.662194	0.0766747	-0.39435	-0.88564	53	KIFAP3|KIFC2|KIF21A|KLC1|KIF21B|KIF13B|KIF16B|KIF27|KLC4|KLC2|KIF3C|TUBA4A|RACGAP1	AD12_vs_AD0	CD8 T	NS	CD8	AD12_vs_AD0
REACTOME_L1CAM_INTERACTIONS	0.111702	0.303791	0.176694	0.526493	1.26663	103	RAC1|ITGB1|HSPA8|ACTB|CSNK2B|TUBB4B|AP2M1|SPTAN1|CLTA|SPTBN1|EZR|ITGA5|LYPLA2|TUBA1B|TUBA1A|RANBP9|TUBB2A|AP2A1|MAPK3	AD12_vs_AD0	CD8 T	NS	CD8	AD12_vs_AD0
REACTOME_LATE_SARS_COV_2_INFECTION_EVENTS	0.468354	0.585157	0.0772747	0.413862	0.960036	67	UBA52|UBB|CANX|SUMO1|MGAT1|DAD1|UBC|RPN1|GSK3A|MGAT2|DDOST|UBE2I|ST6GALNAC4|MOGS|MGAT4B|ST3GAL2|SRPK1|EDEM2|GANAB|RPN2	AD12_vs_AD0	CD8 T	NS	CD8	AD12_vs_AD0
REACTOME_LEISHMANIA_INFECTION	0.217391	0.380933	0.123842	0.432493	1.08739	170	ARPC1B|RAC1|ARPC2|ARPC3|HSP90AB1|GNAI2|CD3G|TXNIP|ARPC5|GNG5|GNB2|CALM1|ACTB|RELA|SUGT1|JUN|ARPC4|ITPR3|PRKAR1B|ARPC1A|DVL3|ACTR2|CYBA|PSTPIP1|VAV1|GNGT2|CYFIP2|BRK1|P2RX4|ACTR3|MYH9|NCKAP1L|MAPK3|GSDMD|TXN|MYO1C|GNG10|WASL|DVL2|ADCY3	AD12_vs_AD0	CD8 T	NS	CD8	AD12_vs_AD0
REACTOME_MAPK6_MAPK4_SIGNALING	0.0798548	0.290758	0.213928	0.581246	1.36829	84	PSMA7|RAC1|SEM1|PSMD4|PSME2|UBA52|UBB|PSME1|PSMB6|PSMA5|PSMC6|DNAJB1|PSMB8|PSMA3|PSMD1|UBC|JUN|PSMA1|CCND3|PSMC1|PSMD2|HSPB1|MAPKAPK5|PSMA6|PSMB9|PSMB1|PSMB4|NCOA3|PSMD11|PSMD8|PSMB5|PSMD12|PSMC4|PSMB7|PSMD3	AD12_vs_AD0	CD8 T	NS	CD8	AD12_vs_AD0
REACTOME_MAPK_FAMILY_SIGNALING_CASCADES	0.185792	0.362105	0.135741	0.423877	1.10898	290	PSMA7|RAC1|LAT|SEM1|ABHD17A|PPP1CC|YWHAB|PSMD4|PSME2|LYPLA1|UBA52|IL2RG|RBX1|CSK|UBB|PSME1|PSMB6|PSMA5|PSMC6|CALM1|ACTB|DNAJB1|DUSP5|PSMB8|DUSP1|PSMA3|PSMD1|UBC|JUN|PSMA1|ARRB2|CCND3|PPP2R1A|SPTAN1|PEBP1|PTPN7|FLT3LG|KRAS|SPTBN1|PSMC1|PSMD2|HSPB1|MAPKAPK5|IL2RB|PSMA6|PPP2CA|PSMB9|PSMB1|PSMB4|NCOA3|ABHD17C|PSMD11|PSMD8|PSMB5|PSMD12|PPP2R1B|PSMC4|ARL2|PSMB7|PSMD3|SHC1|TYK2|PPP2R5D|RASAL3|LAMTOR3|PP…	AD12_vs_AD0	CD8 T	NS	CD8	AD12_vs_AD0
REACTOME_MATERNAL_TO_ZYGOTIC_TRANSITION_MZT	0.362132	0.508659	0.0922597	0.456647	1.02786	53	EIF4B|EIF4A2|PABPC1|PAIP1|PABPN1|ZFP36L2|EIF4A1|CNOT8|PAIP2|ELOC|CNOT7|EIF4G1|SRPK1	AD12_vs_AD0	CD8 T	NS	CD8	AD12_vs_AD0
REACTOME_MEIOSIS	0.64	0.708141	0.0619763	0.383412	0.869042	55	RAD21|SUN2|RPA1|TINF2|RPA2|UBE2I|RAD51C|ACD|SMC3|MSH5|CDK4|BRCA1|BLM|TERF2IP|SYCP2|CDK2|LMNA|RBBP8|RAD50	AD12_vs_AD0	CD8 T	NS	CD8	AD12_vs_AD0
REACTOME_METABOLISM_OF_AMINO_ACIDS_AND_DERIVATIVES	0.0473588	0.290758	0.282013	0.559261	1.45039	248	PSMA7|OAZ1|SEM1|TXN2|PSMD4|FAU|PSME2|UBA52|PSME1|PSMB6|PSMA5|PSMC6|ODC1|PSMB8|PSMA3|ECHS1|PSMD1|ADI1|PSMA1|SMS|PSAT1|ETHE1|DLST|AHCY|TSTD1|IVD|PSMC1|PSMD2|AMD1|MCCC2|PSMA6|HSD17B10|PSMB9|PSMB1|PSMB4|BCKDHA|SEPHS2|SERINC3|PSMD11|PSMD8|GAMT|PSMB5|PSMD12|ALDH18A1|PSMC4|PSMB7|PAPSS1|PSMD3|ACAT1|SRM|DMGDH|PCBD1|GOT1|SQOR|ALDH9A1|BCKDK|APIP|SARDH|ENOPH1|SCLY|MRPS36|GLUL	AD12_vs_AD0	CD8 T	NS	CD8	AD12_vs_AD0
REACTOME_METABOLISM_OF_CARBOHYDRATES	0.15146	0.335406	0.152145	0.456299	1.1868	260	RANBP2|UBA52|TPI1|GPI|UBB|TALDO1|GAPDH|PGK1|B3GNT2|PKM|CALM1|FUT11|NUP62|PGLS|B3GAT3|UBC|UGP2|ENO1|PRPS1|NUP107|MAN2B1|PPP2R1A|DCXR|PFKL|POM121|NUP133|SLC35D2|PYGB|IDS|ALDOC|NUP85|PPP2CA|ST3GAL2|SEC13|SLC35B2|TKT|SORD|AKR1B1|AGL|CSGALNACT1|CHSY1|PPP2R1B|ARSB|NUP205|PAPSS1|SHPK|PPP2R5D|SLC37A4|B4GALT3|NUP42|GLYCTK|PHKG2|GALK1|PGD|GNPDA1|HS3ST3B1|IDUA|B4GALT7|HEXB|NAGLU|GNPDA2|PGAM1|SLC2A1|B4GALT2|…	AD12_vs_AD0	CD8 T	NS	CD8	AD12_vs_AD0
REACTOME_METABOLISM_OF_NUCLEOTIDES	0.390158	0.528512	0.0855357	0.423533	1.01386	93	NME2|DCK|CMPK1|ADSL|IMPDH2|ITPA|GUK1|NME3|NME1|GMPS|TYMP|DNPH1|ATIC|NUDT5|DCTPP1|GART|GLRX|HPRT1|PNP|DCTD|NME4|UCKL1|PAICS|TXN|ENTPD5|RRM1|ENTPD6|GMPR2|PPAT	AD12_vs_AD0	CD8 T	NS	CD8	AD12_vs_AD0
REACTOME_METABOLISM_OF_POLYAMINES	0.0375192	0.290758	0.321776	0.718099	1.64136	58	PSMA7|OAZ1|SEM1|PSMD4|PSME2|PSME1|PSMB6|PSMA5|PSMC6|ODC1|PSMB8|PSMA3|PSMD1|PSMA1|SMS|PSMC1|PSMD2|AMD1|PSMA6|PSMB9|PSMB1|PSMB4|PSMD11|PSMD8|PSMB5|PSMD12|PSMC4|PSMB7|PSMD3|SRM	AD12_vs_AD0	CD8 T	NS	CD8	AD12_vs_AD0
REACTOME_METABOLISM_OF_STEROIDS	0.19256	0.364148	0.147331	-0.521487	-1.23781	136	SREBF2|CREBBP|CHD9|SAR1B|NCOA2|LBR|TBL1XR1|SEC24C|ACACA|OSBPL9|MVK|OSBPL3|SEC24B|TBL1X|MTF1|OSBP|OSBPL2|FDX1|HSD17B12|SEC23A|SC5D|MVD|OSBPL7|STARD5|NCOA1	AD12_vs_AD0	CD8 T	NS	CD8	AD12_vs_AD0
REACTOME_METABOLISM_OF_VITAMINS_AND_COFACTORS	0.687956	0.74028	0.0587186	0.343545	0.866383	177	HSP90AA1|CALM1|MMADHC|MTHFS|LRP10|LDLRAP1|GCHFR|COASY|STARD7|GCH1|MCCC2|NAPRT|NMRK1|RDH11|CYB5R3|VKORC1|RFK|MTHFD1|PANK4|COQ2|COQ7|PANK3|SLC19A2|FLAD1|PPCDC|MTHFD2|PARP9|NADK|BTD|FPGS|NAXD|PPCS|AASDHPPT|SLC2A1|MMAB|PTS|COQ4|SLC25A19|CYB5A|MTHFD1L|NUDT8|VNN2|SLC5A6|PNPO|MTRR|COQ3|VKORC1L1	AD12_vs_AD0	CD8 T	NS	CD8	AD12_vs_AD0
REACTOME_METABOLISM_OF_WATER_SOLUBLE_VITAMINS_AND_COFACTORS	0.724605	0.773206	0.0664364	-0.339938	-0.800217	119	PARP8|HLCS|PCCA|SLC25A32|SLC52A2|ABCC1|ACACA|SLC23A2|PARP4|TPK1|ABCD4|PARP10|PDZD11|GSTO1|PARP6|PARP16|LMBRD1|MCCC1|MTR|MOCS2|CUBN|PRSS3|PARP14|GPHN|SLC25A42|SHMT2|NAMPT|NT5E	AD12_vs_AD0	CD8 T	NS	CD8	AD12_vs_AD0
REACTOME_MHC_CLASS_II_ANTIGEN_PRESENTATION	0.0352333	0.290758	0.321776	0.644398	1.55894	114	CTSD|CTSC|CAPZB|CANX|ACTR1A|TUBB4B|AP2M1|DYNLL1|DCTN6|CLTA|KIF5B|CAPZA2|HLA-DPB1|SEC13|TUBA1B|DCTN2|HLA-DQB1|TUBA1A|CTSA	AD12_vs_AD0	CD8 T	NS	CD8	AD12_vs_AD0
REACTOME_MITF_M_DEPENDENT_GENE_EXPRESSION	0.534989	0.634676	0.0819779	-0.377701	-0.892836	88	AGO2|TNRC6B|TNRC6A|TNRC6C|TCF7|SYTL2|SMARCA2|BCL2A1|ARID1A|SIRT1|RAB27A|MYO5A|LIG1|ARID1B|ATP6V1H|SMARCE1|BCL2|IRF4|TCF7L2|ATP6V1B2|AGO1|SMARCC2|ATP6V1A|AGO3|AGO4|SIN3A|DIAPH1	AD12_vs_AD0	CD8 T	NS	CD8	AD12_vs_AD0
REACTOME_MITF_M_REGULATED_MELANOCYTE_DEVELOPMENT	0.299087	0.449808	0.117766	-0.430327	-1.01098	110	AGO2|TNRC6B|CREBBP|TNRC6A|TNRC6C|TCF7|GSK3B|SYTL2|SMARCA2|BCL2A1|AKT3|AIMP1|EEF1E1|ARID1A|SIRT1|RAB27A|XPO1|MYO5A|LIG1|TFE3|ARID1B|ATP6V1H|SMARCE1|BCL2|IRF4|TCF7L2|ATP6V1B2|AGO1|SMARCC2|ATP6V1A|AGO3|AGO4|SIN3A|DIAPH1	AD12_vs_AD0	CD8 T	NS	CD8	AD12_vs_AD0
REACTOME_MITOCHONDRIAL_BIOGENESIS	0.152809	0.335477	0.169571	-0.505553	-1.1963	91	NRF1|CREBBP|CHD9|CHCHD3|NCOA2|TBL1XR1|CRTC2|CAMK4|TFB1M|TBL1X|MEF2D|NCOR1|HDAC3|ESRRA|NCOA1	AD12_vs_AD0	CD8 T	NS	CD8	AD12_vs_AD0
REACTOME_MITOCHONDRIAL_PROTEIN_DEGRADATION	0.0626118	0.290758	0.24134	0.603938	1.4488	97	COX4I1|COX5B|SLC25A6|ECH1|SSBP1|NDUFS3|ATP5F1B|ATP5PD|ATP5PO|UQCRC2|SMDT1|PRELID1|FH|COX5A|ATP5F1C|CLPP|NDUFV1|MDH2|TIMM22|STARD7|TIMM10|IARS2|ALAS1|ATP5PF|HSPA9|YME1L1|HSD17B10|UQCRQ|NDUFA13|SPG7|TWNK|IDH3A|MRPS10|ALDH18A1|ACAT1|HTRA2|ATP5F1A|MT-ATP6|TFAM|ATP5MG|PDHA1|SLC25A5|CLPX|ECI1|ACOT2|FECH|AFG3L2|MRPL12|NDUFS1|CS	AD12_vs_AD0	CD8 T	NS	CD8	AD12_vs_AD0
REACTOME_MITOCHONDRIAL_PROTEIN_IMPORT	0.083779	0.290758	0.206588	0.592981	1.37277	64	TOMM7|SLC25A6|ATP5F1B|CHCHD7|IDH3G|VDAC1|TIMM17B|TOMM22|TIMM13|TIMM22|TOMM5|TOMM6|COX17|TIMM10|COX19|GFER|CYC1|CHCHD5|ATP5MC1|HSPA9|NDUFB8|GRPEL1|CHCHD4|COA6|COQ2|CHCHD10|ATP5F1A|TIMM23	AD12_vs_AD0	CD8 T	NS	CD8	AD12_vs_AD0
REACTOME_MITOCHONDRIAL_TRANSLATION	0.0812721	0.290758	0.208955	0.573729	1.37368	94	MRPS6|OXA1L|MRPL20|GADD45GIP1|DAP3|MRPS12|MRPL43|MRPL41|MRPS7|MRPL34|MRPL3|MRPL40|MRPL24|MRPS33|MRPL22|MRPS17|MRPS18C|MRPL51|MRPL28|MRPL39|MRPL21|PTCD3|MRPL54|MRPL37|MRPS16|MRPS10|MRPL23|MRPL13|GFM2|MRPL48|TUFM|MRPL57|MRPS36|MRPL19|MRPS22|MRPL2|MRPL52|MRPL12|MRPS5|MRPL18|MRPS14|ERAL1	AD12_vs_AD0	CD8 T	NS	CD8	AD12_vs_AD0
REACTOME_MITOTIC_G1_PHASE_AND_G1_S_TRANSITION	0.0804388	0.290758	0.213928	0.55982	1.38259	147	PSMA7|SKP1|SEM1|RBBP4|PSMD4|HDAC1|PSME2|UBA52|UBB|RPA1|PSME1|PSMB6|PSMA5|PSMC6|POLE4|PSMB8|PSMA3|PSMD1|UBC|CDKN2D|PSMA1|CCND3|PPP2R1A|RPA2|PSMC1|CKS1B|PCNA|PSMD2|PSMA6|PPP2CA|PSMB9|PSMB1|PSMB4|POLE3|PSMD11|PSMD8|PSMB5|MCM7|SKP2|PSMD12|PPP2R1B|PSMC4|MCM3|PSMB7|PSMD3|CUL1|CDKN1B|LIN37|ORC4|CDK4|CDKN2C	AD12_vs_AD0	CD8 T	NS	CD8	AD12_vs_AD0
REACTOME_MITOTIC_G2_G2_M_PHASES	0.0912477	0.290758	0.202072	0.533721	1.34896	192	PSMA7|HSP90AB1|MZT2B|SKP1|SEM1|RBBP4|HSP90AA1|OPTN|PSMD4|PSME2|UBA52|RBX1|UBB|PSME1|PSMB6|PSMA5|PSMC6|PSMB8|PSMA3|ACTR1A|PSMD1|UBC|TUBB4B|PSMA1|DYNLL1|PPME1|TUBB|PPP2R1A|PSMC1|CDC25B|PSMD2|PSMA6|PPP2CA|TUBA1B|DCTN2|PSMB9|PSMB1|PSMB4|PSMD11|PSMD8|TUBA1A|PSMB5|PSMD12|RAB8A|PPP2R1B|PSMC4|CEP131|PSMB7|PSMD3|TUBG1|CUL1|SSNA1|CEP78|TUBG2|HAUS1|ODF2|TUBB2A|CEP250	AD12_vs_AD0	CD8 T	NS	CD8	AD12_vs_AD0
REACTOME_MITOTIC_METAPHASE_AND_ANAPHASE	0.115809	0.306375	0.176694	0.485968	1.25079	228	PSMA7|RAD21|SEM1|PPP1CC|PSMD4|PSME2|RANBP2|UBA52|ANAPC16|RAN|UBB|PSME1|CHMP7|SUMO1|PSMB6|PSMA5|PSMC6|PSMB8|PSMA3|NUP62|PSMD1|UBC|TUBB4B|PSMA1|KPNB1|MAD1L1|CENPQ|DYNLL1|NUP107|PPP2R1A|CENPK|CDC26|POM121|UBE2I|NUP133|PSMC1|NUP85|CHMP4A|PSMD2|PSMA6|PPP2CA|SEC13|ANAPC7|TUBA1B|ZWILCH|PSMB9|PSMB1|PSMB4|PSMD11|PSMD8|TUBA1A|PSMB5|PSMD12|ANAPC2|PPP2R1B|PSMC4|NUP205|PSMB7|UBE2S|PSMD3|SIRT2|MIS12|ANAPC1|PPP…	AD12_vs_AD0	CD8 T	NS	CD8	AD12_vs_AD0
REACTOME_MITOTIC_PROMETAPHASE	0.785978	0.813668	0.0530213	0.329494	0.837069	196	RAD21|MZT2B|HSP90AA1|PPP1CC|RANBP2|CSNK2B|ACTR1A|TUBB4B|MAD1L1|CENPQ|DYNLL1|NUP107|TUBB|PPP2R1A|CENPK|NUP133|NUP85|PPP2CA|SEC13|TUBA1B|DCTN2|ZWILCH|TUBA1A|PPP2R1B|CEP131|TUBG1|MIS12|PPP2R5D|SSNA1|CEP78|NUDC|TUBG2|SMC3|CENPU|HAUS1|PPP2R5B|ODF2|TUBB2A|CEP250|NDEL1|NDC80|TUBA1C|CEP41|SPDL1|DCTN3|CEP164|KIF18A|RANGAP1|SKA2|ZW10|DYNC1I2|DYNC1LI1|DSN1|TUBGCP4|CEP152|PMF1	AD12_vs_AD0	CD8 T	NS	CD8	AD12_vs_AD0
REACTOME_MITOTIC_PROPHASE	0.443207	0.569724	0.0916795	-0.396066	-0.93011	82	PRKCB|NUP98|NUP160|NUP153|MCPH1|NEK7|PRKCA|RB1|TMPO|NUP188|NUMA1|NUP35|KMT5A|LEMD3|NDC1|NUP155|PPP2R2D|AAAS|TPR|PPP2CB|SEH1L|RAB2A|NEK9|NUP214|NCAPH2|NUP54|BLZF1|NUP37	AD12_vs_AD0	CD8 T	NS	CD8	AD12_vs_AD0
REACTOME_MITOTIC_SPINDLE_CHECKPOINT	0.614565	0.695174	0.0628004	0.369259	0.888559	109	PPP1CC|RANBP2|ANAPC16|MAD1L1|CENPQ|DYNLL1|NUP107|PPP2R1A|CENPK|CDC26|NUP133|NUP85|PPP2CA|SEC13|ANAPC7|ZWILCH|ANAPC2|PPP2R1B|UBE2S|MIS12|ANAPC1|PPP2R5D|NUDC|CENPU|PPP2R5B|UBE2D1|NDEL1|ANAPC15|NDC80|SPDL1|KIF18A|RANGAP1|SKA2|ZW10|DYNC1I2|DYNC1LI1|DSN1	AD12_vs_AD0	CD8 T	NS	CD8	AD12_vs_AD0
REACTOME_MRNA_SPLICING	0.0608856	0.290758	0.248911	0.559882	1.43239	211	SF3B2|SF3A2|HNRNPA1|PCBP1|YBX1|SRSF6|PRPF8|SRSF2|SRSF4|HSPA8|SAP18|HNRNPA3|HNRNPF|IK|HNRNPK|PDCD7|RNPS1|SF3B6|PHF5A|PPIG|SF3B1|PRPF31|LSM5|DNAJC8|SNRPC|WBP11|SNRPE|CRNKL1|SRSF8|SF3B4|POLR2J|SRRM1|POLR2G|SF3B5|TFIP11|U2SURP|PUF60|SNRPD2|UBL5|PCBP2|SF3B3|C9orf78|RBM42|POLR2C|DDX46|PRPF38A|LENG1|SNRPA|SF3A1|SRSF7|SRSF1|LSM4|SNRNP40|SUGP1|LSM8|CWC22|HNRNPR|POLR2L|PPP1R8|LSM3|SNRPF|SNRPB2|SNRNP27|BCAS…	AD12_vs_AD0	CD8 T	NS	CD8	AD12_vs_AD0
REACTOME_MRNA_SPLICING_MINOR_PATHWAY	0.0507519	0.290758	0.276501	0.70293	1.5534	50	SF3B2|YBX1|SRSF6|PRPF8|SRSF2|PDCD7|SF3B6|SF3B1|SNRPE|SF3B4|POLR2J|POLR2G|SF3B5|SNRPD2|SF3B3|POLR2C|SRSF7|SRSF1|SNRNP40|POLR2L|SNRPF|TXNL4A|SNRNP200|POLR2I|SNRNP35|DDX23|POLR2B	AD12_vs_AD0	CD8 T	NS	CD8	AD12_vs_AD0
REACTOME_MUSCLE_CONTRACTION	0.235294	0.391358	0.131458	-0.471503	-1.13411	160	KAT2B|TLN1|ITPR1|PAK2|ATP2B1|ITPR2|CAMK2D|STIM1|AKAP9|TPM1|ITGA1|TTN|HIPK1|TRPC1|TMOD3	AD12_vs_AD0	CD8 T	NS	CD8	AD12_vs_AD0
REACTOME_MYD88_INDEPENDENT_TLR4_CASCADE	0.185383	0.362105	0.134273	0.476992	1.14484	104	SKP1|OPTN|UBA52|UBE2D3|UBB|HMGB1|IKBKG|RELA|UBC|JUN|MAP3K7|UBE2N|PPP2R1A|RIPK2|MAPKAPK2|UBE2D2|PPP2CA|MAP2K3|TNIP2|PPP2R1B|IRF7|VRK3|N4BP1|CUL1|PPP2R5D|SARM1|IRF3|UBE2D1|MAPK9|BIRC2|MAPK3|NFKBIB|LY96|RIPK3|IKBIP|NLRC5|S100B|ALPK1|DUSP3|MAP2K7	AD12_vs_AD0	CD8 T	NS	CD8	AD12_vs_AD0
REACTOME_M_PHASE	0.19145	0.364148	0.135002	0.418484	1.10899	347	PSMA7|RAD21|MZT2B|SEM1|HSP90AA1|PPP1CC|PSMD4|PSME2|RANBP2|UBA52|ANAPC16|SET|RAN|UBB|PSME1|CHMP7|ENSA|SUMO1|PSMB6|PSMA5|PSMC6|ARPP19|CSNK2B|PSMB8|PSMA3|NUP62|ACTR1A|PSMD1|UBC|TUBB4B|PSMA1|KPNB1|MAD1L1|CENPQ|DYNLL1|NUP107|CTDNEP1|TUBB|PPP2R1A|CENPK|CDC26|POM121|UBE2I|NUP133|PSMC1|NUP85|CHMP4A|PSMD2|PSMA6|PPP2CA|SEC13|ANAPC7|TUBA1B|DCTN2|ZWILCH|RAB1B|PSMB9|PSMB1|PSMB4|PSMD11|PSMD8|TUBA1A|PSMB5|PSMD1…	AD12_vs_AD0	CD8 T	NS	CD8	AD12_vs_AD0
REACTOME_NCAM_SIGNALING_FOR_NEURITE_OUT_GROWTH	0.232609	0.391358	0.132147	-0.489033	-1.10368	54	GRB2|FYN|SOS1|CACNB1|ST8SIA4|COL6A2|NCAM1	AD12_vs_AD0	CD8 T	NS	CD8	AD12_vs_AD0
REACTOME_NEDDYLATION	0.100548	0.292716	0.190023	0.506667	1.3075	233	PSMA7|SKP1|SEM1|RNF7|PSMD4|PSME2|NFE2L2|COMMD4|UBA52|RBX1|UBE2D3|UBB|PSME1|FBXO7|VCP|PSMB6|PSMA5|PSMC6|COPS6|SOCS3|COMMD6|PSMB8|PSMA3|SQSTM1|SPSB3|FBXW5|PSMD1|COMMD2|UBC|COPS5|DCAF11|PSMA1|ELOB|FBXL15|NEDD8|DCUN1D5|COMMD7|PSMC1|COPS7A|NUB1|FBXL14|UBE2D2|PSMD2|PSMA6|ELOC|MUL1|RBBP7|COMMD8|PSMB9|PSMB1|PSMB4|GPS1|PSMD11|SOCS5|PSMD8|FBXO6|PSMB5|SKP2|DCAF17|UBE2M|PSMD12|COPS8|PSMC4|DCAF8|PSMB7|PSMD3|C…	AD12_vs_AD0	CD8 T	NS	CD8	AD12_vs_AD0
REACTOME_NEGATIVE_REGULATION_OF_NOTCH4_SIGNALING	0.0180135	0.290758	0.352488	0.759527	1.70962	53	PSMA7|SKP1|SEM1|PSMD4|PSME2|UBA52|RBX1|UBB|PSME1|PSMB6|PSMA5|PSMC6|PSMB8|PSMA3|PSMD1|UBC|PSMA1|PSMC1|PSMD2|PSMA6|PSMB9|PSMB1|PSMB4|PSMD11|PSMD8|PSMB5|PSMD12|PSMC4|PSMB7|PSMD3|CUL1	AD12_vs_AD0	CD8 T	NS	CD8	AD12_vs_AD0
REACTOME_NEGATIVE_REGULATION_OF_THE_PI3K_AKT_NETWORK	0.362187	0.508659	0.105125	-0.406651	-0.955945	102	GRB2|FYN|PIP4K2A|PPP2R5E|PTEN|PIK3CB|PPP2R5C|AKT3|PIK3R1|ICOS|FRS2|PIP4K2B|THEM4|PTPN11|PIK3CD|PIP5K1A|PPP2R5A|CD28|IER3|PPP2CB|PIK3CA|AREG|INSR|PIP5K1C|IRS2|AKT1	AD12_vs_AD0	CD8 T	NS	CD8	AD12_vs_AD0
REACTOME_NERVOUS_SYSTEM_DEVELOPMENT	0.336502	0.490404	0.09855	0.377845	1.01207	446	PSMA7|ARPC1B|CFL1|RAC1|ARPC2|ARPC3|HSP90AB1|ITGB1|SEM1|PFN1|MYL12A|HSP90AA1|CAP1|CLTB|PSMD4|FAU|PSME2|HSPA8|UBA52|MYL12B|RBX1|PABPC1|UBB|APH1A|PSME1|ARPC5|RNPS1|PRNP|PSMB6|PSMA5|PSMC6|ACTB|CSNK2B|PSMB8|PSMA3|PSMD1|UBC|TUBB4B|RHOC|PSMA1|ELOB|AP2M1|DOK2|ARPC4|SPTAN1|MYL6|CLTA|KRAS|SPTBN1|PSMC1|EZR|ARPC1A|ITGA5|PSMD2|PSMA6|RHOA|ELOC|ACTR2|LYPLA2|TUBA1B|EIF4G1|PITPNA|PSMB9|PSMB1|PDLIM7|PSMB4|UPF3B|PS…	AD12_vs_AD0	CD8 T	NS	CD8	AD12_vs_AD0
REACTOME_NEURONAL_SYSTEM	0.594828	0.680312	0.0739901	-0.347054	-0.842975	330	PRKCB|EPB41|APBA2|GNG2|CASK|ARHGEF7|GLS|PLCB1|MDM2|PRKAR2A|PRKX|CAMK2D|PRKCA|KCNQ5|FLOT1|ADCY7|NSF|SLC38A1|SLC38A2|SIPA1L1|DLGAP4|CAMK4|RASGRF2|PICK1|PRKAA1|GNB1|DLG3|DNAJC5	AD12_vs_AD0	CD8 T	NS	CD8	AD12_vs_AD0
REACTOME_NEUROTRANSMITTER_RECEPTORS_AND_POSTSYNAPTIC_SIGNAL_TRANSMISSION	0.478936	0.594005	0.0870516	-0.368122	-0.884437	163	PRKCB|GNG2|CASK|ARHGEF7|PLCB1|MDM2|PRKAR2A|PRKX|CAMK2D|PRKCA|ADCY7|NSF|CAMK4|RASGRF2|PICK1|PRKAA1|GNB1|DLG3|NPTN	AD12_vs_AD0	CD8 T	NS	CD8	AD12_vs_AD0
REACTOME_NEUTROPHIL_DEGRANULATION	0.0281038	0.290758	0.352488	0.559276	1.49699	433	CTSD|CTSC|B2M|RAC1|ARHGAP9|CNN2|VAMP8|HSP90AB1|TRAPPC1|SRP14|FTL|EEF1A1|DBNL|PPIA|HSP90AA1|ITGB2|XRCC6|NME2|CAP1|CPNE1|GMFG|TBC1D10C|PSAP|ATP6AP2|HSPA8|ATP6V0C|HLA-C|GPI|CCT2|ARPC5|VCP|HMGB1|PA2G4|FTH1|CD47|BIN2|ANXA2|HLA-B|PSMA5|PKM|CTSZ|S100A11|MIF|CSNK2B|PSMD1|TUBB4B|SELL|LTA4H|FABP5|CD63|PDAP1|KPNB1|RHOF|RAB14|IMPDH2|HEBP2|HSPA1B|DYNLL1|DDOST|MAN2B1|SERPINB1|TUBB|LAMTOR1|LAMP1|COTL1|UNC13D|SP…	AD12_vs_AD0	CD8 T	NS	CD8	AD12_vs_AD0
REACTOME_NON_INTEGRIN_MEMBRANE_ECM_INTERACTIONS	0.325279	0.479755	0.0992333	0.468228	1.04642	52	ITGB1|TRAPPC4|TGFB1	AD12_vs_AD0	CD8 T	NS	CD8	AD12_vs_AD0
REACTOME_NRAGE_SIGNALS_DEATH_THROUGH_JNK	0.345291	0.49587	0.10714	-0.444669	-1.00577	57	AKAP13|SOS2|SOS1|ARHGEF7|ARHGEF12|PREX1|ARHGEF6|RASGRF2|ABR|VAV3|MAGED1|TIAM1|MAPK8|FGD3	AD12_vs_AD0	CD8 T	NS	CD8	AD12_vs_AD0
REACTOME_NUCLEAR_ENVELOPE_BREAKDOWN	0.29476	0.445052	0.115734	-0.471825	-1.05964	53	PRKCB|NUP98|NUP160|NUP153|NEK7|PRKCA|TMPO|NUP188|NUP35|LEMD3|NDC1|NUP155|AAAS|TPR|SEH1L|NEK9|NUP214|NUP54|NUP37	AD12_vs_AD0	CD8 T	NS	CD8	AD12_vs_AD0
REACTOME_NUCLEAR_ENVELOPE_NE_REASSEMBLY	0.541133	0.639978	0.0704501	0.401476	0.937081	72	RAN|CHMP7|SUMO1|NUP62|TUBB4B|KPNB1|NUP107|PPP2R1A|POM121|UBE2I|NUP133|NUP85|CHMP4A|PPP2CA|SEC13|TUBA1B|TUBA1A|NUP205|SIRT2|BANF1|TUBB2A|TNPO1	AD12_vs_AD0	CD8 T	NS	CD8	AD12_vs_AD0
REACTOME_NUCLEAR_EVENTS_KINASE_AND_TRANSCRIPTION_FACTOR_ACTIVATION	0.885455	0.899584	0.046882	0.339296	0.769049	55	JUNB|PPP2R1A|REST|MAPKAPK2|PPP2CA|LYL1|PPP2R1B|VRK3|CDK5|PPP2R5D|MAPK3|JUND|SRF|DUSP3|FOSL1|ELK1|MAPK11|MAPK14|DUSP6|ID3|NAB2	AD12_vs_AD0	CD8 T	NS	CD8	AD12_vs_AD0
REACTOME_NUCLEAR_EVENTS_MEDIATED_BY_NFE2L2	0.0550622	0.290758	0.257206	0.62258	1.48413	92	PSMA7|SKP1|SEM1|PSMD4|PSME2|NFE2L2|UBA52|RBX1|UBB|PSME1|TALDO1|PSMB6|PSMA5|PSMC6|PSMB8|PSMA3|SQSTM1|RELA|PSMD1|UBC|PSMA1|PSMC1|PSMD2|PSMA6|ATF4|TKT|PSMB9|PSMB1|PSMB4|PSMD11|PSMD8|PSMB5|PSMD12|PSMC4|PSMB7|PSMD3|CUL1	AD12_vs_AD0	CD8 T	NS	CD8	AD12_vs_AD0
REACTOME_NUCLEOTIDE_BINDING_DOMAIN_LEUCINE_RICH_REPEAT_CONTAINING_RECEPTOR_NLR_SIGNALING_PATHWAYS	0.129091	0.310811	0.165657	0.549096	1.24458	55	HSP90AB1|TXNIP|UBA52|UBB|IKBKG|RELA|UBC|SUGT1|MAP3K7|UBE2N|CASP2|MAPK13|RIPK2|PSTPIP1	AD12_vs_AD0	CD8 T	NS	CD8	AD12_vs_AD0
REACTOME_NUCLEOTIDE_EXCISION_REPAIR	0.078853	0.290758	0.213928	0.585106	1.40529	107	SUMO2|UBA52|RBX1|UBB|RPA1|SUMO1|COPS6|ACTB|POLE4|POLR2J|UBC|POLR2G|TCEA1|COPS5|GTF2H5|RAD23A|UBE2N|RPA2|POLR2C|UBE2I|POLD2|PARP1|UBE2V2|COPS7A|PCNA|GTF2H4|POLR2L|RUVBL1|ERCC5|INO80E|INO80B|GPS1|POLE3|POLR2I|COPS8|YY1|XPA|ERCC2|COPS3|GTF2H1|POLR2B|TFPT|NFRKB|RAD23B|POLR2E|XRCC1|PPIE|PRPF19|ACTL6A|COPS7B|RFC2|MCRS1|CDK7|COPS4|XPC	AD12_vs_AD0	CD8 T	NS	CD8	AD12_vs_AD0
REACTOME_ONCOGENIC_MAPK_SIGNALING	0.685874	0.740123	0.0597318	0.368389	0.860849	76	FXR1|PPP1CC|YWHAB|CSK|CALM1|ACTB|ARRB2|PEBP1|KRAS|AGGF1|BCL2L11|ZC3HAV1|PAPSS1	AD12_vs_AD0	CD8 T	NS	CD8	AD12_vs_AD0
REACTOME_OPIOID_SIGNALLING	0.447427	0.569724	0.0913924	-0.397128	-0.929978	81	GNG2|ITPR1|PPP3R1|PLCB1|ITPR2|PRKAR2A|PRKX|CAMK2D|PRKCA|ADCY7|PPP3CA|CAMK4|GNAQ|GRK2|GNB1	AD12_vs_AD0	CD8 T	NS	CD8	AD12_vs_AD0
REACTOME_ORC1_REMOVAL_FROM_CHROMATIN	0.0106048	0.290758	0.38073	0.734118	1.70772	68	PSMA7|SKP1|SEM1|PSMD4|PSME2|UBA52|RBX1|UBB|PSME1|PSMB6|PSMA5|PSMC6|PSMB8|PSMA3|PSMD1|UBC|PSMA1|PSMC1|PSMD2|PSMA6|PSMB9|PSMB1|PSMB4|PSMD11|PSMD8|PSMB5|MCM7|SKP2|PSMD12|PSMC4|MCM3|PSMB7|PSMD3|CUL1	AD12_vs_AD0	CD8 T	NS	CD8	AD12_vs_AD0
REACTOME_ORGANELLE_BIOGENESIS_AND_MAINTENANCE	0.406181	0.535038	0.0962406	-0.414186	-0.985106	272	NRF1|TCP1|KIFAP3|CREBBP|CHD9|CSNK1E|CHCHD3|EXOC4|NCOA2|GBF1|HAUS3|EXOC2|TBL1XR1|EXOC6|AKAP9|CRTC2|CEP135|CEP192|CAMK4|PKD1|TFB1M|OFD1|BBS4|TBL1X|NEDD1|MEF2D|NCOR1|PDE6D|DYNC2H1|MAPRE1|HDAC3|ESRRA|HAUS6|ALMS1|CEP83|SCLT1|SFI1|NPHP3|NCOA1|CCP110|DYNC1H1|MICOS13|PCNT|CLASP1|DCTN1|C2CD3|YWHAG|MARK4|BBS2|DMAC2L|IFT122|CRTC1|PCM1|RAB11FIP3|WDR19|NR1D1|CCT4|POLG2|UNC119B|DNAJC11|IQCB1|EXOC7|APOO|PKD2|RP2	AD12_vs_AD0	CD8 T	NS	CD8	AD12_vs_AD0
REACTOME_OXIDATIVE_STRESS_INDUCED_SENESCENCE	0.545249	0.642855	0.0810802	-0.388717	-0.892298	62	TNRC6B|MAP3K5|TNRC6A|TNRC6C|MAP4K4|MDM2|MDM4|TNIK|EZH2|MAP2K4|BMI1|CDK6|TFDP2|MINK1|E2F3|AGO1|TFDP1|RNF2|AGO3|MAPK8|AGO4	AD12_vs_AD0	CD8 T	NS	CD8	AD12_vs_AD0
REACTOME_O_LINKED_GLYCOSYLATION	0.216401	0.380933	0.141225	-0.457779	-1.07473	96	GALNT10|ADAMTS17|GALNT2|ST3GAL1|ST6GAL1|POFUT2|B4GALT5|GALNT11|GALNT1|POMT1|POMK|ADAMTS6|ADAMTS10|SPON2|GALNT12|GALNT8|GALNT7|GCNT4|GALNT4|ST3GAL3	AD12_vs_AD0	CD8 T	NS	CD8	AD12_vs_AD0
REACTOME_O_LINKED_GLYCOSYLATION_OF_MUCINS	0.384956	0.527072	0.0995791	-0.434427	-0.982781	55	GALNT10|GALNT2|ST3GAL1|ST6GAL1|B4GALT5|GALNT11|GALNT1|GALNT12|GALNT8|GALNT7|GCNT4|GALNT4|ST3GAL3	AD12_vs_AD0	CD8 T	NS	CD8	AD12_vs_AD0
REACTOME_P75_NTR_RECEPTOR_MEDIATED_SIGNALLING	0.446996	0.569724	0.0785029	0.407842	0.976495	94	RAC1|HDAC1|UBA52|MYD88|UBB|APH1A|ARHGDIA|BAD|SQSTM1|RELA|UBC|CASP2|RIPK2|RHOA|BCL2L11|VAV1|ARHGEF1|ARHGEF2	AD12_vs_AD0	CD8 T	NS	CD8	AD12_vs_AD0
REACTOME_PARASITE_INFECTION	0.341959	0.494805	0.0959207	0.442623	1.03708	77	ARPC1B|RAC1|ARPC2|ARPC3|CD3G|ARPC5|ACTB|ARPC4|ARPC1A|ACTR2|VAV1|CYFIP2|BRK1|ACTR3|MYH9|NCKAP1L|MAPK3|MYO1C|WASL	AD12_vs_AD0	CD8 T	NS	CD8	AD12_vs_AD0
REACTOME_PCP_CE_PATHWAY	0.0500252	0.290758	0.321776	0.676624	1.60456	89	PSMA7|RAC2|RAC1|SEM1|PFN1|CLTB|PSMD4|PSME2|UBA52|UBB|PSME1|PSMB6|PSMA5|PSMC6|PSMB8|PSMA3|PSMD1|UBC|PSMA1|AP2M1|ARRB2|CLTA|PSMC1|PSMD2|PSMA6|RHOA|DVL3|PSMB9|PSMB1|PSMB4|PSMD11|PSMD8|PSMB5|PSMD12|PSMC4|PSMB7|PSMD3	AD12_vs_AD0	CD8 T	NS	CD8	AD12_vs_AD0
REACTOME_PEPTIDE_HORMONE_METABOLISM	0.0134675	0.290758	0.38073	0.755713	1.74949	64	CTSD|ATP6AP2|SPCS2|GZMH|CTSZ|SEC11A|P4HB|KIF5B	AD12_vs_AD0	CD8 T	NS	CD8	AD12_vs_AD0
REACTOME_PEPTIDE_LIGAND_BINDING_RECEPTORS	0.178761	0.361305	0.13649	0.472609	1.1508	117	CCL5|PSAP|CXCR6|HEBP1|CXCR4|CXCR3|CX3CR1|CXCR5|UTS2|KISS1R|CCR4|NMUR1|F2R|NMB|CCR5|C5|CCR1	AD12_vs_AD0	CD8 T	NS	CD8	AD12_vs_AD0
REACTOME_PEROXISOMAL_PROTEIN_IMPORT	0.24237	0.391358	0.115734	0.488738	1.11711	58	ECH1|UBA52|UBE2D3|UBB|GSTK1|UBC|TYSND1|UBE2D2|DHRS4|CAT|ACAA1|ACOT8|UBE2D1|PEX6|ACOT2|HACL1|MPV17|PAOX|ACOT4|PHYH|ACOX3	AD12_vs_AD0	CD8 T	NS	CD8	AD12_vs_AD0
REACTOME_PHASE_II_CONJUGATION_OF_COMPOUNDS	0.0490909	0.290758	0.276501	0.655088	1.5252	70	MAT2B|MGST3|ABHD14B|MAT2A|GSTK1|ABHD10|UGP2|GSTM1|GSS|AHCY|TRMT112|SLC35B2|GSTP1|COMT|GGCT|ESD|PAPSS1	AD12_vs_AD0	CD8 T	NS	CD8	AD12_vs_AD0
REACTOME_PHASE_I_FUNCTIONALIZATION_OF_COMPOUNDS	0.350909	0.50205	0.0934449	0.442132	1.02939	70	HSP90AB1|ADH5|AIP|FDX2|CYB5R3|RXRA|PTGES3|PAOX|CYP2U1|TBXAS1|ACSS2|CYP4V2|CES1|ACSS1|CYP4F22|CBR3|NQO2	AD12_vs_AD0	CD8 T	NS	CD8	AD12_vs_AD0
REACTOME_PHOSPHOLIPID_METABOLISM	0.337634	0.490404	0.10592	-0.422857	-1.01199	193	PIP4K2A|PTEN|MTMR12|PIK3CB|INPP4A|INPP4B|PLEKHA2|TNFAIP8|GPCPD1|PIK3R1|LPCAT1|MTM1|SYNJ2|PIKFYVE|SBF2|OSBPL8|PLEKHA5|PI4KA|SLC44A2|SACM1L|PLA2G4B|PITPNB|MBOAT1|PISD|PIK3C2A|PIP4K2B|PLB1|AGPAT5|MTMR10|INPP5D|DDHD2|PIK3CD|MTMR1|PIP5K1A|MTMR2|ABHD3|AGK|PIK3R5|PI4KB|PIK3CA|INPPL1|CSNK2A1|MTMR9|LCLAT1|PIP5K1C|OSBPL5|PI4K2A|PNPLA8|MTMR4|CEPT1|PLD2|CHPT1|MTMR3|MIGA2|PIP4K2C	AD12_vs_AD0	CD8 T	NS	CD8	AD12_vs_AD0
REACTOME_PI3K_AKT_SIGNALING_IN_CANCER	0.400911	0.533938	0.0988903	-0.402136	-0.943	95	GRB2|FYN|PTEN|GSK3B|FOXO1|PIK3CB|MDM2|AKT3|PIK3R1|ICOS|FRS2|RICTOR|PRR5|PTPN11|PIK3CD|CD28|MLST8|PIK3CA|CHUK|AREG	AD12_vs_AD0	CD8 T	NS	CD8	AD12_vs_AD0
REACTOME_PI_METABOLISM	0.104213	0.292716	0.206588	-0.598467	-1.41343	83	PIP4K2A|PTEN|MTMR12|PIK3CB|INPP4A|INPP4B|PLEKHA2|TNFAIP8|PIK3R1|MTM1|SYNJ2|PIKFYVE|SBF2|PLEKHA5|PI4KA|SACM1L|PITPNB|PIK3C2A|PIP4K2B|MTMR10|INPP5D|PIK3CD|MTMR1|PIP5K1A|MTMR2|PIK3R5|PI4KB|PIK3CA|INPPL1|MTMR9|PIP5K1C|PI4K2A|MTMR4|MTMR3|PIP4K2C|GDPD5|PNPLA7|SYNJ1	AD12_vs_AD0	CD8 T	NS	CD8	AD12_vs_AD0
REACTOME_PKR_MEDIATED_SIGNALING	0.104205	0.292716	0.186433	0.544631	1.27122	72	HSPA8|NPM1|SUMO1|IKBKG|TUBB4B|UBE2L6|EIF2S2|HSPA1B|PPP2R1A|PRKRA|UBE2I|CENPX|ISG15|PPP2CA|TUBA1B|HSPA1A|TUBA1A|HERC5|PPP2R1B|EIF2AK2|ILF2|TUBB2A|DNAJC3|FANCA|FANCE|FANCF|TUBA1C|HSPA1L|SPHK1|DHX9|MAP2K6	AD12_vs_AD0	CD8 T	NS	CD8	AD12_vs_AD0
REACTOME_PLASMA_LIPOPROTEIN_ASSEMBLY_REMODELING_AND_CLEARANCE	0.469945	0.585157	0.0774768	0.42536	0.972197	61	UBA52|UBB|LIPA|UBC|AP2M1|LDLRAP1|CLTA|P4HB	AD12_vs_AD0	CD8 T	NS	CD8	AD12_vs_AD0
REACTOME_PLATELET_ACTIVATION_SIGNALING_AND_AGGREGATION	0.124314	0.306375	0.169571	0.47692	1.2277	226	TMSB4X|RAC2|CFL1|RAC1|LAT|PFN1|GNAI2|PPIA|WDR1|CAP1|PSAP|LCK|ANXA5|CSK|FLNA|GNG5|GNB2|CTSW|CALM1|TGFB1|CD63|ARRB2|TAGLN2|APLP2|PLEK|ITPR3|MAGED2|DGKZ|RHOA|ABHD6|TEX264|VAV1|GNGT2|HSPA5|RHOG|STXBP2|FERMT3|PDPK1|PTPN6|SHC1|CFD	AD12_vs_AD0	CD8 T	NS	CD8	AD12_vs_AD0
REACTOME_PLATELET_HOMEOSTASIS	0.566449	0.661723	0.0770737	-0.371899	-0.868548	75	GNG2|PPP2R5E|ITPR1|ATP2B1|ITPR2|PPP2R5C|STIM1|FGR|GNB1|ATP2A2|PTPN11|ATP2B4|PPP2R5A|PPP2CB|PAFAH2|PDE9A	AD12_vs_AD0	CD8 T	NS	CD8	AD12_vs_AD0
REACTOME_POST_TRANSLATIONAL_MODIFICATION_SYNTHESIS_OF_GPI_ANCHORED_PROTEINS	0.395948	0.53071	0.0873098	0.429947	1.00684	75	LY6E|CD52|PIGT|DPM2|PIGX|ULBP2|PIGL|PIGF|PIGO|PIGC|VNN2|NTNG2|GPAA1|PGAP1|DPM3|PLAUR|PIGM|PRSS21	AD12_vs_AD0	CD8 T	NS	CD8	AD12_vs_AD0
REACTOME_POTASSIUM_CHANNELS	0.615101	0.695174	0.0645031	0.382176	0.894974	75	GNG5|GNB2|GNGT2|KCNAB2|KCNA3|KCNMB3|GNG10|KCNN4|KCNK6|HCN2	AD12_vs_AD0	CD8 T	NS	CD8	AD12_vs_AD0
REACTOME_POTENTIAL_THERAPEUTICS_FOR_SARS	0.187359	0.363305	0.152145	-0.513922	-1.20897	114	GATAD2A|GRB2|CUL3|ARID4B|BRD4|CHD4|SOS1|PHF21A|NR3C1|JAK2|SUDS3|JAK1|RCOR1|PLCG2|NCK1|ARID4A	AD12_vs_AD0	CD8 T	NS	CD8	AD12_vs_AD0
REACTOME_PROCESSING_OF_CAPPED_INTRON_CONTAINING_PRE_MRNA	0.0655738	0.290758	0.237794	0.528357	1.37936	279	SF3B2|SF3A2|HNRNPA1|PCBP1|YBX1|SRSF6|PAPOLA|PRPF8|SRSF2|RANBP2|SRSF4|HSPA8|SAP18|HNRNPA3|HNRNPF|IK|HNRNPK|PDCD7|RNPS1|SF3B6|PABPN1|PHF5A|PPIG|SF3B1|PRPF31|LSM5|DNAJC8|SNRPC|WBP11|SNRPE|NUDT21|CRNKL1|NUP62|SRSF8|SF3B4|POLR2J|SRRM1|FIP1L1|POLR2G|SF3B5|TFIP11|U2SURP|FYTTD1|PUF60|SNRPD2|NUP107|UBL5|PCBP2|SF3B3|C9orf78|THOC7|RBM42|POLR2C|DDX46|PRPF38A|LENG1|SNRPA|SF3A1|SRSF7|SRSF1|POM121|LSM4|CSTF1|SN…	AD12_vs_AD0	CD8 T	NS	CD8	AD12_vs_AD0
REACTOME_PROCESSING_OF_DNA_DOUBLE_STRAND_BREAK_ENDS	0.209472	0.377681	0.126876	0.498719	1.13987	61	SUMO2|UBA52|UBB|RPA1|PPP4R2|UBC|RNF8|UBE2N|RPA2|UBE2I|UBE2V2|RAD1|KAT5|TIPIN|RAD9A	AD12_vs_AD0	CD8 T	NS	CD8	AD12_vs_AD0
REACTOME_PROGRAMMED_CELL_DEATH	0.130996	0.310811	0.165657	0.476622	1.21121	197	PSMA7|SEM1|DBNL|HSP90AA1|YWHAB|PSMD4|PSME2|UBA52|UBB|PSME1|HMGB1|CHMP7|BAX|PSMB6|TRADD|PSMA5|PSMC6|IRF2|BAD|PSMB8|UBE2L3|PSMA3|CFLAR|PSMD1|UBC|PSMA1|FLOT2|KPNB1|DYNLL1|SPTAN1|CDC37|PSMC1|CHMP4A|PSMD2|PSMA6|YWHAQ|NMT1|VIM|BCAP31|BCL2L11|PSMB9|PSMB1|PSMB4|TP53BP2|PSMD11|PSMD8|PMAIP1|PSMB5|ADD1|PSMD12|BAK1|PSMC4|YWHAH|TNFSF10|PSMB7|PSMD3	AD12_vs_AD0	CD8 T	NS	CD8	AD12_vs_AD0
REACTOME_PROTEIN_FOLDING	0.123435	0.306375	0.168238	0.51784	1.23017	88	PFDN5|CCT5|CCT2|GNG5|GNB2|ACTB|CSNK2B|FBXW5|TUBB4B|CCT3|USP11|PFDN6|PFDN2|CCT7|CCT6A|TUBA1B|PFDN1|GNGT2|TUBA1A|FBXO6|CCT8|ARL2	AD12_vs_AD0	CD8 T	NS	CD8	AD12_vs_AD0
REACTOME_PROTEIN_LOCALIZATION	0.102752	0.292716	0.188204	0.527859	1.3133	158	TOMM7|SLC25A6|ECH1|UBA52|UBE2D3|UBB|ATP5F1B|PRNP|GSTK1|CHCHD7|IDH3G|UBC|SEC61G|VDAC1|TIMM17B|TYSND1|TOMM22|GET1|TIMM13|TIMM22|TOMM5|FIS1|TOMM6|COX17|UBE2D2|TIMM10|COX19|GFER|CYC1|CHCHD5|ATP5MC1|HSPA9|UBL4A|CAMLG|NDUFB8|GRPEL1|CHCHD4|DHRS4|GET3|PEX11B|SGTA|CAT|COA6|ACAA1|ACOT8|COQ2|CHCHD10|UBE2J2|ATP5F1A|UBE2D1|TIMM23|PEX6|ACOT2|EMD|HACL1|MPV17|PAOX|SLC25A12|CS|CYB5A|ACOT4|PHYH|PEX3|VAMP2|ACOX3	AD12_vs_AD0	CD8 T	NS	CD8	AD12_vs_AD0
REACTOME_PROTEIN_PROTEIN_INTERACTIONS_AT_SYNAPSES	0.180828	0.362105	0.152145	-0.485074	-1.13286	75	EPB41|APBA2|CASK|FLOT1|SIPA1L1|DLGAP4|DLG3|RTN3|LIN7C|PDLIM5|LRFN1|PPFIA1	AD12_vs_AD0	CD8 T	NS	CD8	AD12_vs_AD0
REACTOME_PROTEIN_UBIQUITINATION	0.316071	0.471638	0.09855	0.463531	1.06533	62	RTF1|UBA52|UBE2D3|UBB|VCP|HLA-A|UBE2L3|UBC|UBE2N|UBE2Z|UBE2R2|UBE2V2|PCNA|UBE2D2|SELENOS|TMEM129|UBE2S|RRAGA|UBE2J2|UBE2D1|CTR9|CDC34|CDC73|USP5|PAF1	AD12_vs_AD0	CD8 T	NS	CD8	AD12_vs_AD0
REACTOME_PTEN_REGULATION	0.391685	0.528705	0.0978773	-0.396931	-0.942163	136	GATAD2A|AGO2|TNRC6B|TNRC6A|TNRC6C|PTEN|WWP2|CHD4|TNKS|AKT3|PSMD14|PSME4|PSMB10|RCOR1|EZH2|USP7|BMI1|PSMD5|PML|PSMA2|CHD3|RPTOR|PSMA4|RNF146|HDAC3|USP13|MBD3|PSMB2|ATN1|NEDD4|MLST8|AGO1|CSNK2A1|RNF2	AD12_vs_AD0	CD8 T	NS	CD8	AD12_vs_AD0
REACTOME_RAB_GEFS_EXCHANGE_GTP_FOR_GDP_ON_RABS	0.336323	0.490404	0.10882	-0.413335	-0.979942	89	RAB7A|TRAPPC10|TRAPPC9|RIN3|DENND4A|TRAPPC2|AKT3|RABGEF1|RIC1|RAB35|SBF2|DENND1B|TRAPPC12|RAB27A|DENND1A|GAPVD1|RAB3GAP2|RAB10|RAB12|TRAPPC13|DENND5A|DENND6A	AD12_vs_AD0	CD8 T	NS	CD8	AD12_vs_AD0
REACTOME_RAB_GERANYLGERANYLATION	0.947559	0.952546	0.0435378	0.319748	0.738877	65	RAB14|RAB29|RAB5B|RABGGTA|RAB4B|RAB1B|RAB24|PTP4A2|RAB8A|RAB11A|RAB21|RAB9A	AD12_vs_AD0	CD8 T	NS	CD8	AD12_vs_AD0
REACTOME_RAB_REGULATION_OF_TRAFFICKING	0.15625	0.339362	0.166934	-0.598134	-1.41291	120	TBC1D15|RAB7A|TRAPPC10|RABEP1|TRAPPC9|RIN3|SYTL1|RABGAP1|DENND4A|TRAPPC2|AKT3|RABGEF1|RIC1|RAB35|SBF2|DENND1B|TRAPPC12|RAB27A|DENND1A	AD12_vs_AD0	CD8 T	NS	CD8	AD12_vs_AD0
REACTOME_RAC1_GTPASE_CYCLE	0.236726	0.391358	0.132147	-0.502219	-1.20291	181	RAB7A|FAM13B|SOS2|WASF2|MYO9B|ERBIN|WIPF1|SOS1|ARHGEF7|PAK2|ARHGAP26|ARHGAP17|IQGAP2|ARHGAP4|TAOK3|ARAP2|SPATA13|ARHGAP25|ARHGAP15|PKN2|PIK3R1|PREX1|LBR|TMPO|ARHGAP5|ARHGAP35|BCR|TAGAP|MPP7|PKN1|ARHGEF6|RASGRF2|DOCK10|RALBP1|FARP2|ABR|DOCK9|PLEKHG1|DOCK2|DOCK3|WIPF2|ARHGAP21|SLC1A5|VAV3|LEMD3	AD12_vs_AD0	CD8 T	NS	CD8	AD12_vs_AD0
REACTOME_RAC2_GTPASE_CYCLE	0.240535	0.391358	0.131458	-0.447282	-1.05838	86	RAB7A|WASF2|ERBIN|PAK2|ARHGAP26|ARHGAP17|TAOK3|ANKLE2|PIK3R1|PREX1|LBR|TMPO|ARHGAP35|BCR|MPP7|DOCK10|ABR|DOCK2|DOCK3|ARHGAP21|VAV3|LEMD3	AD12_vs_AD0	CD8 T	NS	CD8	AD12_vs_AD0
REACTOME_RAC3_GTPASE_CYCLE	0.130337	0.310811	0.184706	-0.543277	-1.28557	91	RAB7A|WASF2|ERBIN|PAK2|ARHGAP26|ARHGAP17|TAOK3|ARAP2|ARHGAP15|PIK3R1|PREX1|LBR|TMPO|ARHGAP5|ARHGAP35|BCR|MPP7|RAPGEF1|DOCK10|ABR|ARHGAP21|SLC1A5|LEMD3|SNAP23|YKT6|TFRC	AD12_vs_AD0	CD8 T	NS	CD8	AD12_vs_AD0
REACTOME_RECRUITMENT_OF_MITOTIC_CENTROSOME_PROTEINS_AND_COMPLEXES	0.748201	0.787088	0.0541201	0.351721	0.831808	80	MZT2B|HSP90AA1|ACTR1A|TUBB4B|DYNLL1|TUBB|PPP2R1A|DCTN2|TUBA1A|CEP131|TUBG1|SSNA1|CEP78|TUBG2|HAUS1|ODF2|CEP250|CEP41|DCTN3|CEP164|DYNC1I2|TUBGCP4|CEP152|CEP72|HAUS8|TUBGCP2	AD12_vs_AD0	CD8 T	NS	CD8	AD12_vs_AD0
REACTOME_RECRUITMENT_OF_NUMA_TO_MITOTIC_CENTROSOMES	0.672014	0.733456	0.0587186	0.362337	0.863447	90	MZT2B|HSP90AA1|ACTR1A|TUBB4B|DYNLL1|TUBB|PPP2R1A|TUBA1B|DCTN2|TUBA1A|CEP131|TUBG1|SSNA1|CEP78|TUBG2|HAUS1|ODF2|TUBB2A|CEP250|TUBA1C|CEP41|DCTN3|CEP164|DYNC1I2|TUBGCP4|CEP152|CEP72|HAUS8|TUBGCP2	AD12_vs_AD0	CD8 T	NS	CD8	AD12_vs_AD0
REACTOME_REGULATED_NECROSIS	0.232014	0.391358	0.118815	0.496011	1.13241	57	HSP90AA1|UBA52|UBB|HMGB1|CHMP7|BAX|TRADD|IRF2|UBE2L3|CFLAR|UBC|FLOT2|CDC37|CHMP4A|BAK1|TNFSF10|BIRC2|GSDMD|GZMB|RIPK3	AD12_vs_AD0	CD8 T	NS	CD8	AD12_vs_AD0
REACTOME_REGULATION_OF_CHOLESTEROL_BIOSYNTHESIS_BY_SREBP_SREBF	0.0774336	0.290758	0.24134	-0.644546	-1.45812	55	SREBF2|CREBBP|CHD9|SAR1B|NCOA2|TBL1XR1|SEC24C|ACACA|MVK|SEC24B|TBL1X|MTF1|SEC23A|SC5D|MVD|NCOA1	AD12_vs_AD0	CD8 T	NS	CD8	AD12_vs_AD0
REACTOME_REGULATION_OF_ENDOGENOUS_RETROELEMENTS	0.123318	0.306375	0.190023	-0.573802	-1.33732	80	GATAD2A|CHD4|EHMT1|SMARCA2|PPHLN1|ARID1A|RBM7|DNMT3A|ARID1B|MPHOSPH8|CHD3|ZNF765|ZNF708|SMARCE1|MBD3|ZNF33A|MTREX|SMARCC2|ZCCHC8|ZNF649|MORC2	AD12_vs_AD0	CD8 T	NS	CD8	AD12_vs_AD0
REACTOME_REGULATION_OF_EXPRESSION_OF_SLITS_AND_ROBOS	0.0225085	0.290758	0.352488	0.684072	1.61365	81	PSMA7|SEM1|PSMD4|FAU|PSME2|UBA52|RBX1|PABPC1|UBB|PSME1|RNPS1|PSMB6|PSMA5|PSMC6|PSMB8|PSMA3|PSMD1|UBC|PSMA1|ELOB|PSMC1|PSMD2|PSMA6|ELOC|EIF4G1|PSMB9|PSMB1|PSMB4|UPF3B|PSMD11|PSMD8|PSMB5|PSMD12|PSMC4|PSMB7|PSMD3	AD12_vs_AD0	CD8 T	NS	CD8	AD12_vs_AD0
REACTOME_REGULATION_OF_HSF1_MEDIATED_HEAT_SHOCK_RESPONSE	0.26259	0.416221	0.110565	0.459854	1.08754	80	RANBP2|HSPA8|UBB|RPA1|DNAJB1|NUP62|HIKESHI|HSPA1B|NUP107|RPA2|POM121|DNAJC2|NUP133|MAPKAPK2|NUP85|HSPB1|HSPA9|SEC13|HSPA1A|HSPA5|NUP205|ST13|BAG4|NUP42|HSPA14|BAG3|HSF1|HSPA13|HSPA4|MAPK3|HSPH1	AD12_vs_AD0	CD8 T	NS	CD8	AD12_vs_AD0
REACTOME_REGULATION_OF_INSULIN_LIKE_GROWTH_FACTOR_IGF_TRANSPORT_AND_UPTAKE_BY_INSULIN_LIKE_GROWTH_FACTOR_BINDING_PROTEINS_IGFBPS	0.108348	0.297763	0.179782	0.523072	1.24692	92	LGALS1|PDIA6|GZMH|SHISA5|APLP2|NUCB1|P4HB|KTN1|PNPLA2|CSF1|DNAJC3|PRSS23|HSP90B1	AD12_vs_AD0	CD8 T	NS	CD8	AD12_vs_AD0
REACTOME_REGULATION_OF_INSULIN_SECRETION	0.636971	0.707334	0.0721798	-0.368594	-0.852979	67	GNG2|ITPR1|PLCB1|ITPR2|PRKAR2A|PRKCA|GNAQ|GNB1	AD12_vs_AD0	CD8 T	NS	CD8	AD12_vs_AD0
REACTOME_REGULATION_OF_LIPID_METABOLISM_BY_PPARALPHA	0.0605381	0.290758	0.276501	-0.720546	-1.7017	105	NRF1|SREBF2|MED13L|CREBBP|CHD9|RORA|MED27|SIN3B|NCOA2|TBL1XR1|MED13|MED28|TBL1X|AHR|NCOR1|MTF1|ARNT|MED10|HDAC3|ESRRA|CDK8|NCOA1|ACOX1|MED22|TXNRD1	AD12_vs_AD0	CD8 T	NS	CD8	AD12_vs_AD0
REACTOME_REGULATION_OF_MRNA_STABILITY_BY_PROTEINS_THAT_BIND_AU_RICH_ELEMENTS	0.0458716	0.290758	0.287857	0.658759	1.54667	85	PSMA7|SEM1|YWHAB|PSMD4|PSME2|HSPA8|UBA52|SET|PABPC1|UBB|PSME1|PSMB6|PSMA5|PSMC6|PSMB8|PSMA3|PSMD1|UBC|PSMA1|PSMC1|MAPKAPK2|EXOSC1|PSMD2|HSPB1|ANP32A|PSMA6|ELAVL1|EIF4G1|EXOSC5|PSMB9|PSMB1|PSMB4|HSPA1A|PSMD11|PSMD8|PSMB5|PSMD12|EXOSC9|PSMC4|PSMB7|PSMD3|HNRNPD	AD12_vs_AD0	CD8 T	NS	CD8	AD12_vs_AD0
REACTOME_REGULATION_OF_PLK1_ACTIVITY_AT_G2_M_TRANSITION	0.366972	0.513493	0.0913924	0.435102	1.02155	85	SKP1|HSP90AA1|OPTN|UBA52|UBB|ACTR1A|UBC|TUBB4B|DYNLL1|TUBB|PPP2R1A|DCTN2|TUBA1A|RAB8A|CEP131|TUBG1|CUL1|SSNA1|CEP78|HAUS1|ODF2|CEP250|BORA|CEP41|DCTN3|CEP164|DYNC1I2	AD12_vs_AD0	CD8 T	NS	CD8	AD12_vs_AD0
REACTOME_REGULATION_OF_PTEN_GENE_TRANSCRIPTION	0.10177	0.292716	0.208955	-0.577664	-1.32482	60	GATAD2A|PTEN|CHD4|RCOR1|EZH2|BMI1|CHD3|RPTOR|HDAC3|MBD3|ATN1|MLST8	AD12_vs_AD0	CD8 T	NS	CD8	AD12_vs_AD0
REACTOME_REGULATION_OF_PTEN_STABILITY_AND_ACTIVITY	0.0614828	0.290758	0.245042	0.621323	1.44128	67	PSMA7|SEM1|PSMD4|PSME2|UBA52|UBB|PSME1|PSMB6|PSMA5|PSMC6|CSNK2B|PSMB8|PSMA3|PSMD1|UBC|PSMA1|PSMC1|PSMD2|PSMA6|PSMB9|PSMB1|PSMB4|PSMD11|PSMD8|PSMB5|MKRN1|PSMD12|PSMC4|PSMB7|PSMD3	AD12_vs_AD0	CD8 T	NS	CD8	AD12_vs_AD0
REACTOME_REGULATION_OF_RAS_BY_GAPS	0.0578662	0.290758	0.252961	0.642985	1.48956	66	PSMA7|SEM1|PSMD4|PSME2|UBA52|RBX1|UBB|PSME1|PSMB6|PSMA5|PSMC6|PSMB8|PSMA3|PSMD1|UBC|PSMA1|KRAS|PSMC1|PSMD2|PSMA6|PSMB9|PSMB1|PSMB4|PSMD11|PSMD8|PSMB5|PSMD12|PSMC4|PSMB7|PSMD3	AD12_vs_AD0	CD8 T	NS	CD8	AD12_vs_AD0
REACTOME_REGULATION_OF_RUNX2_EXPRESSION_AND_ACTIVITY	0.0257346	0.290758	0.352488	0.691725	1.60136	64	PSMA7|SKP1|SEM1|PSMD4|PSME2|UBA52|RBX1|UBB|PSME1|PSMB6|PSMA5|PSMC6|PSMB8|PSMA3|PSMD1|UBC|PSMA1|PSMC1|PSMD2|PSMA6|PSMB9|PSMB1|PSMB4|CBFB|PSMD11|PSMD8|PSMB5|SKP2|PSMD12|PSMC4|PSMB7|PSMD3|CUL1	AD12_vs_AD0	CD8 T	NS	CD8	AD12_vs_AD0
REACTOME_REGULATION_OF_RUNX3_EXPRESSION_AND_ACTIVITY	0.0357836	0.290758	0.321776	0.712405	1.6086	54	PSMA7|SEM1|PSMD4|PSME2|UBA52|UBB|PSME1|PSMB6|PSMA5|PSMC6|PSMB8|TGFB1|PSMA3|PSMD1|UBC|PSMA1|PSMC1|PSMD2|PSMA6|PSMB9|PSMB1|PSMB4|CBFB|PSMD11|PSMD8|PSMB5|PSMD12|PSMC4|PSMB7|PSMD3	AD12_vs_AD0	CD8 T	NS	CD8	AD12_vs_AD0
REACTOME_REGULATION_OF_TP53_ACTIVITY	0.21179	0.377681	0.1396	-0.494757	-1.18668	156	GATAD2A|PIP4K2A|ING5|CHD4|EHMT1|PLK3|MDM2|KAT6A|BANP|PPP2R5C|MDM4|AKT3|RFFL|ATM|USP7|JMY|TAF3|HIPK1|PRKAA1|TAF1|RICTOR|PML|PPP1R13B|PRDM1|TAF15|CHD3|ATRIP|PIP4K2B|KMT5A|TOP3A|TP53INP1|WRN|TTC5|PRR5|TBP|MBD3|BRD1|RFC5|MLST8|PPP2CB|SETD9|CSNK2A1|TAF13	AD12_vs_AD0	CD8 T	NS	CD8	AD12_vs_AD0
REACTOME_REGULATION_OF_TP53_ACTIVITY_THROUGH_PHOSPHORYLATION	0.56295	0.659653	0.067676	0.384545	0.911917	89	UBA52|UBB|RPA1|TAF7|CSNK2B|UBC|TAF12|RPA2|MAPKAPK5|NOC2L|TAF5|RAD1|TAF9|KAT5|RAD9A|PIN1|DYRK2|CDK5|TAF9B|PRKAB2|PRKAB1|BRCA1|TAF10|RFC2|BLM|TAF4B|CDK2|SSRP1|RBBP8|TP53RK|RAD17|RAD50	AD12_vs_AD0	CD8 T	NS	CD8	AD12_vs_AD0
REACTOME_REPRODUCTION	0.753176	0.788255	0.0542316	0.351647	0.828834	83	RAD21|SUN2|RPA1|EOMES|TINF2|RPA2|UBE2I|RAD51C|CXCR4|ACD|SMC3|MSH5|HVCN1|CDK4|BRCA1|BLM|TERF2IP|SYCP2	AD12_vs_AD0	CD8 T	NS	CD8	AD12_vs_AD0
REACTOME_RESOLUTION_OF_SISTER_CHROMATID_COHESION	0.680505	0.738503	0.0587186	0.35393	0.861166	120	RAD21|PPP1CC|RANBP2|TUBB4B|MAD1L1|CENPQ|DYNLL1|NUP107|PPP2R1A|CENPK|NUP133|NUP85|PPP2CA|SEC13|TUBA1B|ZWILCH|TUBA1A|PPP2R1B|MIS12|PPP2R5D|NUDC|SMC3|CENPU|PPP2R5B|TUBB2A|NDEL1|NDC80|TUBA1C|SPDL1|KIF18A|RANGAP1|SKA2|ZW10|DYNC1I2|DYNC1LI1|DSN1	AD12_vs_AD0	CD8 T	NS	CD8	AD12_vs_AD0
REACTOME_RESPIRATORY_ELECTRON_TRANSPORT	0.0367696	0.290758	0.321776	0.630805	1.56516	152	COX4I1|COX8A|COX5B|NDUFA4|COX7C|COX6B1|ISCU|NDUFS3|MDH1|NDUFA5|NDUFB9|NDUFAB1|NDUFS7|COX7A2|OXA1L|NDUFB11|NDUFA6|NDUFB2|NDUFS6|UQCRC2|UQCR10|UQCRB|NDUFA11|NDUFA12|NDUFS5|NDUFA3|COX7A2L|NDUFA8|SDHC|COX5A|SURF1|TMEM126B|NDUFV1|COX16|MDH2|NDUFS8|NDUFB4|NDUFA1|COX17|SCO2|NDUFAF4|ECSIT|NDUFC2|COX19|COQ10B|CYC1|COX7B|HSPA9|HIGD1A|NDUFB1|ETFA|COX20|COX6C|UQCRQ|NDUFB8|HIGD2A|SLC25A11|NDUFA13|SDHD|COX11|U…	AD12_vs_AD0	CD8 T	NS	CD8	AD12_vs_AD0
REACTOME_RESPIRATORY_SYNCYTIAL_VIRUS_INFECTION_PATHWAY	0.0888099	0.290758	0.199915	0.556921	1.3387	102	HSP90AB1|HSP90AA1|PPP1CC|HSPA8|UBA52|RBX1|UBB|SPCS2|CSNK2B|PPP1CA|UBC|UBE2L6|IFIH1|ELOB|MED16|RAB5B|SEC11A|ISG15|MED17|ELOC|BCAP31|MED11|HERC5|SEC11C|NCL|CCNC|MED8|BECN1|EIF2AK2|MED30|CX3CR1|TYK2|IRF3|MED26|MED7|MED4|MED25|LY96	AD12_vs_AD0	CD8 T	NS	CD8	AD12_vs_AD0
REACTOME_RESPONSE_TO_ELEVATED_PLATELET_CYTOSOLIC_CA2	0.0789946	0.290758	0.213928	0.584973	1.41392	111	TMSB4X|CFL1|PFN1|PPIA|WDR1|CAP1|PSAP|ANXA5|FLNA|CTSW|CALM1|TGFB1|CD63|TAGLN2|APLP2|PLEK|MAGED2|TEX264|HSPA5|STXBP2|FERMT3|CFD|BRPF3|MANF	AD12_vs_AD0	CD8 T	NS	CD8	AD12_vs_AD0
REACTOME_RHOA_GTPASE_CYCLE	0.241758	0.391358	0.130106	-0.45897	-1.09417	147	AKAP13|MYO9B|ERBIN|ARHGEF7|ARHGAP26|ARHGAP4|STK10|ARAP2|MACO1|ARHGEF12|PKN2|PIK3R1|TMEM87A|PREX1|LBR|FLOT1|TMPO|ARHGAP5|ARHGAP35|STX5|BCR|TAGAP|PKN1|RASGRF2|ABR|DOCK2|ARHGAP21|VAV3|ARHGAP19|SNAP23|AAAS|YKT6|TFRC|MYO9A|C1QBP|FAF2|RHPN1|ROCK2|TIAM1|IQGAP1	AD12_vs_AD0	CD8 T	NS	CD8	AD12_vs_AD0
REACTOME_RHOB_GTPASE_CYCLE	0.0877193	0.290758	0.224966	-0.675677	-1.57117	69	AKAP13|MYO9B|ERBIN|ARHGAP26|STK10|ARHGEF12|PKN2|PIK3R1|PREX1|FLOT1|ARHGAP5|ARHGAP35|BCR|PKN1|ABR|ARHGAP21|SNAP23|TFRC|MYO9A|ROCK2	AD12_vs_AD0	CD8 T	NS	CD8	AD12_vs_AD0
REACTOME_RHOC_GTPASE_CYCLE	0.106987	0.296152	0.202072	-0.593183	-1.38915	74	AKAP13|MYO9B|ERBIN|ARHGAP26|STK10|MACO1|ARHGEF12|PKN2|PIK3R1|PREX1|LBR|FLOT1|TMPO|ARHGAP5|ARHGAP35|STX5|BCR|PKN1|ABR|ARHGAP21|TFRC|C1QBP|ROCK2|IQGAP1	AD12_vs_AD0	CD8 T	NS	CD8	AD12_vs_AD0
REACTOME_RHOD_GTPASE_CYCLE	0.29476	0.445052	0.115734	-0.471278	-1.05841	53	RAB7A|ARHGAP26|ARHGAP17|ANKFY1|PIK3R1|LBR|TMPO|ARHGAP5|ARHGAP35|DIAPH2|ARHGAP21|LEMD3|ADD3|CPNE8|SLC4A7|DIAPH1|VAPB|LMNB1|ACTN1|RACGAP1|TOR1AIP1	AD12_vs_AD0	CD8 T	NS	CD8	AD12_vs_AD0
REACTOME_RHOG_GTPASE_CYCLE	0.356044	0.505609	0.103958	-0.4266	-0.993224	72	RAB7A|ERBIN|PAK2|IQGAP2|ANKLE2|PIK3R1|PREX1|LBR|TMPO|ARHGAP5|ARHGAP35|STX5|MPP7|DOCK2|DOCK3|ARHGAP21|VAV3|LEMD3|YKT6|TFRC	AD12_vs_AD0	CD8 T	NS	CD8	AD12_vs_AD0
REACTOME_RHOJ_GTPASE_CYCLE	0.069869	0.290758	0.252961	-0.701427	-1.57528	53	RAB7A|WWP2|ARHGEF7|PAK2|ARHGAP26|PIK3R1|PREX1|TMPO|ARHGAP5|ARHGAP35|MPP7|WIPF2|ARHGAP21|SLC1A5|SNAP23|TFRC|FNBP1|NIPSNAP2|DOCK8|CPNE8	AD12_vs_AD0	CD8 T	NS	CD8	AD12_vs_AD0
REACTOME_RHOQ_GTPASE_CYCLE	0.0741573	0.290758	0.248911	-0.678666	-1.54149	58	RAB7A|WWP2|ARHGEF7|PAK2|ARHGAP26|ARHGAP17|PREX1|ARHGAP5|ARHGAP35|RHOQ|MPP7|ARHGAP21|SLC1A5|SNAP23|TFRC|CDC42EP3|FNBP1|CPNE8|GFOD1|IQGAP1|SLC4A7	AD12_vs_AD0	CD8 T	NS	CD8	AD12_vs_AD0
REACTOME_RHO_GTPASES_ACTIVATE_FORMINS	0.241441	0.391358	0.116234	0.444559	1.09192	134	RAC1|ITGB1|PFN1|PPP1CC|RANBP2|ACTB|TUBB4B|RHOC|MAD1L1|CENPQ|DYNLL1|NUP107|PPP2R1A|CENPK|NUP133|NUP85|RHOA|PPP2CA|DVL3|SEC13|TUBA1B|ZWILCH|TUBA1A|PPP2R1B|MIS12|PPP2R5D|NUDC|CENPU|PPP2R5B|TUBB2A|NDEL1|NDC80|DVL2|TUBA1C|SPDL1|KIF18A|RANGAP1|SKA2|ZW10|DYNC1I2|DYNC1LI1|DSN1|SRF|PMF1	AD12_vs_AD0	CD8 T	NS	CD8	AD12_vs_AD0
REACTOME_RHO_GTPASE_CYCLE	0.485232	0.595138	0.0835991	-0.387618	-0.959688	436	GRB2|CUL3|DDX39B|RAB7A|AKAP13|FAM13B|SOS2|WASF2|MYO9B|ERBIN|WWP2|WIPF1|ITSN2|PICALM|SOS1|NCK2|ARHGEF7|PAK2|ARHGAP26|ARHGAP17|IQGAP2|ARHGAP4|TAOK3|STK10|ARAP2|MACO1|SPATA13|ARHGAP25|RALGAPA1|ARHGAP15|PEAK1|ANKFY1|ARHGEF12|PKN2|ANKLE2|PIK3R1|TMEM87A|PREX1|LBR|FLOT1|TMPO|ARHGAP5|ARHGAP35|RHOQ|PRAG1|STX5|PTK2B|RRAS2|CDC42SE2|BCR|TAGAP|MPP7|NCK1|PKN1|ARHGEF6|DIAPH2|RAPGEF1|USP9X|CPD|RASGRF2|STK38|FRS2…	AD12_vs_AD0	CD8 T	NS	CD8	AD12_vs_AD0
REACTOME_RHO_GTPASE_EFFECTORS	0.156538	0.339362	0.15017	0.439939	1.14191	255	ARPC1B|RAC2|CFL1|RAC1|ARPC2|ARPC3|ITGB1|PFN1|PPP1CC|YWHAB|RANBP2|MYL12B|FLNA|ARPC5|CALM1|ACTB|TUBB4B|RHOC|MAD1L1|CENPQ|DYNLL1|NUP107|ARPC4|PPP2R1A|CENPK|MYL6|NUP133|KIF5B|ARPC1A|NUP85|YWHAQ|RHOA|PPP2CA|DVL3|ACTR2|CYBA|SEC13|TUBA1B|ZWILCH|KTN1|TUBA1A|CYFIP2|RHOG|BRK1|PPP2R1B|PIN1|YWHAH|PDPK1|MIS12|PPP2R5D|ACTR3|NUDC|CENPU|PPP2R5B|CDKN1B|TUBB2A|MYH9|NCKAP1L|NDEL1|MAPK3|NDC80|KDM1A|PIK3R4|WASL|DVL2|…	AD12_vs_AD0	CD8 T	NS	CD8	AD12_vs_AD0
REACTOME_RNA_POLYMERASE_II_PRE_TRANSCRIPTION_EVENTS	0.17148	0.352932	0.141225	0.490423	1.15654	79	RTF1|CDK9|TAF7|GTF2A1|POLR2J|POLR2G|TCEA1|NELFCD|ELOB|GTF2H5|TAF12|POLR2C|ELOA|CCNK|SUPT5H|NELFB|ELOC|GTF2H4|POLR2L|TAF5|TAF9|POLR2I|ERCC2|TAF9B|GTF2H1|POLR2B|CTR9|CDC73|PAF1|NELFE|POLR2E|TAF10|EAF1|GTF2F1|CDK7|EAF2|TAF4B	AD12_vs_AD0	CD8 T	NS	CD8	AD12_vs_AD0
REACTOME_RNA_POLYMERASE_II_TRANSCRIBES_SNRNA_GENES	0.75	0.787088	0.0550211	0.353981	0.827918	74	CDK9|SSU72|GTF2A1|POLR2J|POLR2G|PHAX|POLR2C|ZNF143|CCNK|SUPT5H|POLR2L|TAF5|TAF9|NABP2|POLR2I|POU2F1|INTS14|POLR2B|POLR2E|INTS11|GTF2F1|INTS4|INTS6|CDK7	AD12_vs_AD0	CD8 T	NS	CD8	AD12_vs_AD0
REACTOME_RNA_POLYMERASE_II_TRANSCRIPTION_TERMINATION	0.151899	0.335406	0.151149	0.514334	1.19152	66	SRSF6|PAPOLA|SRSF2|SRSF4|RNPS1|PABPN1|SNRPE|NUDT21|SRRM1|FIP1L1|FYTTD1|THOC7|SRSF7|SRSF1|CSTF1|SNRPF|CPSF7|SYMPK|SARNP|UPF3B|SRSF3|SRSF5|CSTF2T|MAGOH	AD12_vs_AD0	CD8 T	NS	CD8	AD12_vs_AD0
REACTOME_RRNA_MODIFICATION_IN_THE_NUCLEUS_AND_CYTOSOL	0.0260846	0.290758	0.352488	0.753792	1.70205	54	NOP10|RRP36|DDX49|FBL|NOL11|TSR3|GAR1|IMP4|BUD23|WDR46|TRMT112|DDX52|DIMT1|THUMPD1|SNU13|PNO1|NHP2|UTP18|UTP11|MPHOSPH10|TBL3|RRP7A|NOL6|DCAF13	AD12_vs_AD0	CD8 T	NS	CD8	AD12_vs_AD0
REACTOME_RRNA_PROCESSING	0.0478723	0.290758	0.276501	0.627682	1.52663	116	NOP10|FAU|UBA52|RRP36|MPHOSPH6|WDR18|DDX49|FBL|NOL11|TSR3|GAR1|IMP4|BUD23|WDR46|EXOSC1|TRMT112|DDX52|NOL12|HSD17B10|EBNA1BP2|DDX21|EXOSC5|DIMT1|BOP1|ELAC2|TRMT10C|NIP7|EXOSC9|NCL|THUMPD1|SNU13|PNO1|NHP2|RIOK3|C1D|PES1|UTP18|UTP11|MPHOSPH10|TBL3	AD12_vs_AD0	CD8 T	NS	CD8	AD12_vs_AD0
REACTOME_RSV_HOST_INTERACTIONS	0.242806	0.391358	0.115734	0.465758	1.1015	80	UBA52|RBX1|UBB|UBC|UBE2L6|IFIH1|ELOB|MED16|ISG15|MED17|ELOC|BCAP31|MED11|HERC5|CCNC|MED8|BECN1|EIF2AK2|MED30|CX3CR1|TYK2|IRF3|MED26|MED7|MED4|MED25|LY96	AD12_vs_AD0	CD8 T	NS	CD8	AD12_vs_AD0
REACTOME_RUNX1_REGULATES_TRANSCRIPTION_OF_GENES_INVOLVED_IN_DIFFERENTIATION_OF_HSCS	0.0632911	0.290758	0.24134	0.616207	1.42941	67	PSMA7|SEM1|PSMD4|PSME2|UBA52|UBB|PSME1|PSMB6|PSMA5|PSMC6|PSMB8|PSMA3|PSMD1|UBC|PSMA1|PSMC1|PSMD2|PSMA6|PSMB9|PSMB1|PSMB4|CBFB|PSMD11|PSMD8|PSMB5|PSMD12|GATA3|PSMC4|PSMB7|PSMD3	AD12_vs_AD0	CD8 T	NS	CD8	AD12_vs_AD0
REACTOME_SARS_COV_1_HOST_INTERACTIONS	0.0582878	0.290758	0.252961	0.656164	1.49972	61	HNRNPA1|EEF1A1|PPIA|YWHAB|FAU|UBA52|NPM1|UBB|PPIG|PSMC6|RELA|UBC|IFIH1|KPNB1|PCBP2|UBE2I|FKBP1A|PPIB|YWHAQ|BST2|YWHAH|PDPK1|KPNA2|IRF3	AD12_vs_AD0	CD8 T	NS	CD8	AD12_vs_AD0
REACTOME_SARS_COV_1_INFECTION	0.100358	0.292716	0.188204	0.546638	1.31348	106	HNRNPA1|EEF1A1|PPIA|YWHAB|FAU|UBA52|NPM1|UBB|VCP|CHMP7|CANX|SUMO1|PPIG|MGAT1|PSMC6|MAP1LC3B|RELA|UBC|GSK3A|IFIH1|KPNB1|PCBP2|UBE2I|ST6GALNAC4|MOGS|CHMP4A|FKBP1A|PPIB|YWHAQ|ST3GAL2|GANAB|BST2|YWHAH|PDPK1|BECN1|KPNA2	AD12_vs_AD0	CD8 T	NS	CD8	AD12_vs_AD0
REACTOME_SARS_COV_2_ACTIVATES_MODULATES_INNATE_AND_ADAPTIVE_IMMUNE_RESPONSES	0.116487	0.306375	0.173748	0.525232	1.26205	106	B2M|HSP90AB1|HSP90AA1|HLA-E|RANBP2|UBA52|HLA-C|UBB|G3BP1|IKBKG|HLA-B|HLA-F|HLA-A|CNBP|NUP62|UBC|MAP3K7|IFIH1|UBE2N|NUP107|POM121|RIPK2|NUP133|NUP85|ISG15|SEC13|IRF7|ATG14|NUP205|BECN1|PTPN6|KPNA2|TYK2|NUP42|IRF3	AD12_vs_AD0	CD8 T	NS	CD8	AD12_vs_AD0
REACTOME_SARS_COV_2_HOST_INTERACTIONS	0.115942	0.306375	0.175204	0.517724	1.28224	149	B2M|HSP90AB1|HSP90AA1|HLA-E|YWHAB|FAU|RANBP2|UBA52|HLA-C|UBB|G3BP1|IKBKG|HLA-B|MAP1LC3B|HLA-F|SNRPE|HLA-A|CNBP|NUP62|UBC|MAP3K7|IFIH1|UBE2N|SNRPD2|NUP107|POM121|RIPK2|NUP133|NUP85|ISG15|YWHAQ|SEC13|SNRPF|IRF7|VPS18|ATG14|NUP205|YWHAH|PDPK1|BECN1|PTPN6|KPNA2|TYK2|NUP42|TUFM|IRF3	AD12_vs_AD0	CD8 T	NS	CD8	AD12_vs_AD0
REACTOME_SARS_COV_2_INFECTION	0.137363	0.320116	0.160801	0.465228	1.2044	241	B2M|HSP90AB1|HSP90AA1|HLA-E|ISCU|YWHAB|FAU|RANBP2|UBA52|HLA-C|UBB|VCP|CHMP7|CANX|SUMO1|G3BP1|IKBKG|MGAT1|DAD1|HLA-B|MAP1LC3B|HLA-F|SNRPE|HLA-A|CNBP|NUP62|UBC|RPN1|GSK3A|MAP3K7|IFIH1|UBE2N|MGAT2|SNRPD2|DDOST|NUP107|POM121|UBE2I|RIPK2|NUP133|ST6GALNAC4|MOGS|MGAT4B|NUP85|CHMP4A|ISG15|YWHAQ|ST3GAL2|SEC13|SNRPF|SRPK1|EDEM2|GANAB|IRF7|RPN2|VPS18|ATG14|NUP205|YWHAH|PDPK1|BECN1|PTPN6|KPNA2|TYK2|NUP42|TUF…	AD12_vs_AD0	CD8 T	NS	CD8	AD12_vs_AD0
REACTOME_SARS_COV_INFECTIONS	0.290976	0.445052	0.105521	0.392544	1.04457	373	B2M|HSP90AB1|HNRNPA1|ITGB1|EEF1A1|PPIA|RBBP4|HSP90AA1|HLA-E|ISCU|YWHAB|FAU|HDAC1|RANBP2|NFE2L2|UBA52|S1PR1|RBX1|HLA-C|SAP18|NPM1|UBB|VCP|CHMP7|CANX|SUMO1|PPIG|G3BP1|IKBKG|MGAT1|DAD1|HLA-B|PSMC6|MAP1LC3B|HLA-F|SNRPE|HLA-A|CNBP|NUP62|RELA|UBC|RPN1|GSK3A|MAP3K7|IFIH1|AP2M1|KPNB1|UBE2N|MGAT2|SNRPD2|IMPDH2|DDOST|NUP107|PDCD1|PCBP2|TUBB|REST|POM121|BRMS1|UBE2I|RIPK2|NUP133|ST6GALNAC4|MOGS|MGAT4B|NUP85|…	AD12_vs_AD0	CD8 T	NS	CD8	AD12_vs_AD0
REACTOME_SCF_BETA_TRCP_MEDIATED_DEGRADATION_OF_EMI1	0.0232386	0.290758	0.352488	0.734169	1.65254	53	PSMA7|SKP1|SEM1|PSMD4|PSME2|UBA52|UBB|PSME1|PSMB6|PSMA5|PSMC6|PSMB8|PSMA3|PSMD1|UBC|PSMA1|PSMC1|PSMD2|PSMA6|PSMB9|PSMB1|PSMB4|PSMD11|PSMD8|PSMB5|PSMD12|PSMC4|PSMB7|PSMD3|CUL1	AD12_vs_AD0	CD8 T	NS	CD8	AD12_vs_AD0
REACTOME_SCF_SKP2_MEDIATED_DEGRADATION_OF_P27_P21	0.0267251	0.290758	0.352488	0.762131	1.74201	58	PSMA7|SKP1|SEM1|PSMD4|PSME2|UBA52|UBB|PSME1|PSMB6|PSMA5|PSMC6|PSMB8|PSMA3|PSMD1|UBC|PSMA1|PSMC1|CKS1B|PSMD2|PSMA6|PSMB9|PSMB1|PSMB4|PSMD11|PSMD8|PSMB5|SKP2|PSMD12|PSMC4|PSMB7|PSMD3|CUL1|CDKN1B	AD12_vs_AD0	CD8 T	NS	CD8	AD12_vs_AD0
REACTOME_SELECTIVE_AUTOPHAGY	0.00332748	0.290758	0.431708	0.765637	1.80461	83	PARK7|TOMM7|HSP90AA1|OPTN|HSPA8|UBA52|UBE2D3|UBB|VCP|MAP1LC3B|CSNK2B|UBE2L3|SQSTM1|UBC|TUBB4B|UBE2N|VDAC1|DYNLL1|TOMM22|NBR1|TOMM5|TOMM6|UBE2D2|TUBA1B|VIM|TUBA1A|ATG9A|VDAC3|PINK1|PLIN2|TUBB2A|PRKAB2|HSF1|PRKAB1	AD12_vs_AD0	CD8 T	NS	CD8	AD12_vs_AD0
REACTOME_SEMAPHORIN_INTERACTIONS	0.322404	0.479216	0.09855	0.46193	1.05578	61	CFL1|RAC1|HSP90AB1|ITGB1|HSP90AA1|MYL12B|RHOC|MYL6|RHOA	AD12_vs_AD0	CD8 T	NS	CD8	AD12_vs_AD0
REACTOME_SENSORY_PERCEPTION	0.655046	0.716984	0.0613026	0.340411	0.871949	213	TWF2|CAPZB|CALM1|ACTB|LRP10|SPTAN1|ITPR3|SPTBN1|EZR|CAPZA2|NMT1|PDE6B|RDH11|TWF1|MYH9|MYO1C|ADCY3|VAMP2|CYP4V2|LDB1|METAP2|MPP1|GRK4|EPS8|BCO2|CIB2|RAB3A|CLIC5|CACNB2|PLS1|CACNA2D2|LRP8|RGS9|HSD17B1	AD12_vs_AD0	CD8 T	NS	CD8	AD12_vs_AD0
REACTOME_SENSORY_PROCESSING_OF_SOUND	0.382784	0.525984	0.0888945	0.436895	1.01586	69	TWF2|CAPZB|ACTB|SPTAN1|SPTBN1|EZR|CAPZA2|TWF1|MYH9|MYO1C|VAMP2|MPP1|EPS8|CIB2|RAB3A|CLIC5|CACNB2|PLS1|CACNA2D2	AD12_vs_AD0	CD8 T	NS	CD8	AD12_vs_AD0
REACTOME_SENSORY_PROCESSING_OF_SOUND_BY_OUTER_HAIR_CELLS_OF_THE_COCHLEA	0.389098	0.528512	0.0894367	0.460824	1.01837	50	TWF2|ACTB|SPTAN1|SPTBN1|EZR|TWF1|MYH9|MYO1C|MPP1|EPS8|CIB2|CLIC5|PLS1	AD12_vs_AD0	CD8 T	NS	CD8	AD12_vs_AD0
REACTOME_SEPARATION_OF_SISTER_CHROMATIDS	0.0887681	0.290758	0.202072	0.519495	1.32028	183	PSMA7|RAD21|SEM1|PPP1CC|PSMD4|PSME2|RANBP2|UBA52|ANAPC16|UBB|PSME1|PSMB6|PSMA5|PSMC6|PSMB8|PSMA3|PSMD1|UBC|TUBB4B|PSMA1|MAD1L1|CENPQ|DYNLL1|NUP107|PPP2R1A|CENPK|CDC26|NUP133|PSMC1|NUP85|PSMD2|PSMA6|PPP2CA|SEC13|ANAPC7|TUBA1B|ZWILCH|PSMB9|PSMB1|PSMB4|PSMD11|PSMD8|TUBA1A|PSMB5|PSMD12|ANAPC2|PPP2R1B|PSMC4|PSMB7|UBE2S|PSMD3|MIS12|ANAPC1|PPP2R5D|NUDC|SMC3|CENPU|PPP2R5B|TUBB2A|UBE2D1|NDEL1|ANAPC15|NDC8…	AD12_vs_AD0	CD8 T	NS	CD8	AD12_vs_AD0
REACTOME_SIGNALING_BY_ALK_IN_CANCER	0.402504	0.533938	0.0847985	0.423964	1.00716	88	TPM3|SKP1|PRF1|HDAC1|RANBP2|UBA52|RBX1|NPM1|UBB|CEBPB|EEF1G|SQSTM1|JUNB|UBC|JUN|KIF5B|MCL1|IL10RA|ATIC|DNMT1|PTPN6|SHC1|TYK2|CUL1|MYH9|MAPK9|MAPK3|GZMB|STAT5A|TFG	AD12_vs_AD0	CD8 T	NS	CD8	AD12_vs_AD0
REACTOME_SIGNALING_BY_BRAF_AND_RAF1_FUSIONS	0.734545	0.775128	0.0554793	0.364611	0.834169	60	FXR1|YWHAB|CSK|CALM1|ACTB|ARRB2|PEBP1|KRAS|AGGF1|BCL2L11|ZC3HAV1|PAPSS1	AD12_vs_AD0	CD8 T	NS	CD8	AD12_vs_AD0
REACTOME_SIGNALING_BY_ERBB4	0.389362	0.528512	0.096563	-0.43987	-0.985559	51	GRB2|ADAM17|SOS1|PIK3R1|ITCH|TAB2|MXD4|NCOR1|WWOX|NEDD4|PSEN1|PIK3CA	AD12_vs_AD0	CD8 T	NS	CD8	AD12_vs_AD0
REACTOME_SIGNALING_BY_FGFR	0.626151	0.700042	0.0636424	0.380207	0.890362	75	HNRNPA1|UBA52|UBB|HNRNPF|POLR2J|UBC|POLR2G|PPP2R1A|POLR2C|KRAS|PPP2CA|POLR2L|POLR2I|GIPC1|SHC1|FGFR2|POLR2B|MAPK3|POLR2E|FGFBP2|GTF2F1|SPRED2	AD12_vs_AD0	CD8 T	NS	CD8	AD12_vs_AD0
REACTOME_SIGNALING_BY_FGFR2	0.523979	0.629441	0.0706196	0.396306	0.914548	63	HNRNPA1|UBA52|UBB|HNRNPF|POLR2J|UBC|POLR2G|PPP2R1A|POLR2C|KRAS|PPP2CA|POLR2L|POLR2I|SHC1|FGFR2|POLR2B|MAPK3|POLR2E|FGFBP2	AD12_vs_AD0	CD8 T	NS	CD8	AD12_vs_AD0
REACTOME_SIGNALING_BY_FGFR_IN_DISEASE	0.183406	0.362105	0.151149	-0.521202	-1.17053	53	GRB2|STAT5B|LRRFIP1|NCBP1|SOS1|PIK3R1|CUX1|MYO18A|BCR|FRS2|ZMYM2|GTF2F2|PIK3CA	AD12_vs_AD0	CD8 T	NS	CD8	AD12_vs_AD0
REACTOME_SIGNALING_BY_HEDGEHOG	0.101266	0.292716	0.188204	0.536183	1.32968	144	PSMA7|SKP1|SEM1|PSMD4|PSME2|UBA52|RBX1|UBB|PSME1|VCP|PSMB6|PSMA5|PSMC6|OS9|PSMB8|PSMA3|PSMD1|UBC|TUBB4B|PSMA1|ARRB2|PRKAR1B|P4HB|PSMC1|PSMD2|PSMA6|TUBA1B|PSMB9|PSMB1|PSMB4|PSMD11|PSMD8|TUBA1A|PSMB5|ULK3|PSMD12|PSMC4|PSMB7|PSMD3|CUL1	AD12_vs_AD0	CD8 T	NS	CD8	AD12_vs_AD0
REACTOME_SIGNALING_BY_INSULIN_RECEPTOR	0.06	0.290758	0.248911	0.635741	1.48015	70	CTSD|ATP6V1G1|ATP6V0C|ATP6V1F|ATP6V1E1|ATP6V0B|ATP6V0D1|FLT3LG|KRAS|TCIRG1|ATP6V0E1|ATP6V0E2|PDPK1|SHC1|FGFR2|TRIB3|ATP6V1E2|ATP6AP1|MAPK3	AD12_vs_AD0	CD8 T	NS	CD8	AD12_vs_AD0
REACTOME_SIGNALING_BY_INTERLEUKINS	0.0234375	0.290758	0.352488	0.529113	1.4081	411	IL16|PSMA7|CFL1|CNN2|ITGB1|SKP1|SEM1|PPIA|HSP90AA1|ITGB2|LCP1|PSMD4|CCL5|PSME2|PIM1|HSPA8|UBA52|IL2RG|S1PR1|LCK|RBX1|MYD88|IL32|UBB|PSME1|HNRNPF|TALDO1|HMGB1|CANX|IKBKG|ANXA2|PSMB6|PSMA5|PSMC6|HNRNPDL|SOCS3|MIF|PSMB8|TGFB1|PSMA3|AIP|SQSTM1|JUNB|RELA|PSMD1|UBC|JUN|MAP3K7|PSMA1|UBE2N|PPP2R1A|IL7R|PTPN7|P4HB|RIPK2|PSMC1|MAPKAPK2|TNFRSF1A|MCL1|PSMD2|IL2RB|PSMA6|PPP2CA|HSPA9|VIM|MAP2K3|PITPNA|TNIP2|IL…	AD12_vs_AD0	CD8 T	NS	CD8	AD12_vs_AD0
REACTOME_SIGNALING_BY_MET	0.439338	0.568906	0.0815265	0.423558	0.990651	74	RAC1|ITGB1|UBA52|UBB|UBC|GGA3|KRAS|USP8|RAB4B|SHC1|SH3GL1|RANBP9|ARF6	AD12_vs_AD0	CD8 T	NS	CD8	AD12_vs_AD0
REACTOME_SIGNALING_BY_NOTCH	0.261161	0.415681	0.12564	-0.467797	-1.11667	171	KAT2B|AGO2|TNRC6B|IKZF1|HIF1A|CREBBP|TNRC6A|TNRC6C|WWP2|ADAM17|PSMD14|TBL1XR1|PSMB10|ITCH|FBXW7|PSMD5|TBL1X|RFNG|TFDP2|MAML2|PSMA2|SNW1|ARRB1|NCOR1|PSMA4|ATP2A2|HDAC3|CDK8|E2F3	AD12_vs_AD0	CD8 T	NS	CD8	AD12_vs_AD0
REACTOME_SIGNALING_BY_NOTCH1	0.0923077	0.290758	0.21925	-0.661896	-1.54105	72	KAT2B|HIF1A|CREBBP|ADAM17|TBL1XR1|ITCH|FBXW7|TBL1X|MAML2|SNW1|ARRB1|NCOR1|HDAC3|CDK8	AD12_vs_AD0	CD8 T	NS	CD8	AD12_vs_AD0
REACTOME_SIGNALING_BY_NOTCH1_PEST_DOMAIN_MUTANTS_IN_CANCER	0.0762332	0.290758	0.245042	-0.671362	-1.51851	57	KAT2B|CREBBP|ADAM17|TBL1XR1|FBXW7|TBL1X|MAML2|SNW1|NCOR1|HDAC3|CDK8	AD12_vs_AD0	CD8 T	NS	CD8	AD12_vs_AD0
REACTOME_SIGNALING_BY_NOTCH4	0.208054	0.377681	0.142901	-0.469806	-1.10017	81	KAT2B|CREBBP	AD12_vs_AD0	CD8 T	NS	CD8	AD12_vs_AD0
REACTOME_SIGNALING_BY_NTRKS	0.585746	0.671937	0.0764767	-0.359854	-0.84848	121	GRB2|FYN|CHD4|DNM2|SOS1|PIK3CB|MAP2K5|PIK3R1|BRAF|ATF1|RAPGEF1|FRS2|RIT1|MEF2D|DOCK3|TCF12|PTPN11|DUSP4|CLTC|PPP2CB|PIK3CA|RAP1A|TIAM1|ADORA2A|AP2A2|EP300|IRS2|PLCG1|MEF2A|EGR3|MAP2K1|EGR2|PCSK5|MAPK1|ATF2|NAB1	AD12_vs_AD0	CD8 T	NS	CD8	AD12_vs_AD0
REACTOME_SIGNALING_BY_NUCLEAR_RECEPTORS	0.441501	0.569724	0.0913924	-0.38676	-0.915921	215	KAT2B|AGO2|TNRC6B|GNG2|CREBBP|TNRC6A|TNRC6C|STAG2|CHD1|AKT3|PIK3R1|PDK3|NCOA2|TBL1XR1|AXIN1|PDK1|DHRS3|KDM4B|FKBP5	AD12_vs_AD0	CD8 T	NS	CD8	AD12_vs_AD0
REACTOME_SIGNALING_BY_PDGF	0.069869	0.290758	0.252961	-0.715191	-1.60619	53	GRB2|STAT5B|SOS1|NCK2|PIK3CB|STAT6|PIK3R1|NCK1|RAPGEF1|PDGFD|PTPN11|PIK3CA|RASA1|COL6A2	AD12_vs_AD0	CD8 T	NS	CD8	AD12_vs_AD0
REACTOME_SIGNALING_BY_PTK6	0.206767	0.377681	0.130106	0.522331	1.1543	50	RAC1|UBA52|UBB|SOCS3|UBC|PXN|KRAS|RHOA|SFPQ|KHDRBS1|CDKN1B|CDK4|DOK1|NRG2	AD12_vs_AD0	CD8 T	NS	CD8	AD12_vs_AD0
REACTOME_SIGNALING_BY_RECEPTOR_TYROSINE_KINASES	0.228407	0.391358	0.124434	0.40067	1.07605	477	CTSD|RAC1|HNRNPA1|ITGB1|ATP6V1G1|HSP90AA1|YWHAB|HDAC1|UBA52|IL2RG|LCK|ATP6V0C|CSK|ATP6V1F|UBB|APH1A|HNRNPF|ATP6V1E1|BAX|ATP6V0B|CALM1|ACTB|JUNB|POLR2J|UBC|POLR2G|PXN|AP2M1|PPP2R1A|ATP6V0D1|REST|POLR2C|ITPR3|FLT3LG|CDC37|CLTA|MAPK13|GGA3|KRAS|MAPKAPK2|USP8|TCIRG1|HSPB1|NELFB|ATP6V0E1|RAB4B|RHOA|PPP2CA|CYBA|POLR2L|EPN1|VAV1|MEMO1|LYL1|ATP6V0E2|CYFIP2|POLR2I|SH2B3|DNMT1|GRAP|BRK1|PPP2R1B|MTOR|VRK3|G…	AD12_vs_AD0	CD8 T	NS	CD8	AD12_vs_AD0
REACTOME_SIGNALING_BY_ROBO_RECEPTORS	0.08	0.290758	0.213928	0.570614	1.39004	125	PSMA7|RAC1|SEM1|PFN1|CAP1|PSMD4|FAU|PSME2|UBA52|RBX1|PABPC1|UBB|PSME1|RNPS1|PSMB6|PSMA5|PSMC6|PSMB8|PSMA3|PSMD1|UBC|PSMA1|ELOB|PSMC1|PSMD2|PSMA6|RHOA|ELOC|EIF4G1|PSMB9|PSMB1|PSMB4|UPF3B|PSMD11|PSMD8|CXCR4|PSMB5|PSMD12|PSMC4|PSMB7|PSMD3|VASP	AD12_vs_AD0	CD8 T	NS	CD8	AD12_vs_AD0
REACTOME_SIGNALING_BY_TGFB_FAMILY_MEMBERS	0.183983	0.362105	0.15017	-0.542604	-1.29615	139	TRIM33|AGO2|TNRC6B|BMPR2|TNRC6A|TNRC6C|USP15|CBL|SMURF2|TGFBR2|CCNT2|ZFYVE16|USP9X|XPO1|BMPR1A|TGFBR3|RNF111|TFDP2|SNW1|ARRB1|NCOR1|F11R|ACVR2B|CDK8|TCF12	AD12_vs_AD0	CD8 T	NS	CD8	AD12_vs_AD0
REACTOME_SIGNALING_BY_TGF_BETA_RECEPTOR_COMPLEX	0.121896	0.306375	0.191892	-0.557716	-1.31837	88	TRIM33|USP15|CBL|SMURF2|TGFBR2|CCNT2|USP9X|XPO1|TGFBR3|RNF111|TFDP2|SNW1|NCOR1|F11R	AD12_vs_AD0	CD8 T	NS	CD8	AD12_vs_AD0
REACTOME_SIGNALING_BY_THE_B_CELL_RECEPTOR_BCR	0.162162	0.339926	0.145516	0.480759	1.17781	129	PSMA7|SKP1|SEM1|PPIA|PSMD4|PSME2|UBA52|UBB|PSME1|IKBKG|PSMB6|PSMA5|PSMC6|CALM1|PSMB8|ORAI1|PSMA3|RELA|PSMD1|UBC|MAP3K7|PSMA1|ITPR3|KRAS|PSMC1|PSMD2|FKBP1A|PSMA6|PSMB9|VAV1|PSMB1|PSMB4|PSMD11|PSMD8|PSMB5|PSMD12|PSMC4|CD79B|PSMB7|PSMD3|PTPN6|CUL1|ORAI2	AD12_vs_AD0	CD8 T	NS	CD8	AD12_vs_AD0
REACTOME_SIGNALING_BY_VEGF	0.343964	0.495827	0.108394	-0.410655	-0.96498	99	PRKCB|FYN|WASF2|ITPR1|NCK2|PAK2|PIK3CB|ITPR2|AKT3|PIK3R1|PRKCA|PTK2B|NCK1|RICTOR|THEM4|VAV3|ELMO1|PRR5|ITGAV|MLST8|AAMP|PIK3CA|RASA1|ROCK2|PRKCD|NCKAP1|AKT1|PLCG1|ACTG1|NCF1	AD12_vs_AD0	CD8 T	NS	CD8	AD12_vs_AD0
REACTOME_SIGNALING_BY_WNT	0.161818	0.339926	0.146416	0.443071	1.15015	247	PSMA7|RAC2|RAC1|TLE5|SKP1|SEM1|PFN1|CLTB|PSMD4|HDAC1|PSME2|UBA52|RBX1|UBB|PSME1|GNG5|GNB2|PSMB6|PSMA5|PSMC6|CALM1|CSNK2B|PSMB8|PSMA3|PSMD1|UBC|MAP3K7|PSMA1|AP2M1|ARRB2|PPP2R1A|LEF1|VPS35|ITPR3|CLTA|VPS29|KRAS|PSMC1|USP8|BCL9L|PSMD2|PSMA6|RHOA|PPP2CA|DVL3|RUVBL1|PSMB9|PSMB1|PSMB4|GNGT2|KAT5|PDE6B|KLHL12|PSMD11|PSMD8|PSMB5|PSMD12|PPP2R1B|PSMC4|PSMB7|PSMD3|CUL1|PPP2R5D	AD12_vs_AD0	CD8 T	NS	CD8	AD12_vs_AD0
REACTOME_SLC_MEDIATED_TRANSMEMBRANE_TRANSPORT	0.429825	0.560386	0.0925529	-0.383679	-0.914866	205	SLC25A26|SLC7A5|SLC39A10|EMB|SLC38A1|SLCO3A1|SLC38A2|SLC12A2|SLC35D1|SLC44A2|SLC7A6|SLC9A8|SLC9A9|SLC1A5|MFSD4B|SLC39A6|PDZD11|SLC11A2|SLC39A3|SLC7A1|SLC26A2|SLC17A5|SLC29A2|SLC35A2|SLC26A11|SLC35A3|SLC43A1|SLC36A4|SLC14A1|SLC15A4|SLC35B4|SLC41A2|AHCYL2|SLC4A7|SLC2A13|SLC4A4|SLC16A7|SLC12A6|SLC20A2|SLC25A29|SLC12A4|SLC33A1|SLC26A3|SLC12A7	AD12_vs_AD0	CD8 T	NS	CD8	AD12_vs_AD0
REACTOME_SLC_TRANSPORTER_DISORDERS	0.512304	0.619305	0.0838361	-0.38838	-0.909494	81	NUP98|NUP160|NUP153|NUP188|NUP35|SLC9A9|NDC1|NUP155|SLC11A2|AAAS|TPR|SLC26A2|SLC17A5|SLC35A2|SEH1L|SLC35A3|NUP214|NUP54|NUP37|SLC4A4|HK1|SLC12A6|SLC20A2|SLC33A1|SLC26A3	AD12_vs_AD0	CD8 T	NS	CD8	AD12_vs_AD0
REACTOME_SNRNP_ASSEMBLY	0.836957	0.857894	0.0577309	-0.344824	-0.778222	54	NUP98|NUP160|NCBP1|NUP153|NUP188|NUP35|NDC1|NUP155|GEMIN7|AAAS|TPR|GEMIN8|SEH1L|NUP214|NUP54|NUP37|SMN1	AD12_vs_AD0	CD8 T	NS	CD8	AD12_vs_AD0
REACTOME_SOMITOGENESIS	0.0176582	0.290758	0.352488	0.734587	1.6417	52	PSMA7|SEM1|PSMD4|PSME2|PSME1|PSMB6|PSMA5|PSMC6|PSMB8|PSMA3|PSMD1|PSMA1|LEF1|PSMC1|PSMD2|PSMA6|RBPJ|PSMB9|PSMB1|PSMB4|PSMD11|PSMD8|PSMB5|PSMD12|PSMC4|PSMB7|PSMD3	AD12_vs_AD0	CD8 T	NS	CD8	AD12_vs_AD0
REACTOME_SPHINGOLIPID_METABOLISM	0.375854	0.518753	0.102822	-0.402255	-0.94524	99	CYB5B|ORMDL1|SPTLC2|ABCC1|PRKD3|CERT1|SAMD8|SPTLC1|HEXA|PPM1L|B4GALT5|CERK|OSBP|PLPP1|SGPP1|ST3GAL5|SPHK2|CSNK1G2|SGMS1|ALDH3A2|SMPD3|CERS6|GLB1|ARSK|CERS5|VAPB|VAPA|GALC	AD12_vs_AD0	CD8 T	NS	CD8	AD12_vs_AD0
REACTOME_STABILIZATION_OF_P53	0.0509091	0.290758	0.271289	0.670245	1.51918	55	PSMA7|SEM1|PSMD4|PSME2|UBA52|UBB|PSME1|PSMB6|PSMA5|PSMC6|PSMB8|PSMA3|PSMD1|UBC|PSMA1|PSMC1|PSMD2|PSMA6|PSMB9|PSMB1|PSMB4|PSMD11|PSMD8|PSMB5|PSMD12|PSMC4|PSMB7|PSMD3	AD12_vs_AD0	CD8 T	NS	CD8	AD12_vs_AD0
REACTOME_STIMULI_SENSING_CHANNELS	0.812834	0.836934	0.0498907	0.338043	0.805555	90	UBA52|UBB|CALM1|UBC|TRPV2|TRPC4AP|FKBP1B|MCOLN1|RIPK3|SLC9B1|TTYH3|CLCN7	AD12_vs_AD0	CD8 T	NS	CD8	AD12_vs_AD0
REACTOME_SUMOYLATION	0.145422	0.331385	0.154191	0.468047	1.17943	169	PARK7|RAD21|HDAC1|RANBP2|SUMO2|NPM1|RPA1|HNRNPK|SUMO1|IKBKG|CASP8AP2|NUP62|RELA|ZNF131|NUP107|SMC6|POM121|UBE2I|NUP133|PARP1|TDG|NUP85|PCNA|RWDD3|SEC13|PHC3|DNMT1|L3MBTL2|NUP205|EIF2AK2|HNRNPC|SAFB|NSMCE1|SMC3|NUP42	AD12_vs_AD0	CD8 T	NS	CD8	AD12_vs_AD0
REACTOME_SUMOYLATION_OF_CHROMATIN_ORGANIZATION_PROTEINS	0.609712	0.693185	0.0637845	0.387111	0.883788	57	HDAC1|RANBP2|SUMO2|SUMO1|NUP62|NUP107|POM121|UBE2I|NUP133|NUP85|SEC13|PHC3|L3MBTL2|NUP205|NUP42	AD12_vs_AD0	CD8 T	NS	CD8	AD12_vs_AD0
REACTOME_SUMOYLATION_OF_DNA_DAMAGE_RESPONSE_AND_REPAIR_PROTEINS	0.641405	0.708141	0.0626618	0.378205	0.886143	77	RAD21|RANBP2|SUMO2|RPA1|SUMO1|NUP62|NUP107|SMC6|POM121|UBE2I|NUP133|PARP1|TDG|NUP85|SEC13|PHC3|NUP205|NSMCE1|SMC3|NUP42	AD12_vs_AD0	CD8 T	NS	CD8	AD12_vs_AD0
REACTOME_SWITCHING_OF_ORIGINS_TO_A_POST_REPLICATIVE_STATE	0.0467803	0.290758	0.321776	0.681144	1.61528	89	PSMA7|SKP1|SEM1|PSMD4|PSME2|UBA52|ANAPC16|RBX1|UBB|PSME1|PSMB6|PSMA5|PSMC6|PSMB8|PSMA3|PSMD1|UBC|PSMA1|CDC26|PSMC1|PSMD2|PSMA6|ANAPC7|PSMB9|PSMB1|PSMB4|PSMD11|PSMD8|PSMB5|MCM7|SKP2|PSMD12|ANAPC2|PSMC4|MCM3|PSMB7|UBE2S|PSMD3|ANAPC1|CUL1	AD12_vs_AD0	CD8 T	NS	CD8	AD12_vs_AD0
REACTOME_SYNTHESIS_OF_DNA	0.0270198	0.290758	0.352488	0.647268	1.57579	118	PSMA7|SKP1|SEM1|PSMD4|PSME2|UBA52|ANAPC16|RBX1|UBB|RPA1|PSME1|PSMB6|PSMA5|PSMC6|POLE4|PSMB8|PSMA3|PSMD1|UBC|PSMA1|RPA2|CDC26|POLD2|PSMC1|PCNA|PSMD2|PSMA6|ANAPC7|PSMB9|PSMB1|PSMB4|POLE3|PSMD11|PSMD8|PSMB5|MCM7|SKP2|PSMD12|ANAPC2|PSMC4|MCM3|PSMB7|UBE2S|PSMD3|ANAPC1|CUL1	AD12_vs_AD0	CD8 T	NS	CD8	AD12_vs_AD0
REACTOME_SYNTHESIS_OF_PIPS_AT_THE_PLASMA_MEMBRANE	0.0797414	0.290758	0.234393	-0.626144	-1.40607	52	PIP4K2A|PTEN|PIK3CB|INPP4A|INPP4B|PLEKHA2|PIK3R1|MTM1|SYNJ2|SBF2|PLEKHA5|PIK3C2A|PIP4K2B|INPP5D|PIK3CD|MTMR1|PIP5K1A|MTMR2|PIK3R5|PIK3CA|INPPL1|MTMR9|PIP5K1C|PI4K2A|MTMR3|PIP4K2C	AD12_vs_AD0	CD8 T	NS	CD8	AD12_vs_AD0
REACTOME_SYNTHESIS_OF_SUBSTRATES_IN_N_GLYCAN_BIOSYTHESIS	0.274336	0.431261	0.121543	-0.460406	-1.0559	60	GFPT1|ST3GAL1|ST8SIA1|NUS1|ST6GAL1|GMDS|NANS|ST3GAL5|MVD|ST8SIA6|SLC17A5|ST8SIA4|GNPNAT1|GLB1|PMM1|PGM3|HK1|NPL|ALG5|GNE|DPM1	AD12_vs_AD0	CD8 T	NS	CD8	AD12_vs_AD0
REACTOME_S_PHASE	0.0939227	0.290758	0.197822	0.538939	1.34375	160	PSMA7|RAD21|SKP1|SEM1|RBBP4|PSMD4|PSME2|UBA52|ANAPC16|RBX1|UBB|RPA1|PSME1|PSMB6|PSMA5|PSMC6|POLE4|PSMB8|PSMA3|PSMD1|UBC|PSMA1|RPA2|CDC26|POLD2|PSMC1|CKS1B|PCNA|CDC25B|PSMD2|PSMA6|ANAPC7|PSMB9|PSMB1|PSMB4|POLE3|PSMD11|PSMD8|PSMB5|MCM7|SKP2|PSMD12|ANAPC2|PSMC4|MCM3|PSMB7|UBE2S|PSMD3|ANAPC1|CUL1|SMC3|CDKN1B|UBE2D1|LIN37|ORC4|CDK4	AD12_vs_AD0	CD8 T	NS	CD8	AD12_vs_AD0
REACTOME_TCF_DEPENDENT_SIGNALING_IN_RESPONSE_TO_WNT	0.201835	0.376102	0.130106	0.451869	1.12424	158	PSMA7|SEM1|PSMD4|HDAC1|PSME2|UBA52|RBX1|UBB|PSME1|PSMB6|PSMA5|PSMC6|CSNK2B|PSMB8|PSMA3|PSMD1|UBC|PSMA1|PPP2R1A|LEF1|PSMC1|USP8|BCL9L|PSMD2|PSMA6|PPP2CA|DVL3|RUVBL1|PSMB9|PSMB1|PSMB4|KAT5|KLHL12|PSMD11|PSMD8|PSMB5|PSMD12|PPP2R1B|PSMC4|PSMB7|PSMD3|PPP2R5D|PPP2R5B|CDC73|SMARCA4|CTNNBIP1|PSMC2|USP34|SOX13|TLE3|DVL2|PSMC3|MYC	AD12_vs_AD0	CD8 T	NS	CD8	AD12_vs_AD0
REACTOME_TCR_SIGNALING	0.101083	0.292716	0.188204	0.542394	1.31973	120	PSMA7|LAT|SKP1|CD3D|SEM1|PSMD4|PSME2|CD3G|UBA52|LCK|CSK|UBB|PSME1|IKBKG|PSMB6|PSMA5|PSMC6|CD3E|PSMB8|PSMA3|RELA|PSMD1|UBC|MAP3K7|PSMA1|UBE2N|RIPK2|PSMC1|UBE2D2|PSMD2|HLA-DPB1|PSMA6|PSMB9|TRBV7-9|PSMB1|PSMB4|HLA-DQB1|PSMD11|PSMD8|PSMB5|PSMD12|PSMC4|PDPK1|PSMB7|PSMD3|VASP|CUL1	AD12_vs_AD0	CD8 T	NS	CD8	AD12_vs_AD0
REACTOME_TELOMERE_MAINTENANCE	0.0246679	0.290758	0.352488	0.697164	1.61395	64	NOP10|RPA1|PPP6C|POLR2J|POLR2G|TINF2|GAR1|RPA2|POLR2C|POLD2|PCNA|POLR2L|RUVBL1|POLR2I|ACD|NHP2|RUVBL2	AD12_vs_AD0	CD8 T	NS	CD8	AD12_vs_AD0
REACTOME_THE_ROLE_OF_GTSE1_IN_G2_M_PROGRESSION_AFTER_G2_CHECKPOINT	0.00444288	0.290758	0.407018	0.741683	1.73202	73	PSMA7|HSP90AB1|SEM1|HSP90AA1|PSMD4|PSME2|UBA52|UBB|PSME1|PSMB6|PSMA5|PSMC6|PSMB8|PSMA3|PSMD1|UBC|TUBB4B|PSMA1|PSMC1|PSMD2|PSMA6|TUBA1B|PSMB9|PSMB1|PSMB4|PSMD11|PSMD8|TUBA1A|PSMB5|PSMD12|PSMC4|PSMB7|PSMD3	AD12_vs_AD0	CD8 T	NS	CD8	AD12_vs_AD0
REACTOME_TNFR2_NON_CANONICAL_NF_KB_PATHWAY	0.0515098	0.290758	0.266351	0.635534	1.52391	96	PSMA7|SKP1|SEM1|PSMD4|PSME2|UBA52|UBB|PSME1|CD27|TNFSF12|PSMB6|PSMA5|PSMC6|PSMB8|PSMA3|PSMD1|UBC|PSMA1|TNFRSF25|PSMC1|TNFRSF1A|PSMD2|PSMA6|PSMB9|PSMB1|PSMB4|PSMD11|PSMD8|PSMB5|UBE2M|PSMD12|PSMC4|PSMB7|PSMD3|CUL1	AD12_vs_AD0	CD8 T	NS	CD8	AD12_vs_AD0
REACTOME_TNF_SIGNALING	0.266788	0.421128	0.110122	0.481863	1.09589	56	OPTN|UBA52|RACK1|UBE2D3|UBB|IKBKG|TRADD|UBE2L3|CFLAR|UBC|MAP3K7|MAPKAPK2|TNFRSF1A|UBE2D2|SHARPIN|BAG4|UBE2D1|MIB2|OTUD1|BIRC2	AD12_vs_AD0	CD8 T	NS	CD8	AD12_vs_AD0
REACTOME_TOLL_LIKE_RECEPTOR_9_TLR9_CASCADE	0.246454	0.395569	0.113787	0.453028	1.08989	103	SKP1|UBA52|MYD88|UBB|HMGB1|IKBKG|RELA|UBC|JUN|MAP3K7|UBE2N|PPP2R1A|RIPK2|MAPKAPK2|ECSIT|PPP2CA|MAP2K3|TNIP2|PPP2R1B|IRF7|VRK3|N4BP1|CUL1|PPP2R5D|IRF5|MAPK9|MAPK3|NFKBIB|LY96|PIK3R4|IKBIP|NLRC5|TLR9|S100B|ALPK1|PELI3|DUSP3|MAP2K7	AD12_vs_AD0	CD8 T	NS	CD8	AD12_vs_AD0
REACTOME_TOLL_LIKE_RECEPTOR_CASCADES	0.210623	0.377681	0.126876	0.446585	1.11189	157	SKP1|OPTN|ITGB2|UBA52|UBE2D3|MYD88|UBB|HMGB1|IKBKG|RELA|UBC|JUN|MAP3K7|UBE2N|PPP2R1A|RIPK2|MAPKAPK2|UBE2D2|ECSIT|PPP2CA|MAP2K3|TNIP2|PPP2R1B|IRF7|VRK3|N4BP1|CUL1|PPP2R5D|SARM1|IRF3|IRF5|UBE2D1|MAPK9|BIRC2|HSP90B1|MAPK3|GSDMD|NFKBIB|LY96|RIPK3|PIK3R4|IKBIP|NLRC5|TLR9|S100B|ALPK1|CTSB|PELI3|DUSP3|MAP2K7	AD12_vs_AD0	CD8 T	NS	CD8	AD12_vs_AD0
REACTOME_TOLL_LIKE_RECEPTOR_TLR1_TLR2_CASCADE	0.239209	0.391358	0.116739	0.455551	1.09315	105	SKP1|UBA52|MYD88|UBB|HMGB1|IKBKG|RELA|UBC|JUN|MAP3K7|UBE2N|PPP2R1A|RIPK2|MAPKAPK2|ECSIT|PPP2CA|MAP2K3|TNIP2|PPP2R1B|VRK3|N4BP1|CUL1|PPP2R5D|MAPK9|MAPK3|NFKBIB|LY96|IKBIP|NLRC5|S100B|ALPK1|PELI3|DUSP3|MAP2K7|MAP2K6|UBE2V1|ELK1|NFKBIA	AD12_vs_AD0	CD8 T	NS	CD8	AD12_vs_AD0
REACTOME_TP53_REGULATES_METABOLIC_GENES	0.294224	0.445052	0.103576	0.455408	1.07397	79	COX4I1|COX8A|COX5B|NDUFA4|COX7C|COX6B1|YWHAB|GPI|COX7A2|PRDX5|COX7A2L|COX5A|LAMTOR5|LAMTOR1|PRDX2|SCO2|YWHAQ|LAMTOR4|COX7B|COX6C|MTOR|YWHAH|RRAGA|LAMTOR3|PRKAB2|PRKAB1|TSC1|LAMTOR2|TXN	AD12_vs_AD0	CD8 T	NS	CD8	AD12_vs_AD0
REACTOME_TP53_REGULATES_TRANSCRIPTION_OF_DNA_REPAIR_GENES	0.143898	0.331385	0.156312	0.526387	1.2031	61	CDK9|POLR2J|POLR2G|TCEA1|JUN|NELFCD|ELOB|GTF2H5|POLR2C|ELOA|CCNK|SUPT5H|NELFB|ELOC|GTF2H4|POLR2L|MSH2|POLR2I|ERCC2|GTF2H1|POLR2B|NELFE|BRCA1|POLR2E	AD12_vs_AD0	CD8 T	NS	CD8	AD12_vs_AD0
REACTOME_TRANSCRIPTIONAL_ACTIVATION_OF_MITOCHONDRIAL_BIOGENESIS	0.069869	0.290758	0.252961	-0.711051	-1.59689	53	NRF1|CREBBP|CHD9|NCOA2|TBL1XR1|CRTC2|CAMK4|TFB1M|TBL1X|MEF2D|NCOR1|HDAC3|ESRRA|NCOA1	AD12_vs_AD0	CD8 T	NS	CD8	AD12_vs_AD0
REACTOME_TRANSCRIPTIONAL_REGULATION_BY_MECP2	0.103448	0.292716	0.204295	-0.588247	-1.32097	52	AGO2|TNRC6B|TNRC6A|TNRC6C|PTEN|CAMK2D|LBR|TBL1XR1|FKBP5|CAMK4|TBL1X|NCOR1|HDAC3|CAMK2G|HTT|AGO1|AGO3|AGO4|SIN3A	AD12_vs_AD0	CD8 T	NS	CD8	AD12_vs_AD0
REACTOME_TRANSCRIPTIONAL_REGULATION_BY_RUNX1	0.122222	0.306375	0.190023	-0.602513	-1.44029	170	KAT2B|KMT2C|KMT2A|PRKCB|AGO2|TNRC6B|CREBBP|TNRC6A|TNRC6C|CCNH|SMARCA2|SIN3B|ELF1|PRKCQ|PSMD14|ARID2|PSME4|AUTS2|PSMB10|PBRM1|AXIN1|ARID1A|ITCH|CCND2|MNAT1|YAF2|BMI1|NFATC2|ARID1B|CDK6|PSMD5|PML|LGALS3|PSMA2|PSMA4|NR4A3|ABL1|SMARCE1|TCF12|KMT2D|WDR5|PTPN11|RBBP5|PSMB2	AD12_vs_AD0	CD8 T	NS	CD8	AD12_vs_AD0
REACTOME_TRANSCRIPTIONAL_REGULATION_BY_RUNX2	0.0695187	0.290758	0.227987	0.601647	1.44834	108	PSMA7|SKP1|SEM1|PSMD4|PSME2|UBA52|RBX1|UBB|PSME1|BAX|PSMB6|PSMA5|PSMC6|PSMB8|PSMA3|PSMD1|UBC|PSMA1|PSMC1|ITGA5|PSMD2|PSMA6|PSMB9|PSMB1|PSMB4|CBFB|PSMD11|PSMD8|PSMB5|SKP2|PSMD12|PSMC4|PSMB7|PSMD3|CUL1	AD12_vs_AD0	CD8 T	NS	CD8	AD12_vs_AD0
REACTOME_TRANSCRIPTIONAL_REGULATION_BY_RUNX3	0.162844	0.339926	0.165657	-0.5022	-1.18013	94	KAT2B|CREBBP|TCF7|MDM2|SMURF2|PSMD14|ITGAL|PSMB10|RUNX3|PSMD5|MAML2|PSMA2|SNW1|PSMA4	AD12_vs_AD0	CD8 T	NS	CD8	AD12_vs_AD0
REACTOME_TRANSCRIPTIONAL_REGULATION_BY_TP53	0.599138	0.683196	0.0736213	-0.35048	-0.852883	350	GATAD2A|AGO2|PIP4K2A|TNRC6B|MT-CO3|CREBBP|TNRC6A|TNRC6C|CCNH|PTEN|ING5|CHD4|EHMT1|GLS|MT-CO1|PLK3|CNOT2|MDM2|KAT6A|BANP|PPP2R5C|MDM4|AKT3|RFFL|ATM|TNFRSF10A|CCNT2|MT-CO2|DDB2|TIGAR|USP7|MNAT1|JMY|BID|CNOT10|TAF3|HIPK1|PRKAA1|TAF1|RICTOR|PML|PPP1R13B|TFDP2|PRDM1|TAF15|CHD3|CDK13|ATRIP|TNFRSF10B|PIP4K2B|RPTOR|KMT5A|PERP|TOP3A|TP53INP1|WRN|TTC5|PRR5|TBP|MBD3|GSR|BRD1|CRADD|TXNRD1|RFC5|GTF2F2|SESN3|C…	AD12_vs_AD0	CD8 T	NS	CD8	AD12_vs_AD0
REACTOME_TRANSCRIPTIONAL_REGULATION_OF_WHITE_ADIPOCYTE_DIFFERENTIATION	0.102679	0.292716	0.208955	-0.630508	-1.47217	79	SREBF2|MED13L|CREBBP|NFKB1|CHD9|MED27|NCOA2|TBL1XR1|MED13|MED28|TBL1X|NCOR1|MED10|HDAC3|CDK8|NCOA1|MED22	AD12_vs_AD0	CD8 T	NS	CD8	AD12_vs_AD0
REACTOME_TRANSCRIPTION_COUPLED_NUCLEOTIDE_EXCISION_REPAIR_TC_NER	0.0865562	0.290758	0.206588	0.570969	1.33709	75	UBA52|RBX1|UBB|RPA1|COPS6|POLE4|POLR2J|UBC|POLR2G|TCEA1|COPS5|GTF2H5|RPA2|POLR2C|POLD2|COPS7A|PCNA|GTF2H4|POLR2L|ERCC5|GPS1|POLE3|POLR2I|COPS8|XPA|ERCC2|COPS3|GTF2H1|POLR2B|POLR2E|XRCC1|PPIE|PRPF19|COPS7B|RFC2|CDK7|COPS4	AD12_vs_AD0	CD8 T	NS	CD8	AD12_vs_AD0
REACTOME_TRANSCRIPTION_OF_THE_HIV_GENOME	0.205128	0.377681	0.128789	0.489462	1.13808	69	CDK9|TAF7|GTF2A1|POLR2J|POLR2G|TCEA1|NELFCD|ELOB|GTF2H5|TAF12|POLR2C|ELOA|CCNK|SUPT5H|NELFB|ELOC|GTF2H4|POLR2L|TAF5|TAF9|POLR2I|ERCC2|TAF9B|GTF2H1|POLR2B|NELFE|POLR2E|TAF10	AD12_vs_AD0	CD8 T	NS	CD8	AD12_vs_AD0
REACTOME_TRANSLATION	0.0101566	0.290758	0.38073	0.638334	1.61602	189	EIF4B|EIF3K|MRPS6|TRAM1|SRP9|SRP14|EEF1A1|SSR4|EIF1AX|FAU|UBA52|SRPRA|EIF4A2|PABPC1|SSR2|EEF1B2|SPCS2|OXA1L|MRPL20|GADD45GIP1|DAP3|EEF1G|EIF3E|EIF3H|MRPS12|EIF4A1|MRPL43|MRPL41|RPN1|SEC61G|EIF2S2|MRPS7|MRPL34|MRPL3|EEF1D|MRPL40|DDOST|EIF4H|MRPL24|EIF3F|SEC11A|EIF3L|SRP72|MRPS33|MRPL22|MRPS17|TRMT112|MRPS18C|MRPL51|EIF3J|MRPL28|MRPL39|IARS2|MRPL21|PTCD3|EEF2|EIF4G1|SEC61A1|MRPL54|MRPL37|MRPS16|SEC…	AD12_vs_AD0	CD8 T	NS	CD8	AD12_vs_AD0
REACTOME_TRANSLATION_OF_SARS_COV_2_STRUCTURAL_PROTEINS	0.417423	0.546081	0.0835991	0.435821	0.991175	56	UBA52|UBB|CANX|SUMO1|MGAT1|DAD1|UBC|RPN1|GSK3A|MGAT2|DDOST|UBE2I|ST6GALNAC4|MOGS|MGAT4B|ST3GAL2|SRPK1|EDEM2|GANAB|RPN2	AD12_vs_AD0	CD8 T	NS	CD8	AD12_vs_AD0
REACTOME_TRANSLOCATION_OF_SLC2A4_GLUT4_TO_THE_PLASMA_MEMBRANE	0.412297	0.541228	0.0840746	0.43408	1.0056	66	RAC1|YWHAB|CALM1|ACTB|TUBB4B|RAB14|TBC1D4|YWHAQ|TUBA1B|TUBA1A|RAB8A|YWHAH|RAB11A|ASPSCR1|TUBB2A|PRKAB2|PRKAB1|MYH9|MYO1C|KIF3A|RALA|TUBA1C|STX4	AD12_vs_AD0	CD8 T	NS	CD8	AD12_vs_AD0
REACTOME_TRANSMISSION_ACROSS_CHEMICAL_SYNAPSES	0.712695	0.764746	0.0665892	-0.337477	-0.796066	221	PRKCB|GNG2|CASK|ARHGEF7|GLS|PLCB1|MDM2|PRKAR2A|PRKX|CAMK2D|PRKCA|ADCY7|NSF|SLC38A1|SLC38A2|CAMK4|RASGRF2|PICK1|PRKAA1|GNB1|DLG3|DNAJC5	AD12_vs_AD0	CD8 T	NS	CD8	AD12_vs_AD0
REACTOME_TRANSPORT_OF_BILE_SALTS_AND_ORGANIC_ACIDS_METAL_IONS_AND_AMINE_COMPOUNDS	0.67706	0.736857	0.0691198	-0.360796	-0.834934	67	SLC39A10|EMB|SLC44A2|SLC39A6|SLC11A2|SLC39A3|SLC14A1|SLC41A2|SLC2A13|SLC16A7|SLC11A1|RUNX1|SLC13A3|SLC22A5	AD12_vs_AD0	CD8 T	NS	CD8	AD12_vs_AD0
REACTOME_TRANSPORT_OF_INORGANIC_CATIONS_ANIONS_AND_AMINO_ACIDS_OLIGOPEPTIDES	0.151242	0.335406	0.170932	-0.510812	-1.20749	88	SLC25A26|SLC7A5|SLC38A1|SLC38A2|SLC12A2|SLC7A6|SLC9A8|SLC9A9|SLC1A5|SLC7A1|SLC26A2|SLC17A5|SLC26A11|SLC43A1|SLC36A4|SLC15A4|AHCYL2|SLC4A7|SLC4A4|SLC12A6|SLC20A2|SLC25A29|SLC12A4|SLC26A3|SLC12A7|SLC5A5|SLC8B1|SLC3A2	AD12_vs_AD0	CD8 T	NS	CD8	AD12_vs_AD0
REACTOME_TRANSPORT_OF_MATURE_TRANSCRIPT_TO_CYTOPLASM	0.47027	0.585157	0.0768737	0.412131	0.972173	81	SRSF6|SRSF2|RANBP2|SRSF4|RNPS1|NUP62|SRRM1|FIP1L1|FYTTD1|NUP107|THOC7|SRSF7|SRSF1|POM121|NUP133|NUP85|NXT1|SEC13|SYMPK|SARNP|UPF3B|NUP205|SRSF3|SRSF5|NUP42	AD12_vs_AD0	CD8 T	NS	CD8	AD12_vs_AD0
REACTOME_TRANSPORT_TO_THE_GOLGI_AND_SUBSEQUENT_MODIFICATION	0.148479	0.335307	0.152145	0.467649	1.18172	173	CTSC|CAPZB|TRAPPC1|ARF5|MGAT1|TRAPPC4|COPZ1|CTSZ|PPP6C|ACTR1A|TUBB4B|NAPA|COPB2|TRAPPC6A|ARF4|MGAT2|DYNLL1|SPTAN1|TRAPPC2L|DCTN6|TMED2|ARCN1|MIA2|PPP6R1|SPTBN1|CNIH1|CAPZA2|MGAT4B|TMED9|LMAN1|COG8|TRAPPC3|SEC13|TUBA1B|DCTN2|RAB1B|COPB1|PREB|TUBA1A|COPG1|DCTN5|ARF3|ARFGAP3|B4GALT3|TBC1D20|ARF1|TUBB2A|TRAPPC5|COPG2|TMEM115|CNIH2|B4GALT2|TFG|RAB1A|LMAN2L|SEC23IP|TUBA1C|DCTN3|KDELR1|DYNC1I2|DYNC1LI1|…	AD12_vs_AD0	CD8 T	NS	CD8	AD12_vs_AD0
REACTOME_TRANS_GOLGI_NETWORK_VESICLE_BUDDING	0.394545	0.530691	0.086795	0.432382	1.00669	70	VAMP8|FTL|CLTB|HSPA8|M6PR|FTH1|CTSZ|SNX5|NAPA|CLTA|AP3S1|BLOC1S1|IGF2R|BLOC1S6|DTNBP1|DNASE2|ARF1	AD12_vs_AD0	CD8 T	NS	CD8	AD12_vs_AD0
REACTOME_TRNA_PROCESSING	0.729391	0.773206	0.0551352	0.348787	0.838077	106	RANBP2|RAN|FTSJ1|NUP62|CTU1|NUP107|TRMT11|DDX1|POM121|NUP133|RTRAF|TRMT112|TSEN34|NUP85|SEC13|HSD17B10|URM1|TRMT6|ELAC2|TRMT10C|GTPBP3|PUS1|NUP205|RTCB|TPRKB|POP4|NUP42|POP7	AD12_vs_AD0	CD8 T	NS	CD8	AD12_vs_AD0
REACTOME_TRNA_PROCESSING_IN_THE_NUCLEUS	0.649438	0.712889	0.0716527	-0.374611	-0.850877	58	NUP98|NUP160|NUP153|TSEN54|TSEN15|RPP21|NUP188|RPP30|RPP38|NUP35|NDC1|NUP155|AAAS|TPR|SEH1L|CSTF2|NUP214|TRNT1|NUP54|NUP37	AD12_vs_AD0	CD8 T	NS	CD8	AD12_vs_AD0
REACTOME_UB_SPECIFIC_PROCESSING_PROTEASES	0.208791	0.377681	0.127505	0.449552	1.11928	157	PSMA7|SEM1|MAT2B|OTUB1|PSMD4|PSME2|UBA52|UBB|PSME1|IKBKG|PSMB6|PSMA5|PSMC6|PSMB8|PSMA3|PSMD1|UBC|MAP3K7|PSMA1|IFIH1|USP11|ARRB2|VDAC1|PSMC1|USP8|PSMD2|PSMA6|TADA3|MUL1|RUVBL1|PSMB9|PSMB1|PSMB4|PSMD11|PSMD8|PSMB5|SKP2|PSMD12|GATA3|VDAC3|PSMC4|PSMB7|BECN1|PSMD3|FKBP8|USP16|USP20|TAF9B|USP19	AD12_vs_AD0	CD8 T	NS	CD8	AD12_vs_AD0
REACTOME_UCH_PROTEINASES	0.0671506	0.290758	0.234393	0.604276	1.42428	83	PSMA7|SEM1|PSMD4|PSME2|UBA52|UBB|PSME1|PSMB6|PSMA5|PSMC6|ACTB|PSMB8|TGFB1|PSMA3|PSMD1|UBC|PSMA1|NEDD8|PSMC1|PSMD2|PSMA6|RUVBL1|PSMB9|PSMB1|PSMB4|INO80E|INO80B|PSMD11|PSMD8|PSMB5|PSMD12|YY1|PSMC4|PSMB7|PSMD3	AD12_vs_AD0	CD8 T	NS	CD8	AD12_vs_AD0
REACTOME_UNFOLDED_PROTEIN_RESPONSE_UPR	0.293165	0.445052	0.103576	0.448863	1.06444	89	PDIA6|SRPRA|CEBPB|DNAJB9|CALR|GSK3A|EIF2S2|XBP1|ATP6V0D1|EXOSC1|ATF4|EXOSC5|PREB|CREBRF|TPP1|HYOU1|HSPA5|ADD1|MYDGF|ACADVL|EXOSC9|SRPRB|WIPI1|SHC1|ATF6B|HDGF|PPP2R5B|KLHDC3|DNAJC3|DDIT3|YIF1A|TSPYL2|HSP90B1|DCP2|DIS3|EIF2AK3|NFYA	AD12_vs_AD0	CD8 T	NS	CD8	AD12_vs_AD0
REACTOME_VISUAL_PHOTOTRANSDUCTION	0.446121	0.569724	0.0894367	-0.401735	-0.942138	76	CAMKMT|PRKCQ|PRKCA|DHRS3|NAPEPLD|GNB1|PLB1|NMT2	AD12_vs_AD0	CD8 T	NS	CD8	AD12_vs_AD0
REACTOME_ABC_FAMILY_PROTEINS_MEDIATED_TRANSPORT	0.564103	0.766858	0.0650878	0.367103	0.877216	99	EIF2S2|RNF5|PSMA1|OS9|PSMD1|ERLEC1|PSMD4|UBA52|PSMC4|ABCF1|PSMB6|PSMA3|PSMD14|SEM1|ABCA2|PEX3|UBB|UBC|PSMB7|ERLIN2|PSMA6|PSMC1|ABCC10	AD3_vs_AD0	CD8 T	NS	CD8	AD3_vs_AD0
REACTOME_ABC_TRANSPORTER_DISORDERS	0.403548	0.754084	0.0968878	-0.388289	-1.00399	76	PSMB10|LMBRD1|SEL1L|PSMB1|PSMA2|PSMD7|PSMB2|PSMD3|PSMB8|PSMF1|PSMA5|ABCD4|PSMB4|PSMD8|PSMB3|PSMC5|PSMB5|PSMD6|PSMC6|PSMC3|DERL1|PSMD11|ABCA3|PSME2|PSMD2	AD3_vs_AD0	CD8 T	NS	CD8	AD3_vs_AD0
REACTOME_ACTIVATION_OF_ANTERIOR_HOX_GENES_IN_HINDBRAIN_DEVELOPMENT_DURING_EARLY_EMBRYOGENESIS	0.136042	0.745157	0.158514	0.513571	1.18631	58	POLR2G|JUN|CTCF|ZNF335|CREBBP|POLR2J|POLR2B|DPY30|RBBP7|POLR2A|POLR2L|PKNOX1|HDAC3|RXRA|WDR5|KDM6A|EGR2	AD3_vs_AD0	CD8 T	NS	CD8	AD3_vs_AD0
REACTOME_ACTIVATION_OF_NMDA_RECEPTORS_AND_POSTSYNAPTIC_EVENTS	0.106007	0.745157	0.181383	0.508062	1.19845	80	RAC1|TUBB4B|NRAS|PRKACB|DLG3|TUBA1B|PRKAR1B|CREB1|CALM1|TUBA1C|RASGRF2|PRKAR2B|MAPK1|KRAS|GIT1|PRKAB2|TUBA1A|TUBB2A|DLG1|LIN7C|PRKACA|PRKAB1|TUBB4A|PRKAG1	AD3_vs_AD0	CD8 T	NS	CD8	AD3_vs_AD0
REACTOME_ADIPOGENESIS	0.701695	0.801969	0.0543434	0.345347	0.827307	102	MED4|TGFB1|HNRNPU|RELA|NCOR2|CREBBP|MED25|HDAC1|TBL1X|RBBP7|NCOA1|HELZ2|MED30|NFKB1|CDK19|TGS1|FAM120B|CEBPD|MED27|MED15|HDAC3	AD3_vs_AD0	CD8 T	NS	CD8	AD3_vs_AD0
REACTOME_AEROBIC_RESPIRATION_AND_RESPIRATORY_ELECTRON_TRANSPORT	0.126806	0.745157	0.156312	0.468208	1.10204	247	NDUFA5|NDUFAB1|UCP2|NDUFA6|ATP5F1B|ATP5PD|NDUFA1|ISCA1|GLO1|NDUFA4|COX6C|MT-ND5|COX7C|MPC1|DLD|VDAC1|COX16|TMEM126A|COX4I1|NDUFA3|GOT1|COX5A|ATP5F1E|NDUFAF2|DMAC2|SDHC|NDUFA7|ETFDH|NEK1|MT-ND2|SDHAF2|ISCU|LYRM2|NDUFB4|UBA52|NDUFA9|MT-ND1|PYURF|NDUFB1|HCCS|ISCA2|MDH1|NDUFAF6|FAHD1|PKM|NDUFV1|DLST|ATP5PF|UQCRB|GID8|OXA1L|ATP5MC1|NDUFA12|LETM1|UQCRQ|IDH2|PDK2|CMC1|CYCS|GID4|PGAM5|UQCRH|UBB|NDUFS6|UQ…	AD3_vs_AD0	CD8 T	NS	CD8	AD3_vs_AD0
REACTOME_AMINO_ACIDS_REGULATE_MTORC1	0.864528	0.887768	0.04707	0.336118	0.768865	53	ATP6V0C|ATP6V1B2|ATP6V0D1|NPRL3|ITFG2|ATP6V1G2|SLC38A9|RRAGA|MTOR|TCIRG1|WDR59|ATP6V1C1|CASTOR2|ATP6V1E1|RHEB|NPRL2|FLCN	AD3_vs_AD0	CD8 T	NS	CD8	AD3_vs_AD0
REACTOME_ANCHORING_OF_THE_BASAL_BODY_TO_THE_PLASMA_MEMBRANE	0.799054	0.847885	0.0639272	-0.323735	-0.85437	96	DYNC1H1|CSNK1E|CEP57|SEPTIN2|TUBB|SSNA1|CEP83|TMEM216|YWHAG|HAUS4|HAUS6|MKS1|OFD1|NDE1|HAUS5|CNTRL|CEP164|CKAP5|SDCCAG8|TUBA4A|DYNLL1|MARK4|CEP135|CCP110|SCLT1|CEP192	AD3_vs_AD0	CD8 T	NS	CD8	AD3_vs_AD0
REACTOME_ANTIGEN_ACTIVATES_B_CELL_RECEPTOR_BCR_LEADING_TO_GENERATION_OF_SECOND_MESSENGERS	0.444924	0.754084	0.0897105	-0.407193	-0.985491	51	GRB2|PTPN6|PIK3CD|DAPP1|STIM1|TRPC1|LYN|PLCG2|SH3KBP1	AD3_vs_AD0	CD8 T	NS	CD8	AD3_vs_AD0
REACTOME_ANTIGEN_PROCESSING_CROSS_PRESENTATION	0.435811	0.754084	0.0774768	0.392346	0.939393	100	HLA-E|PSMA1|IKBKG|PSMD1|CALR|B2M|PSMD4|SEC61G|HLA-F|VAMP8|MYD88|TAP1|UBA52|PSMC4|PSMB6|PSMA3|PSMD14|HMGB1|CTSS|SEM1|VAMP3|UBB|SEC22B|UBC|HLA-B|PSMB7|HLA-A|PSMA6|SEC61A1|PSMC1|TAP2|LY96	AD3_vs_AD0	CD8 T	NS	CD8	AD3_vs_AD0
REACTOME_ANTIGEN_PROCESSING_UBIQUITINATION_PROTEASOME_DEGRADATION	0.276712	0.754084	0.13649	-0.351973	-0.901321	294	CDC16|UBE2G1|PSMB10|RBCK1|UBR4|RNF4|PJA2|UBE2W|SIAH2|UBE3A|HERC3|RBBP6|PSMB1|TRIM4|RNF220|PSMA2|CDC27|RNF111|PSMD7|PSMB2|UBE2G2|ITCH|AREL1|PSMD3|MIB2|PSMB8|PSMF1|FBXL3|HUWE1|UBA7|PSMA5|RNF34|UBE3D|LTN1|KCTD7|PSMB4|PSMD8|FZR1|SMURF2|BTBD1|FBXW11|KLHL2|ATG7|LMO7|UBE2K|TPP2|PSMB3|LRSAM1|PSMC5|PSMB5|PSMD6|KLHL22|KLHL9|FBXO44|CUL1|UBE3C|UBE2A|PSMC6|LNPEP|FBXL20|TRIM11|FBXO4|RCHY1|PSMC3|HERC4|UBE2J1|PJ…	AD3_vs_AD0	CD8 T	NS	CD8	AD3_vs_AD0
REACTOME_ANTIVIRAL_MECHANISM_BY_IFN_STIMULATED_GENES	0.202037	0.745157	0.124434	0.428523	1.02297	145	EIF4G2|RANBP2|EIF2S2|TUBB4B|IKBKG|ABCE1|ILF3|FLNA|NUP62|NUP58|EIF4A2|DNAJC3|KPNB1|JAK1|HERC5|TUBA1B|PPM1B|DHX9|UBA52|OASL|PPP2R1B|POM121|ILF2|KPNA4|EIF2AK2|PRKRA|UBB|NPM1|NUP210|TUBA1C|HSPA8|UBC|OAS2|MX1|SUMO1|PPP2R1A|BECN1|NUP42|NUP107|POM121C|TP53|NUP54|KPNA5|PTPN2|CDK1|STAT1|ADAR|NUP93	AD3_vs_AD0	CD8 T	NS	CD8	AD3_vs_AD0
REACTOME_ANTI_INFLAMMATORY_RESPONSE_FAVOURING_LEISHMANIA_PARASITE_INFECTION	0.623256	0.783759	0.0755015	-0.350959	-0.91722	86	ADCY7|CD247|PLCG1|RHBDF2|GNG2|ADAM17|GNB5|DPEP2|PRKX|PRKAR2A|YES1|LYN|PLCG2	AD3_vs_AD0	CD8 T	NS	CD8	AD3_vs_AD0
REACTOME_APC_C_CDH1_MEDIATED_DEGRADATION_OF_CDC20_AND_OTHER_APC_C_CDH1_TARGETED_PROTEINS_IN_LATE_MITOSIS_EARLY_G1	0.318907	0.754084	0.113313	-0.406854	-1.04313	72	CDC16|PSMB10|PSMB1|PSMA2|CDC27|PSMD7|PSMB2|PSMD3|PSMB8|PSMF1|PSMA5|PSMB4|PSMD8|FZR1|PSMB3|PSMC5|PSMB5|PSMD6|PSMC6|PSMC3|PSMD11|PSME2|ANAPC15|PSMD2	AD3_vs_AD0	CD8 T	NS	CD8	AD3_vs_AD0
REACTOME_APC_C_MEDIATED_DEGRADATION_OF_CELL_CYCLE_PROTEINS	0.336384	0.754084	0.110122	-0.391948	-1.02489	85	CDC16|PSMB10|PSMB1|PSMA2|CDC27|PSMD7|PSMB2|PSMD3|PSMB8|PSMF1|PSMA5|PSMB4|PSMD8|FZR1|PSMB3|PSMC5|PSMB5|PSMD6|CUL1|PSMC6|PSMC3|PSMD11|FBXO5|PSME2|ANAPC15|PSMD2	AD3_vs_AD0	CD8 T	NS	CD8	AD3_vs_AD0
REACTOME_APOPTOSIS	0.494196	0.754084	0.0701132	0.358706	0.85738	166	PMAIP1|MAPK8|HMGB2|PSMA1|YWHAZ|PSMD1|SPTAN1|TP53BP2|DBNL|SATB1|CFLAR|PSMD4|VIM|ADD1|KPNB1|UBA52|PSMC4|YWHAQ|STK24|PSMB6|PSMA3|BCL2L11|PSMD14|HMGB1|SEM1|ARHGAP10|CYCS|UBB|OPA1|BAX|ROCK1|UBC|CDKN2A|DAPK3|PSMB7|FASLG|PAK2|RIPK1|MAPK1|PSMA6|PRKCQ|PSMC1|LMNA|LY96|BAK1|TP53|AKT2|BCAP31|BCL2L1|TNFSF10|GZMB|APC	AD3_vs_AD0	CD8 T	NS	CD8	AD3_vs_AD0
REACTOME_ASPARAGINE_N_LINKED_GLYCOSYLATION	0.52815	0.754084	0.0922597	-0.325538	-0.835465	287	STX17|B4GALT1|DYNC1H1|GFPT1|CAPZA1|NAPG|MPDU1|GBF1|SEC24B|GOSR2|SEL1L|COG5|GANAB|SEC22C|TRAPPC10|DYNC1LI2|SEC23IP|BET1|MIA3|SEC31A|GMDS|SEC24C|BET1L|ALG13|ST3GAL5|DYNLL2|TFG|CD55|STT3A|TRAPPC9|RNF139|CAPZA2|GORASP1|NUS1|PRKCSH|SEC24A|MAN1B1|ALG9|COPA|TMED7|TBC1D20|MGAT4A|COG1|TRAPPC1|CMAS|RAD23B|SEC31B|ST3GAL1|DPAGT1|MAN2A2|ALG6|HK1|MGAT5|TRAPPC2|B4GALT5|FUT8|ALG5|YKT6|COG3|COG6|DERL1|ALG12|ANKRD…	AD3_vs_AD0	CD8 T	NS	CD8	AD3_vs_AD0
REACTOME_ASSEMBLY_OF_COLLAGEN_FIBRILS_AND_OTHER_MULTIMERIC_STRUCTURES	0.257709	0.754084	0.12564	-0.450432	-1.09203	52	PLEC|ITGA6|CTSB|COL6A2|COL9A2|COL18A1	AD3_vs_AD0	CD8 T	NS	CD8	AD3_vs_AD0
REACTOME_ASYMMETRIC_LOCALIZATION_OF_PCP_PROTEINS	0.367713	0.754084	0.103197	-0.408408	-1.02919	61	PSMB10|PSMB1|PSMA2|PSMD7|PSMB2|PSMD3|PSMB8|PSMF1|PSMA5|PSMB4|PSMD8|SMURF2|PSMB3|PSMC5|PSMB5|PSMD6|PSMC6|PSMC3|PSMD11|PSME2|PSMD2	AD3_vs_AD0	CD8 T	NS	CD8	AD3_vs_AD0
REACTOME_AUF1_HNRNP_D0_BINDS_AND_DESTABILIZES_MRNA	0.718821	0.805248	0.0670513	-0.35723	-0.865275	53	PSMB10|PSMB1|PSMA2|PSMD7|PSMB2|PSMD3|PSMB8|PSMF1|PSMA5|PSMB4|PSMD8|PSMB3|PSMC5|PSMB5|PSMD6|PSMC6|PSMC3|PSMD11|PSME2|PSMD2	AD3_vs_AD0	CD8 T	NS	CD8	AD3_vs_AD0
REACTOME_AURKA_ACTIVATION_BY_TPX2	0.857904	0.884929	0.0472587	0.329767	0.772027	71	TUBB4B|DCTN2|ACTR1A|ODF2|DYNC1I2|HSP90AA1|HAUS3|CEP131|PCM1|SFI1|CSNK1D|DCTN3|CEP78|PRKAR2B|TPX2|PPP2R1A|HAUS1|CETN2|PCNT|CEP70|CEP72|CDK1|CEP41	AD3_vs_AD0	CD8 T	NS	CD8	AD3_vs_AD0
REACTOME_AUTOPHAGY	0.10118	0.745157	0.181383	0.498646	1.18768	149	MAP1LC3B|PARK7|UBE2D3|OPTN|TUBB4B|HSP90AB1|SQSTM1|ATG4B|TOMM7|VDAC1|PLIN2|VDAC2|VIM|UBE2L3|VDAC3|TUBA1B|NBR1|DYNC1I2|UBA52|HSF1|HSP90AA1|EEF1A1|DYNC1LI1|TOMM70|CSNK2B|VPS37B|UBAP1|UBE2V1|CHMP4A|PGAM5|UBB|TUBA1C|TOMM40|HSPA8|UBC|SLC38A9|ATG14|CHMP7|RRAGA|MVB12B|MTOR|CSNK2A1|ATG16L1|RB1CC1|ATG4A|BECN1|PINK1|PCNT|CHMP4B|ATG9A|VCP|UVRAG|TSG101|LAMP2|MFN2|GABARAPL1|RHEB|PEX5	AD3_vs_AD0	CD8 T	NS	CD8	AD3_vs_AD0
REACTOME_BACTERIAL_INFECTION_PATHWAYS	0.221831	0.745157	0.120433	0.45848	1.0758	68	SFPQ|HSP90AB1|PGK1|B2M|KPNB1|ENO1|UBA52|RNF213|HSP90AA1|DUSP16|CALM1|UBB|MAP2K2|TRIM27|UBC|GSK3A|EEF2|STAM|MAPK1|RAB5A|MAP2K3|FURIN|CTNND1|CORO1A|SH3GL1	AD3_vs_AD0	CD8 T	NS	CD8	AD3_vs_AD0
REACTOME_BETA_CATENIN_INDEPENDENT_WNT_SIGNALING	0.523697	0.754084	0.0857844	-0.343113	-0.914183	138	PSMB10|PPP3CA|AGO2|PSMB1|PSMA2|TNRC6B|PSMD7|AGO3|PSMB2|PFN1|GNG2|PSMD3|RYK|PSMB8|PSMF1|PSMA5|GNB5|PLCB1|PSMB4|PSMD8|SMURF2|PPP3R1|WNT1|LEF1|PSMB3|PSMC5|PSMB5|PSMD6|PSMC6|TNRC6C|CLTA|PSMC3|TNRC6A|PSMD11|PRKCA|PSME2|PSMD2|DAAM1|AP2A2|PSMD9	AD3_vs_AD0	CD8 T	NS	CD8	AD3_vs_AD0
REACTOME_BINDING_AND_UPTAKE_OF_LIGANDS_BY_SCAVENGER_RECEPTORS	0.0529197	0.745157	0.266351	0.625829	1.41709	52	CALR|HYOU1|FTH1|HSPH1|HSP90AA1	AD3_vs_AD0	CD8 T	NS	CD8	AD3_vs_AD0
REACTOME_BIOLOGICAL_OXIDATIONS	0.708754	0.801969	0.0535669	0.33368	0.794116	146	MGST3|HSP90AB1|UGP2|GSS|POR|AHR|MAT2B|AHCY|NCOA1|ABHD10|SLC35B2|BPNT1|GSTM4|CYP2U1|PAOX|SLC35B3|FDX2|TPMT|RXRA|TBXAS1|CYP2F1|ABHD14B|NAT1|CBR3|CHAC1|GSTM1|CYP51A1|GGT7|GGCT|CES1	AD3_vs_AD0	CD8 T	NS	CD8	AD3_vs_AD0
REACTOME_BIOSYNTHESIS_OF_THE_N_GLYCAN_PRECURSOR_DOLICHOL_LIPID_LINKED_OLIGOSACCHARIDE_LLO_AND_TRANSFER_TO_A_NASCENT_PROTEIN	0.526077	0.754084	0.0831291	-0.369796	-0.951899	75	GFPT1|MPDU1|GMDS|ALG13|ST3GAL5|NUS1|ALG9|CMAS|ST3GAL1|DPAGT1|ALG6|HK1|ALG5|ALG12|GMPPA|ALG10|PMM1|ST8SIA4|ST8SIA1|DHDDS|ALG8|GLB1|SRD5A3|GNE|DPM1|SLC35A1|ST6GALNAC6	AD3_vs_AD0	CD8 T	NS	CD8	AD3_vs_AD0
REACTOME_CA2_PATHWAY	0.337868	0.754084	0.10925	-0.426145	-1.04975	57	PPP3CA|AGO2|TNRC6B|AGO3|GNG2|GNB5|PLCB1|PPP3R1|LEF1|TNRC6C|TNRC6A|PRKCA|GNB2|AGO4|AGO1|PPP3CB	AD3_vs_AD0	CD8 T	NS	CD8	AD3_vs_AD0
REACTOME_CARDIAC_CONDUCTION	0.0591943	0.745157	0.321776	-0.496223	-1.30934	101	SRI|KAT2B|CAMK2G|HIPK1|FXYD2|ATP2B4|KCNK6|STIM1|ATP2A2|TRPC1|CACNB1|KCNQ1|ATP1B3|DMPK	AD3_vs_AD0	CD8 T	NS	CD8	AD3_vs_AD0
REACTOME_CARGO_RECOGNITION_FOR_CLATHRIN_MEDIATED_ENDOCYTOSIS	0.384083	0.754084	0.0855357	0.406006	0.970027	97	ARRB2|CD3G|IGF2R|LDLR|COPS5|VAMP8|UBA52|GPS1|M6PR|COPS8|CLTB|VAMP3|UBQLN2|UBB|AP2B1|EPN2|COPS2|UBC|DVL2|IL7R|AP2S1|AP2M1|NECAP2|EPS15L1|AP2A1|STAM|COPS7A|LDLRAP1|CD3D	AD3_vs_AD0	CD8 T	NS	CD8	AD3_vs_AD0
REACTOME_CDC42_GTPASE_CYCLE	0.563725	0.766858	0.0835991	-0.336315	-0.893409	151	WIPF1|ARHGAP4|WAS|FAM13B|RAB7A|MYO9B|DEF6|ARHGAP17|ABR|SNAP23|BCR|IQGAP2|ARHGEF12|CPNE8|DOCK8|PREX1|DOCK11|ARHGAP35|ARHGAP5|TFRC|DOCK7|RALBP1|ARAP1|YKT6|ARAP2|DOCK9|ARHGAP21|BAIAP2|DAAM1|PAK4|PIK3R2|ARHGAP11B|SRGAP3|ARFGAP3|GNA13|FMNL1|ARHGEF19|PARD6A|ARHGAP26	AD3_vs_AD0	CD8 T	NS	CD8	AD3_vs_AD0
REACTOME_CELLULAR_RESPONSE_TO_CHEMICAL_STRESS	0.409241	0.754084	0.0795565	0.366923	0.867922	194	MAP1LC3B|TXNIP|RELA|PSMA1|NCOR2|PSMD1|NDUFA4|COX6C|COX7C|SQSTM1|COX4I1|PSMD4|CCS|COX5A|CREBBP|NFE2L2|SKP1|UBA52|PSMC4|PSMB6|PSMA3|EIF2AK3|RBX1|PSMD14|CSNK2B|TBL1X|HM13|SEM1|CYCS|NCOA1|PRKCI|SOD2|UBB|HELZ2|ABCF2|TKT|BRCA1|UBC|NFKB1|CDKN2A|ATOX1|TGS1|PSMB7|CSNK2A1|PSMA6|HDAC3|COX7A2|PSMC1|PRDX6|RXRA|ATF4|CDKN1A|AKT2|VCP|G6PD|PRDX5|BCL2L1|CUL3|SMARCD3|COX7B	AD3_vs_AD0	CD8 T	NS	CD8	AD3_vs_AD0
REACTOME_CELLULAR_RESPONSE_TO_HEAT_STRESS	0.621107	0.783759	0.0610364	0.359335	0.858522	97	RANBP2|DNAJC2|DNAJB6|MAPKAPK2|HSP90AB1|NUP62|NUP58|CREBBP|HSPH1|HSF1|HSP90AA1|EEF1A1|POM121|UBB|HSPA5|NUP210|HSPA8|RPA1|BAG1|SIRT1|HSPA14|MTOR|MAPK1|NUP42|NUP107|POM121C|VCP|NUP54|DNAJB1	AD3_vs_AD0	CD8 T	NS	CD8	AD3_vs_AD0
REACTOME_CELLULAR_RESPONSE_TO_HYPOXIA	0.674956	0.793219	0.0583453	0.3603	0.84557	72	UBE2D3|PSMA1|PSMD1|CITED2|PSMD4|CREBBP|UBA52|PSMC4|PSMB6|PSMA3|ELOB|RBX1|PSMD14|SEM1|UBB|HIF1A|UBC|HIGD1A|PSMB7|PSMA6|PSMC1	AD3_vs_AD0	CD8 T	NS	CD8	AD3_vs_AD0
REACTOME_CELLULAR_RESPONSE_TO_STARVATION	0.0182351	0.745157	0.352488	0.999635	2.343	69	ATF3|EIF2S2	AD3_vs_AD0	CD8 T	NS	CD8	AD3_vs_AD0
REACTOME_CELLULAR_SENESCENCE	0.603093	0.779512	0.0621124	0.356239	0.849997	122	MAPK8|RING1|JUN|ETS1|MAPKAPK2|RELA|TINF2|CDKN1B|MAPKAPK5|PHC2|KDM6B|ANAPC16|HMGA1|ANAPC7|EHMT2|UBA52|MAPKAPK3|RBBP7|UBB|TNIK|SCMH1|UBC|CDC26|NFKB1|CDKN2A|RAD50|MAPK9|MAPK1|FOS|ETS2|CDK2|MAP2K3|ACD|CDKN1A|MOV10|TP53|CEBPB|MDM4|ANAPC10|CBX6|CDK6	AD3_vs_AD0	CD8 T	NS	CD8	AD3_vs_AD0
REACTOME_CELL_CELL_COMMUNICATION	0.435154	0.754084	0.0780892	0.382999	0.912379	125	IQGAP1|FYN|ACTB|SPTAN1|VASP|ILF3|FLNA|PIK3R1|PRDM8|ACTG1|FYB1|PXN|SPTBN1|SIRPG|ITGB1|CADM1|WASL|PRKCI|PIK3CA|CD151|ACTN4	AD3_vs_AD0	CD8 T	NS	CD8	AD3_vs_AD0
REACTOME_CELL_CELL_JUNCTION_ORGANIZATION	0.955752	0.968428	0.0421619	0.312393	0.729929	67	ACTB|ILF3|PRDM8|ACTG1|CADM1|PRKCI|CTNND1|MOV10|ZEB2|SNAI1|AMOT|PATJ|CLDN7|ADAM19|SP1|NECTIN3	AD3_vs_AD0	CD8 T	NS	CD8	AD3_vs_AD0
REACTOME_CELL_CYCLE_CHECKPOINTS	0.448276	0.754084	0.101351	-0.336384	-0.866236	252	CDC16|DYNC1H1|PSMB10|KIF2A|NUP160|BABAM1|PSMB1|PSMA2|CDC27|PPP2R5A|SEH1L|PSMD7|PSMB2|ATM|MDM2|ATR|DYNC1LI2|PSMD3|PPP2CB|PSMB8|PSMF1|DYNLL2|RFC5|PSMA5|YWHAG|NUP98|ATRIP|RPA2|PSMB4|PSMD8|RANGAP1|NBN|PSMB3|RNF168|PSMC5|PSMB5|PSMD6|NDE1|UIMC1|PPP2R5E|NUP37|TOP3A|PSMC6|CENPT|NSL1|NUP43|PSMC3|CKAP5|NDC80|KAT5|PSMD11|COP1|ORC5|PSME2|ANAPC15|PSMD2|PPP2CA|DYNLL1|CENPP|YWHAB|RFC4|PSMD9|PIAS4|MRE11|MDC1|CLI…	AD3_vs_AD0	CD8 T	NS	CD8	AD3_vs_AD0
REACTOME_CELL_CYCLE_MITOTIC	0.459337	0.754084	0.0689567	0.340253	0.727083	490	RANBP2|OPTN|TUBB4B|PPP2R2D|HSP90AB1|PSMA1|PSMD1|RAD21|RAB1A|RAB2A|NUP62|NUMA1|CDKN1B|ITGB3BP|GORASP2|MZT2B|CDC25B|NUP58|ARPP19|RFC1|ENSA|DCTN2|PSMD4|ACTR1A|PPP1R12A|SKA2|KPNB1|CCNH|ANAPC16|SKP1|MAD1L1|ODF2|TUBA1B|POLE4|ANAPC7|DYNC1I2|PTTG1|NUDC|UBA52|B9D2|PSMC4|PSMB6|PPP1CC|SIRT2|HSP90AA1|PSMA3|HDAC1|MNAT1|PPP2R1B|MCM6|RBX1|DYNC1LI1|POM121|PSMD14|CSNK2B|HAUS3|CEP131|DBF4|PPP2R5C|SEM1|PCM1|POLD1|E…	AD3_vs_AD0	CD8 T	NS	CD8	AD3_vs_AD0
REACTOME_CELL_DEATH_SIGNALLING_VIA_NRAGE_NRIF_AND_NADE	0.144128	0.745157	0.154191	0.497838	1.16909	73	RAC1|MAPK8|SQSTM1|FGD3|ITGB3BP|NCSTN|APH1A|UBA52|VAV1|BCL2L11|UBB|ARHGEF9|UBC|RASGRF2|APH1B|AATF|PSENEN|BEX3|PSEN2|CASP3|AKAP13|PLEKHG5	AD3_vs_AD0	CD8 T	NS	CD8	AD3_vs_AD0
REACTOME_CELL_JUNCTION_ORGANIZATION	0.708551	0.801969	0.0552496	0.34877	0.826579	91	ACTB|VASP|ILF3|FLNA|PRDM8|ACTG1|PXN|ITGB1|CADM1|PRKCI|CD151|TESK1|CTNND1|MOV10|ZEB2|ACTN1	AD3_vs_AD0	CD8 T	NS	CD8	AD3_vs_AD0
REACTOME_CELL_SURFACE_INTERACTIONS_AT_THE_VASCULAR_WALL	0.533679	0.754084	0.0683111	0.363643	0.86156	133	CD2|TGFB1|CD44|FYN|BSG|PECAM1|PIK3R1|NRAS|CD99L2|ITGB2|SIRPG|ITGB1|DOK2|PIK3CA|CD244|SHC1|SELL|SLC3A2|GYPC	AD3_vs_AD0	CD8 T	NS	CD8	AD3_vs_AD0
REACTOME_CHROMATIN_MODIFYING_ENZYMES	0.337596	0.754084	0.11725	-0.357421	-0.940527	199	KMT5B|KDM2B|KAT6A|ENY2|ING5|OGT|TAF5L|ARID4A|TAF12|KAT2B|NSD3|EP400|ING4|SMARCC2|ARID2|NCOR1|MSL2|ARID1A|EHMT1|PRMT1|CDK4|ARID5B|GPS2|KDM5D|TBL1XR1|GATAD2A|ELP4|PHF21A|TAF6L|ELP5|KANSL2|SGF29|GATAD2B|KDM3B|TAF9|ELP1|KANSL1|RCOR1|VPS72|KAT8|KMT5A|SMARCB1|ATF2|NCOA2|YEATS4|TADA1|SAP30L|KAT5|REST|PRMT3|SMYD3|ASH2L|BRWD1|MTA3|YEATS2|ELP6|KMT2A	AD3_vs_AD0	CD8 T	NS	CD8	AD3_vs_AD0
REACTOME_CHROMOSOME_MAINTENANCE	0.17452	0.745157	0.137251	0.464132	1.09998	91	POLR2G|NOP10|TINF2|ITGB3BP|ATRX|RFC1|POLR2J|POLR2B|SMARCA5|RBBP7|POLD1|RUVBL1|CENPC|NPM1|CENPQ|CENPU|POLR2A|POLR2L|GAR1|RPA1|RSF1|STN1|SHQ1|CTC1|MIS18A|CDK2|ACD|CENPK|RUVBL2|DKC1|POLD3	AD3_vs_AD0	CD8 T	NS	CD8	AD3_vs_AD0
REACTOME_CILIUM_ASSEMBLY	0.473418	0.754084	0.095288	-0.34032	-0.905125	181	DYNC1H1|GBF1|CSNK1E|TCP1|TRIP11|EXOC2|CEP57|SEPTIN2|EXOC6|TUBB|SSNA1|CEP83|DYNLL2|TMEM216|YWHAG|CCT2|HAUS4|HAUS6|DYNC2H1|PDE6D|MKS1|CCT4|OFD1|NDE1|HAUS5|CCT3|EXOC4|CNTRL|BBS2|BBS1|BBS4|NPHP3|CEP164|CKAP5|IFT43|SDCCAG8|TUBA4A|TNPO1|IFT88|HDAC6|DYNLL1|ATAT1|IFT172|MARK4|CEP135|CCP110|WDR19	AD3_vs_AD0	CD8 T	NS	CD8	AD3_vs_AD0
REACTOME_CIRCADIAN_CLOCK	0.471831	0.754084	0.0755015	0.404358	0.945385	66	CREM|NFIL3|CREBBP|SKP1|UBA52|PPP1CC|TBL1X|CREB1|NR3C1|NCOA1|UBB|HELZ2|HIF1A|NOCT|UBC|CSNK1D|TGS1|SIRT1|HDAC3|CPT1A|BHLHE40|RXRA|SIK1|PER2|RAI1|SMARCD3	AD3_vs_AD0	CD8 T	NS	CD8	AD3_vs_AD0
REACTOME_CLASS_A_1_RHODOPSIN_LIKE_RECEPTORS	0.632184	0.783759	0.0577309	0.336923	0.796645	204	CCL5|PTGER4|PSAP|F2R|CCL3|S1PR5|CXCR4|CCR4|S1PR4|P2RY10|GPR183|CNR2|CCR5|OPN3|LPAR6|CCL4|GPR68|UTS2	AD3_vs_AD0	CD8 T	NS	CD8	AD3_vs_AD0
REACTOME_CLASS_B_2_SECRETIN_FAMILY_RECEPTORS	0.99537	0.997983	0.0525899	-0.276855	-0.692717	63	GNG2|CD55|GNB5|WNT1|GIPR|GNB2	AD3_vs_AD0	CD8 T	NS	CD8	AD3_vs_AD0
REACTOME_CLASS_I_MHC_MEDIATED_ANTIGEN_PROCESSING_PRESENTATION	0.441011	0.754084	0.10592	-0.329796	-0.816148	363	CDC16|UBE2G1|CYBA|PSMB10|RBCK1|UBR4|RNF4|PJA2|UBE2W|SIAH2|SEC24B|UBE3A|HERC3|RBBP6|PSMB1|TRIM4|RNF220|PSMA2|CDC27|RNF111|PSMD7|NCF1|PSMB2|UBE2G2|ITCH|ERAP2|SNAP23|AREL1|SEC61A2|PSMD3|MIB2|SEC31A|SEC24C|PSMB8|PSMF1|FBXL3|HUWE1|UBA7|PSMA5|RNF34|UBE3D|LTN1|NCF4|KCTD7|PSMB4|PSMD8|FZR1|SMURF2|SEC24A|BTBD1|FBXW11|KLHL2|ATG7|LMO7|UBE2K|TPP2|PSMB3|LRSAM1|PSMC5|STX4|PSMB5|PSMD6|KLHL22|KLHL9|FBXO44|CUL1|UB…	AD3_vs_AD0	CD8 T	NS	CD8	AD3_vs_AD0
REACTOME_CLATHRIN_MEDIATED_ENDOCYTOSIS	0.11512	0.745157	0.170932	0.484347	1.15092	137	ARRB2|FNBP1|ARPC2|ACTR3|CD3G|ACTB|ARPC4|IGF2R|LDLR|ARPC3|COPS5|VAMP8|ACTG1|ARPC1A|UBA52|GPS1|M6PR|ARF6|COPS8|CLTB|VAMP3|UBQLN2|WASL|UBB|AP2B1|EPN2|HSPA8|COPS2|UBC|PACSIN2|DVL2|SNX9|IL7R|AP2S1|AP2M1|NECAP2|EPS15L1|AP2A1|SNX18|STAM|COPS7A|LDLRAP1|RAB5A|CD3D	AD3_vs_AD0	CD8 T	NS	CD8	AD3_vs_AD0
REACTOME_CLEC7A_DECTIN_1_SIGNALING	0.515588	0.754084	0.0873098	-0.359769	-0.945288	98	PSMB10|CASP8|CARD11|PPP3CA|PSMB1|PSMA2|PSMD7|PSMB2|PSMD3|PSMB8|PSMF1|PSMA5|PSMB4|PSMD8|PPP3R1|FBXW11|PSMB3|PSMC5|PSMB5|PSMD6|CUL1|NFATC3|PSMC6|PSMC3|PSMD11|PLCG2|PSME2|PSMD2	AD3_vs_AD0	CD8 T	NS	CD8	AD3_vs_AD0
REACTOME_COLLAGEN_BIOSYNTHESIS_AND_MODIFYING_ENZYMES	0.0374183	0.745157	0.321776	-0.529667	-1.33477	61	PPIB|PLOD3|CRTAP|COL6A2|SERPINH1|COLGALT2|COLGALT1|COL9A2|COL18A1|P3H3|PLOD1|COL10A1|PCOLCE|P4HA1|PCOLCE2	AD3_vs_AD0	CD8 T	NS	CD8	AD3_vs_AD0
REACTOME_COLLAGEN_DEGRADATION	0.644567	0.784155	0.062249	0.377559	0.847357	50	CTSD|FURIN|COL6A1|ADAM10	AD3_vs_AD0	CD8 T	NS	CD8	AD3_vs_AD0
REACTOME_COLLAGEN_FORMATION	0.0665138	0.745157	0.266351	-0.492529	-1.27306	79	PLEC|ITGA6|CTSB|PPIB|PLOD3|CRTAP|COL6A2|SERPINH1|COLGALT2|COLGALT1|COL9A2|COL18A1|P3H3	AD3_vs_AD0	CD8 T	NS	CD8	AD3_vs_AD0
REACTOME_COMPLEMENT_CASCADE	0.753363	0.820851	0.0642141	-0.338351	-0.852648	61	CD55|CLU|CFH|C5AR1|CD46|C1QB|C1QC	AD3_vs_AD0	CD8 T	NS	CD8	AD3_vs_AD0
REACTOME_COMPLEX_I_BIOGENESIS	0.116197	0.745157	0.172324	0.512811	1.20329	68	NDUFA5|NDUFAB1|NDUFA6|NDUFA1|MT-ND5|TMEM126A|NDUFA3|NDUFAF2|DMAC2|NDUFA7|MT-ND2|LYRM2|NDUFB4|NDUFA9|MT-ND1|PYURF|NDUFB1|NDUFAF6|NDUFV1|OXA1L|NDUFA12|NDUFS6|MT-ND3|NDUFS5|COA1|ACAD9|NDUFS1	AD3_vs_AD0	CD8 T	NS	CD8	AD3_vs_AD0
REACTOME_CONSTITUTIVE_SIGNALING_BY_ABERRANT_PI3K_IN_CANCER	0.485765	0.754084	0.0745501	0.40094	0.939746	69	RAC1|FYN|PIK3R1|RHOG|RAC2|VAV1|ESR2|PIK3CA|FGFR2|PIK3R3|TRAT1|FLT3LG|STRN|NRG2|IRS2	AD3_vs_AD0	CD8 T	NS	CD8	AD3_vs_AD0
REACTOME_COPII_MEDIATED_VESICLE_TRANSPORT	0.386728	0.754084	0.101351	-0.399917	-1.01404	67	STX17|NAPG|SEC24B|GOSR2|SEC22C|TRAPPC10|SEC23IP|BET1|SEC31A|SEC24C|TFG|TRAPPC9|GORASP1|SEC24A|TBC1D20|TRAPPC1|SEC31B|TRAPPC2|YKT6|ANKRD28|LMAN2L|USO1|SEC16A|AREG|NSF	AD3_vs_AD0	CD8 T	NS	CD8	AD3_vs_AD0
REACTOME_COPI_DEPENDENT_GOLGI_TO_ER_RETROGRADE_TRAFFIC	0.148789	0.745157	0.149208	0.475408	1.12934	92	TMED9|TUBB4B|TMED2|ARF4|NAPA|RAB1A|COPB1|COPB2|TUBA1B|TMED10|ARCN1|KIF5B|ARF5|SEC22B|TUBA1C|COPG2|ZW10|SURF4|COPG1|USE1|KLC1|ARF1|KIF21A|CENPE|KIF20B|COPE|KIF9	AD3_vs_AD0	CD8 T	NS	CD8	AD3_vs_AD0
REACTOME_COPI_MEDIATED_ANTEROGRADE_TRANSPORT	0.274914	0.754084	0.104733	0.434233	1.03476	93	TMED9|TUBB4B|TMED2|ARF4|NAPA|SPTAN1|RAB1A|COPB1|DCTN2|COPB2|ACTR1A|TUBA1B|DCTN6|TMED10|DYNC1I2|SPTBN1|ARCN1|DYNC1LI1|ARF5|DCTN5|DCTN4|CAPZB|TUBA1C|COPG2|DCTN3|COPG1	AD3_vs_AD0	CD8 T	NS	CD8	AD3_vs_AD0
REACTOME_COSTIMULATION_BY_THE_CD28_FAMILY	0.435169	0.754084	0.0802023	0.410132	0.962518	72	RAC1|HLA-DQB1|CDC42|CD3G|PDCD1|FYN|PIK3R1|HLA-DRB1|VAV1|HLA-DQA1|PPP2R1B|PPP2R5C|PIK3CA|RICTOR|PAK3|MTOR|PAK2|HLA-DQA2|PPP2R5D|PPP2R1A|PIK3R3|HLA-DRA|CD3D|MAP3K8|CD3E|TRAV8-4|AKT2|PAK1	AD3_vs_AD0	CD8 T	NS	CD8	AD3_vs_AD0
REACTOME_CYCLIN_A_CDK2_ASSOCIATED_EVENTS_AT_S_PHASE_ENTRY	0.446759	0.754084	0.0934449	-0.376969	-0.982435	83	PSMB10|LIN54|PSMB1|PSMA2|PSMD7|PSMB2|PSMD3|CDK4|PSMB8|PSMF1|PSMA5|LIN52|PSMB4|PSMD8|FZR1|MAX|AKT3|PSMB3|PSMC5|PSMB5|PSMD6|CUL1|PSMC6|PSMC3|PSMD11|PSME2|PSMD2|TFDP2|PSMD9	AD3_vs_AD0	CD8 T	NS	CD8	AD3_vs_AD0
REACTOME_CYTOPROTECTION_BY_HMOX1	0.351254	0.754084	0.0925529	0.445022	1.02072	54	TXNIP|NCOR2|NDUFA4|COX6C|COX7C|COX4I1|COX5A|CREBBP|NFE2L2|TBL1X|HM13|CYCS|NCOA1|HELZ2|TGS1|HDAC3|COX7A2|RXRA|SMARCD3|COX7B	AD3_vs_AD0	CD8 T	NS	CD8	AD3_vs_AD0
REACTOME_CYTOSOLIC_SENSORS_OF_PATHOGEN_ASSOCIATED_DNA	0.348921	0.754084	0.0931455	0.442218	1.01782	61	RELA|IKBKG|CREBBP|POLR3GL|XRCC6|MYD88|DHX9|UBA52|NFKBIB|DHX36|IRF7|IFI16|UBB|NFKBIA|UBC|NFKB1|POLR2L|NKIRAS1|RIPK1|TRIM32	AD3_vs_AD0	CD8 T	NS	CD8	AD3_vs_AD0
REACTOME_C_TYPE_LECTIN_RECEPTORS_CLRS	0.695205	0.799905	0.0552496	0.337865	0.803153	129	RELA|PSMA1|FYN|IKBKG|PSMD1|NRAS|PSMD4|PRKACB|CREBBP|SKP1|UBA52|PSMC4|PSMB6|PSMA3|PSMD14|ITPR3|SEM1|UBE2V1|CALM1|NFATC1|UBB|NFKBIA|UBC|NFKB1|PAK3|PSMB7|ICAM2|PAK2|PSMA6|KRAS|PSMC1	AD3_vs_AD0	CD8 T	NS	CD8	AD3_vs_AD0
REACTOME_DDX58_IFIH1_MEDIATED_INDUCTION_OF_INTERFERON_ALPHA_BETA	0.0938053	0.745157	0.193813	0.53908	1.2596	67	UBE2D3|TNFAIP3|RELA|HSP90AB1|IKBKG|PCBP2|CREBBP|HERC5|UBA52|HSP90AA1|NFKBIB|TOMM70|TAX1BP1|HMGB1|IRF7|CYLD|IFIH1|NLRC5|TANK|UBB|NFKBIA|UBC|NFKB1|RNF216|NKIRAS1|RIPK1	AD3_vs_AD0	CD8 T	NS	CD8	AD3_vs_AD0
REACTOME_DEADENYLATION_DEPENDENT_MRNA_DECAY	0.442177	0.754084	0.0928481	-0.410667	-0.994711	53	CNOT4|XRN1|EXOSC8|EXOSC1|NT5C3B|CNOT10|EXOSC7|EDC3|EXOSC3|DCP1B|CNOT9|HBS1L|PARN|LSM3|CNOT2|PAN3|EIF4A1|EIF4E|EDC4|DCP2	AD3_vs_AD0	CD8 T	NS	CD8	AD3_vs_AD0
REACTOME_DEATH_RECEPTOR_SIGNALING	0.104377	0.745157	0.17822	0.49184	1.17033	151	UBE2D3|RAC1|OPTN|MAPK8|TNFAIP3|MAPKAPK2|RELA|IKBKG|SQSTM1|FGD3|ITGB3BP|RHOA|CFLAR|OTUD1|NCSTN|UBE2L3|IRAK1|ARHGDIA|APH1A|MYD88|UBA52|VAV1|BCL2L11|USP4|HDAC1|TAX1BP1|TNFRSF1A|CYLD|PRKCI|UBB|NFKBIA|RIPK2|RTN4|ARHGEF9|UBC|NFKB1|RASGRF2|APH1B|STUB1|FASLG|RIPK1|HDAC3	AD3_vs_AD0	CD8 T	NS	CD8	AD3_vs_AD0
REACTOME_DECTIN_1_MEDIATED_NONCANONICAL_NF_KB_SIGNALING	0.466368	0.754084	0.0891647	-0.386706	-0.969363	60	PSMB10|PSMB1|PSMA2|PSMD7|PSMB2|PSMD3|PSMB8|PSMF1|PSMA5|PSMB4|PSMD8|FBXW11|PSMB3|PSMC5|PSMB5|PSMD6|CUL1|PSMC6|PSMC3|PSMD11|PSME2|PSMD2	AD3_vs_AD0	CD8 T	NS	CD8	AD3_vs_AD0
REACTOME_DEFECTIVE_CFTR_CAUSES_CYSTIC_FIBROSIS	0.656818	0.786535	0.0716527	-0.355513	-0.884564	59	PSMB10|SEL1L|PSMB1|PSMA2|PSMD7|PSMB2|PSMD3|PSMB8|PSMF1|PSMA5|PSMB4|PSMD8|PSMB3|PSMC5|PSMB5|PSMD6|PSMC6|PSMC3|DERL1|PSMD11|PSME2|PSMD2	AD3_vs_AD0	CD8 T	NS	CD8	AD3_vs_AD0
REACTOME_DEGRADATION_OF_AXIN	0.480726	0.754084	0.0880945	-0.398243	-0.964617	53	PSMB10|PSMB1|PSMA2|PSMD7|PSMB2|PSMD3|PSMB8|PSMF1|PSMA5|PSMB4|PSMD8|SMURF2|PSMB3|PSMC5|PSMB5|PSMD6|AXIN1|PSMC6|PSMC3|PSMD11|PSME2|PSMD2	AD3_vs_AD0	CD8 T	NS	CD8	AD3_vs_AD0
REACTOME_DEGRADATION_OF_BETA_CATENIN_BY_THE_DESTRUCTION_COMPLEX	0.673684	0.793219	0.057853	0.358125	0.844705	83	TLE4|TLE5|PSMA1|PSMD1|TCF7|PSMD4|SKP1|UBA52|PSMC4|PSMB6|PSMA3|HDAC1|PPP2R1B|RBX1|PSMD14|FRAT1|PPP2R5C|SEM1|UBB|UBC|PSMB7|ZRANB1|PPP2R5D|PPP2R1A|PSMA6|PSMC1	AD3_vs_AD0	CD8 T	NS	CD8	AD3_vs_AD0
REACTOME_DEGRADATION_OF_DVL	0.493243	0.754084	0.0862866	-0.38801	-0.952025	55	PSMB10|PSMB1|PSMA2|PSMD7|PSMB2|PSMD3|PSMB8|PSMF1|PSMA5|PSMB4|PSMD8|PSMB3|PSMC5|PSMB5|PSMD6|PSMC6|PSMC3|PSMD11|PSME2|PSMD2	AD3_vs_AD0	CD8 T	NS	CD8	AD3_vs_AD0
REACTOME_DEGRADATION_OF_GLI1_BY_THE_PROTEASOME	0.399093	0.754084	0.0988903	-0.409793	-1.00947	57	PSMB10|PSMB1|PSMA2|PSMD7|PSMB2|ITCH|PSMD3|PSMB8|PSMF1|PSMA5|PSMB4|PSMD8|PSMB3|PSMC5|PSMB5|PSMD6|CUL1|PSMC6|PSMC3|PSMD11|SUFU|PSME2|NUMB|PSMD2	AD3_vs_AD0	CD8 T	NS	CD8	AD3_vs_AD0
REACTOME_DEGRADATION_OF_THE_EXTRACELLULAR_MATRIX	0.0661017	0.745157	0.227987	0.590787	1.41026	110	CAPN2|CTSD|CD44|BSG|CAPN15|NCSTN|TIMP1|CTSS|CAPN1|ADAM8|A2M|MMP25	AD3_vs_AD0	CD8 T	NS	CD8	AD3_vs_AD0
REACTOME_DEUBIQUITINATION	0.593301	0.779512	0.0593488	0.337201	0.796499	234	USP8|TGFB1|ARRB2|TNKS2|TNFAIP3|PSMA1|IKBKG|PSMD1|ACTB|SMAD7|VDAC1|RHOA|VDAC2|PSMD4|VDAC3|USP34|USP47|UCHL3|UBA52|PSMC4|PSMB6|UCHL5|PSMA3|USP4|MAT2B|USP5|TOMM70|PSMD14|TNIP1|RHOT1|SEM1|CYLD|IFIH1|INO80B|RAD23A|RUVBL1|UBB|HIF1A|NFKBIA|USP12|RIPK2|TNIP2|BRCA1|UBC|USP16|USP9X|MYSM1|TADA2B|PSMB7|GATA3|ZRANB1|RIPK1|STAM|PSMA6|TRRAP|SUDS3|PSMC1|BECN1|MCRS1	AD3_vs_AD0	CD8 T	NS	CD8	AD3_vs_AD0
REACTOME_DISEASES_ASSOCIATED_WITH_O_GLYCOSYLATION_OF_PROTEINS	0.659537	0.787322	0.0596037	0.368666	0.843317	53	B3GLCT|NOTCH2|DAG1|POMGNT1|B4GAT1|POMT2|SPON2|C1GALT1|GALNT3|GALNT12	AD3_vs_AD0	CD8 T	NS	CD8	AD3_vs_AD0
REACTOME_DISEASES_OF_DNA_REPAIR	0.684665	0.794961	0.0670513	-0.36202	-0.876162	51	ATM|RAD51B|ATR|RFC5|RAD51C|ATRIP|RPA2|NBN|TOP3A|KAT5|MUTYH|PMS2|RFC4|MRE11|BRIP1|WRN|RFC2|RMI1	AD3_vs_AD0	CD8 T	NS	CD8	AD3_vs_AD0
REACTOME_DISEASES_OF_GLYCOSYLATION	0.592857	0.779512	0.0793435	-0.343954	-0.911888	120	B4GALT1|GFPT1|MPDU1|LFNG|GALT|POMT1|ALG13|NUS1|MAN1B1|ALG9|DPAGT1|C1GALT1C1|ALG6|HEXA|ALG12|EXT1|CHST14|ADAMTS10|DHDDS|ALG8|GLB1|SRD5A3|GNE	AD3_vs_AD0	CD8 T	NS	CD8	AD3_vs_AD0
REACTOME_DISEASES_OF_METABOLISM	0.160714	0.745157	0.176694	-0.388869	-1.02692	208	APRT|B4GALT1|GFPT1|MPDU1|LMBRD1|LFNG|GALT|FDX1|POMT1|ALG13|PNP|ACACA|PCCA|CD320|ABCD4|MTR|GYG1|NUS1|IDH1|MAN1B1|ALG9|GNS|DPAGT1|SLC35D1|C1GALT1C1|ALG6|MMADHC|HEXA|GUSB|HLCS|MCCC1|ALG12|EXT1|ABCA3|CYP27A1|CHST14|FDXR|HPRT1|GAA|ADAMTS10|MTRR|DHDDS|ALG8|MMAA|HGSNAT|POMC|GLB1|DCXR|EPM2A|SRD5A3	AD3_vs_AD0	CD8 T	NS	CD8	AD3_vs_AD0
REACTOME_DISEASES_OF_SIGNAL_TRANSDUCTION_BY_GROWTH_FACTOR_RECEPTORS_AND_SECOND_MESSENGERS	0.206015	0.745157	0.114751	0.419899	0.908903	431	RAP1B|FXR1|RANBP2|TPM3|TGFB1|RAC1|ZC3HAV1|ARRB2|TNKS2|IQGAP1|POLR2G|MAPK8|JUN|CDC37|MSN|PSMA1|NCOR2|FYN|OS9|PSMD1|ACTB|ERLEC1|SQSTM1|CDKN1B|PIK3R1|NRAS|SHOC2|IL10RA|RHOG|FOXO1|MECP2|PSMD4|RAC2|NCSTN|CREBBP|POLR2J|SKP1|FKBP1A|ACTG1|JUNB|MYH9|POLR2B|PPM1B|ZMYM2|APH1A|DUSP10|UBA52|PSMC4|RNF213|PSMB6|PPP1CC|PIM1|VAV1|SPTBN1|HSP90AA1|PSMA3|BCL2L11|HDAC1|HDAC4|PPP2R1B|EIF2AK3|RBX1|PSMD14|NF1|TBL1X|MAP3…	AD3_vs_AD0	CD8 T	NS	CD8	AD3_vs_AD0
REACTOME_DISORDERS_OF_TRANSMEMBRANE_TRANSPORTERS	0.218137	0.745157	0.146416	-0.387125	-1.03609	157	PSMB10|NUP160|LMBRD1|NUP50|RAE1|SEL1L|TPR|PSMB1|PSMA2|SEH1L|PSMD7|PSMB2|NUP155|PSMD3|PSMB8|PSMF1|PSMA5|ABCD4|NUP98|SLC11A2|NUP205|PSMB4|PSMD8|PSMB3|PSMC5|SLC39A4|PSMB5|PSMD6|SLC35A2|SLC20A2|HK1|NUP37|PSMC6|NUP43|PSMC3|DERL1|PSMD11|ABCA3|SLC29A3|SLC16A1|SLC40A1|PSME2|PSMD2|NUP188|PSMD9|SLC33A1|SLC24A1	AD3_vs_AD0	CD8 T	NS	CD8	AD3_vs_AD0
REACTOME_DNA_DOUBLE_STRAND_BREAK_REPAIR	0.0316545	0.745157	0.321776	-0.999291	-2.6644	133	DCLRE1C	AD3_vs_AD0	CD8 T	NS	CD8	AD3_vs_AD0
REACTOME_DNA_REPAIR	0.0679348	0.745157	0.287857	-0.998409	-2.55375	283	DCLRE1C	AD3_vs_AD0	CD8 T	NS	CD8	AD3_vs_AD0
REACTOME_DNA_REPLICATION	0.576923	0.777762	0.0813027	-0.342645	-0.907099	125	CDC16|POLD4|PSMB10|PSMB1|PSMA2|CDC27|PSMD7|PSMB2|PSMD3|PSMB8|PSMF1|RFC5|PSMA5|RPA2|PSMB4|PSMD8|FZR1|PSMB3|PSMC5|PSMB5|PSMD6|KPNA1|CUL1|PSMC6|PSMC3|PSMD11|ORC5|PRIM2|PSME2|ANAPC15|PRIM1|PSMD2|RFC4|PSMD9	AD3_vs_AD0	CD8 T	NS	CD8	AD3_vs_AD0
REACTOME_DNA_REPLICATION_PRE_INITIATION	0.47482	0.754084	0.0919686	-0.363094	-0.957937	99	CDC16|PSMB10|PSMB1|PSMA2|CDC27|PSMD7|PSMB2|PSMD3|PSMB8|PSMF1|PSMA5|RPA2|PSMB4|PSMD8|FZR1|PSMB3|PSMC5|PSMB5|PSMD6|KPNA1|PSMC6|PSMC3|PSMD11|ORC5|PRIM2|PSME2|ANAPC15|PRIM1|PSMD2	AD3_vs_AD0	CD8 T	NS	CD8	AD3_vs_AD0
REACTOME_DOWNSTREAM_SIGNALING_EVENTS_OF_B_CELL_RECEPTOR_BCR	0.59894	0.779512	0.0637845	0.373729	0.881747	79	RELA|PSMA1|REL|IKBKG|PSMD1|NRAS|PSMD4|SKP1|FKBP1A|UBA52|PSMC4|PSMB6|PSMA3|NFKBIB|PSMD14|SEM1|CALM1|NFATC1|UBB|NFKBIA|UBC|NFKB1|PSMB7|PSMA6|KRAS|PSMC1	AD3_vs_AD0	CD8 T	NS	CD8	AD3_vs_AD0
REACTOME_DRUG_ADME	0.430314	0.754084	0.0797706	0.412241	0.961675	64	RAC1|BSG|ITPA|VAV1|NME1|NUDT15|TPMT|NT5C2|GMPS|NAT1|ADA|IMPDH1|GSTM1|GGT7|CES1	AD3_vs_AD0	CD8 T	NS	CD8	AD3_vs_AD0
REACTOME_DUAL_INCISION_IN_TC_NER	0.112084	0.745157	0.175204	0.530344	1.22951	62	TCEA1|POLR2G|ERCC1|RFC1|CCNH|POLR2J|POLE4|POLR2B|UBA52|MNAT1|RBX1|GTF2H5|ERCC5|POLD1|UBB|ERCC6|UBC|POLE3|POLR2A|POLR2L|UVSSA|RPA1|ERCC2	AD3_vs_AD0	CD8 T	NS	CD8	AD3_vs_AD0
REACTOME_ECM_PROTEOGLYCANS	0.0539568	0.745157	0.261664	0.621883	1.43135	61	TGFB1|ITGB1|DAG1|ITGA2|COL6A1	AD3_vs_AD0	CD8 T	NS	CD8	AD3_vs_AD0
REACTOME_EPH_EPHRIN_SIGNALING	0.0524476	0.745157	0.261664	0.630543	1.49002	86	RAC1|CDC42|ARPC2|ACTR3|CFL1|FYN|ACTB|ARPC4|RHOA|ARPC3|NCSTN|ACTG1|MYH9|APH1A|ARPC1A|ARPC1B|EPHA4|CLTB|WASL|AP2B1|ROCK1|APH1B|AP2S1|PAK3|AP2M1|AP2A1|PAK2|EFNB1|PSENEN|MYL6|PAK1|EPHB6|GIT1|PSEN2	AD3_vs_AD0	CD8 T	NS	CD8	AD3_vs_AD0
REACTOME_EPIGENETIC_REGULATION_OF_GENE_EXPRESSION	0.506394	0.754084	0.0919686	-0.335485	-0.886245	188	WDR82|SIN3B|MPHOSPH8|OGT|TAF1D|BAZ2A|PHF20L1|CXXC1|KAT2B|HCFC2|SMARCC2|ZNF224|ARID1A|EHMT1|POLR1D|POLR1C|ZNF680|SAP30BP|AKAP8L|BCL7B|TAF1A|SS18|GATAD2A|GSK3B|TET3|MEN1|KANSL2|SGF29|GATAD2B|KANSL1|POLR1A|PHF1|KAT8|MTF2|TAF1C|ZNF317|SMARCB1|MORC2|ZNF816|NCOA6|SAP30L|ZNF425|BAZ1B|SIN3A|ZNF136|ASH2L|MTA3|YEATS2|GTF2H3|KMT2A|ZNF354A	AD3_vs_AD0	CD8 T	NS	CD8	AD3_vs_AD0
REACTOME_ER_TO_GOLGI_ANTEROGRADE_TRANSPORT	0.484848	0.754084	0.0718276	0.366732	0.872773	146	TMED9|TUBB4B|TMED2|ARF4|CTSC|NAPA|SPTAN1|RAB1A|CTSZ|COPB1|DCTN2|COPB2|ACTR1A|PPP6R1|TUBA1B|DCTN6|TMED10|DYNC1I2|SPTBN1|ARCN1|TRAPPC2L|DYNC1LI1|TRAPPC4|ARF5|DCTN5|DCTN4|SEC22B|CAPZB|TUBA1C|SCFD1|CSNK1D|COPG2|DCTN3|CNIH2|CNIH1|COPG1|SEC22A	AD3_vs_AD0	CD8 T	NS	CD8	AD3_vs_AD0
REACTOME_ESR_MEDIATED_SIGNALING	0.126476	0.745157	0.160801	0.462742	1.10247	150	CTSD|POLR2G|JUN|HSP90AB1|RAD21|CDKN1B|PIK3R1|GTF2A1|NRAS|CREBBP|POLR2J|POLR2B|KCTD6|HSP90AA1|HDAC1|JUND|CREB1|PRKCZ|GTF2F1|CALM1|NCOA1|ESR2|GNG10|FOXO3|PIK3CA|KDM4B|POU2F1|POLR2A|ZDHHC7|POLR2L|SHC1|FOSB|GNAI2|PPID|GNGT2|CCNT1|GATA3|PIK3R3|MAPK1|FOS|DDX5|USF2|KRAS|RUNX1|GNB1|ZDHHC21|MOV10|STRN|AKT2|SMC3	AD3_vs_AD0	CD8 T	NS	CD8	AD3_vs_AD0
REACTOME_ESTROGEN_DEPENDENT_GENE_EXPRESSION	0.310463	0.754084	0.0972151	0.42871	1.01964	87	CTSD|POLR2G|JUN|HSP90AB1|RAD21|GTF2A1|CREBBP|POLR2J|POLR2B|KCTD6|HSP90AA1|HDAC1|JUND|GTF2F1|NCOA1|KDM4B|POU2F1|POLR2A|POLR2L|FOSB|CCNT1|GATA3|FOS|DDX5|USF2|RUNX1|MOV10|SMC3|SMC1A|GTF2A2|MYC|MYB|TLE3	AD3_vs_AD0	CD8 T	NS	CD8	AD3_vs_AD0
REACTOME_EXTENSION_OF_TELOMERES	0.788214	0.841134	0.052805	0.354136	0.794789	50	NOP10|TINF2|RFC1|POLD1|RUVBL1|GAR1|RPA1|STN1|SHQ1|CTC1|CDK2|ACD|RUVBL2|DKC1|POLD3|BLM|CHTF18|TERF2	AD3_vs_AD0	CD8 T	NS	CD8	AD3_vs_AD0
REACTOME_EXTRACELLULAR_MATRIX_ORGANIZATION	0.193959	0.745157	0.122679	0.4075	0.964789	246	CAPN2|CTSD|TGFB1|CD44|BSG|PECAM1|CAPN15|NCSTN|ITGB2|TIMP1|ITGB1|DAG1|TRAPPC4|CTSS|CD151|CAPN1|ADAM8|A2M|MMP25|ICAM2|ITGA2	AD3_vs_AD0	CD8 T	NS	CD8	AD3_vs_AD0
REACTOME_EXTRA_NUCLEAR_ESTROGEN_SIGNALING	0.0814159	0.745157	0.208955	0.55502	1.29684	67	CDKN1B|PIK3R1|NRAS|HSP90AA1|CREB1|PRKCZ|CALM1|ESR2|GNG10|FOXO3|PIK3CA|ZDHHC7|SHC1|GNAI2|GNGT2|PIK3R3|MAPK1|FOS|KRAS|GNB1|ZDHHC21|STRN|AKT2	AD3_vs_AD0	CD8 T	NS	CD8	AD3_vs_AD0
REACTOME_FACTORS_INVOLVED_IN_MEGAKARYOCYTE_DEVELOPMENT_AND_PLATELET_PRODUCTION	0.836489	0.870678	0.0469759	0.317758	0.756137	128	RAC1|TUBB4B|CDC42|ACTB|CBX5|PRKACB|TUBA1B|HDAC1|EHD1|PRKAR1B|KIF5B|MICAL1|CAPZB|TUBA1C|WEE1|GATA3|KLC1|PRKAR2B|RAB5A|CDK2|IRF1|TP53|KIF21A|MFN2|CENPE|KIF20B|KIF9|SH2B3|TUBA1A|JAK2|MYB|TUBB2A	AD3_vs_AD0	CD8 T	NS	CD8	AD3_vs_AD0
REACTOME_FATTY_ACID_METABOLISM	0.213198	0.745157	0.120433	0.424009	1.00805	156	NDUFAB1|MAPKAPK2|ACLY|TECR|SCP2|HACD4|ALOX5AP|ACSL5|ELOVL1|ACOT9|PPT1|ECHS1|ECI2|HADHA|SCD|LTC4S|CBR1|ELOVL5|DBI|ACADM|ACAA1|CYP2U1|HACD3|ACAA2|CPT1A|CROT|FADS1|ACOT8|ACOT13|RXRA|ACADVL|HADH|TBXAS1|FADS2|FASN|CBR4|PPT2|PHYH|NUDT7|PCTP|PRKAB2|HACD2|MECR|HPGD|SLC22A5|ELOVL4|NUDT19|ACAD11|MMUT	AD3_vs_AD0	CD8 T	NS	CD8	AD3_vs_AD0
REACTOME_FCERI_MEDIATED_MAPK_ACTIVATION	0.460405	0.754084	0.0791317	0.426125	0.956354	50	RAC1|MAPK8|JUN|NRAS|VAV1|LCP2|SHC1|MAPK9|PAK2|MAPK1|FOS|KRAS	AD3_vs_AD0	CD8 T	NS	CD8	AD3_vs_AD0
REACTOME_FCERI_MEDIATED_NF_KB_ACTIVATION	0.412736	0.754084	0.0992333	-0.37323	-0.986447	97	RASGRP2|PSMB10|CARD11|PSMB1|PSMA2|PSMD7|PSMB2|PSMD3|PSMB8|PSMF1|PSMA5|PSMB4|PSMD8|FBXW11|PSMB3|PSMC5|PSMB5|PSMD6|CUL1|PSMC6|PSMC3|FCER1G|PSMD11|LYN|PSME2|PSMD2	AD3_vs_AD0	CD8 T	NS	CD8	AD3_vs_AD0
REACTOME_FCGAMMA_RECEPTOR_FCGR_DEPENDENT_PHAGOCYTOSIS	0.226962	0.745157	0.116739	0.44163	1.05373	104	RAC1|CDC42|ARPC2|ACTR3|CD3G|CFL1|HSP90AB1|FYN|ACTB|ARPC4|PIK3R1|ARPC3|ACTG1|MYH9|PLA2G6|ARPC1A|VAV1|HSP90AA1|ARPC1B|ITPR3|WASL|PIK3CA|NCKAP1L|PLD3|ABI2|FGR|WIPF2|MAPK1	AD3_vs_AD0	CD8 T	NS	CD8	AD3_vs_AD0
REACTOME_FCGR3A_MEDIATED_IL10_SYNTHESIS	0.729391	0.807615	0.0551352	0.360131	0.825666	55	CD3G|FYN|PRKACB|PRKAR1B|ITPR3|CREB1|CALM1|PRKAR2B|FGR	AD3_vs_AD0	CD8 T	NS	CD8	AD3_vs_AD0
REACTOME_FC_EPSILON_RECEPTOR_FCERI_SIGNALING	0.501695	0.754084	0.0704501	0.363151	0.863342	147	RAC1|MAPK8|JUN|RELA|PSMA1|FYN|IKBKG|PSMD1|PIK3R1|NRAS|PSMD4|SKP1|ITK|UBA52|PSMC4|PSMB6|VAV1|PSMA3|PSMD14|ITPR3|SEM1|UBE2V1|CALM1|NFATC1|UBB|NFKBIA|PIK3CA|LCP2|UBC|NFKB1|SHC1|MAPK9|PSMB7|PAK2|MAPK1|FOS|PSMA6|PRKCQ|KRAS|PSMC1	AD3_vs_AD0	CD8 T	NS	CD8	AD3_vs_AD0
REACTOME_FORMATION_OF_PARAXIAL_MESODERM	0.214953	0.745157	0.143759	-0.447478	-1.11878	64	PSMB10|LFNG|KAT2B|PSMB1|PSMA2|PSMD7|PSMB2|PSMD3|PSMB8|PSMF1|PSMA5|PSMB4|PSMD8|LEF1|PSMB3|PSMC5|PSMB5|PSMD6|PSMC6|PSMC3|PSMD11|PSME2|PSMD2|PSMD9|FGFR1|MAMLD1	AD3_vs_AD0	CD8 T	NS	CD8	AD3_vs_AD0
REACTOME_FORMATION_OF_RNA_POL_II_ELONGATION_COMPLEX	0.0978648	0.745157	0.190023	0.547947	1.26269	56	TCEA1|POLR2G|RTF1|SUPT5H|NELFE|CDC73|CCNH|POLR2J|POLR2B|ELOA|NELFB|PAF1|CTDP1|MNAT1|ELOB|GTF2H5|GTF2F1|NCBP2|POLR2A|POLR2L|CCNT1|ERCC2	AD3_vs_AD0	CD8 T	NS	CD8	AD3_vs_AD0
REACTOME_FORMATION_OF_TC_NER_PRE_INCISION_COMPLEX	0.0791897	0.745157	0.216543	0.585672	1.31443	50	TCEA1|POLR2G|CCNH|COPS5|POLR2J|POLR2B|UBA52|MNAT1|GPS1|RBX1|COPS8|GTF2H5|UBB|ERCC6|COPS2|UBC|POLR2A|POLR2L|UVSSA|ERCC2|COPS7A	AD3_vs_AD0	CD8 T	NS	CD8	AD3_vs_AD0
REACTOME_FOXO_MEDIATED_TRANSCRIPTION	0.0978648	0.745157	0.190023	0.549305	1.26582	56	TXNIP|BTG1|YWHAZ|DDIT3|CDKN1B|CITED2|FOXO1|CREBBP|YWHAQ|BCL2L11|HDAC1|NR3C1|SOD2|FOXO3|SIRT1|FASLG|GADD45A|CCNG2|PINK1|CDKN1A|PCBP4|AKT2	AD3_vs_AD0	CD8 T	NS	CD8	AD3_vs_AD0
REACTOME_G1_S_DNA_DAMAGE_CHECKPOINTS	0.452656	0.754084	0.0925529	-0.389227	-0.978319	65	PSMB10|PSMB1|PSMA2|PSMD7|PSMB2|ATM|MDM2|PSMD3|PSMB8|PSMF1|PSMA5|PSMB4|PSMD8|PSMB3|PSMC5|PSMB5|PSMD6|PSMC6|PSMC3|PSMD11|COP1|PSME2|PSMD2	AD3_vs_AD0	CD8 T	NS	CD8	AD3_vs_AD0
REACTOME_G2_M_CHECKPOINTS	0.476303	0.754084	0.0911073	-0.353663	-0.942854	131	PSMB10|BABAM1|PSMB1|PSMA2|PSMD7|PSMB2|ATM|ATR|PSMD3|PSMB8|PSMF1|RFC5|PSMA5|YWHAG|ATRIP|RPA2|PSMB4|PSMD8|NBN|PSMB3|RNF168|PSMC5|PSMB5|PSMD6|UIMC1|TOP3A|PSMC6|PSMC3|KAT5|PSMD11|ORC5|PSME2|PSMD2|YWHAB|RFC4|PSMD9|PIAS4|MRE11|MDC1|ABRAXAS1|BRIP1|WRN|RFC2	AD3_vs_AD0	CD8 T	NS	CD8	AD3_vs_AD0
REACTOME_G2_M_DNA_DAMAGE_CHECKPOINT	0.636771	0.783759	0.0725352	-0.35859	-0.898886	60	BABAM1|ATM|ATR|RFC5|YWHAG|ATRIP|RPA2|NBN|RNF168|UIMC1|TOP3A|KAT5|YWHAB|RFC4|PIAS4|MRE11|MDC1|ABRAXAS1|BRIP1|WRN|RFC2|RMI1|BRCC3	AD3_vs_AD0	CD8 T	NS	CD8	AD3_vs_AD0
REACTOME_GAMMA_CARBOXYLATION_HYPUSINYLATION_HYDROXYLATION_AND_ARYLSULFATASE_ACTIVATION	0.478495	0.754084	0.0756946	0.412947	0.947151	54	JMJD4|U2AF2|ETF1|ARSA|DRG2|EEF2|ZC3H15|JMJD6|SUMF1|RIOX2|DRG1|DPH5|FURIN|EIF5A2|ASPH|ARSK|OGFOD1|FN3K|SUMF2	AD3_vs_AD0	CD8 T	NS	CD8	AD3_vs_AD0
REACTOME_GASTRULATION	0.230024	0.745157	0.141225	-0.404991	-1.07172	103	PSMB10|LFNG|KAT2B|PSMB1|PSMA2|PSMD7|PSMB2|PSMD3|SMAD4|PSMB8|PSMF1|PSMA5|PSMB4|PSMD8|LEF1|PSMB3|PSMC5|PSMB5|PSMD6|TRIM33|PSMC6|PSMC3|PSMD11|PSME2|PSMD2|PSMD9|FGFR1|MAMLD1|OCLN|PSMD10	AD3_vs_AD0	CD8 T	NS	CD8	AD3_vs_AD0
REACTOME_GENE_SILENCING_BY_RNA	0.42	0.754084	0.0946646	-0.386228	-0.997709	77	NUP160|NUP50|RAE1|TPR|AGO2|TNRC6B|SEH1L|AGO3|IPO8|NUP155|HENMT1|NUP98|NUP205|MYBL1|NUP37|POLR2C|TNRC6C|NUP43|TNRC6A|RAN|NUP188|POLR2D|TSNAX|POLR2K|NUP153|AGO4|AGO1	AD3_vs_AD0	CD8 T	NS	CD8	AD3_vs_AD0
REACTOME_GLOBAL_GENOME_NUCLEOTIDE_EXCISION_REPAIR_GG_NER	0.315789	0.754084	0.0975449	0.432173	1.01936	83	ERCC1|ACTB|RFC1|CCNH|COPS5|POLE4|UBA52|MNAT1|GPS1|RBX1|COPS8|UBE2V2|GTF2H5|ERCC5|INO80B|POLD1|RAD23A|RUVBL1|UBB|COPS2|UBC|POLE3|SUMO2|RPA1|SUMO1|ERCC2|COPS7A|MCRS1|CETN2	AD3_vs_AD0	CD8 T	NS	CD8	AD3_vs_AD0
REACTOME_GLUCOSE_METABOLISM	0.583333	0.779512	0.0662842	0.381211	0.895548	77	RANBP2|GPI|PGK1|NUP62|NUP58|PRKACB|ENO1|GAPDH|PPP2R1B|PKM|POM121|ENO2|NUP210|PFKFB3|PPP2R5D|PPP2R1A|PFKP|NUP42|NUP107|POM121C|NUP54|NUP93|PCK2|NUP85|BPGM	AD3_vs_AD0	CD8 T	NS	CD8	AD3_vs_AD0
REACTOME_GLYCEROPHOSPHOLIPID_BIOSYNTHESIS	0.671795	0.793219	0.0567672	0.347965	0.830952	111	CPNE1|DDHD1|GPD1L|OSBPL8|CRLS1|PLA2G6|PCYT2|SELENOI|HADHA|CSNK2B|PLD3|PGS1|AGPAT1|CSNK2A1|MBOAT7|STARD7|ACP6|MIGA1|LPCAT3|PNPLA8|GPD2|CPNE3	AD3_vs_AD0	CD8 T	NS	CD8	AD3_vs_AD0
REACTOME_GLYCOSAMINOGLYCAN_METABOLISM	0.559322	0.76581	0.0650878	0.363685	0.868147	110	CD44|IDS|DSE|SLC35D2|SGSH|B3GNT2|ST3GAL2|HEXB|B3GAT3|SLC35B2|B3GALT6|SLC35B3|SLC9A1|B4GALT3|B4GAT1|HS6ST1|CSGALNACT1|UST|GPC1|GLB1L3|HMMR|B4GALT4|CHP1	AD3_vs_AD0	CD8 T	NS	CD8	AD3_vs_AD0
REACTOME_GLYCOSPHINGOLIPID_METABOLISM	0.54562	0.756168	0.0699459	0.39815	0.901549	52	NEU1|SMPD4|PSAP|M6PR|ST3GAL2|HEXB|ARSA|CTSA|SUMF1|ARSK|SMPD2|SUMF2|GLB1L3|B3GNT5	AD3_vs_AD0	CD8 T	NS	CD8	AD3_vs_AD0
REACTOME_GOLGI_ASSOCIATED_VESICLE_BIOGENESIS	0.740991	0.814549	0.0652353	-0.350196	-0.859245	55	TGOLN2|AP1M1|AP1S2|PICALM|AP1B1|FTL|TPD52|TFRC|AP3B1|CLTA|PUM1|DNAJC6	AD3_vs_AD0	CD8 T	NS	CD8	AD3_vs_AD0
REACTOME_GOLGI_TO_ER_RETROGRADE_TRANSPORT	0.238908	0.745157	0.113313	0.424363	1.01092	125	TMED9|TUBB4B|TMED2|ARF4|NAPA|RAB1A|COPB1|DCTN2|COPB2|ACTR1A|TUBA1B|DCTN6|TMED10|PLA2G6|DYNC1I2|PAFAH1B3|ARCN1|DYNC1LI1|KIF5B|ARF5|DCTN5|DCTN4|SEC22B|CAPZB|TUBA1C|RAB3GAP1|COPG2|DCTN3|ZW10|SURF4|COPG1|USE1|KLC1	AD3_vs_AD0	CD8 T	NS	CD8	AD3_vs_AD0
REACTOME_GPCR_LIGAND_BINDING	0.817896	0.858342	0.0438002	0.310561	0.719441	294	CCL5|PTGER4|PSAP|F2R|ADGRE5|GNAS|CCL3|S1PR5|GNG10|CXCR4|CCR4|PTCH2|GNGT2|S1PR4|P2RY10|GPR183|CNR2|CCR5|GNB1|OPN3|LPAR6|CCL4|PTCH1|GPR68|UTS2|WNT2B|WNT7A	AD3_vs_AD0	CD8 T	NS	CD8	AD3_vs_AD0
REACTOME_G_ALPHA_12_13_SIGNALLING_EVENTS	0.977273	0.985008	0.0525899	-0.297134	-0.765138	73	SOS2|ABR|GNG2|ARHGEF18|ARHGEF12|GNB5|PREX1|ROCK2|GNA13|GNB2|OBSCN|ARHGEF19|ARHGEF7|VAV3|VAV2|ARHGEF6	AD3_vs_AD0	CD8 T	NS	CD8	AD3_vs_AD0
REACTOME_G_ALPHA_I_SIGNALLING_EVENTS	0.807074	0.851664	0.0454968	0.316764	0.748073	228	CCL5|PSAP|PRKACB|RGS1|RGS19|PPP2R1B|PRKAR1B|ITPR3|CREB1|RGS10|GNAS|CALM1|S1PR5|PDE4D|GNG10|CXCR4|CCR4|GPSM2|RGS16|GNAI2|GNGT2|S1PR4|PRKAR2B|GPR183|PPP2R5D|PPP2R1A|MAPK1|CNR2|CCR5|GNB1|OPN3	AD3_vs_AD0	CD8 T	NS	CD8	AD3_vs_AD0
REACTOME_G_ALPHA_Q_SIGNALLING_EVENTS	0.927609	0.944925	0.0412376	0.302583	0.720539	159	GRK5|PIK3R1|NRAS|F2R|RGS1|RGS19|ITPR3|CREB1|GNG10|PIK3CA|ABHD12|RGS16|GNGT2|P2RY10|PIK3R3|MAPK1|PRKCQ|KRAS|GNB1|DGKZ|LPAR6|RGS2|PRKCH	AD3_vs_AD0	CD8 T	NS	CD8	AD3_vs_AD0
REACTOME_G_ALPHA_S_SIGNALLING_EVENTS	0.495741	0.754084	0.0713053	0.380855	0.910205	107	ARRB2|PTGER4|GRK5|PRKACB|ITGB1|PRKAR1B|GNAS|PDE4D|GNG10|PDE3B|SHC1|GNAI2|GNGT2|PRKAR2B	AD3_vs_AD0	CD8 T	NS	CD8	AD3_vs_AD0
REACTOME_G_PROTEIN_MEDIATED_EVENTS	0.655773	0.786535	0.0696133	-0.36948	-0.88795	50	ADCY7|CAMK2G|GNAQ|PLCB1|GRK2|PRKX|PRKAR2A|PRKCA|KPNA2|CAMKK2	AD3_vs_AD0	CD8 T	NS	CD8	AD3_vs_AD0
REACTOME_HATS_ACETYLATE_HISTONES	0.330317	0.754084	0.110565	-0.402255	-1.04072	78	KAT6A|ENY2|ING5|OGT|TAF5L|TAF12|KAT2B|EP400|ING4|MSL2|ELP4|TAF6L|ELP5|KANSL2|SGF29|TAF9|ELP1|KANSL1|VPS72|KAT8|ATF2|NCOA2|YEATS4|TADA1|KAT5|YEATS2|ELP6	AD3_vs_AD0	CD8 T	NS	CD8	AD3_vs_AD0
REACTOME_HCMV_EARLY_EVENTS	0.623446	0.783759	0.0621124	0.371062	0.870827	72	RANBP2|TUBB4B|NCOR2|NUP62|NUP58|TUBA1B|DYNC1I2|CBX1|ITGB1|DYNC1LI1|POM121|TBL1X|CREB1|TRIM28|RBBP7|NUP210|TUBA1C|NFKB1|HDAC3|NUP42|NUP107|POM121C|NUP54|NUP93|TUBA1A|ELK1|TUBB2A|NUP85	AD3_vs_AD0	CD8 T	NS	CD8	AD3_vs_AD0
REACTOME_HCMV_INFECTION	0.350604	0.754084	0.0905429	0.416556	0.993687	96	RANBP2|HNRNPK|TUBB4B|NCOR2|NUP62|NUP58|VPS36|TUBA1B|DYNC1I2|CBX1|ITGB1|DYNC1LI1|POM121|TBL1X|CREB1|VPS37B|UBAP1|TRIM28|RBBP7|CHMP4A|NUP210|TUBA1C|NFKB1|CHMP1A|CHMP7|MVB12B|CEBPD|HDAC3|NUP42|NUP107|CHMP4B|POM121C|NUP54|TSG101|SNF8|NUP93|TUBA1A|ELK1|TUBB2A|NUP85	AD3_vs_AD0	CD8 T	NS	CD8	AD3_vs_AD0
REACTOME_HCMV_LATE_EVENTS	0.521505	0.754084	0.0713053	0.399186	0.915587	54	RANBP2|HNRNPK|NUP62|NUP58|VPS36|POM121|VPS37B|UBAP1|CHMP4A|NUP210|CHMP1A|CHMP7|MVB12B|CEBPD|NUP42|NUP107|CHMP4B|POM121C|NUP54|TSG101|SNF8|NUP93	AD3_vs_AD0	CD8 T	NS	CD8	AD3_vs_AD0
REACTOME_HDR_THROUGH_HOMOLOGOUS_RECOMBINATION_HRR	0.859447	0.884929	0.0592219	-0.323633	-0.821861	68	POLD4|ATM|RAD51B|ATR|RFC5|RAD51C|ATRIP|RPA2|SPIDR|NBN|TOP3A|RTEL1|KAT5|SLX4|RFC4|MRE11|MUS81|BRIP1|WRN|RFC2	AD3_vs_AD0	CD8 T	NS	CD8	AD3_vs_AD0
REACTOME_HEDGEHOG_LIGAND_BIOGENESIS	0.435185	0.754084	0.0949752	-0.394879	-0.988025	63	PSMB10|SEL1L|PSMB1|PSMA2|PSMD7|PSMB2|PSMD3|ADAM17|PSMB8|PSMF1|PSMA5|PSMB4|PSMD8|PSMB3|PSMC5|PSMB5|PSMD6|PSMC6|PSMC3|PSMD11|PSME2|PSMD2|PSMD9|HHAT	AD3_vs_AD0	CD8 T	NS	CD8	AD3_vs_AD0
REACTOME_HEDGEHOG_OFF_STATE	0.33494	0.754084	0.113787	-0.382686	-1.01606	107	ADCY7|PSMB10|PSMB1|PSMA2|PSMD7|PSMB2|ITCH|PSMD3|PSMB8|PSMF1|PSMA5|CSNK1A1|GSK3B|PSMB4|PSMD8|DYNC2H1|MKS1|OFD1|PSMB3|PSMC5|PSMB5|PSMD6|CUL1|PRKAR2A|PSMC6|PSMC3|PSMD11|TUBA4A|IFT88|SUFU|PSME2|NUMB|PSMD2|PSMD9|IFT172	AD3_vs_AD0	CD8 T	NS	CD8	AD3_vs_AD0
REACTOME_HEDGEHOG_ON_STATE	0.263889	0.754084	0.127505	-0.410964	-1.07103	83	PSMB10|PSMB1|PSMA2|PSMD7|PSMB2|SPOPL|ITCH|PSMD3|PSMB8|PSMF1|PSMA5|CSNK1A1|SPOP|PSMB4|PSMD8|GRK2|SMURF2|PSMB3|PSMC5|PSMB5|PSMD6|PSMC6|PSMC3|PSMD11|SUFU|PSME2|NUMB|PSMD2|IQCE|PSMD9	AD3_vs_AD0	CD8 T	NS	CD8	AD3_vs_AD0
REACTOME_HEPARAN_SULFATE_HEPARIN_HS_GAG_METABOLISM	0.539595	0.75517	0.0709609	0.40328	0.905084	50	IDS|SLC35D2|SGSH|B3GAT3|B3GALT6|HS6ST1|GPC1|GLB1L3	AD3_vs_AD0	CD8 T	NS	CD8	AD3_vs_AD0
REACTOME_HIV_INFECTION	0.257235	0.754084	0.104733	0.390104	0.921274	228	TCEA1|RANBP2|RAC1|POLR2G|PSMA1|FYN|PSMD1|GTF2B|SUPT5H|NUP62|B2M|GTF2A1|NELFE|NUP58|PSMD4|KPNB1|SLC25A6|CCNH|POLR2J|RNMT|SKP1|TAF7|HMGA1|AP1G1|XRCC6|POLR2B|TAF6|ELOA|UBA52|PSMC4|NELFB|PSMB6|RANBP1|CTDP1|PSMA3|MNAT1|ELOB|RBX1|POM121|PSMD14|VPS37B|SEM1|UBAP1|GTF2H5|GTF2F1|GTF2E2|CHMP4A|UBB|CD8B|CXCR4|NPM1|AP2B1|NUP210|UBC|NCBP2|POLR2A|POLR2L|APOBEC3G|CHMP7|AP2S1|AP2M1|PSMB7|MVB12B|CCNT1|PSIP1|AP2A1|…	AD3_vs_AD0	CD8 T	NS	CD8	AD3_vs_AD0
REACTOME_HIV_LIFE_CYCLE	0.213559	0.745157	0.120433	0.423631	1.00712	147	TCEA1|RANBP2|POLR2G|GTF2B|SUPT5H|NUP62|GTF2A1|NELFE|NUP58|CCNH|POLR2J|RNMT|TAF7|HMGA1|XRCC6|POLR2B|TAF6|ELOA|UBA52|NELFB|RANBP1|CTDP1|MNAT1|ELOB|POM121|VPS37B|UBAP1|GTF2H5|GTF2F1|GTF2E2|CHMP4A|UBB|CXCR4|NUP210|UBC|NCBP2|POLR2A|POLR2L|CHMP7|MVB12B|CCNT1|PSIP1|TAF4|ERCC2|NUP42|CCR5|FURIN|NUP107|XRCC5|CHMP4B|POM121C|SUPT16H|NUP54|TSG101|SSRP1	AD3_vs_AD0	CD8 T	NS	CD8	AD3_vs_AD0
REACTOME_HOMOLOGY_DIRECTED_REPAIR	0.651332	0.786535	0.0753094	-0.338984	-0.897042	103	POLD4|RNF4|BABAM1|ATM|RAD51B|ATR|RFC5|RAD51C|ATRIP|RPA2|SPIDR|NBN|RNF168|UIMC1|SIRT6|TOP3A|RTEL1|KAT5|ABL1|SLX4|RFC4|PIAS4|MRE11|MDC1|MUS81|ABRAXAS1|BRIP1|WRN|RFC2|PARP1|RMI1|BRCC3|SLX1A|RAD52|POLD2|XRCC3|PCNA|UBE2I|XRCC1|ERCC4|RMI2	AD3_vs_AD0	CD8 T	NS	CD8	AD3_vs_AD0
REACTOME_HOST_INTERACTIONS_OF_HIV_FACTORS	0.382775	0.754084	0.104733	-0.365758	-0.972197	129	AP1M1|PSMB10|NUP160|AP1S2|CD247|NUP50|RAE1|TPR|PSMB1|PSMA2|PACS1|SEH1L|PSMD7|AP1B1|PSMB2|DOCK2|NUP155|PSMD3|PSMB8|PSMF1|CDK9|PSMA5|NUP98|NUP205|PSMB4|ELMO1|PSMD8|RANGAP1|CD28|PSMB3|PSMC5|PSMB5|PSMD6|KPNA1|RCC1|NUP37|PSMC6|NUP43|PSMC3|PSMD11|LCK|RAN|PSME2|PSMD2|CD4|NUP188|AP2A2|PSMD9	AD3_vs_AD0	CD8 T	NS	CD8	AD3_vs_AD0
REACTOME_HSP90_CHAPERONE_CYCLE_FOR_STEROID_HORMONE_RECEPTORS_SHR_IN_THE_PRESENCE_OF_LIGAND	0.22449	0.745157	0.123257	0.493153	1.10846	51	TUBB4B|HSP90AB1|DNAJA1|DCTN2|ACTR1A|TUBA1B|DCTN6|DYNC1I2|HSP90AA1|DYNC1LI1|NR3C1|DCTN5|DCTN4|CAPZB|TUBA1C|HSPA8|DCTN3|NR3C2	AD3_vs_AD0	CD8 T	NS	CD8	AD3_vs_AD0
REACTOME_IMMUNOREGULATORY_INTERACTIONS_BETWEEN_A_LYMPHOID_AND_A_NON_LYMPHOID_CELL	0.1	0.745157	0.184706	0.495804	1.17847	141	HLA-E|CD8A|HCST|CD3G|B2M|SH2D1A|CLEC2B|CD226|HLA-F|SLAMF7|IFITM1|ITGB2|ITGB1|KLRK1|CRTAM|CD300A|CD8B|PILRB|SELL|HLA-B|LAIR1|ICAM2|HLA-A|CD200R1|CD3D|CD3E|TRAV8-4|CD99|ITGB7|KIR3DL2|HLA-C|LAIR2|CD96	AD3_vs_AD0	CD8 T	NS	CD8	AD3_vs_AD0
REACTOME_INFLUENZA_INFECTION	0.28952	0.754084	0.103576	0.445005	1.04181	71	RANBP2|TGFB1|POLR2G|CALR|NUP62|NUP58|DNAJC3|KPNB1|SLC25A6|POLR2J|POLR2B|UBA52|HSP90AA1|POM121|GTF2F1|KPNA4|EIF2AK2|NUP210|POLR2A|POLR2L	AD3_vs_AD0	CD8 T	NS	CD8	AD3_vs_AD0
REACTOME_INTEGRATION_OF_ENERGY_METABOLISM	0.541371	0.75517	0.0838361	-0.356821	-0.940704	95	RAP1A|ADCY7|ADIPOR2|GNG2|PPP2CB|ACACA|GNAQ|STK11|GNB5|PLCB1|ACSL3|PRKAR2A|STX1A|ACACB|PRKCA|MLX|PPP2CA	AD3_vs_AD0	CD8 T	NS	CD8	AD3_vs_AD0
REACTOME_INTEGRIN_CELL_SURFACE_INTERACTIONS	0.552028	0.761281	0.067676	0.386755	0.908084	70	CD44|BSG|PECAM1|ITGB2|ITGB1|ICAM2|ITGA2	AD3_vs_AD0	CD8 T	NS	CD8	AD3_vs_AD0
REACTOME_INTERFERON_ALPHA_BETA_SIGNALING	0.0842105	0.745157	0.204295	0.562392	1.30506	63	HLA-E|IFITM2|IFNAR1|ABCE1|XAF1|PTPN1|KPNB1|HLA-F|JAK1|IFITM1|UBA52|OASL|IRF9|IRF7|EIF2AK2|UBB|IFI35|UBC|IP6K2|SOCS1|OAS2|MX1|HLA-B|HLA-A|IRF5|IFI6|GBP2|IRF1|SOCS3|STAT1|ADAR|IFIT2|HLA-C	AD3_vs_AD0	CD8 T	NS	CD8	AD3_vs_AD0
REACTOME_INTERFERON_GAMMA_SIGNALING	0.0692042	0.745157	0.224966	0.547206	1.29929	90	HLA-E|HLA-DQB1|CD44|SMAD7|YBX1|B2M|HLA-DRB1|TRIM8|PTPN1|HLA-F|JAK1|IFNG|GBP5|GBP1|OASL|HLA-DQA1|MT2A|IRF9|GBP4|IRF7|TRIM26|SOCS1|OAS2|HLA-B|HLA-A|HLA-DQA2|SUMO1|IRF5|MAPK1|GBP2|HLA-DRA|IRF1	AD3_vs_AD0	CD8 T	NS	CD8	AD3_vs_AD0
REACTOME_INTERFERON_SIGNALING	0.128776	0.745157	0.154191	0.460521	1.09032	246	EIF4G2|RANBP2|HLA-E|HLA-DQB1|EIF2S2|CD44|TUBB4B|IFITM2|IKBKG|IFNAR1|ABCE1|ILF3|SMAD7|YBX1|FLNA|NUP62|B2M|HLA-DRB1|NUP58|XAF1|EIF4A2|TRIM8|DNAJC3|PTPN1|KPNB1|HLA-F|JAK1|HERC5|TUBA1B|IFITM1|PPM1B|DHX9|IFNG|UBA52|GBP5|GBP1|OASL|HLA-DQA1|MT2A|PPP2R1B|IRF9|POM121|GBP4|ILF2|IRF7|KPNA4|EIF2AK2|PRKRA|UBB|TRIM26|NPM1|IFI35|NUP210|TUBA1C|HSPA8|UBC|IP6K2|SOCS1|OAS2|MX1|HLA-B|HLA-A|HLA-DQA2|SUMO1|IRF5|PPP2R1…	AD3_vs_AD0	CD8 T	NS	CD8	AD3_vs_AD0
REACTOME_INTERLEUKIN_12_FAMILY_SIGNALING	0.0445633	0.745157	0.287857	0.6542	1.49647	53	RAP1B|LCP1|HNRNPDL|HNRNPA2B1|CDC42|CFL1|MSN|PITPNA|CNN2|ANXA2|JAK1|IFNG|IL6ST|BOLA2|SOD2	AD3_vs_AD0	CD8 T	NS	CD8	AD3_vs_AD0
REACTOME_INTERLEUKIN_17_SIGNALING	0.107018	0.745157	0.179782	0.529371	1.22844	63	MAPK8|JUN|MAPKAPK2|IKBKG|VRK3|IRAK1|SKP1|UBA52|PPP2R1B|MAPKAPK3|CREB1|UBE2V1|UBB|RIPK2|TNIP2|UBC|NFKB1|MAPK9|PPP2R5D|PPP2R1A|MAPK1|FOS|MAP3K8|MAP2K3|DUSP7|TAB3|IL17RA|ELK1|NOD2|MAP2K6|DUSP3|IL17RC|TAB1	AD3_vs_AD0	CD8 T	NS	CD8	AD3_vs_AD0
REACTOME_INTERLEUKIN_1_FAMILY_SIGNALING	0.600962	0.779512	0.0791317	-0.335585	-0.895635	142	MAP2K4|SIGIRR|PSMB10|CASP8|PTPN11|PTPN7|PTPN9|PSMB1|PSMA2|PSMD7|PSMB2|USP14|PTPN6|PSMD3|PSMB8|PSMF1|PSMA5|PSMB4|PSMD8|FBXW11|STAT3|PSMB3|PSMC5|PSMB5|PSMD6|CUL1|CASP1|PSMC6|PSMC3|TRAF2|PSMD11|PSME2|MAP3K3|PSMD2|GSDMD|PTPN4|TIFA|PSMD9	AD3_vs_AD0	CD8 T	NS	CD8	AD3_vs_AD0
REACTOME_INTERLEUKIN_1_SIGNALING	0.514431	0.754084	0.0692836	0.372015	0.891426	112	RELA|PSMA1|IKBKG|PSMD1|SQSTM1|PELI1|PSMD4|IRAK1|SKP1|MYD88|UBA52|PSMC4|PSMB6|PSMA3|NFKBIB|RBX1|PSMD14|HMGB1|SEM1|UBE2V1|NLRC5|UBB|NFKBIA|RIPK2|TNIP2|UBC|NFKB1|PSMB7|NKIRAS1|PSMA6|PELI3|MAP3K8|PSMC1|AGER|TP53|TAB3|S100B|N4BP1	AD3_vs_AD0	CD8 T	NS	CD8	AD3_vs_AD0
REACTOME_INTERLEUKIN_4_AND_INTERLEUKIN_13_SIGNALING	0.0535406	0.745157	0.257206	0.590953	1.40863	94	TGFB1|IL2RG|PIK3R1|FOXO1|VIM|JAK1|IL4R|JUNB|ITGB2|TIMP1|PIM1|HSP90AA1|ITGB1|HIF1A|FOXO3|HSPA8|POU2F1|SOCS1|FASLG|CEBPD|GATA3|FOS|CDKN1A|TP53|BCL2L1|SOCS3|STAT1|BCL6|MYC|JAK2	AD3_vs_AD0	CD8 T	NS	CD8	AD3_vs_AD0
REACTOME_INTRACELLULAR_SIGNALING_BY_SECOND_MESSENGERS	0.39779	0.754084	0.111463	-0.339565	-0.867302	290	GRB2|ADCY7|THEM4|PSMB10|PLCG1|LAMTOR5|PTPN11|PIK3CB|AGO2|PSMB1|PSMA2|TNRC6B|PPP2R5A|CAMK2G|PSMD7|AGO3|PSMB2|MDM2|PSMD3|PIK3CD|PPP2CB|WWP2|PSMB8|USP7|PSMF1|PSMA5|RNF2|PRR5|PDGFB|GATAD2A|GSK3B|PSMB4|PSMD8|GRK2|PRKX|CD28|AKT3|PIP5K1A|PTEN|PSMB3|GATAD2B|PSMC5|PSMB5|PSMD6|HDAC5|PPP2R5E|MLST8|PIP5K1C|PML|RCOR1|PRKAR2A|PHC3|PSMC6|ATF2|PRKCE|FRS2|TNRC6C|MAF1|PSMC3|TNRC6A|RRAGD|PSMD11|REST|LCK|LAMTOR4|LAM…	AD3_vs_AD0	CD8 T	NS	CD8	AD3_vs_AD0
REACTOME_INTRA_GOLGI_AND_RETROGRADE_GOLGI_TO_ER_TRAFFIC	0.4475	0.754084	0.0978773	-0.340724	-0.901447	193	RAB18|TGOLN2|GALNT2|DYNC1H1|KIF2A|CAPZA1|NAPG|GBF1|TRIP11|GOSR2|COG5|STX16|DYNC1LI2|BET1L|VPS52|DYNLL2|KIF21B|CAPZA2|CYTH3|KIF16B|VPS45|COPA|TMED7|NAA30|VPS53|COG1|MAN2A2|KIFC2|VAMP4|CUX1|KIF1B|GCC1|GOLGA1|SNAP29|NAA35|YKT6|KIF22|COG3|COG6|COG8|TUBA4A|BNIP1|RINT1|GOLGA5|DYNLL1|PLIN3|MAN1A2|GCC2|ARF3|ARFGAP3|TMF1|NSF|RAB33B	AD3_vs_AD0	CD8 T	NS	CD8	AD3_vs_AD0
REACTOME_INTRINSIC_PATHWAY_FOR_APOPTOSIS	0.693694	0.799905	0.0684715	-0.357057	-0.876079	55	CARD8|CASP8|C1QBP|BID|DYNLL2|BBC3|YWHAG|PPP3R1|AKT3|STAT3|AVEN|PPP3CC|DYNLL1|GSDMD|YWHAB|TFDP2|SEPTIN4|DIABLO|XIAP	AD3_vs_AD0	CD8 T	NS	CD8	AD3_vs_AD0
REACTOME_ION_CHANNEL_TRANSPORT	0.546341	0.756168	0.0850427	-0.338784	-0.904212	155	RAF1|SRI|ATP8A1|ATP2C1|TRPC4AP|CAMK2G|FXYD2|ATP11C|ATP2B4|ATP13A1|ATP6V1D|TRPM7|SGK3|ATP8B4|TPCN1|ATP2A2|TRPC1|ANO6|CLCN6|ATP8B2|ATP6V0E1|ATP1B3|CLCN3|ATP10A|ATP6V0A2|ATP8B1|WNK1|ATP9A|ATP13A4|ATP6V0A1|CUTC	AD3_vs_AD0	CD8 T	NS	CD8	AD3_vs_AD0
REACTOME_IRE1ALPHA_ACTIVATES_CHAPERONES	0.174954	0.745157	0.141225	0.517406	1.16122	50	DNAJB9|TSPYL2|SRPRA|XBP1|HYOU1|DNAJC3|ADD1|SRPRB|DDX11|DNAJB11|KLHDC3|ATP6V0D1|HSPA5|YIF1A|ERN1|SHC1|GSK3A|TPP1|EXTL2|LMNA|ACADVL	AD3_vs_AD0	CD8 T	NS	CD8	AD3_vs_AD0
REACTOME_IRON_UPTAKE_AND_TRANSPORT	0.530466	0.754084	0.0704501	0.3957	0.907591	54	ATP6V0C|FTH1|SKP1|UBA52|ATP6V1B2|ATP6V0D1|ATP6V1G2|UBB|UBC|TCIRG1|ATP6V1C1|ATP6V1E1|FBXL5|MCOLN1|HMOX2|ACO1	AD3_vs_AD0	CD8 T	NS	CD8	AD3_vs_AD0
REACTOME_ISG15_ANTIVIRAL_MECHANISM	0.630551	0.783759	0.0615707	0.368241	0.864206	72	EIF4G2|RANBP2|NUP62|NUP58|EIF4A2|KPNB1|JAK1|HERC5|PPM1B|UBA52|POM121|KPNA4|EIF2AK2|UBB|NUP210|UBC|MX1|BECN1|NUP42|NUP107|POM121C|NUP54|KPNA5|STAT1|NUP93	AD3_vs_AD0	CD8 T	NS	CD8	AD3_vs_AD0
REACTOME_KEAP1_NFE2L2_PATHWAY	0.475945	0.754084	0.0738053	0.378711	0.902215	120	MAP1LC3B|RELA|PSMA1|PSMD1|SQSTM1|PSMD4|CREBBP|NFE2L2|SKP1|UBA52|PSMC4|PSMB6|PSMA3|EIF2AK3|RBX1|PSMD14|CSNK2B|SEM1|PRKCI|UBB|ABCF2|TKT|BRCA1|UBC|NFKB1|CDKN2A|PSMB7|CSNK2A1|PSMA6|PSMC1|ATF4|CDKN1A|AKT2|VCP|G6PD|BCL2L1|CUL3	AD3_vs_AD0	CD8 T	NS	CD8	AD3_vs_AD0
REACTOME_KERATINIZATION	0.16122	0.745157	0.161979	-0.488901	-1.17495	50	PERP|PKP4	AD3_vs_AD0	CD8 T	NS	CD8	AD3_vs_AD0
REACTOME_KINESINS	0.935829	0.950762	0.0434507	0.319618	0.73112	53	TUBB4B|TUBA1B|KIF5B|TUBA1C|KLC1|KIF21A|CENPE|KIF20B|KIF9|TUBA1A|TUBB2A	AD3_vs_AD0	CD8 T	NS	CD8	AD3_vs_AD0
REACTOME_L1CAM_INTERACTIONS	0.0594228	0.745157	0.24134	0.631455	1.51033	103	RAC1|EZR|TUBB4B|MSN|ACTB|SPTAN1|DLG3|ACTG1|TUBA1B|SPTBN1|ITGB1|CSNK2B|MAP2K2|AP2B1|TUBA1C|HSPA8|AP2S1|AP2M1|ITGA2|AP2A1|MAPK1|CSNK2A1|PAK1|TUBA1A|TUBB2A|ALCAM|RANBP9|CLTC|DLG1	AD3_vs_AD0	CD8 T	NS	CD8	AD3_vs_AD0
REACTOME_LATE_SARS_COV_2_INFECTION_EVENTS	0.139588	0.745157	0.179782	-0.471527	-1.19562	67	GOLGA7|PARP4|ZDHHC2|GANAB|SRPK2|PARP8|PRMT1|CSNK1A1|STT3A|GSK3B|PRKCSH|MAN1B1|MGAT4A|PARP6|ST3GAL1|PARP14|MGAT5|FUT8|ANO6|SRPK1|MAGT1	AD3_vs_AD0	CD8 T	NS	CD8	AD3_vs_AD0
REACTOME_LEISHMANIA_INFECTION	0.26087	0.754084	0.106323	0.402956	0.958489	170	TXNIP|RAC1|MAPK8|CDC42|ARPC2|JUN|ACTR3|RELA|CD3G|HSP90AB1|FYN|ACTB|ARPC4|ARPC3|PRKACB|ACTG1|MYH9|ARPC1A|VAV1|ARPC1B|PRKAR1B|ITPR3|CREB1|GNAS|CALM1|WASL|GNG10|DVL2|NFKB1|GNAI2|GNGT2|NCKAP1L|PRKAR2B|ABI2|FGR|WIPF2|MAPK1|PSTPIP1|DVL3|FURIN|GNB1	AD3_vs_AD0	CD8 T	NS	CD8	AD3_vs_AD0
REACTOME_MAPK6_MAPK4_SIGNALING	0.486819	0.754084	0.0738053	0.39687	0.933496	84	SEPTIN7|RAC1|CDC42|JUN|PSMA1|PSMD1|MAPKAPK5|FOXO1|PSMD4|PRKACB|UBA52|PSMC4|MAPK6|PSMB6|PSMA3|PSMD14|SEM1|UBB|FOXO3|UBC|PAK3|PSMB7|PAK2|PSMA6	AD3_vs_AD0	CD8 T	NS	CD8	AD3_vs_AD0
REACTOME_MAPK_FAMILY_SIGNALING_CASCADES	0.171875	0.745157	0.130106	0.423276	0.979937	290	RAP1B|SEPTIN7|RAC1|ARRB2|IQGAP1|IL2RG|CDC42|IL2RB|JUN|PSMA1|FYN|PSMD1|ACTB|SPTAN1|DUSP5|ABHD17A|PIK3R1|NRAS|SHOC2|MAPKAPK5|FOXO1|PSMD4|DUSP1|PRKACB|JAK1|DLG3|ACTG1|DUSP10|UBA52|PSMC4|MAPK6|PSMB6|PPP1CC|RALGDS|SPTBN1|PSMA3|DUSP2|PPP2R1B|RBX1|PSMD14|NF1|MAP3K11|PPP2R5C|DUSP16|SEM1|IL6ST|CALM1|UBB|MAP2K2|FOXO3|PIK3CA|PEBP1|UBC|FGFR2|SHC1|RASA3|RASGRF2|ARAF|PEA15|PAK3|PSMB7|PAK2|PPP2R5D|PPP2R1A|MAPK1…	AD3_vs_AD0	CD8 T	NS	CD8	AD3_vs_AD0
REACTOME_MATERNAL_TO_ZYGOTIC_TRANSITION_MZT	0.14082	0.745157	0.156312	0.523529	1.19756	53	PABPC1|EIF4B|ZFP36L2|EIF4A2|TUT4|KDM6B|CREBBP|PAIP2|PAIP1|CNOT11|CNOT1|CNOT6L|KDM5A	AD3_vs_AD0	CD8 T	NS	CD8	AD3_vs_AD0
REACTOME_MEIOSIS	0.788288	0.841134	0.062249	-0.34225	-0.83975	55	ATM|ATR|CDK4|RAD51C|STAG2|RPA2|TERF2IP|DIDO1|NBN|HSPA2|POT1|TOP3A	AD3_vs_AD0	CD8 T	NS	CD8	AD3_vs_AD0
REACTOME_METABOLISM_OF_AMINO_ACIDS_AND_DERIVATIVES	0.769726	0.828269	0.0477342	0.318722	0.748141	248	ODC1|AMD1|AIMP1|PSMA1|PSMD1|GRHPR|DLD|IVD|GOT1|PSMD4|HSD17B10|GLUD1|UBA52|PSMC4|PSMB6|SARDH|ECHS1|PSMA3|SERINC1|AZIN1|DLST|SMS|PSMD14|OAT|SEM1|GCSH|ACADSB|AHCY|OGDH|SLC3A2|PSMB7|PAOX|FAH|PSMA6|ALDH6A1|SAT1|PSMC1|KYAT3	AD3_vs_AD0	CD8 T	NS	CD8	AD3_vs_AD0
REACTOME_METABOLISM_OF_CARBOHYDRATES	0.309637	0.754084	0.0925529	0.375531	0.873864	260	RANBP2|CD44|GPI|PGK1|UGP2|NUP62|NUP58|IDS|GALK1|DSE|PRKACB|PRPS2|SLC35D2|ENO1|GAPDH|SGSH|UBA52|B3GNT2|AKR1B1|PPP2R1B|PKM|POM121|PHKG2|PRPS1|ST3GAL2|CALM1|HEXB|UBB|ENO2|B3GAT3|TKT|SLC35B2|NUP210|UBC|PFKFB3|PYGB|AGL|SHPK|B3GALT6|GBE1|PPP2R5D|PPP2R1A|SLC35B3|SORD|SLC9A1|RPIA|B4GALT3|PFKP|NUP42|NUP107|B4GAT1|POM121C|HS6ST1|NUP54|G6PD|NUP93|CSGALNACT1|FUT11|UST|PCK2|NUP85|SLC2A1|BPGM|DERA|GPC1	AD3_vs_AD0	CD8 T	NS	CD8	AD3_vs_AD0
REACTOME_METABOLISM_OF_NUCLEOTIDES	0.0576327	0.745157	0.321776	-0.521999	-1.37374	93	APRT|NME2|SAMHD1|DUT|RRM2B|NUDT5|PUDP|NME3|PNP|DCK|DPYD|ATIC|NT5C3A|AK9|RRM1|NT5E|NT5C|GSR|TXN|ADPRM|ENTPD4|GMPR2|AMPD3|AK2|TXNRD1|ENTPD7|ADAL|UCK2|DTYMK|CTPS1|TK2|HPRT1|ADK|UMPS|GUK1	AD3_vs_AD0	CD8 T	NS	CD8	AD3_vs_AD0
REACTOME_METABOLISM_OF_POLYAMINES	0.590106	0.779512	0.0645031	0.382445	0.883415	58	ODC1|AMD1|PSMA1|PSMD1|PSMD4|PSMC4|PSMB6|PSMA3|AZIN1|SMS|PSMD14|SEM1|PSMB7|PAOX|PSMA6|SAT1|PSMC1	AD3_vs_AD0	CD8 T	NS	CD8	AD3_vs_AD0
REACTOME_METABOLISM_OF_STEROIDS	0.370052	0.754084	0.0873098	0.393464	0.934256	136	IDI1|SCP2|DHCR7|PMVK|KPNB1|OSBPL9|CREBBP|FDPS|CUBN|OSBP|EBP|AKR1B1|SQLE|SCD|TBL1X|MVD|OSBPL2|INSIG1|STARD3|NCOA1|HELZ2|SUMO2|LBR|HMGCS1|TGS1|LSS|FDX2|LDLRAP1|GGPS1|ACAT2|ACOT8|RXRA|FASN|SMARCD3|SLC51A|HSD17B11|MBTPS1|PPARA|TSPO|CYP51A1	AD3_vs_AD0	CD8 T	NS	CD8	AD3_vs_AD0
REACTOME_METABOLISM_OF_VITAMINS_AND_COFACTORS	0.178841	0.745157	0.165657	-0.392813	-1.0466	177	VKORC1|LMBRD1|SLC52A2|PARP4|GCHFR|UBIAD1|PARP8|TPK1|ACACA|PCCA|CD320|ABCD4|SHMT1|AASDHPPT|MTR|MTHFD2L|IDH1|SLC23A2|SLC25A42|NT5E|PDXK|PARP6|PTS|MTHFR|PARP14|MMADHC|PANK2|NAMPT|HLCS|MCCC1|GSTO1|ACACB|CYB5A|APOE|PANK4|VKORC1L1|RETSAT|RDH11|DCAKD|MTRR|MMAA|PLB1|SLC25A16|NMNAT3|COQ3	AD3_vs_AD0	CD8 T	NS	CD8	AD3_vs_AD0
REACTOME_METABOLISM_OF_WATER_SOLUBLE_VITAMINS_AND_COFACTORS	0.161905	0.745157	0.169571	-0.419543	-1.11017	119	LMBRD1|SLC52A2|PARP4|PARP8|TPK1|ACACA|PCCA|CD320|ABCD4|SHMT1|AASDHPPT|MTR|MTHFD2L|SLC23A2|SLC25A42|NT5E|PDXK|PARP6|MTHFR|PARP14|MMADHC|PANK2|NAMPT|HLCS|MCCC1|GSTO1|ACACB|CYB5A|PANK4	AD3_vs_AD0	CD8 T	NS	CD8	AD3_vs_AD0
REACTOME_MHC_CLASS_II_ANTIGEN_PRESENTATION	0.454082	0.754084	0.0756946	0.386282	0.922892	114	CTSD|HLA-DQB1|TUBB4B|CTSC|HLA-DRB1|DCTN2|ACTR1A|AP1G1|TUBA1B|DCTN6|DYNC1I2|HLA-DQA1|DYNC1LI1|CTSS|KIF5B|DCTN5|DCTN4|AP2B1|CAPZB|TUBA1C|DCTN3|AP2S1|CTSA|AP2M1|HLA-DMB|AP2A1|HLA-DQA2|KLC1	AD3_vs_AD0	CD8 T	NS	CD8	AD3_vs_AD0
REACTOME_MITF_M_DEPENDENT_GENE_EXPRESSION	0.7487	0.819494	0.0523759	0.339993	0.806628	88	SMARCC1|ACTB|TCF7|ATP6V0C|ATP6V1B2|HDAC1|ATP6V0D1|CREB1|SMARCD2|SMARCA2|SMARCA4|CDKN2A|SMARCD1|SIRT1|BCL7C|CDK2|ATP6V1C1|CDKN1A|MOV10|AKT2|SMARCE1|ATP6V1E1|SMARCD3	AD3_vs_AD0	CD8 T	NS	CD8	AD3_vs_AD0
REACTOME_MITF_M_REGULATED_MELANOCYTE_DEVELOPMENT	0.754237	0.820851	0.0510114	0.335043	0.799776	110	SMARCC1|AIMP1|ACTB|TCF7|ATP6V0C|CREBBP|ATP6V1B2|HDAC1|ATP6V0D1|CREB1|SMARCD2|SMARCA2|SMARCA4|CDKN2A|SMARCD1|SIRT1|BCL7C|MAPK1|CDK2|ATP6V1C1|CDKN1A|MOV10|AKT2|SMARCE1|ATP6V1E1|SMARCD3	AD3_vs_AD0	CD8 T	NS	CD8	AD3_vs_AD0
REACTOME_MITOCHONDRIAL_BIOGENESIS	0.378709	0.754084	0.086795	0.412073	0.976605	91	ATP5F1B|ATP5PD|SSBP1|ATP5F1E|CREBBP|GLUD1|ATP5PF|TBL1X|ATP5MC1|CREB1|IDH2|IMMT|CALM1|CYCS|TWNK|NCOA1|SOD2|HELZ2|MT-ATP6|GABPA|ATP5MF|TGS1|POLRMT|ATP5ME|HDAC3|MICOS10|SIRT5|TFAM|DNAJC11|ALAS1|RXRA|SAMM50|PPRC1|ATP5MC3|SMARCD3|PRKAB2|PPARA|DMAC2L	AD3_vs_AD0	CD8 T	NS	CD8	AD3_vs_AD0
REACTOME_MITOCHONDRIAL_PROTEIN_DEGRADATION	0.0692042	0.745157	0.224966	0.531623	1.27015	97	YME1L1|ATP5F1B|ATP5PD|MT-ND5|HSPD1|DLD|SSBP1|COX4I1|COX5A|HSD17B10|SLC25A6|GLUD1|MT-ND2|SHMT2|MT-ND1|NDUFV1|ATP5PF|CHCHD2|CLPX|MRPL12|UQCRQ|IDH2|ACADSB|SPG7|TWNK|TIMM22|TIMM9|OPA1|TIMM17A|OGDH|MT-ATP6|NDUFS1|FH|STARD7|TFAM|ALAS1|HADH|ACAT1	AD3_vs_AD0	CD8 T	NS	CD8	AD3_vs_AD0
REACTOME_MITOCHONDRIAL_PROTEIN_IMPORT	0.163763	0.745157	0.142057	0.487948	1.13828	64	ATP5F1B|CHCHD7|HSPD1|TOMM7|VDAC1|SLC25A6|GRPEL1|CHCHD5|TIMM23|TIMM44|CHCHD2|TOMM70|ATP5MC1|TIMM17B|TIMM22|TIMM9|TIMM17A|TOMM40|GFER|CYC1|COX19	AD3_vs_AD0	CD8 T	NS	CD8	AD3_vs_AD0
REACTOME_MITOCHONDRIAL_TRANSLATION	0.839378	0.871311	0.0469759	0.326679	0.778692	94	MRPL40|MRPL52|GFM1|MRPL28|GADD45GIP1|MRPS12|MRPL23|MTRF1L|MRPL2|DAP3|MRPS17|MRPL54|OXA1L|MRPL48|MRPL12|MRPS6|MRPL1|MRPS31|MRPS15|MRPL19|MRPS18C|MRPL14|MRPL16|MRPS33|MRPL11|MRPL53|MRPL20|MRPL49|MRPL22|PTCD3|MRPL32|MRPS22	AD3_vs_AD0	CD8 T	NS	CD8	AD3_vs_AD0
REACTOME_MITOTIC_G1_PHASE_AND_G1_S_TRANSITION	0.461165	0.754084	0.0943564	-0.353033	-0.94202	147	PSMB10|LIN54|PSMB1|PSMA2|PSMD7|PSMB2|PPP2R3B|CDKN2D|PSMD3|PPP2CB|CDK4|PSMB8|PSMF1|PSMA5|LIN52|RPA2|PSMB4|PSMD8|PPP2R2A|MAX|E2F3|AKT3|PSMB3|PSMC5|PSMB5|PSMD6|CUL1|PSMC6|PSMC3|PSMD11|LYN|ORC5|PRIM2|FBXO5|PSME2|PRIM1|CDKN2C|PSMD2|ABL1|PPP2CA|TFDP2|PSMD9	AD3_vs_AD0	CD8 T	NS	CD8	AD3_vs_AD0
REACTOME_MITOTIC_G2_G2_M_PHASES	0.520938	0.754084	0.0679923	0.354331	0.833205	192	OPTN|TUBB4B|HSP90AB1|PSMA1|PSMD1|MZT2B|CDC25B|DCTN2|PSMD4|ACTR1A|PPP1R12A|CCNH|SKP1|ODF2|TUBA1B|DYNC1I2|UBA52|PSMC4|PSMB6|HSP90AA1|PSMA3|MNAT1|PPP2R1B|RBX1|PSMD14|HAUS3|CEP131|SEM1|PCM1|UBB|TUBG2|RAB8A|TUBA1C|PPME1|UBC|SFI1|CSNK1D|WEE1|DCTN3|CEP78|PSMB7|TUBGCP2|PRKAR2B|TPX2|PPP2R1A|PSMA6|HAUS1|PSMC1|CDK2|CETN2|CDKN1A|PCNT|TP53|CEP70|TUBGCP4|TUBGCP5|CEP72|CDK1|CEP41|CENPF|CDK11B	AD3_vs_AD0	CD8 T	NS	CD8	AD3_vs_AD0
REACTOME_MITOTIC_METAPHASE_AND_ANAPHASE	0.360526	0.754084	0.114751	-0.347758	-0.905698	228	CDC16|DYNC1H1|PSMB10|KIF2A|NUP160|IST1|PSMB1|PSMA2|CDC27|WAPL|PPP2R5A|SEH1L|PSMD7|VRK1|PSMB2|CHMP2B|NUP155|DYNC1LI2|PSMD3|PPP2CB|ANKLE2|PSMB8|PSMF1|DYNLL2|PSMA5|NUP98|STAG2|NUP205|PSMB4|PSMD8|LEMD3|RANGAP1|PPP2R2A|PSMB3|PSMC5|PSMB5|PSMD6|NDE1|PPP2R5E|RCC1|NUP37|PSMC6|CENPT|NSL1|NUP43|PSMC3|CKAP5|NDC80|CC2D1B|PSMD11|TUBA4A|TNPO1|SPAST|RAN|FBXO5|PSME2|ANAPC15|CHMP3|PSMD2|PPP2CA|DYNLL1|CENPP|NUP188|…	AD3_vs_AD0	CD8 T	NS	CD8	AD3_vs_AD0
REACTOME_MITOTIC_PROMETAPHASE	0.388797	0.754084	0.0822055	0.369235	0.873659	196	RANBP2|TUBB4B|RAD21|NUMA1|ITGB3BP|MZT2B|DCTN2|ACTR1A|SKA2|MAD1L1|ODF2|TUBA1B|DYNC1I2|NUDC|B9D2|PPP1CC|HSP90AA1|PPP2R1B|DYNC1LI1|CSNK2B|HAUS3|CEP131|PPP2R5C|PCM1|EML4|TUBG2|CENPC|CENPQ|TUBA1C|CENPU|SFI1|CSNK1D|DCTN3|CEP78|ZW10|ZWILCH|TUBGCP2|PRKAR2B|PPP2R5D|PPP2R1A|HDAC8|CSNK2A1|NEK6|HAUS1|MIS12|CETN2|NUP107|CENPK|PCNT|SMC4|CEP70|SMC3|TUBGCP4|TUBGCP5|CENPE|CEP72|SMC1A|CDK1|CEP41|CENPF|SGO2|TUBA1A|…	AD3_vs_AD0	CD8 T	NS	CD8	AD3_vs_AD0
REACTOME_MITOTIC_PROPHASE	0.681898	0.794162	0.0573667	0.356887	0.842695	82	RANBP2|PPP2R2D|RAB1A|RAB2A|NUP62|NUMA1|GORASP2|NUP58|ARPP19|ENSA|PPP2R1B|POM121|VRK2|NUP210|CTDNEP1|PPP2R1A|MAPK1|NEK6|LMNA|NUP42|NUP107|SMC4|POM121C|NUP54|CDK1|NUP93	AD3_vs_AD0	CD8 T	NS	CD8	AD3_vs_AD0
REACTOME_MITOTIC_SPINDLE_CHECKPOINT	0.678049	0.793219	0.0736213	-0.336004	-0.891856	109	CDC16|DYNC1H1|KIF2A|NUP160|CDC27|PPP2R5A|SEH1L|DYNC1LI2|PPP2CB|DYNLL2|NUP98|RANGAP1|NDE1|PPP2R5E|NUP37|CENPT|NSL1|NUP43|CKAP5|NDC80|ANAPC15|PPP2CA|DYNLL1|CENPP|CLIP1|CLASP2|CENPM|KNTC1	AD3_vs_AD0	CD8 T	NS	CD8	AD3_vs_AD0
REACTOME_MRNA_SPLICING	0.114192	0.745157	0.166934	0.526937	1.24334	211	TRA2B|WBP11|HNRNPK|SAP18|SRSF3|SRSF2|SRSF7|PCBP1|POLR2G|HNRNPU|RBMX|HNRNPA2B1|RNPS1|SNRPB2|SF3B1|NSRP1|PRPF4B|PCBP2|YBX1|HNRNPA1|SNRPF|PUF60|ZCRB1|BCAS2|SF3A2|SNIP1|PRPF8|HNRNPA3|SUGP1|UPF3B|SRSF6|RBM39|C9orf78|PHF5A|U2SURP|POLR2J|CRNKL1|SNRPE|POLR2B|LENG1|DHX9|RBM8A|DNAJC8|U2AF2|SYF2|RBM10|FUS|SF3A1|RBM42|PPP1R8|PDCD7|DDX46|PPIL4|SRSF8|MTREX|SNRNP27|GTF2F1|SRSF4|RBM17|SNRPN|SNRNP40|UBL5|HSPA8|ZM…	AD3_vs_AD0	CD8 T	NS	CD8	AD3_vs_AD0
REACTOME_MRNA_SPLICING_MINOR_PATHWAY	0.0644567	0.745157	0.24134	0.616944	1.38461	50	SRSF2|SRSF7|POLR2G|SF3B1|YBX1|SNRPF|ZCRB1|PRPF8|SRSF6|POLR2J|SNRPE|POLR2B|PDCD7|GTF2F1|SNRNP40|ZMAT5|DDX23|NCBP2|DDX42|POLR2A|POLR2L|SF3B3	AD3_vs_AD0	CD8 T	NS	CD8	AD3_vs_AD0
REACTOME_MUSCLE_CONTRACTION	0.3382	0.754084	0.113787	-0.361485	-0.970977	160	TLN1|SRI|KAT2B|CAMK2G|HIPK1|FXYD2|TMOD3|ATP2B4|KCNK6|STIM1|TTN|MYL12B|ATP2A2|TRPC1|CACNB1|VCL|SORBS3|KCNQ1|TPM1|TMOD1|ATP1B3|DMPK|TMOD2|ACTA2	AD3_vs_AD0	CD8 T	NS	CD8	AD3_vs_AD0
REACTOME_MYD88_INDEPENDENT_TLR4_CASCADE	0.105802	0.745157	0.17822	0.493545	1.1776	104	UBE2D3|OPTN|MAPK8|JUN|MAPKAPK2|RELA|IKBKG|VRK3|IRAK1|SKP1|UBA52|NFKBIB|PPP2R1B|MAPKAPK3|HMGB1|CREB1|IRF7|UBE2V1|NLRC5|TANK|UBB|NFKBIA|RIPK2|TNIP2|UBC|NFKB1|MAPK9|PPP2R5D|NKIRAS1|PPP2R1A|RIPK1|MAPK1|FOS|MAP3K8|MAP2K3|AGER|DUSP7|LY96|TP53|TAB3|S100B|N4BP1	AD3_vs_AD0	CD8 T	NS	CD8	AD3_vs_AD0
REACTOME_M_PHASE	0.522273	0.754084	0.0636424	0.336908	0.761905	347	RANBP2|TUBB4B|PPP2R2D|PSMA1|PSMD1|RAD21|RAB1A|RAB2A|NUP62|NUMA1|ITGB3BP|GORASP2|MZT2B|NUP58|ARPP19|ENSA|DCTN2|PSMD4|ACTR1A|SKA2|KPNB1|ANAPC16|MAD1L1|ODF2|TUBA1B|ANAPC7|DYNC1I2|PTTG1|NUDC|UBA52|B9D2|PSMC4|PSMB6|PPP1CC|SIRT2|HSP90AA1|PSMA3|PPP2R1B|DYNC1LI1|POM121|PSMD14|CSNK2B|HAUS3|CEP131|PPP2R5C|SEM1|PCM1|EML4|CHMP4A|UBB|TUBG2|CENPC|CENPQ|VRK2|NUP210|TUBA1C|UBC|CDC26|CENPU|SFI1|LBR|NIPBL|CSNK1D|C…	AD3_vs_AD0	CD8 T	NS	CD8	AD3_vs_AD0
REACTOME_NCAM_SIGNALING_FOR_NEURITE_OUT_GROWTH	0.179211	0.745157	0.137251	0.500339	1.14759	54	FYN|SPTAN1|NRAS|PRNP|SPTBN1|CREB1|MAPK1|KRAS|PTPRA	AD3_vs_AD0	CD8 T	NS	CD8	AD3_vs_AD0
REACTOME_NEDDYLATION	0.653846	0.786535	0.0550211	0.331039	0.780636	233	UBE2D3|PSMA1|COMMD7|PSMD1|DCUN1D5|SQSTM1|DCAF11|PSMD4|COMMD2|NFE2L2|COPS5|SKP1|WSB1|UCHL3|FBXL15|UBA52|PSMC4|NAE1|PSMB6|KCTD6|DDA1|PSMA3|ELOB|GPS1|COMMD3|FBXO6|FEM1C|RBX1|PSMD14|COPS8|SEM1|NUB1|RBBP7|UBB|HIF1A|COMMD9|BRCA1|COPS2|UBC|FBXL14|KLHL20|FBXO7|ASB3|WDTC1|PSMB7|FBXO21|ASB7|FBXW8|PSMA6|COPS7A|ASB8|FBXO31|ASB6|PSMC1|FBXL8|COMMD4|UBE2F|FEM1A|CDKN1A|WSB2|ZBTB16|VCP|WDR5|FBXW7|CUL3|SOCS3|FBXW4…	AD3_vs_AD0	CD8 T	NS	CD8	AD3_vs_AD0
REACTOME_NEGATIVE_REGULATION_OF_NOTCH4_SIGNALING	0.578231	0.777762	0.0780892	-0.378655	-0.917171	53	PSMB10|PSMB1|PSMA2|PSMD7|PSMB2|PSMD3|PSMB8|PSMF1|PSMA5|PSMB4|PSMD8|PSMB3|PSMC5|PSMB5|PSMD6|CUL1|PSMC6|PSMC3|PSMD11|PSME2|PSMD2	AD3_vs_AD0	CD8 T	NS	CD8	AD3_vs_AD0
REACTOME_NEGATIVE_REGULATION_OF_THE_PI3K_AKT_NETWORK	0.642373	0.783982	0.0584693	0.355566	0.851785	102	RAC1|FYN|PIK3R1|RHOG|RAC2|IRAK1|MYD88|PHLPP1|VAV1|PPP2R1B|PPP2R5C|ESR2|PIK3CA|FGFR2|PPP2R5D|PPP2R1A|PIK3R3|MAPK1|TRAT1|FLT3LG|STRN|AKT2|IER3|NRG2	AD3_vs_AD0	CD8 T	NS	CD8	AD3_vs_AD0
REACTOME_NERVOUS_SYSTEM_DEVELOPMENT	0.201192	0.745157	0.115734	0.433005	0.94173	446	PABPC1|RAC1|CAP1|EZR|AGAP2|TUBB4B|CDC42|ARPC2|RNPS1|ACTR3|CFL1|HSP90AB1|MSN|PSMA1|FYN|PSMD1|ACTB|PITPNA|SPTAN1|VASP|ARPC4|PIK3R1|NRAS|GSPT1|RHOA|PRNP|PSMD4|UPF3B|ARPC3|NCSTN|PRKACB|DLG3|ACTG1|TUBA1B|MYH9|APH1A|ARPC1A|RBM8A|UBA52|PSMC4|PSMB6|LDB1|SPTBN1|HSP90AA1|ETF1|ARPC1B|PSMA3|ITGB1|ELOB|EPHA4|DAG1|RBX1|PSMD14|CSNK2B|UPF3A|PDLIM7|CREB1|SEM1|CLTB|DOK2|WASL|UBB|MAP2K2|CXCR4|AP2B1|PIK3CA|ROCK1|TUB…	AD3_vs_AD0	CD8 T	NS	CD8	AD3_vs_AD0
REACTOME_NEURONAL_SYSTEM	1	1	0.0344919	0.270724	0.608629	330	RAC1|TUBB4B|DBNL|NRAS|PRKACB|DLG3|TUBA1B|NAAA|PRKAR1B|CREB1|SLC38A1|HOMER1|CALM1|DLGAP4|GNG10|AP2B1|ARHGEF9|TUBA1C|HSPA8|RASGRF2|GNAI2|AP2S1|GNGT2|AP2M1|AP2A1|PRKAR2B|MAPK1|KCNG2|KRAS|CHRNE|GNB1|NRXN1|ADCY9|KCNMB3|GIT1|PRKAB2|TUBA1A|TUBB2A|DLG1|GABRR1|LIN7C|PRKACA|ADCY3|EPB41L5|KCNN4|COMT|PRKAB1|TUBB4A|PRKAG1|GLS2|CACNA2D2|KCNA3|PPFIA1	AD3_vs_AD0	CD8 T	NS	CD8	AD3_vs_AD0
REACTOME_NEUROTRANSMITTER_RECEPTORS_AND_POSTSYNAPTIC_SIGNAL_TRANSMISSION	0.473862	0.754084	0.0730744	0.365373	0.867473	163	RAC1|TUBB4B|NRAS|PRKACB|DLG3|TUBA1B|PRKAR1B|CREB1|CALM1|GNG10|AP2B1|ARHGEF9|TUBA1C|RASGRF2|GNAI2|AP2S1|GNGT2|AP2M1|AP2A1|PRKAR2B|MAPK1|KRAS|CHRNE|GNB1|ADCY9|GIT1|PRKAB2|TUBA1A|TUBB2A|DLG1|GABRR1|LIN7C|PRKACA	AD3_vs_AD0	CD8 T	NS	CD8	AD3_vs_AD0
REACTOME_NEUTROPHIL_DEGRANULATION	0.192825	0.745157	0.118815	0.995379	2.16043	433	FABP5|RAP1B	AD3_vs_AD0	CD8 T	NS	CD8	AD3_vs_AD0
REACTOME_NON_INTEGRIN_MEMBRANE_ECM_INTERACTIONS	0.279197	0.754084	0.107554	0.469393	1.06287	52	TGFB1|ITGB1|DAG1|TRAPPC4|ITGA2|NRXN1|ACTN1	AD3_vs_AD0	CD8 T	NS	CD8	AD3_vs_AD0
REACTOME_NRAGE_SIGNALS_DEATH_THROUGH_JNK	0.604278	0.779512	0.0637845	0.379641	0.875156	57	RAC1|MAPK8|FGD3|VAV1|BCL2L11|ARHGEF9|RASGRF2	AD3_vs_AD0	CD8 T	NS	CD8	AD3_vs_AD0
REACTOME_NUCLEAR_ENVELOPE_BREAKDOWN	0.390023	0.754084	0.100279	-0.419857	-1.01697	53	NUP160|NUP50|RAE1|TPR|SEH1L|VRK1|NUP155|NUP98|NUP205|LEMD3|LPIN2|NUP37|NUP43|CNEP1R1|PRKCA|LPIN1|NUP188|LEMD2|NEK9|NUP153	AD3_vs_AD0	CD8 T	NS	CD8	AD3_vs_AD0
REACTOME_NUCLEAR_ENVELOPE_NE_REASSEMBLY	0.448747	0.754084	0.0922597	-0.385738	-0.988991	72	NUP160|IST1|SEH1L|VRK1|CHMP2B|NUP155|ANKLE2|NUP98|NUP205|LEMD3|RANGAP1|PPP2R2A|RCC1|NUP37|NUP43|CC2D1B|TUBA4A|TNPO1|SPAST|RAN|CHMP3|PPP2CA|NUP188|CHMP6|LEMD2	AD3_vs_AD0	CD8 T	NS	CD8	AD3_vs_AD0
REACTOME_NUCLEAR_EVENTS_KINASE_AND_TRANSCRIPTION_FACTOR_ACTIVATION	0.141577	0.745157	0.156312	0.51413	1.17874	55	ID2|MAPKAPK2|VRK3|JUNB|JUND|PPP2R1B|CREB1|TCF12|FOSB|SGK1|NAB1|PPP2R5D|PPP2R1A|MAPK1|FOS|FOSL1|DUSP7|LYL1|ELK1|EGR2|CDK5R1|DUSP3|CDK5|EGR3	AD3_vs_AD0	CD8 T	NS	CD8	AD3_vs_AD0
REACTOME_NUCLEAR_EVENTS_MEDIATED_BY_NFE2L2	0.640138	0.783759	0.0596037	0.359532	0.854077	92	RELA|PSMA1|PSMD1|SQSTM1|PSMD4|CREBBP|NFE2L2|SKP1|UBA52|PSMC4|PSMB6|PSMA3|RBX1|PSMD14|SEM1|UBB|ABCF2|TKT|UBC|NFKB1|CDKN2A	AD3_vs_AD0	CD8 T	NS	CD8	AD3_vs_AD0
REACTOME_NUCLEOTIDE_BINDING_DOMAIN_LEUCINE_RICH_REPEAT_CONTAINING_RECEPTOR_NLR_SIGNALING_PATHWAYS	0.105735	0.745157	0.183024	0.545605	1.2509	55	TXNIP|TNFAIP3|RELA|HSP90AB1|IKBKG|IRAK1|MAPK13|UBA52|CYLD|UBE2V1|UBB|RIPK2|NLRP1|UBC|NFKB1|PSTPIP1|TAB3|BCL2L1|CASP9|AIM2|NOD2|MAP2K6|TAB1|AAMP|NFKB2|P2RX7	AD3_vs_AD0	CD8 T	NS	CD8	AD3_vs_AD0
REACTOME_NUCLEOTIDE_EXCISION_REPAIR	0.165247	0.745157	0.1396	0.459989	1.09933	107	TCEA1|POLR2G|ERCC1|ACTB|RFC1|CCNH|COPS5|POLR2J|POLE4|POLR2B|UBA52|MNAT1|GPS1|RBX1|COPS8|UBE2V2|GTF2H5|ERCC5|INO80B|POLD1|RAD23A|RUVBL1|UBB|ERCC6|COPS2|UBC|POLE3|POLR2A|POLR2L|SUMO2|UVSSA|RPA1|SUMO1|ERCC2|COPS7A|MCRS1|CETN2	AD3_vs_AD0	CD8 T	NS	CD8	AD3_vs_AD0
REACTOME_ONCOGENIC_MAPK_SIGNALING	0.128857	0.745157	0.165657	0.500765	1.17482	76	RAP1B|FXR1|ZC3HAV1|ARRB2|IQGAP1|ACTB|NRAS|SHOC2|ACTG1|DUSP10|PPP1CC|BCL2L11|NF1|MAP3K11|DUSP16|AGTRAP|CALM1|MAP2K2|PEBP1|FAM114A2|ARAF|MAPK1|KSR1|KRAS|AGGF1|SPRED1|DUSP7|LMNA	AD3_vs_AD0	CD8 T	NS	CD8	AD3_vs_AD0
REACTOME_OPIOID_SIGNALLING	0.335632	0.754084	0.110565	-0.396418	-1.02911	81	ADCY7|PPP3CA|CAMK2G|GNG2|PPP2CB|GNAQ|GNB5|PLCB1|GRK2|PPP3R1|PRKX|PRKAR2A|PDE4A|PPP3CC|PRKCA|PPP2CA|KPNA2|GNB2|CAMKK2|POMC|PPP3CB|CAMKK1	AD3_vs_AD0	CD8 T	NS	CD8	AD3_vs_AD0
REACTOME_ORC1_REMOVAL_FROM_CHROMATIN	0.612903	0.783759	0.0758887	-0.357851	-0.908758	68	PSMB10|PSMB1|PSMA2|PSMD7|PSMB2|PSMD3|PSMB8|PSMF1|PSMA5|PSMB4|PSMD8|PSMB3|PSMC5|PSMB5|PSMD6|CUL1|PSMC6|PSMC3|PSMD11|ORC5|PSME2|PSMD2	AD3_vs_AD0	CD8 T	NS	CD8	AD3_vs_AD0
REACTOME_ORGANELLE_BIOGENESIS_AND_MAINTENANCE	0.688995	0.797564	0.0523759	0.324954	0.748034	272	TUBB4B|ATP5F1B|ATP5PD|ARF4|EXOC8|SSBP1|DCTN2|ACTR1A|ATP5F1E|EXOC3|CREBBP|ODF2|TUBA1B|ASAP1|GLUD1|DYNC1I2|B9D2|HSP90AA1|ATP5PF|HAUS3|IFT27|LZTFL1|TBL1X|ATP5MC1|CEP131|CREB1|PCM1|TCTN3|IDH2|IMMT|CALM1|CYCS|TWNK|NCOA1|SOD2|HELZ2|RAB8A|BBS7|IFT74|TUBA1C|MT-ATP6|WDR35|SFI1|CSNK1D|GABPA|ATP5MF|DCTN3|CEP78|FBF1|TGS1|TRAF3IP1|PRKAR2B|PPP2R1A|DYNLRB1|IFT22|POLRMT|ATP5ME|HDAC3|HAUS1|MICOS10|SIRT5|TFAM|DNAJ…	AD3_vs_AD0	CD8 T	NS	CD8	AD3_vs_AD0
REACTOME_OXIDATIVE_STRESS_INDUCED_SENESCENCE	0.576182	0.777762	0.0652353	0.382649	0.887103	62	MAPK8|RING1|JUN|MAPKAPK2|MAPKAPK5|PHC2|KDM6B|UBA52|MAPKAPK3|RBBP7|UBB|TNIK|SCMH1|UBC|CDKN2A|MAPK9|MAPK1|FOS|MAP2K3|MOV10|TP53|MDM4|CBX6|CDK6	AD3_vs_AD0	CD8 T	NS	CD8	AD3_vs_AD0
REACTOME_O_LINKED_GLYCOSYLATION	0.522459	0.754084	0.0857844	-0.358068	-0.944979	96	GALNT2|GALNT10|POFUT2|POMT1|GALNT11|ST3GAL1|C1GALT1C1|B4GALT5	AD3_vs_AD0	CD8 T	NS	CD8	AD3_vs_AD0
REACTOME_O_LINKED_GLYCOSYLATION_OF_MUCINS	0.144144	0.745157	0.175204	-0.485341	-1.19084	55	GALNT2|GALNT10|GALNT11|ST3GAL1|C1GALT1C1|B4GALT5	AD3_vs_AD0	CD8 T	NS	CD8	AD3_vs_AD0
REACTOME_P75_NTR_RECEPTOR_MEDIATED_SIGNALLING	0.0639033	0.745157	0.234393	0.56283	1.34159	94	RAC1|MAPK8|RELA|SQSTM1|FGD3|ITGB3BP|RHOA|NCSTN|IRAK1|ARHGDIA|APH1A|MYD88|UBA52|VAV1|BCL2L11|HDAC1|PRKCI|UBB|NFKBIA|RIPK2|RTN4|ARHGEF9|UBC|NFKB1|RASGRF2|APH1B	AD3_vs_AD0	CD8 T	NS	CD8	AD3_vs_AD0
REACTOME_PARASITE_INFECTION	0.297101	0.754084	0.103197	0.43779	1.02847	77	RAC1|CDC42|ARPC2|ACTR3|CD3G|FYN|ACTB|ARPC4|ARPC3|ACTG1|MYH9|ARPC1A|VAV1|ARPC1B|WASL|NCKAP1L|ABI2|FGR|WIPF2|MAPK1	AD3_vs_AD0	CD8 T	NS	CD8	AD3_vs_AD0
REACTOME_PCP_CE_PATHWAY	0.534965	0.754084	0.0687943	0.378742	0.894916	89	RAC1|ARRB2|PSMA1|PSMD1|RHOA|PSMD4|RAC2|UBA52|PSMC4|PSMB6|PSMA3|PSMD14|SEM1|CLTB|UBB|AP2B1|UBC|DVL2|SCRIB|AP2S1|AP2M1|PSMB7|AP2A1|PSMA6|DVL3|PSMC1	AD3_vs_AD0	CD8 T	NS	CD8	AD3_vs_AD0
REACTOME_PEPTIDE_HORMONE_METABOLISM	0.397213	0.754084	0.0840746	0.423227	0.987302	64	CTSD|GZMH|CTSZ|EXOC8|EXOC3|KIF5B|GNB1|KIF5C|ERO1B|SEC11C|CES1|IGF1|EXOC1|SPCS3|SPCS2|EXOC5	AD3_vs_AD0	CD8 T	NS	CD8	AD3_vs_AD0
REACTOME_PEPTIDE_LIGAND_BINDING_RECEPTORS	0.488055	0.754084	0.0721798	0.377578	0.902896	117	CCL5|PSAP|F2R|CCL3|CXCR4|CCR4	AD3_vs_AD0	CD8 T	NS	CD8	AD3_vs_AD0
REACTOME_PEROXISOMAL_PROTEIN_IMPORT	0.708481	0.801969	0.0558265	0.362361	0.837023	58	UBE2D3|SCP2|UBA52|ECI2|PEX1|MPV17|ZFAND6|UBB|UBC|ACAA1|USP9X|PAOX|CROT|ACOT8|PHYH|NUDT7|PEX5|CAT|TYSND1|NUDT19|DHRS4|HMGCL|PEX6	AD3_vs_AD0	CD8 T	NS	CD8	AD3_vs_AD0
REACTOME_PHASE_II_CONJUGATION_OF_COMPOUNDS	0.679012	0.793219	0.0577309	0.360411	0.846229	70	MGST3|UGP2|GSS|MAT2B|AHCY|ABHD10|SLC35B2|BPNT1|GSTM4|SLC35B3|TPMT|ABHD14B|NAT1|CHAC1|GSTM1|GGT7|GGCT	AD3_vs_AD0	CD8 T	NS	CD8	AD3_vs_AD0
REACTOME_PHASE_I_FUNCTIONALIZATION_OF_COMPOUNDS	0.756614	0.821098	0.0526973	0.349046	0.819546	70	HSP90AB1|POR|AHR|NCOA1|CYP2U1|PAOX|FDX2|RXRA|TBXAS1|CYP2F1|CBR3|CYP51A1|CES1	AD3_vs_AD0	CD8 T	NS	CD8	AD3_vs_AD0
REACTOME_PHOSPHOLIPID_METABOLISM	0.14	0.745157	0.188204	-0.398729	-1.05491	193	TNFAIP8|PI4KB|LPCAT1|PLEKHA1|INPP4A|PIK3CB|PLAAT3|RAB4A|PI4KA|PIK3CD|ABHD3|PIKFYVE|PITPNB|MTMR12|LPGAT1|PLEKHA2|MTMR9|AGPAT4|RAB14|SBF2|LCLAT1|PIP5K1A|PTEN|LPIN2|GDE1|PLEKHA8|PIP5K1C|DGAT1|PLA2G15|STARD10|GPAT4|GPAM|PLA2G4B|GDPD5|MTM1|PIP4P1|PNPLA6|LPCAT4|PEMT|PIK3R2|LPIN1|OSBPL10|AGPAT5|ARF3|PNPLA2|CDIPT|TNFAIP8L1|PCYT1A|PLB1|HADHB|PLD2|MTMR2|PIP5K1B|SYNJ1|PITPNM2|INPP5E	AD3_vs_AD0	CD8 T	NS	CD8	AD3_vs_AD0
REACTOME_PI3K_AKT_SIGNALING_IN_CANCER	0.43696	0.754084	0.0785029	0.395818	0.942017	95	RAC1|FYN|CDKN1B|PIK3R1|RHOG|FOXO1|RAC2|VAV1|CREB1|ESR2|FOXO3|PIK3CA|RICTOR|FGFR2|GSK3A|MTOR|PIK3R3|TRAT1|FLT3LG|CDKN1A|STRN|AKT2|NRG2|IRS2|CASP9	AD3_vs_AD0	CD8 T	NS	CD8	AD3_vs_AD0
REACTOME_PI_METABOLISM	0.0358468	0.745157	0.321776	-0.559218	-1.4574	83	TNFAIP8|PI4KB|PLEKHA1|INPP4A|PIK3CB|RAB4A|PI4KA|PIK3CD|PIKFYVE|PITPNB|MTMR12|PLEKHA2|MTMR9|RAB14|SBF2|PIP5K1A|PTEN|GDE1|PLEKHA8|PIP5K1C|GDPD5|MTM1|PIP4P1|PNPLA6|PIK3R2	AD3_vs_AD0	CD8 T	NS	CD8	AD3_vs_AD0
REACTOME_PKR_MEDIATED_SIGNALING	0.134991	0.745157	0.159647	0.503559	1.18178	72	EIF2S2|TUBB4B|IKBKG|ILF3|DNAJC3|HERC5|TUBA1B|DHX9|PPP2R1B|ILF2|EIF2AK2|PRKRA|NPM1|TUBA1C|HSPA8|SUMO1|PPP2R1A|TP53|PTPN2|CDK1|STAT1|ADAR|TUBA1A|TUBB2A|ISG15|MAP2K6|FAAP24	AD3_vs_AD0	CD8 T	NS	CD8	AD3_vs_AD0
REACTOME_PLASMA_LIPOPROTEIN_ASSEMBLY_REMODELING_AND_CLEARANCE	0.133094	0.745157	0.161979	0.511069	1.1763	61	MYLIP|LDLR|PRKACB|LMF2|UBA52|CUBN|LSR|UBB|AP2B1|UBC|A2M|AP2S1|AP2M1|AP2A1|LIPA|LDLRAP1|FURIN	AD3_vs_AD0	CD8 T	NS	CD8	AD3_vs_AD0
REACTOME_PLATELET_ACTIVATION_SIGNALING_AND_AGGREGATION	0.125203	0.745157	0.158514	0.474872	1.11688	226	RAP1B|TMSB4X|ANXA5|TGFB1|RAC1|CAP1|ARRB2|CDC42|CFL1|YWHAZ|FYN|STXBP2|PECAM1|FLNA|WDR1|PIK3R1|CTSW|SRGN|RHOA|RHOG|PTPN1|PSAP|RAC2|F2R|A1BG|TIMP1|APLP2|VAV1|ITPR3|PRKCZ|CALU|GNA12|CHID1|TEX264|CALM1|FERMT3|GNG10|PIK3CA|HSPA5|LCP2|ABHD12|SHC1|ACTN4|A2M|GNAI2|GNGT2|PIK3R3|GTPBP2|MAPK1|PRKCQ	AD3_vs_AD0	CD8 T	NS	CD8	AD3_vs_AD0
REACTOME_PLATELET_HOMEOSTASIS	0.512472	0.754084	0.0845557	-0.372245	-0.958204	75	SRI|PTPN11|PPP2R5A|PTPN6|GNG2|PPP2CB|GNB5|ATP2B4|STIM1|PPP2R5E|ATP2A2|PPP2CA|MAPK14|PAFAH2|GNB2	AD3_vs_AD0	CD8 T	NS	CD8	AD3_vs_AD0
REACTOME_POST_TRANSLATIONAL_MODIFICATION_SYNTHESIS_OF_GPI_ANCHORED_PROTEINS	0.55615	0.764206	0.0678338	0.384451	0.905141	75	CD52|LY6E|PIGS|DPM2|PIGT|PIGQ|GPAA1|PIGG|PGAP1|PIGO|PLET1|PIGH|PIGL	AD3_vs_AD0	CD8 T	NS	CD8	AD3_vs_AD0
REACTOME_POTASSIUM_CHANNELS	0.312925	0.754084	0.114267	-0.405576	-1.044	75	GNG2|KCNQ5|GNB5|KCNK6|KCNQ1|KCNC4|GNB2	AD3_vs_AD0	CD8 T	NS	CD8	AD3_vs_AD0
REACTOME_POTENTIAL_THERAPEUTICS_FOR_SARS	0.239796	0.745157	0.112843	0.430681	1.02897	114	SAP18|HSP90AB1|PDCD1|IFNAR1|ATP1A1|JAK1|NFE2L2|FKBP1A|BRD4|CRBN|ARID4B|VAV1|HSP90AA1|HDAC1|ITGB1|RBX1|SAP30|NR3C1|RBBP7|AP2B1|ROCK1|AP2S1|AP2M1|AP2A1|RIPK1|SUDS3|SIGMAR1|FURIN	AD3_vs_AD0	CD8 T	NS	CD8	AD3_vs_AD0
REACTOME_PROCESSING_OF_CAPPED_INTRON_CONTAINING_PRE_MRNA	0.139021	0.745157	0.147331	0.483495	1.11659	279	RANBP2|TRA2B|WBP11|HNRNPK|SAP18|SRSF3|SRSF2|SRSF7|PCBP1|THOC2|POLR2G|HNRNPU|RBMX|HNRNPA2B1|RNPS1|SNRPB2|SF3B1|NSRP1|PRPF4B|PCBP2|YBX1|HNRNPA1|NUP62|SNRPF|PUF60|ZCRB1|BCAS2|SF3A2|SNIP1|NUP58|PRPF8|HNRNPA3|SUGP1|UPF3B|SRSF6|RBM39|C9orf78|CPSF2|PHF5A|U2SURP|POLR2J|CRNKL1|SNRPE|POLR2B|LENG1|DHX9|RBM8A|DNAJC8|U2AF2|SYF2|RBM10|FYTTD1|FUS|SF3A1|RBM42|PPP1R8|PDCD7|DDX46|PPIL4|POM121|SRSF8|ZC3H11A|MTREX|S…	AD3_vs_AD0	CD8 T	NS	CD8	AD3_vs_AD0
REACTOME_PROCESSING_OF_DNA_DOUBLE_STRAND_BREAK_ENDS	0.508969	0.754084	0.0843144	-0.376906	-0.949807	61	RNF4|BABAM1|ATM|ATR|RFC5|ATRIP|RPA2|NBN|RNF168|UIMC1|SIRT6|TOP3A|KAT5|RFC4|PIAS4|MRE11|MDC1|ABRAXAS1|BRIP1|WRN|RFC2|RMI1|BRCC3	AD3_vs_AD0	CD8 T	NS	CD8	AD3_vs_AD0
REACTOME_PROGRAMMED_CELL_DEATH	0.47619	0.754084	0.0714786	0.357434	0.844777	197	PMAIP1|MAPK8|HMGB2|CDC37|PSMA1|YWHAZ|PSMD1|SPTAN1|TP53BP2|DBNL|PELI1|SATB1|CFLAR|PSMD4|VIM|ADD1|KPNB1|UBE2L3|UBA52|PSMC4|YWHAQ|STK24|PSMB6|HSP90AA1|PSMA3|BCL2L11|PSMD14|HMGB1|SEM1|ARHGAP10|CYCS|CHMP4A|UBB|OPA1|BAX|ROCK1|UBC|CDKN2A|DAPK3|CHMP7|PSMB7|STUB1|FASLG|PAK2|RIPK1|MAPK1|PSMA6|PRKCQ|PSMC1|LMNA|IRF1|LY96|BAK1|CHMP4B|TP53|AKT2|BCAP31|BCL2L1|TNFSF10|GZMB|APC	AD3_vs_AD0	CD8 T	NS	CD8	AD3_vs_AD0
REACTOME_PROTEIN_FOLDING	0.202353	0.745157	0.149208	-0.421765	-1.10633	88	TCP1|DCAF7|TBCD|PDCL|CCT7|TBCB|GNG2|LONP2|ARFGEF2|FBXL3|USP11|GNAQ|CCT2|GNB5|CCT4|PFDN4|STAT3|CCT3|FBXO4|VBP1|TUBA4A	AD3_vs_AD0	CD8 T	NS	CD8	AD3_vs_AD0
REACTOME_PROTEIN_LOCALIZATION	0.239933	0.745157	0.111918	0.415948	0.991629	158	UBE2D3|ATP5F1B|CHCHD7|SCP2|HSPD1|TOMM7|VDAC1|PRNP|SEC61G|SLC25A6|GRPEL1|PEX16|CHCHD5|TIMM23|TIMM44|UBA52|ECI2|CHCHD2|TOMM70|GET3|ATP5MC1|PEX1|MPV17|TIMM17B|PEX3|ZFAND6|UBB|SGTA|TIMM22|TIMM9|GET4|TIMM17A|TOMM40|UBC|BAG6|UBL4A|GFER|ACAA1|USP9X|PAOX|CYC1|CAMLG|COX19|UBE2J2|CROT|ACOT8|GET1	AD3_vs_AD0	CD8 T	NS	CD8	AD3_vs_AD0
REACTOME_PROTEIN_PROTEIN_INTERACTIONS_AT_SYNAPSES	0.451247	0.754084	0.0916795	-0.382432	-0.984427	75	EPB41|APBA2|FLOT2|SHARPIN|STX1A|LIN7B|CASK|LRFN1|PPFIBP2|FLOT1|SIPA1L1|NLGN2|DLGAP3	AD3_vs_AD0	CD8 T	NS	CD8	AD3_vs_AD0
REACTOME_PROTEIN_UBIQUITINATION	0.406305	0.754084	0.0831291	0.425626	0.986737	62	UBE2D3|RTF1|CDC73|UBE2Z|UBE2L3|UBA1|UCHL3|UBA52|PAF1|USP5|UBE2H|UBE2V2|UBB|UBC|UBE2B|USP9X|TMEM129|RRAGA|HLA-A|SELENOS|UBE2J2	AD3_vs_AD0	CD8 T	NS	CD8	AD3_vs_AD0
REACTOME_PTEN_REGULATION	0.349169	0.754084	0.110122	-0.37045	-0.985589	136	PSMB10|LAMTOR5|AGO2|PSMB1|PSMA2|TNRC6B|PSMD7|AGO3|PSMB2|PSMD3|WWP2|PSMB8|USP7|PSMF1|PSMA5|RNF2|GATAD2A|PSMB4|PSMD8|AKT3|PTEN|PSMB3|GATAD2B|PSMC5|PSMB5|PSMD6|HDAC5|MLST8|PML|RCOR1|PHC3|PSMC6|ATF2|TNRC6C|MAF1|PSMC3|TNRC6A|RRAGD|PSMD11|REST|LAMTOR4|LAMTOR2|MTA3|PSME2|PSMD2|RPTOR|PSMD9|EED|BMI1|XIAP|CBX4|AGO4|PSMD10|AGO1	AD3_vs_AD0	CD8 T	NS	CD8	AD3_vs_AD0
REACTOME_RAB_GEFS_EXCHANGE_GTP_FOR_GDP_ON_RABS	0.306977	0.754084	0.11725	-0.394061	-1.0365	89	RAB18|RAB10|RAB7A|RAB12|TRAPPC10|TRAPPC12|TRAPPC9|RAB14|SBF2|AKT3|TRAPPC1|DENND1B|GAPVD1|TRAPPC2|RIN3|ULK1|DENND4C|RAB27B|TRAPPC11|DENND4A|CHML|DENND5A|MON1A	AD3_vs_AD0	CD8 T	NS	CD8	AD3_vs_AD0
REACTOME_RAB_GERANYLGERANYLATION	0.445727	0.754084	0.0934449	-0.39007	-0.980438	65	RAB18|RAB10|RAB7A|RAB12|RAB37|RAB4A|RAB2B|RAB24|RAB14|RAB22A|RAB27B|CHML|RAB33A|RAB3D|RAB33B|RAB30|RAB20	AD3_vs_AD0	CD8 T	NS	CD8	AD3_vs_AD0
REACTOME_RAB_REGULATION_OF_TRAFFICKING	0.628571	0.783759	0.0762797	-0.338448	-0.897293	120	RAB18|RAB10|RAB7A|RAB12|GABARAP|GGA1|RAB4A|TRAPPC10|TRAPPC12|RABEP1|TRAPPC9|SYTL1|RAB14|SBF2|TBC1D20|AKT3|TRAPPC1|DENND1B|RABGAP1|TBC1D10B|GAPVD1|TRAPPC2|RIN3|TBC1D13|TBC1D15|ULK1|DENND4C|RAB27B|TRAPPC11|DENND4A|CHML|RAB33A|DENND5A|MON1A|TBC1D2	AD3_vs_AD0	CD8 T	NS	CD8	AD3_vs_AD0
REACTOME_RAC1_GTPASE_CYCLE	0.103797	0.745157	0.222056	-0.424036	-1.12778	181	WIPF1|ARHGAP4|CYBA|WAS|FAM13B|WASF2|ARHGAP25|RAB7A|SOS2|MYO9B|BRK1|DEF6|ARHGAP12|ARHGAP17|ABR|NCF1|DOCK2|SNAP23|BCR|IQGAP2|TAOK3|ERBIN|ARHGEF18|NCF4|DOCK8|LEMD3|NOXA1|PREX1|DOCK11|DOCK3|PKN2|ARHGAP35|ARHGAP5|TFRC|DOCK7|RALBP1|ESYT1|ARAP1|YKT6|ABL2|ARAP2|DOCK9|ARHGAP21|NCKAP1|BAIAP2|PAK4|PIK3R2|SRGAP3|GNA13|CYFIP1|FMNL1|ARHGEF19|PARD6A|ARHGAP26|ARHGEF7|VAV3|PLD2|DOCK10|FARP2|VAV2|PKN1|ARHGEF6|SLC1…	AD3_vs_AD0	CD8 T	NS	CD8	AD3_vs_AD0
REACTOME_RAC2_GTPASE_CYCLE	0.253488	0.754084	0.130777	-0.410621	-1.07315	86	CYBA|WASF2|RAB7A|BRK1|DEF6|ARHGAP17|ABR|NCF1|DOCK2|BCR|TAOK3|ANKLE2|ERBIN|NCF4|LEMD3|PREX1|DOCK3|ARHGAP35|TFRC|ESYT1|ARHGAP21|NCKAP1|PAK4|PIK3R2	AD3_vs_AD0	CD8 T	NS	CD8	AD3_vs_AD0
REACTOME_RAC3_GTPASE_CYCLE	0.0885781	0.745157	0.231127	-0.468465	-1.23041	91	CYBA|WASF2|RAB7A|BRK1|ARHGAP17|ABR|NCF1|SNAP23|BCR|TAOK3|ERBIN|NCF4|LEMD3|NOXA1|PREX1|ARHGAP35|ARHGAP5|TFRC|ESYT1|YKT6|ABL2|ARAP2|ARHGAP21|NCKAP1|BAIAP2|PAK4|PIK3R2	AD3_vs_AD0	CD8 T	NS	CD8	AD3_vs_AD0
REACTOME_RECRUITMENT_OF_MITOTIC_CENTROSOME_PROTEINS_AND_COMPLEXES	0.742049	0.814549	0.053677	0.347237	0.819084	80	TUBB4B|MZT2B|DCTN2|ACTR1A|ODF2|DYNC1I2|HSP90AA1|HAUS3|CEP131|PCM1|TUBG2|SFI1|CSNK1D|DCTN3|CEP78|TUBGCP2|PRKAR2B|PPP2R1A|HAUS1|CETN2|PCNT|CEP70|TUBGCP4|TUBGCP5|CEP72|CDK1|CEP41|CDK11B|TUBA1A	AD3_vs_AD0	CD8 T	NS	CD8	AD3_vs_AD0
REACTOME_RECRUITMENT_OF_NUMA_TO_MITOTIC_CENTROSOMES	0.49308	0.754084	0.0723571	0.388054	0.9214	90	TUBB4B|NUMA1|MZT2B|DCTN2|ACTR1A|ODF2|TUBA1B|DYNC1I2|HSP90AA1|HAUS3|CEP131|PCM1|TUBG2|TUBA1C|SFI1|CSNK1D|DCTN3|CEP78|TUBGCP2|PRKAR2B|PPP2R1A|HAUS1|CETN2|PCNT|CEP70|TUBGCP4|TUBGCP5|CEP72|CDK1|CEP41	AD3_vs_AD0	CD8 T	NS	CD8	AD3_vs_AD0
REACTOME_REGULATED_NECROSIS	0.638146	0.783759	0.0611693	0.373076	0.860022	57	CDC37|PELI1|CFLAR|UBE2L3|UBA52|HSP90AA1|HMGB1|CYCS|CHMP4A|UBB|BAX|UBC|CHMP7|STUB1|FASLG|RIPK1|IRF1|BAK1|CHMP4B|TP53|TNFSF10|GZMB	AD3_vs_AD0	CD8 T	NS	CD8	AD3_vs_AD0
REACTOME_REGULATION_OF_CHOLESTEROL_BIOSYNTHESIS_BY_SREBP_SREBF	0.587814	0.779512	0.0653834	0.385423	0.883653	55	IDI1|DHCR7|PMVK|KPNB1|CREBBP|FDPS|SQLE|SCD|TBL1X|MVD|INSIG1|NCOA1|HELZ2|HMGCS1|TGS1|LSS|GGPS1|RXRA|FASN|SMARCD3|MBTPS1|PPARA|CYP51A1	AD3_vs_AD0	CD8 T	NS	CD8	AD3_vs_AD0
REACTOME_REGULATION_OF_ENDOGENOUS_RETROELEMENTS	0.811927	0.854424	0.0617054	-0.324305	-0.838726	80	MPHOSPH8|SMARCC2|ZNF224|ARID1A|EHMT1|ZNF680|BCL7B|SS18|GATAD2A|GATAD2B|ZNF317|SMARCB1|MORC2|ZNF816|ZNF425|ZNF136|MTA3|ZNF354A	AD3_vs_AD0	CD8 T	NS	CD8	AD3_vs_AD0
REACTOME_REGULATION_OF_EXPRESSION_OF_SLITS_AND_ROBOS	0.269841	0.754084	0.107554	0.442618	1.04263	81	PABPC1|RNPS1|PSMA1|PSMD1|GSPT1|PSMD4|UPF3B|RBM8A|UBA52|PSMC4|PSMB6|LDB1|ETF1|PSMA3|ELOB|DAG1|RBX1|PSMD14|UPF3A|SEM1|UBB|UBC|NCBP2|PSMB7|PSMA6|MAGOHB|PSMC1	AD3_vs_AD0	CD8 T	NS	CD8	AD3_vs_AD0
REACTOME_REGULATION_OF_HSF1_MEDIATED_HEAT_SHOCK_RESPONSE	0.765018	0.825528	0.0522693	0.344285	0.812119	80	RANBP2|DNAJC2|DNAJB6|MAPKAPK2|NUP62|NUP58|HSPH1|HSF1|POM121|UBB|HSPA5|NUP210|HSPA8|RPA1|BAG1|SIRT1|HSPA14|MAPK1|NUP42|NUP107|POM121C|NUP54|DNAJB1|NUP93	AD3_vs_AD0	CD8 T	NS	CD8	AD3_vs_AD0
REACTOME_REGULATION_OF_INSULIN_LIKE_GROWTH_FACTOR_IGF_TRANSPORT_AND_UPTAKE_BY_INSULIN_LIKE_GROWTH_FACTOR_BINDING_PROTEINS_IGFBPS	0.320069	0.754084	0.0959207	0.425943	1.01184	92	KTN1|GZMH|DNAJC3|SHISA5|TIMP1|APLP2|LGALS1|CALU|NUCB1	AD3_vs_AD0	CD8 T	NS	CD8	AD3_vs_AD0
REACTOME_REGULATION_OF_INSULIN_SECRETION	0.897345	0.91654	0.0450443	0.324247	0.757624	67	IQGAP1|PRKACB|PRKAR1B|ITPR3|GNAS|GNG10|GNAI2|GNGT2|PRKAR2B|KCNG2|GNB1	AD3_vs_AD0	CD8 T	NS	CD8	AD3_vs_AD0
REACTOME_REGULATION_OF_LIPID_METABOLISM_BY_PPARALPHA	0.230404	0.745157	0.1396	-0.403465	-1.07073	105	THRAP3|NRF1|SIN3B|MED11|MED23|CHD9|SREBF2|NCOR1|MED28|MED10|GPS2|TBL1XR1|NR1D1|MED8|ESRRA|CDK8|HMGCR|NCOA6|MED7|NCOA2|TXNRD1|ARNT|SIN3A|NR1H3|MED1|RXRB|MED21|ACOX1	AD3_vs_AD0	CD8 T	NS	CD8	AD3_vs_AD0
REACTOME_REGULATION_OF_MRNA_STABILITY_BY_PROTEINS_THAT_BIND_AU_RICH_ELEMENTS	0.448513	0.754084	0.0925529	-0.373363	-0.97629	85	PSMB10|XRN1|EXOSC8|EXOSC1|PSMB1|PSMA2|PSMD7|PSMB2|EXOSC7|PSMD3|PSMB8|PSMF1|EXOSC3|PSMA5|PSMB4|PARN|PSMD8|PSMB3|SET|PSMC5|PSMB5|PSMD6|DCP2|PSMC6|ELAVL1|PSMC3|PSMD11|TNPO1|PRKCA|PSME2|PSMD2|EXOSC6|MAPK14|YWHAB|PSMD9	AD3_vs_AD0	CD8 T	NS	CD8	AD3_vs_AD0
REACTOME_REGULATION_OF_PLK1_ACTIVITY_AT_G2_M_TRANSITION	0.488496	0.754084	0.0739901	0.393002	0.923354	85	OPTN|TUBB4B|DCTN2|ACTR1A|PPP1R12A|SKP1|ODF2|DYNC1I2|UBA52|HSP90AA1|HAUS3|CEP131|PCM1|UBB|RAB8A|UBC|SFI1|CSNK1D|DCTN3|CEP78|PRKAR2B|PPP2R1A|HAUS1|CETN2|PCNT|CEP70|CEP72|CDK1|CEP41	AD3_vs_AD0	CD8 T	NS	CD8	AD3_vs_AD0
REACTOME_REGULATION_OF_PTEN_GENE_TRANSCRIPTION	0.856502	0.884929	0.0580984	-0.32892	-0.824509	60	LAMTOR5|RNF2|GATAD2A|PTEN|GATAD2B|HDAC5|MLST8|RCOR1|PHC3|ATF2|MAF1|RRAGD|REST|LAMTOR4|LAMTOR2|MTA3|RPTOR|EED|BMI1|CBX4	AD3_vs_AD0	CD8 T	NS	CD8	AD3_vs_AD0
REACTOME_REGULATION_OF_PTEN_STABILITY_AND_ACTIVITY	0.727434	0.807615	0.0546808	0.35292	0.824623	67	MKRN1|TNKS2|PSMA1|PSMD1|PSMD4|UBA52|PSMC4|PSMB6|PSMA3|PSMD14|CSNK2B|SEM1|UBB|TRIM27|UBC|PSMB7|STUB1|CSNK2A1|PSMA6|PSMC1	AD3_vs_AD0	CD8 T	NS	CD8	AD3_vs_AD0
REACTOME_REGULATION_OF_RAS_BY_GAPS	0.633641	0.783759	0.0741759	-0.35631	-0.897809	66	PSMB10|PSMB1|PSMA2|PSMD7|PSMB2|PSMD3|PSMB8|PSMF1|PSMA5|PSMB4|PSMD8|PSMB3|PSMC5|PSMB5|PSMD6|PSMC6|PSMC3|PSMD11|PSME2|PSMD2|RASA1|PSMD9|RASAL3|KBTBD7|HRAS|PSMD10|RASAL2|RASA2	AD3_vs_AD0	CD8 T	NS	CD8	AD3_vs_AD0
REACTOME_REGULATION_OF_RUNX2_EXPRESSION_AND_ACTIVITY	0.434579	0.754084	0.0956031	-0.396197	-0.990569	64	PSMB10|PSMB1|PSMA2|PSMD7|PSMB2|PSMD3|PSMB8|PSMF1|PSMA5|GSK3B|PSMB4|PSMD8|PSMB3|ESRRA|PSMC5|PSMB5|PSMD6|CUL1|HIVEP3|PSMC6|PSMC3|PSMD11|PSME2|PSMD2	AD3_vs_AD0	CD8 T	NS	CD8	AD3_vs_AD0
REACTOME_REGULATION_OF_RUNX3_EXPRESSION_AND_ACTIVITY	0.506757	0.754084	0.0847985	-0.393021	-0.957247	54	PSMB10|PSMB1|PSMA2|PSMD7|PSMB2|MDM2|PSMD3|PSMB8|PSMF1|PSMA5|PSMB4|PSMD8|SMURF2|PSMB3|PSMC5|PSMB5|PSMD6|PSMC6|PSMC3|PSMD11|PSME2|PSMD2	AD3_vs_AD0	CD8 T	NS	CD8	AD3_vs_AD0
REACTOME_REGULATION_OF_TP53_ACTIVITY	0.712895	0.802165	0.0709609	-0.31978	-0.856023	156	KAT6A|ING5|TAF12|TAF1|ATM|MDM2|HIPK1|ATR|EHMT1|TAF3|PPP2CB|USP7|RFC5|RNF34|STK11|PRR5|ATRIP|GATAD2A|RPA2|NBN|TAF15|AKT3|JMY|GATAD2B|TAF9|DAXX|MLST8|NOC2L|PML|KMT5A|TOP3A|KAT5|TAF13|PIP4P1|PPP2CA|MAPK14|RFC4|TAF10|MRE11|TTC5|BRIP1|WRN|RFC2|BANP	AD3_vs_AD0	CD8 T	NS	CD8	AD3_vs_AD0
REACTOME_REGULATION_OF_TP53_ACTIVITY_THROUGH_PHOSPHORYLATION	0.827907	0.8641	0.0614364	-0.319395	-0.840105	89	TAF12|TAF1|ATM|MDM2|HIPK1|ATR|TAF3|RFC5|STK11|ATRIP|RPA2|NBN|TAF15|TAF9|NOC2L|TOP3A|KAT5|TAF13|MAPK14|RFC4|TAF10|MRE11|BRIP1|WRN|RFC2	AD3_vs_AD0	CD8 T	NS	CD8	AD3_vs_AD0
REACTOME_REPRODUCTION	0.733796	0.810145	0.0670513	-0.334637	-0.872111	83	B4GALT1|ATM|ATR|CDK4|RAD51C|STAG2|RPA2|TERF2IP|DIDO1|NBN|HSPA2|POT1|TOP3A|CD9|MLH3|IZUMO4|CBFA2T2|MRE11	AD3_vs_AD0	CD8 T	NS	CD8	AD3_vs_AD0
REACTOME_RESOLUTION_OF_SISTER_CHROMATID_COHESION	0.591065	0.779512	0.063079	0.359267	0.855894	120	RANBP2|TUBB4B|RAD21|ITGB3BP|SKA2|MAD1L1|TUBA1B|DYNC1I2|NUDC|B9D2|PPP1CC|PPP2R1B|DYNC1LI1|PPP2R5C|CENPC|CENPQ|TUBA1C|CENPU|ZW10|ZWILCH|PPP2R5D|PPP2R1A|HDAC8|MIS12|NUP107|CENPK|SMC3|CENPE|SMC1A|CDK1|CENPF|SGO2|TUBA1A|NDEL1|TUBB2A|NUP85	AD3_vs_AD0	CD8 T	NS	CD8	AD3_vs_AD0
REACTOME_RESPIRATORY_ELECTRON_TRANSPORT	0.173401	0.745157	0.135002	0.439484	1.04327	152	NDUFA5|NDUFAB1|NDUFA6|NDUFA1|NDUFA4|COX6C|MT-ND5|COX7C|COX16|TMEM126A|COX4I1|NDUFA3|GOT1|COX5A|NDUFAF2|DMAC2|SDHC|NDUFA7|ETFDH|MT-ND2|ISCU|LYRM2|NDUFB4|NDUFA9|MT-ND1|PYURF|NDUFB1|HCCS|MDH1|NDUFAF6|NDUFV1|UQCRB|OXA1L|NDUFA12|LETM1|UQCRQ|CMC1|CYCS|UQCRH|NDUFS6|UQCR11|MT-ND3|NDUFS5|COX11|SDHD|NFS1|COA1|HIGD1A|ACAD9|CYC1|NDUFS1|COX19|UQCRC1|LYRM7|COX18|COX7A2|MT-ND4	AD3_vs_AD0	CD8 T	NS	CD8	AD3_vs_AD0
REACTOME_RESPIRATORY_SYNCYTIAL_VIRUS_INFECTION_PATHWAY	0.157627	0.745157	0.142901	0.467897	1.12088	102	MED4|HSP90AB1|IFNAR1|NCL|JAK1|CREBBP|HERC5|MED25|UBA52|PPP1CC|HSP90AA1|ELOB|RBX1|CSNK2B|IFIH1|EIF2AK2|UBB|MED30|HSPA8|UBC|OAS2|CDK19|MED27|CSNK2A1|MED15|RAB5A|BECN1|FURIN|LY96	AD3_vs_AD0	CD8 T	NS	CD8	AD3_vs_AD0
REACTOME_RESPONSE_TO_ELEVATED_PLATELET_CYTOSOLIC_CA2	0.0752137	0.745157	0.213928	0.533635	1.27434	111	TMSB4X|ANXA5|TGFB1|CAP1|CFL1|STXBP2|PECAM1|FLNA|WDR1|CTSW|SRGN|PSAP|A1BG|TIMP1|APLP2|CALU|CHID1|TEX264|CALM1|FERMT3|HSPA5|ACTN4|A2M	AD3_vs_AD0	CD8 T	NS	CD8	AD3_vs_AD0
REACTOME_RHOA_GTPASE_CYCLE	0.662712	0.788648	0.057006	0.339021	0.805976	147	ARHGAP9|KTN1|IQGAP1|PIK3R1|RHOA|TMEM87A|ARHGAP45|ARHGAP1|ARHGDIA|VAV1|TAGAP|VAMP3|ARHGAP10|ARHGDIB|EMC3|PGRMC2|ROCK1|SCFD1|LBR|CCDC115|RASGRF2	AD3_vs_AD0	CD8 T	NS	CD8	AD3_vs_AD0
REACTOME_RHOB_GTPASE_CYCLE	0.0686807	0.745157	0.287805	-0.520952	-1.33038	69	MYO9B|ABR|STK10|SNAP23|BCR|ERBIN|ARHGEF12|FLOT2|PREX1|PKN2|ARHGAP35|ARHGAP5|TFRC|ARHGAP21|DAAM1|PIK3R2|ROCK2|ARHGAP26|FLOT1|VAV2|PKN1|MYO9A|STOM|ARHGEF3|MCF2L|ARHGEF2|CIT	AD3_vs_AD0	CD8 T	NS	CD8	AD3_vs_AD0
REACTOME_RHOC_GTPASE_CYCLE	0.533937	0.754084	0.0822055	-0.367227	-0.947935	74	MYO9B|ABR|STK10|C1QBP|BCR|ERBIN|ARHGEF12|FLOT2|PREX1|PKN2|ARHGAP35|ARHGAP5|TFRC|ARHGAP21|DAAM1|ROCK2|ARHGAP26|FLOT1|STX5|VAV2|PKN1	AD3_vs_AD0	CD8 T	NS	CD8	AD3_vs_AD0
REACTOME_RHOD_GTPASE_CYCLE	0.619048	0.783759	0.0745501	-0.371095	-0.898859	53	RAB7A|ARHGAP12|ARHGAP17|ADD3|CPNE8|ANKFY1|LEMD3|SLC4A7|ARHGAP35|ARHGAP5|ESYT1|ARHGAP21|MOSPD2|PIK3R2	AD3_vs_AD0	CD8 T	NS	CD8	AD3_vs_AD0
REACTOME_RHOG_GTPASE_CYCLE	0.168739	0.745157	0.141225	0.481915	1.13098	72	KTN1|NDUFA5|CDC42|PIK3R1|RHOG|ARHGAP1|ARHGDIA|SHMT2|VAV1|ITGB1|MAP3K11|LETM1|HSPE1|VAMP3|ARHGDIB|PGRMC2|VRK2|LBR|PAK2	AD3_vs_AD0	CD8 T	NS	CD8	AD3_vs_AD0
REACTOME_RHOJ_GTPASE_CYCLE	0.723356	0.805603	0.0667426	-0.355093	-0.860099	53	WAS|RAB7A|SNAP23|WWP2|CPNE8|DOCK8|SLC4A7|PREX1|ARHGAP35|ARHGAP5|TFRC|ARHGAP21|PAK4|PIK3R2	AD3_vs_AD0	CD8 T	NS	CD8	AD3_vs_AD0
REACTOME_RHOQ_GTPASE_CYCLE	0.883392	0.904707	0.045679	0.332112	0.767151	58	FNBP1|IQGAP1|CDC42|ARHGAP1|VAMP3|WASL|ARHGEF9|SCRIB|PAK2	AD3_vs_AD0	CD8 T	NS	CD8	AD3_vs_AD0
REACTOME_RHO_GTPASES_ACTIVATE_FORMINS	0.223368	0.745157	0.118288	0.429142	1.0171	134	RANBP2|RAC1|TUBB4B|CDC42|ACTB|ITGB3BP|DIAPH2|RHOA|SKA2|MAD1L1|ACTG1|TUBA1B|DYNC1I2|NUDC|B9D2|PPP1CC|ITGB1|PPP2R1B|DYNC1LI1|PPP2R5C|CENPC|CENPQ|TUBA1C|DVL2|CENPU|RHOC|ZW10|ZWILCH|PPP2R5D|PPP2R1A|DVL3|MIS12|NUP107|CENPK|CENPE|CENPF|PFN2|SGO2|RHOB|TUBA1A|NDEL1|TUBB2A|NUP85	AD3_vs_AD0	CD8 T	NS	CD8	AD3_vs_AD0
REACTOME_RHO_GTPASE_CYCLE	0.487952	0.754084	0.0659816	0.338857	0.734544	436	ARHGAP9|KTN1|TPM3|NDUFA5|TRA2B|RAC1|RHOH|FNBP1|IQGAP1|RBMX|TMEM59|CDC42|HINT2|CDC37|HSP90AB1|ACTB|SPTAN1|FGD3|PIK3R1|DIAPH2|RHOA|RHOG|SHKBP1|VIM|RAC2|IL32|TMEM87A|ACTG1|ARHGAP45|TUBA1B|ARHGAP1|ARHGDIA|NUDC|SHMT2|GOLGA3|VAV1|SPTBN1|HSP90AA1|ITGB1|GPS1|AMIGO2|TAGAP|NSFL1C|MAP3K11|LETM1|HSPE1|VAMP3|ARHGAP10|ARHGDIB|CHN1|EMC3|WASL|EFHD2|TXNL1|PIK3CA|CAPZB|PGRMC2|ARHGEF9|VRK2|ROCK1|COPS2|SCFD1|LBR|CCD…	AD3_vs_AD0	CD8 T	NS	CD8	AD3_vs_AD0
REACTOME_RHO_GTPASE_EFFECTORS	0.188889	0.745157	0.124434	0.412202	0.966218	255	RANBP2|KTN1|RAC1|IQGAP1|TUBB4B|CDC42|ARPC2|ACTR3|CFL1|YWHAZ|ACTB|FLNA|ARPC4|CDKN1B|ITGB3BP|DIAPH2|RHOA|RHOG|ARPC3|RAC2|PPP1R12A|SKA2|MAD1L1|ACTG1|TUBA1B|MYH9|DYNC1I2|ARPC1A|NUDC|B9D2|YWHAQ|PPP1CC|ARPC1B|ITGB1|PPP2R1B|TAX1BP3|DYNC1LI1|PPP2R5C|PRKCZ|KIF5B|CALM1|WASL|CENPC|CENPQ|ROCK1|TUBA1C|DVL2|CENPU|RHOC|ZW10|ZWILCH|PAK3|NCKAP1L|PAK2|KLC1|ABI2|PPP2R5D|PPP2R1A|WIPF2|MAPK1	AD3_vs_AD0	CD8 T	NS	CD8	AD3_vs_AD0
REACTOME_RNA_POLYMERASE_II_PRE_TRANSCRIPTION_EVENTS	0.113074	0.745157	0.175204	0.504003	1.18911	79	TCEA1|POLR2G|RTF1|GTF2B|SUPT5H|GTF2A1|NELFE|CDC73|CCNH|POLR2J|TAF7|POLR2B|TAF6|ELOA|NELFB|PAF1|CTDP1|MNAT1|ELOB|GTF2H5|GTF2F1|GTF2E2|NCBP2|POLR2A|POLR2L|CCNT1|TAF4|ERCC2	AD3_vs_AD0	CD8 T	NS	CD8	AD3_vs_AD0
REACTOME_RNA_POLYMERASE_II_TRANSCRIBES_SNRNA_GENES	0.328571	0.754084	0.0962406	0.42667	1.00255	74	POLR2G|ELL2|GTF2B|SUPT5H|INTS11|GTF2A1|POLR2J|POLR2B|TAF6|INTS3|GTF2F1|GTF2E2|INTS6|INTS4|POU2F1|ZNF143|NCBP2|POLR2A|POLR2L|INTS1|ICE2|CCNT1	AD3_vs_AD0	CD8 T	NS	CD8	AD3_vs_AD0
REACTOME_RNA_POLYMERASE_II_TRANSCRIPTION_TERMINATION	0.193662	0.745157	0.130106	0.472827	1.10546	66	SRSF3|SRSF2|SRSF7|THOC2|RNPS1|SNRPF|UPF3B|SRSF6|CPSF2|SNRPE|RBM8A|U2AF2|FYTTD1|ZC3H11A|SRSF4|POLDIP3|CSTF3|NCBP2|SLU7|SRRM1|MAGOHB|CPSF3|DHX38|SNRPB|THOC5|SYMPK	AD3_vs_AD0	CD8 T	NS	CD8	AD3_vs_AD0
REACTOME_RRNA_MODIFICATION_IN_THE_NUCLEUS_AND_CYTOSOL	0.209677	0.745157	0.12564	0.483682	1.10939	54	NOP58|FBL|NOP10|RRP36|UTP6|DDX52|IMP4|BUD23|WDR46|DIMT1|WDR43|PNO1|PDCD11|GAR1|NOP56|UTP11|WDR75|NOL11|FCF1|THUMPD1|SNU13|DKC1	AD3_vs_AD0	CD8 T	NS	CD8	AD3_vs_AD0
REACTOME_RRNA_PROCESSING	0.353141	0.754084	0.0891647	0.403198	0.964702	116	DDX21|NOP58|FBL|NOP10|RIOK3|RRP36|EXOSC9|NCL|UTP6|DDX52|HSD17B10|IMP4|MPHOSPH6|UBA52|XRN2|PELP1|ELAC2|WDR18|BUD23|MTREX|WDR46|DIMT1|WDR43|PNO1|PDCD11|CSNK1D|GAR1|NOP56|ISG20L2|TEX10|UTP11|WDR75|EXOSC2|NOL11|NIP7|FCF1|MRM3|EXOSC4|THUMPD1|SNU13|TSR1|DKC1	AD3_vs_AD0	CD8 T	NS	CD8	AD3_vs_AD0
REACTOME_RSV_HOST_INTERACTIONS	0.282686	0.754084	0.104733	0.441888	1.04235	80	MED4|IFNAR1|JAK1|CREBBP|HERC5|MED25|UBA52|ELOB|RBX1|IFIH1|EIF2AK2|UBB|MED30|UBC|OAS2|CDK19|MED27|MED15|BECN1|LY96|BCAP31|TLR6|MED6	AD3_vs_AD0	CD8 T	NS	CD8	AD3_vs_AD0
REACTOME_RUNX1_REGULATES_TRANSCRIPTION_OF_GENES_INVOLVED_IN_DIFFERENTIATION_OF_HSCS	0.473684	0.754084	0.0894367	-0.379841	-0.963139	67	PSMB10|PSMB1|PSMA2|PSMD7|PSMB2|ITCH|PSMD3|PSMB8|PSMF1|PSMA5|PSMB4|PSMD8|PSMB3|PSMC5|PSMB5|PSMD6|PSMC6|PSMC3|PSMD11|PSME2|KMT2A|PSMD2|ABL1	AD3_vs_AD0	CD8 T	NS	CD8	AD3_vs_AD0
REACTOME_SARS_COV_1_HOST_INTERACTIONS	0.226619	0.745157	0.120433	0.474968	1.0932	61	RELA|YWHAZ|PCBP2|HNRNPA1|KPNB1|FKBP1A|UBA52|YWHAQ|EEF1A1|TOMM70|IFIH1|UBB|NFKBIA|NPM1|UBC|NFKB1|NMI|RIPK1|RUNX1	AD3_vs_AD0	CD8 T	NS	CD8	AD3_vs_AD0
REACTOME_SARS_COV_1_INFECTION	0.238908	0.745157	0.113313	0.434854	1.03855	106	MAP1LC3B|RELA|YWHAZ|PCBP2|HNRNPA1|ZCRB1|KPNB1|FKBP1A|UBA52|YWHAQ|EEF1A1|TOMM70|ST3GAL2|PARP10|IFIH1|CHMP4A|UBB|NFKBIA|NPM1|UBC|NFKB1|GSK3A|CHMP7|NMI|SUMO1|PARP9|RIPK1|DDX5|BECN1|PARP16|RUNX1|CHMP4B|VCP|UVRAG|BCL2L1	AD3_vs_AD0	CD8 T	NS	CD8	AD3_vs_AD0
REACTOME_SARS_COV_2_ACTIVATES_MODULATES_INNATE_AND_ADAPTIVE_IMMUNE_RESPONSES	0.225256	0.745157	0.11725	0.438637	1.04758	106	RANBP2|HLA-E|HSP90AB1|CNBP|IKBKG|IFNAR1|G3BP2|NUP62|B2M|NUP58|HLA-F|JAK1|CREBBP|IRAK1|LARP1|UBA52|HSP90AA1|G3BP1|TOMM70|POM121|IRF7|UBE2V1|IFIH1|UBB|RIPK2|NUP210|UBC|ATG14|HLA-B|HLA-A|BECN1|NUP42|NUP107|POM121C|NUP54|TAB3|STAT1|IL17RA|NUP93	AD3_vs_AD0	CD8 T	NS	CD8	AD3_vs_AD0
REACTOME_SARS_COV_2_HOST_INTERACTIONS	0.166948	0.745157	0.138022	0.444183	1.05796	149	MAP1LC3B|RANBP2|HLA-E|HSP90AB1|YWHAZ|CNBP|IKBKG|IFNAR1|G3BP2|NUP62|SNRPF|B2M|NUP58|HLA-F|JAK1|CREBBP|IRAK1|LARP1|SNRPE|UBA52|YWHAQ|HSP90AA1|G3BP1|TOMM70|POM121|IRF7|UBE2V1|IFIH1|UBB|RIPK2|NUP210|UBC|ATG14|GEMIN5|HLA-B|HLA-A|SMN2|BECN1|GEMIN2|NUP42|NUP107|SNRPB|POM121C|AKT2|UVRAG|NUP54|TAB3|SNRPD3|STAT1|IL17RA|NUP93	AD3_vs_AD0	CD8 T	NS	CD8	AD3_vs_AD0
REACTOME_SARS_COV_2_INFECTION	0.318979	0.754084	0.0913924	0.373646	0.883098	241	MAP1LC3B|RANBP2|HLA-E|HSP90AB1|YWHAZ|CNBP|IKBKG|IFNAR1|G3BP2|NUP62|SNRPF|B2M|ZCRB1|NUP58|HLA-F|JAK1|CREBBP|IRAK1|LARP1|SNRPE|RPN2|ISCU|UBA52|YWHAQ|HSP90AA1|G3BP1|TOMM70|POM121|ST3GAL2|PARP10|IRF7|EDEM2|UBE2V1|IFIH1|CHMP4A|UBB|RIPK2|NUP210|UBC|GSK3A|ATG14|GEMIN5|CHMP7|HLA-B|RPN1|MAN2A1|HLA-A|SUMO1|PARP9|DDX5|SMN2|MGAT4B|BECN1|GEMIN2|PARP16|NUP42|FURIN|NUP107|ZDHHC3|SNRPB|CHMP4B|POM121C|DDOST|AKT2|…	AD3_vs_AD0	CD8 T	NS	CD8	AD3_vs_AD0
REACTOME_SARS_COV_INFECTIONS	0.252322	0.754084	0.103576	0.385977	0.852209	373	MAP1LC3B|RANBP2|HLA-E|SAP18|RELA|HSP90AB1|PDCD1|YWHAZ|CNBP|IKBKG|PCBP2|IFNAR1|HNRNPA1|G3BP2|NUP62|SNRPF|B2M|ZCRB1|NUP58|ATP1A1|KPNB1|HLA-F|JAK1|CREBBP|NFE2L2|IRAK1|FKBP1A|LARP1|SNRPE|RPN2|BRD4|ISCU|CRBN|UBA52|ARID4B|YWHAQ|VAV1|HSP90AA1|HDAC1|ITGB1|G3BP1|EEF1A1|RBX1|TOMM70|POM121|SAP30|NR3C1|ST3GAL2|PARP10|IRF7|EDEM2|UBE2V1|IFIH1|RBBP7|CHMP4A|UBB|NFKBIA|NPM1|AP2B1|RIPK2|ROCK1|NUP210|UBC|NFKB1|GSK3…	AD3_vs_AD0	CD8 T	NS	CD8	AD3_vs_AD0
REACTOME_SCF_BETA_TRCP_MEDIATED_DEGRADATION_OF_EMI1	0.333333	0.754084	0.110122	-0.432936	-1.04865	53	PSMB10|PSMB1|PSMA2|PSMD7|PSMB2|PSMD3|PSMB8|PSMF1|PSMA5|PSMB4|PSMD8|FZR1|PSMB3|PSMC5|PSMB5|PSMD6|CUL1|PSMC6|PSMC3|PSMD11|FBXO5|PSME2|PSMD2	AD3_vs_AD0	CD8 T	NS	CD8	AD3_vs_AD0
REACTOME_SCF_SKP2_MEDIATED_DEGRADATION_OF_P27_P21	0.483945	0.754084	0.0883594	-0.390598	-0.966048	58	PSMB10|PSMB1|PSMA2|PSMD7|PSMB2|PSMD3|CDK4|PSMB8|PSMF1|PSMA5|PSMB4|PSMD8|PSMB3|PSMC5|PSMB5|PSMD6|CUL1|PSMC6|PSMC3|PSMD11|PSME2|PSMD2	AD3_vs_AD0	CD8 T	NS	CD8	AD3_vs_AD0
REACTOME_SELECTIVE_AUTOPHAGY	0.0561404	0.745157	0.252961	0.602776	1.42176	83	MAP1LC3B|PARK7|UBE2D3|OPTN|TUBB4B|SQSTM1|TOMM7|VDAC1|PLIN2|VDAC2|VIM|UBE2L3|VDAC3|TUBA1B|NBR1|DYNC1I2|UBA52|HSF1|HSP90AA1|DYNC1LI1|TOMM70|CSNK2B|UBE2V1|PGAM5|UBB|TUBA1C|TOMM40|HSPA8|UBC	AD3_vs_AD0	CD8 T	NS	CD8	AD3_vs_AD0
REACTOME_SEMAPHORIN_INTERACTIONS	0.32554	0.754084	0.0972151	0.450328	1.03649	61	RAC1|CFL1|HSP90AB1|FYN|RHOA|MYH9|HSP90AA1|ITGB1|ROCK1|RHOC|PAK3|PAK2|RRAS|MYL6|PAK1|PLXNA2|RHOB|CDK5R1|ERBB2	AD3_vs_AD0	CD8 T	NS	CD8	AD3_vs_AD0
REACTOME_SENSORY_PERCEPTION	0.493569	0.754084	0.0686326	0.350966	0.830094	213	EZR|MSN|ACTB|SPTAN1|TWF2|LDLR|ACTG1|METAP2|MYH9|LDB1|SPTBN1|ITPR3|CALM1|CAPZB	AD3_vs_AD0	CD8 T	NS	CD8	AD3_vs_AD0
REACTOME_SENSORY_PROCESSING_OF_SOUND	0.309609	0.754084	0.0995791	0.436455	1.02299	69	EZR|MSN|ACTB|SPTAN1|TWF2|ACTG1|MYH9|SPTBN1|CAPZB|ATP2B1	AD3_vs_AD0	CD8 T	NS	CD8	AD3_vs_AD0
REACTOME_SENSORY_PROCESSING_OF_SOUND_BY_OUTER_HAIR_CELLS_OF_THE_COCHLEA	0.101289	0.745157	0.190023	0.566215	1.27076	50	EZR|MSN|ACTB|SPTAN1|TWF2|ACTG1|MYH9|SPTBN1	AD3_vs_AD0	CD8 T	NS	CD8	AD3_vs_AD0
REACTOME_SEPARATION_OF_SISTER_CHROMATIDS	0.515228	0.754084	0.0905429	-0.337337	-0.888943	183	CDC16|DYNC1H1|PSMB10|KIF2A|NUP160|PSMB1|PSMA2|CDC27|WAPL|PPP2R5A|SEH1L|PSMD7|PSMB2|DYNC1LI2|PSMD3|PPP2CB|PSMB8|PSMF1|DYNLL2|PSMA5|NUP98|STAG2|PSMB4|PSMD8|RANGAP1|PSMB3|PSMC5|PSMB5|PSMD6|NDE1|PPP2R5E|NUP37|PSMC6|CENPT|NSL1|NUP43|PSMC3|CKAP5|NDC80|PSMD11|TUBA4A|PSME2|ANAPC15|PSMD2|PPP2CA|DYNLL1|CENPP|PDS5A|PSMD9|CLIP1|CLASP2|CENPM|KNTC1	AD3_vs_AD0	CD8 T	NS	CD8	AD3_vs_AD0
REACTOME_SIGNALING_BY_ALK_IN_CANCER	0.162912	0.745157	0.142057	0.472258	1.12042	88	RANBP2|TPM3|MAPK8|JUN|MSN|SQSTM1|PIK3R1|IL10RA|MECP2|SKP1|JUNB|MYH9|PPM1B|UBA52|RNF213|HDAC1|EIF2AK3|RBX1|KIF5B|DNMT1|EML4|UBB|NPM1|PIK3CA|WDCP|UBC|SHC1|MAPK9|TPM4|KLC1|MAPK1|PRF1|CDKN1A|MOV10|TP53|STRN|GZMB|STAT1|CEBPB	AD3_vs_AD0	CD8 T	NS	CD8	AD3_vs_AD0
REACTOME_SIGNALING_BY_BRAF_AND_RAF1_FUSIONS	0.28777	0.754084	0.104733	0.458125	1.05628	60	RAP1B|FXR1|ZC3HAV1|ARRB2|IQGAP1|ACTB|NRAS|ACTG1|BCL2L11|AGTRAP|CALM1|MAP2K2|PEBP1|FAM114A2|ARAF|MAPK1|KSR1|KRAS|AGGF1|LMNA	AD3_vs_AD0	CD8 T	NS	CD8	AD3_vs_AD0
REACTOME_SIGNALING_BY_ERBB4	0.282004	0.754084	0.107972	0.471462	1.0597	51	MXD4|PIK3R1|NRAS|NCSTN|APH1A|UBA52|UBB|PIK3CA|UBC|ADAP1|SHC1|APH1B|KRAS|PSENEN|NRG2|S100B|PSEN2	AD3_vs_AD0	CD8 T	NS	CD8	AD3_vs_AD0
REACTOME_SIGNALING_BY_FGFR	0.606061	0.779512	0.0636424	0.374106	0.880786	75	POLR2G|HNRNPA1|PIK3R1|NRAS|POLR2J|POLR2B|TGFBR3|UBA52|GTF2F1|GIPC1|UBB|PIK3CA|UBC|NCBP2|POLR2A|POLR2L|FGFR2|SHC1|FGFBP2|PPP2R1A|MAPK1|KRAS|SPRED1	AD3_vs_AD0	CD8 T	NS	CD8	AD3_vs_AD0
REACTOME_SIGNALING_BY_FGFR2	0.541667	0.75517	0.0826646	-0.373555	-0.93467	63	GRB2|CBL|BRAF|PLCG1|GTF2F2|PTPN11|NCBP1|PPP2CB|TIAL1|HNRNPF	AD3_vs_AD0	CD8 T	NS	CD8	AD3_vs_AD0
REACTOME_SIGNALING_BY_FGFR_IN_DISEASE	0.764706	0.825528	0.0526973	0.353684	0.809045	53	POLR2G|PIK3R1|NRAS|POLR2J|POLR2B|ZMYM2|GTF2F1|PIK3CA|NCBP2|POLR2A|POLR2L|FGFR2|FGFR1OP2|ERLIN2|KRAS	AD3_vs_AD0	CD8 T	NS	CD8	AD3_vs_AD0
REACTOME_SIGNALING_BY_HEDGEHOG	0.418093	0.754084	0.100633	-0.357625	-0.950973	144	ADCY7|PSMB10|SEL1L|PSMB1|PSMA2|PSMD7|PSMB2|SPOPL|ITCH|PSMD3|ADAM17|PSMB8|PSMF1|PSMA5|CSNK1A1|GSK3B|SPOP|PSMB4|PSMD8|GRK2|SMURF2|DYNC2H1|MKS1|OFD1|PSMB3|PSMC5|PSMB5|PSMD6|CUL1|PRKAR2A|PSMC6|PSMC3|PSMD11|TUBA4A|IFT88|SUFU|PSME2|NUMB|PSMD2|IQCE|PSMD9|IFT172|HHAT|WDR19	AD3_vs_AD0	CD8 T	NS	CD8	AD3_vs_AD0
REACTOME_SIGNALING_BY_INSULIN_RECEPTOR	0.388007	0.754084	0.0860347	0.419936	0.985992	70	CTSD|PIK3R1|NRAS|ATP6V0C|PTPN1|ATP6V1B2|ATP6V0D1|ATP6V1G2|PDE3B|PIK3CA|FGFR2|SHC1|TCIRG1|MAPK1|KRAS|FLT3LG|ATP6V1C1|AKT2|ATP6V1E1|IRS2	AD3_vs_AD0	CD8 T	NS	CD8	AD3_vs_AD0
REACTOME_SIGNALING_BY_INTERLEUKINS	0.191843	0.745157	0.119888	0.438796	0.957051	411	RAP1B|LCP1|CCL5|TGFB1|HNRNPDL|IL16|IL2RG|HNRNPA2B1|MAPK8|CDC42|IL2RB|JUN|MAPKAPK2|RELA|CFL1|MSN|PSMA1|YWHAZ|FYN|IKBKG|PSMD1|PITPNA|STXBP2|CNN2|SQSTM1|PIK3R1|PELI1|IL10RA|FOXO1|ANXA2|PSMD4|VIM|VRK3|IL32|JAK1|IL4R|IRAK1|SKP1|JUNB|ITGB2|MYD88|IFNG|UBA52|TIMP1|PSMC4|PSMB6|PIM1|VAV1|HSP90AA1|PSMA3|NFKBIB|ITGB1|PPP2R1B|RBX1|PSMD14|MAPKAPK3|HMGB1|CREB1|SEM1|TNFRSF1A|UBE2V1|IL6ST|CCL3|BOLA2|NLRC5|SOD2|UB…	AD3_vs_AD0	CD8 T	NS	CD8	AD3_vs_AD0
REACTOME_SIGNALING_BY_MET	0.110714	0.745157	0.17822	0.511673	1.20228	74	RAP1B|USP8|RAC1|PIK3R1|NRAS|PTPN1|LRIG1|UBA52|ITGB1|ARF6|GGA3|UBB|PIK3CA|UBC|RAB4B|SHC1|ITGA2|STAM|CRKL|RAPGEF1|KRAS	AD3_vs_AD0	CD8 T	NS	CD8	AD3_vs_AD0
REACTOME_SIGNALING_BY_NOTCH	0.600993	0.779512	0.0605093	0.343317	0.816014	171	ARRB2|TLE4|JUN|TMED2|PSMA1|NCOR2|YWHAZ|PSMD1|YBX1|NOTCH2|PSMD4|NCSTN|CREBBP|SKP1|APH1A|UBA52|PSMC4|PSMB6|PSMA3|HDAC1|HDAC4|RBX1|PSMD14|TBL1X|CREB1|SEM1|PRKCI|UBB|HIF1A|MAML2|UBC|DTX2|MFNG|APH1B|POGLUT1|PSMB7|HDAC11|HDAC8|PSMA6|HDAC3|PSMC1|RUNX1|FURIN|MOV10|PSENEN|TP53|FBXW7|GZMB|STAT1|MAML3|RBPJ|MYC|PSEN2|PSMD13|HDAC10|TLE3	AD3_vs_AD0	CD8 T	NS	CD8	AD3_vs_AD0
REACTOME_SIGNALING_BY_NOTCH1	0.12611	0.745157	0.165657	0.505775	1.18698	72	ARRB2|TLE4|NCOR2|NCSTN|CREBBP|SKP1|APH1A|UBA52|HDAC1|HDAC4|RBX1|TBL1X|UBB|HIF1A|MAML2|UBC|DTX2|APH1B|HDAC11|HDAC8|HDAC3|PSENEN|FBXW7|MAML3|RBPJ|MYC|PSEN2|HDAC10|TLE3|ADAM10	AD3_vs_AD0	CD8 T	NS	CD8	AD3_vs_AD0
REACTOME_SIGNALING_BY_NOTCH1_PEST_DOMAIN_MUTANTS_IN_CANCER	0.233512	0.745157	0.117766	0.477137	1.09991	57	NCOR2|NCSTN|CREBBP|SKP1|APH1A|UBA52|HDAC1|HDAC4|RBX1|TBL1X|UBB|MAML2|UBC|APH1B|HDAC11|HDAC8|HDAC3|PSENEN|FBXW7|MAML3|RBPJ|MYC|PSEN2|HDAC10|ADAM10	AD3_vs_AD0	CD8 T	NS	CD8	AD3_vs_AD0
REACTOME_SIGNALING_BY_NOTCH4	0.594356	0.779512	0.0640704	0.375289	0.884028	81	PSMA1|YWHAZ|PSMD1|NOTCH2|PSMD4|NCSTN|CREBBP|SKP1|APH1A|UBA52|PSMC4|PSMB6|PSMA3|RBX1|PSMD14|SEM1|UBB|MAML2|UBC|APH1B|PSMB7|PSMA6|PSMC1|PSENEN|FBXW7|MAML3|RBPJ|PSEN2|PSMD13	AD3_vs_AD0	CD8 T	NS	CD8	AD3_vs_AD0
REACTOME_SIGNALING_BY_NTRKS	0.215889	0.745157	0.120985	0.434965	1.03514	121	ID2|RAC1|MAPKAPK2|FYN|PIK3R1|NRAS|RHOA|VRK3|JUNB|MAPK13|NELFB|RALGDS|JUND|PPP2R1B|MAPKAPK3|CREB1|MAP2K2|TCF12|AP2B1|PIK3CA|BAX|SHC1|FOSB|SGK1|NAB1|AP2S1|AP2M1|AP2A1|PPP2R5D|PPP2R1A|MAPK1|CRKL|FOS|RAPGEF1|KRAS|FOSL1|DUSP7|FURIN	AD3_vs_AD0	CD8 T	NS	CD8	AD3_vs_AD0
REACTOME_SIGNALING_BY_NUCLEAR_RECEPTORS	0.107029	0.745157	0.170932	0.998119	2.36476	215	FABP5|CTSD	AD3_vs_AD0	CD8 T	NS	CD8	AD3_vs_AD0
REACTOME_SIGNALING_BY_PDGF	0.117914	0.745157	0.195789	-0.511862	-1.23982	53	GRB2|PLCG1|STAT5B|PTPN11|PIK3CB|STAT6|PDGFB|PDGFD|STAT3|NCK2|COL6A2|RASA1|PIK3R2|CRK	AD3_vs_AD0	CD8 T	NS	CD8	AD3_vs_AD0
REACTOME_SIGNALING_BY_PTK6	0.0976059	0.745157	0.193813	0.568919	1.27683	50	RAC1|SFPQ|CDKN1B|NRAS|RHOA|PTPN1|KHDRBS1|UBA52|PXN|PELP1|NR3C1|UBB|HIF1A|UBC|KRAS|CDK2|NRG2|SOCS3	AD3_vs_AD0	CD8 T	NS	CD8	AD3_vs_AD0
REACTOME_SIGNALING_BY_RECEPTOR_TYROSINE_KINASES	0.210843	0.745157	0.113313	0.414007	0.891066	477	RAP1B|CTSD|ID2|USP8|RAC1|POLR2G|IL2RG|CDC42|MAPKAPK2|CDC37|MXD4|FYN|ACTB|HNRNPA1|PIK3R1|NRAS|ATP6V0C|PRDM1|RHOA|PTPN1|VRK3|LRIG1|NCSTN|PRKACB|MEMO1|POLR2J|ACTG1|JUNB|MAPK13|POLR2B|APH1A|TGFBR3|UBA52|PXN|NELFB|ATP6V1B2|RALGDS|VAV1|HSP90AA1|HDAC1|ITGB1|JUND|PPP2R1B|ARF6|GGA3|ATP6V0D1|MAPKAPK3|ITPR3|CREB1|PRKCZ|GTF2F1|DNMT1|GIPC1|CALM1|ATP6V1G2|UBB|HIF1A|MAP2K2|PDE3B|TCF12|AP2B1|PTPN18|PIK3CA|BAX|RO…	AD3_vs_AD0	CD8 T	NS	CD8	AD3_vs_AD0
REACTOME_SIGNALING_BY_ROBO_RECEPTORS	0.179181	0.745157	0.133555	0.447612	1.0663	125	PABPC1|RAC1|CAP1|CDC42|RNPS1|PSMA1|PSMD1|VASP|GSPT1|RHOA|PSMD4|UPF3B|PRKACB|RBM8A|UBA52|PSMC4|PSMB6|LDB1|ETF1|PSMA3|ELOB|DAG1|RBX1|PSMD14|UPF3A|SEM1|UBB|CXCR4|UBC|NCBP2|PAK3|PSMB7|PAK2|PSMA6|MAGOHB|PSMC1	AD3_vs_AD0	CD8 T	NS	CD8	AD3_vs_AD0
REACTOME_SIGNALING_BY_TGFB_FAMILY_MEMBERS	0.217014	0.745157	0.120985	0.426044	1.01153	139	UBE2D3|TGFB1|ARRB2|NCOR2|SMAD7|TGIF1|YBX1|SKIL|RHOA|NCSTN|FKBP1A|JUNB|APH1A|TGFBR3|UBA52|TIMP1|PPP1CC|UCHL5|HDAC1|ITGB1|PRKCZ|GIPC1|PPP1R15A|UBB|TCF12|UBC|USP9X|APH1B|TGIF2|STUB1|CCNT1|STRAP|MAPK1|RXRA|PMEPA1|FURIN|MOV10|PSENEN|MTMR4	AD3_vs_AD0	CD8 T	NS	CD8	AD3_vs_AD0
REACTOME_SIGNALING_BY_TGF_BETA_RECEPTOR_COMPLEX	0.131716	0.745157	0.159647	0.488232	1.15832	88	UBE2D3|TGFB1|NCOR2|SMAD7|TGIF1|YBX1|SKIL|RHOA|FKBP1A|JUNB|TGFBR3|UBA52|PPP1CC|UCHL5|HDAC1|ITGB1|PRKCZ|PPP1R15A|UBB|UBC|USP9X|TGIF2|STUB1|CCNT1|STRAP|MAPK1|PMEPA1|FURIN	AD3_vs_AD0	CD8 T	NS	CD8	AD3_vs_AD0
REACTOME_SIGNALING_BY_THE_B_CELL_RECEPTOR_BCR	0.619863	0.783759	0.0606404	0.34982	0.831572	129	RELA|PSMA1|REL|FYN|IKBKG|PSMD1|PIK3R1|NRAS|PSMD4|SKP1|FKBP1A|UBA52|PSMC4|PSMB6|VAV1|PSMA3|NFKBIB|PSMD14|ITPR3|SEM1|CALM1|NFATC1|UBB|NFKBIA|UBC|NFKB1	AD3_vs_AD0	CD8 T	NS	CD8	AD3_vs_AD0
REACTOME_SIGNALING_BY_VEGF	0.357265	0.754084	0.0888945	0.40822	0.975467	99	RAC1|CDC42|MAPKAPK2|FYN|ACTB|PIK3R1|NRAS|RHOA|PRKACB|ACTG1|MAPK13|PXN|VAV1|HSP90AA1|MAPKAPK3|ITPR3|PRKCZ|CALM1|PIK3CA|ROCK1|RICTOR|PAK3|MTOR|NCKAP1L|PAK2|ABI2|KRAS	AD3_vs_AD0	CD8 T	NS	CD8	AD3_vs_AD0
REACTOME_SIGNALING_BY_WNT	0.303371	0.754084	0.0946646	0.377436	0.888383	247	USP8|RAC1|ARRB2|TNKS2|TLE4|TLE5|PSMA1|YWHAZ|PSMD1|BCL9L|TCF7|RHOA|CDC73|PSMD4|RAC2|CREBBP|SKP1|USP34|UBA52|VPS35|PSMC4|PSMB6|CHD8|PSMA3|HDAC1|PPP2R1B|RBX1|PSMD14|CSNK2B|FRAT1|ITPR3|PPP2R5C|SEM1|RUNX3|CLTB|CALM1|NFATC1|RUVBL1|UBB|GNG10|AP2B1|UBC|DVL2|SMARCA4|SCRIB|PORCN|AP2S1|GNGT2|AP2M1|PSMB7|AP2A1|ZRANB1|PPP2R5D|PPP2R1A|CSNK2A1|PSMA6|TRRAP|KRAS|DVL3|PSMC1	AD3_vs_AD0	CD8 T	NS	CD8	AD3_vs_AD0
REACTOME_SLC_MEDIATED_TRANSMEMBRANE_TRANSPORT	0.709596	0.801969	0.0730744	-0.313277	-0.830175	205	SLC39A10|SRI|SLC7A6|SLC11A2|SLC50A1|SLC4A7|SLC26A11|SLC39A4|SLC35D1|SLC35A2|SLC15A4|SLC20A2|SLC41A2|EMB|SLC25A29|SLC11A1|SLC30A5|SLC39A6|SLC29A3|SLC7A5|SLC16A1|SLC40A1|SLC14A1|SLC4A5|SLC25A26|SLC16A7|MFSD4B|SLC39A3|SLC33A1|SLC24A1|SLC25A11|SLC35B4|SLC8B1|SLC2A11|SLC25A5|SLC25A4|SLC1A5|SLCO4C1|ARL2|PDZD11|SLC35A1|SLC26A2|SLC27A1|SLC2A8	AD3_vs_AD0	CD8 T	NS	CD8	AD3_vs_AD0
REACTOME_SLC_TRANSPORTER_DISORDERS	0.377011	0.754084	0.103197	-0.388591	-1.0088	81	NUP160|NUP50|RAE1|TPR|SEH1L|NUP155|NUP98|SLC11A2|NUP205|SLC39A4|SLC35A2|SLC20A2|HK1|NUP37|NUP43|SLC29A3|SLC16A1|SLC40A1|NUP188|SLC33A1|SLC24A1	AD3_vs_AD0	CD8 T	NS	CD8	AD3_vs_AD0
REACTOME_SNRNP_ASSEMBLY	0.722973	0.805603	0.0664364	-0.353914	-0.861996	54	NUP160|NUP50|RAE1|TPR|NCBP1|CLNS1A|SEH1L|NUP155|NUP98|NUP205|SNRPD2|NUP37|NUP43|SNRPG	AD3_vs_AD0	CD8 T	NS	CD8	AD3_vs_AD0
REACTOME_SOMITOGENESIS	0.176211	0.745157	0.155242	-0.480583	-1.16512	52	PSMB10|LFNG|PSMB1|PSMA2|PSMD7|PSMB2|PSMD3|PSMB8|PSMF1|PSMA5|PSMB4|PSMD8|LEF1|PSMB3|PSMC5|PSMB5|PSMD6|PSMC6|PSMC3|PSMD11|PSME2|PSMD2|PSMD9	AD3_vs_AD0	CD8 T	NS	CD8	AD3_vs_AD0
REACTOME_SPHINGOLIPID_METABOLISM	0.652278	0.786535	0.0747385	-0.342142	-0.902659	99	ORMDL1|CERT1|CSNK1G2|UGCG|ST3GAL5|SPTLC2|SGPP1|CERS5|PRKD3|PPM1L|PRKD2|GALC|HEXA|B4GALT5|SMPD3|SPHK2|B3GALT4|ARSG|SMPD1|GLB1|GM2A|ACER3|ASAH1|ARSB|STS|ST6GALNAC6|KDSR|SAMD8	AD3_vs_AD0	CD8 T	NS	CD8	AD3_vs_AD0
REACTOME_STABILIZATION_OF_P53	0.322072	0.754084	0.111918	-0.430987	-1.05748	55	PSMB10|PSMB1|PSMA2|PSMD7|PSMB2|ATM|MDM2|PSMD3|PSMB8|PSMF1|PSMA5|PSMB4|PSMD8|PSMB3|PSMC5|PSMB5|PSMD6|PSMC6|PSMC3|PSMD11|COP1|PSME2|PSMD2	AD3_vs_AD0	CD8 T	NS	CD8	AD3_vs_AD0
REACTOME_STIMULI_SENSING_CHANNELS	0.82699	0.8641	0.0477342	0.327288	0.777116	90	TRPV2|UBA52|BEST1|MCOLN2|CLCN7|CALM1|UBB|UBC|SGK1|TSC22D3|RIPK1|SLC9B2|ASPH|TPCN2|SLC9B1|MCOLN1|ANO9|RIPK3|WWP1	AD3_vs_AD0	CD8 T	NS	CD8	AD3_vs_AD0
REACTOME_SUMOYLATION	0.183775	0.745157	0.129443	0.425611	1.01755	169	PARK7|RANBP2|HNRNPK|NOP58|TOP1|RING1|RELA|NCOR2|IKBKG|RAD21|NUP62|SATB1|NUP58|CBX5|PHC2|CREBBP|SAE1|HDAC1|HDAC4|POM121|NR3C1|DNMT1|TRIM28|EIF2AK2|L3MBTL2|NCOA1|NR4A2|NFKBIA|NPM1|TP53BP1|SCMH1|TRIM27|NUP210|RWDD3|BRCA1|UBA2|CDKN2A|SUMO2|HIC1|RPA1|ING2|SUMO1|SENP1|DDX5|NR3C2|CETN2|RXRA|NUP42|NUP107|POM121C|TP53|SMC3|NUP54|NSMCE3|SMC1A|NSMCE2|NUP93|SUMO3|BLM|HIPK2|NUP85|PPARA	AD3_vs_AD0	CD8 T	NS	CD8	AD3_vs_AD0
REACTOME_SUMOYLATION_OF_CHROMATIN_ORGANIZATION_PROTEINS	0.518717	0.754084	0.0713053	0.398466	0.918551	57	RANBP2|RING1|NUP62|SATB1|NUP58|CBX5|PHC2|HDAC1|HDAC4|POM121|L3MBTL2|SCMH1|NUP210|SUMO2|SUMO1|NUP42|NUP107|POM121C|NUP54|NUP93|SUMO3	AD3_vs_AD0	CD8 T	NS	CD8	AD3_vs_AD0
REACTOME_SUMOYLATION_OF_DNA_DAMAGE_RESPONSE_AND_REPAIR_PROTEINS	0.784444	0.841134	0.0618406	-0.330017	-0.852504	77	NUP160|NUP50|RAE1|TPR|SEH1L|NUP155|PIAS1|SP100|RNF2|NUP98|STAG2|NUP205|RNF168|PML|NUP37|PHC3|XRCC4|NUP43|NUP188|PIAS4|MDC1|SMC5|BMI1|NUP153|WRN|PARP1|CBX4	AD3_vs_AD0	CD8 T	NS	CD8	AD3_vs_AD0
REACTOME_SWITCHING_OF_ORIGINS_TO_A_POST_REPLICATIVE_STATE	0.453488	0.754084	0.0928481	-0.368348	-0.968867	89	CDC16|PSMB10|PSMB1|PSMA2|CDC27|PSMD7|PSMB2|PSMD3|PSMB8|PSMF1|PSMA5|PSMB4|PSMD8|FZR1|PSMB3|PSMC5|PSMB5|PSMD6|CUL1|PSMC6|PSMC3|PSMD11|ORC5|PSME2|ANAPC15|PSMD2	AD3_vs_AD0	CD8 T	NS	CD8	AD3_vs_AD0
REACTOME_SYNTHESIS_OF_DNA	0.480861	0.754084	0.0911073	-0.354938	-0.938617	118	CDC16|POLD4|PSMB10|PSMB1|PSMA2|CDC27|PSMD7|PSMB2|PSMD3|PSMB8|PSMF1|RFC5|PSMA5|RPA2|PSMB4|PSMD8|FZR1|PSMB3|PSMC5|PSMB5|PSMD6|CUL1|PSMC6|PSMC3|PSMD11|ORC5|PRIM2|PSME2|ANAPC15|PRIM1|PSMD2|RFC4|PSMD9	AD3_vs_AD0	CD8 T	NS	CD8	AD3_vs_AD0
REACTOME_SYNTHESIS_OF_PIPS_AT_THE_PLASMA_MEMBRANE	0.235683	0.745157	0.132147	-0.460902	-1.11741	52	PLEKHA1|INPP4A|PIK3CB|RAB4A|PIK3CD|PLEKHA2|MTMR9|RAB14|SBF2|PIP5K1A|PTEN|PLEKHA8|PIP5K1C	AD3_vs_AD0	CD8 T	NS	CD8	AD3_vs_AD0
REACTOME_SYNTHESIS_OF_SUBSTRATES_IN_N_GLYCAN_BIOSYTHESIS	0.97482	0.985008	0.0419926	0.302734	0.697998	60	NEU1|MPI|UAP1|MVD|ST3GAL2|DPM2|GNPNAT1|CTSA|PMM2|FUOM|GMPPB|NAGK|PGM3|AMDHD2|FCSK|DOLPP1|GFPT2|ST6GAL1	AD3_vs_AD0	CD8 T	NS	CD8	AD3_vs_AD0
REACTOME_S_PHASE	0.474453	0.754084	0.0928481	-0.344845	-0.926283	160	CDC16|POLD4|PSMB10|LIN54|PSMB1|PSMA2|CDC27|WAPL|PSMD7|PSMB2|PSMD3|CDK4|PSMB8|PSMF1|RFC5|PSMA5|LIN52|STAG2|GSK3B|RPA2|PSMB4|PSMD8|FZR1|MAX|AKT3|PSMB3|PSMC5|PSMB5|PSMD6|CUL1|PSMC6|PSMC3|PSMD11|ORC5|PRIM2|PSME2|ANAPC15|PRIM1|PSMD2|TFDP2|PDS5A|RFC4|PSMD9	AD3_vs_AD0	CD8 T	NS	CD8	AD3_vs_AD0
REACTOME_TCF_DEPENDENT_SIGNALING_IN_RESPONSE_TO_WNT	0.385906	0.754084	0.0835991	0.378653	0.902717	158	USP8|TNKS2|TLE4|PSMA1|YWHAZ|PSMD1|BCL9L|TCF7|CDC73|PSMD4|CREBBP|USP34|UBA52|PSMC4|PSMB6|CHD8|PSMA3|HDAC1|PPP2R1B|RBX1|PSMD14|CSNK2B|FRAT1|PPP2R5C|SEM1|RUNX3|RUVBL1|UBB|UBC|DVL2|SMARCA4|PSMB7|PPP2R5D|PPP2R1A|CSNK2A1|PSMA6|TRRAP|DVL3|PSMC1	AD3_vs_AD0	CD8 T	NS	CD8	AD3_vs_AD0
REACTOME_TCR_SIGNALING	0.453608	0.754084	0.0762797	0.382728	0.911785	120	HLA-DQB1|RELA|CD3G|PSMA1|IKBKG|PSMD1|VASP|PIK3R1|HLA-DRB1|PSMD4|SKP1|FYB1|ITK|UBA52|PSMC4|PSMB6|HLA-DQA1|PSMA3|PSMD14|SEM1|UBE2V1|UBB|PTPN22|NFKBIA|PIK3CA|RIPK2|LCP2|PAG1|UBC|NFKB1|PAK3|PSMB7|PAK2|HLA-DQA2|PSMA6|PRKCQ|TRAT1|HLA-DRA|CD3D|PSMC1|CD3E	AD3_vs_AD0	CD8 T	NS	CD8	AD3_vs_AD0
REACTOME_TELOMERE_MAINTENANCE	0.378049	0.754084	0.086795	0.428874	1.00047	64	POLR2G|NOP10|TINF2|ATRX|RFC1|POLR2J|POLR2B|POLD1|RUVBL1|POLR2A|POLR2L|GAR1|RPA1|STN1|SHQ1|CTC1|CDK2|ACD|RUVBL2|DKC1|POLD3|BLM|CHTF18|TERF2	AD3_vs_AD0	CD8 T	NS	CD8	AD3_vs_AD0
REACTOME_THE_ROLE_OF_GTSE1_IN_G2_M_PROGRESSION_AFTER_G2_CHECKPOINT	0.637011	0.783759	0.0611693	0.366532	0.860742	73	TUBB4B|HSP90AB1|PSMA1|PSMD1|PSMD4|TUBA1B|UBA52|PSMC4|PSMB6|HSP90AA1|PSMA3|PSMD14|SEM1|UBB|TUBA1C|UBC|PSMB7|PSMA6|PSMC1|CDKN1A|TP53|CDK1|TUBA1A|PSMD13|TUBB2A	AD3_vs_AD0	CD8 T	NS	CD8	AD3_vs_AD0
REACTOME_TNFR2_NON_CANONICAL_NF_KB_PATHWAY	0.314421	0.754084	0.116739	-0.392575	-1.03605	96	PSMB10|PSMB1|PSMA2|PSMD7|PSMB2|TRAF3|PSMD3|PSMB8|PSMF1|PSMA5|CD27|TNFRSF1B|TNFSF8|PSMB4|PSMD8|FBXW11|PSMB3|PSMC5|PSMB5|PSMD6|CUL1|PSMC6|PSMC3|TRAF2|PSMD11|TNFRSF14|TNFSF14|PSME2|BIRC2|PSMD2|PSMD9|TNFRSF4	AD3_vs_AD0	CD8 T	NS	CD8	AD3_vs_AD0
REACTOME_TNF_SIGNALING	0.25089	0.754084	0.112843	0.47242	1.08865	56	UBE2D3|OPTN|TNFAIP3|MAPKAPK2|IKBKG|CFLAR|OTUD1|UBE2L3|UBA52|USP4|TAX1BP1|TNFRSF1A|CYLD|UBB|UBC|STUB1|RIPK1	AD3_vs_AD0	CD8 T	NS	CD8	AD3_vs_AD0
REACTOME_TOLL_LIKE_RECEPTOR_9_TLR9_CASCADE	0.101868	0.745157	0.181383	0.500592	1.19732	103	MAPK8|JUN|MAPKAPK2|RELA|IKBKG|PELI1|VRK3|IRAK1|SKP1|MYD88|UBA52|NFKBIB|PPP2R1B|MAPKAPK3|HMGB1|CREB1|IRF7|UBE2V1|NLRC5|UBB|NFKBIA|RIPK2|TNIP2|UBC|NFKB1|MAPK9|PPP2R5D|NKIRAS1|IRF5|PPP2R1A|MAPK1|FOS|PELI3|MAP3K8|MAP2K3|AGER|DUSP7|LY96|TP53|TAB3|S100B|N4BP1	AD3_vs_AD0	CD8 T	NS	CD8	AD3_vs_AD0
REACTOME_TOLL_LIKE_RECEPTOR_CASCADES	0.185185	0.745157	0.130106	0.436267	1.03897	157	UBE2D3|OPTN|MAPK8|JUN|MAPKAPK2|RELA|IKBKG|PELI1|VRK3|IRAK1|SKP1|ITGB2|MYD88|UBA52|NFKBIB|PPP2R1B|MAPKAPK3|HMGB1|CTSS|CREB1|IRF7|UBE2V1|NLRC5|TANK|UBB|NFKBIA|RIPK2|TNIP2|UBC|SOCS1|NFKB1|MAPK9|PPP2R5D|NKIRAS1|IRF5|PPP2R1A|RIPK1|MAPK1|FOS|PELI3|MAP3K8|MAP2K3|AGER|DUSP7|LY96|TP53|TAB3|S100B|N4BP1	AD3_vs_AD0	CD8 T	NS	CD8	AD3_vs_AD0
REACTOME_TOLL_LIKE_RECEPTOR_TLR1_TLR2_CASCADE	0.142857	0.745157	0.152145	0.471451	1.12332	105	MAPK8|JUN|MAPKAPK2|RELA|IKBKG|PELI1|VRK3|IRAK1|SKP1|MYD88|UBA52|NFKBIB|PPP2R1B|MAPKAPK3|HMGB1|CREB1|UBE2V1|NLRC5|UBB|NFKBIA|RIPK2|TNIP2|UBC|SOCS1|NFKB1|MAPK9|PPP2R5D|NKIRAS1|PPP2R1A|MAPK1|FOS|PELI3|MAP3K8|MAP2K3|AGER|DUSP7|LY96|TP53|TAB3|S100B|N4BP1	AD3_vs_AD0	CD8 T	NS	CD8	AD3_vs_AD0
REACTOME_TP53_REGULATES_METABOLIC_GENES	0.330275	0.754084	0.111463	-0.402932	-1.04147	79	MT-CO2|LAMTOR5|AGO2|TNRC6B|AGO3|SESN1|RRM2B|TIGAR|COX6A1|YWHAG|MT-CO1|AKT3|SESN3|PTEN|GLS|GSR|PRDX2|TXN|MLST8|TNRC6C|TXNRD1|TNRC6A|RRAGD|LAMTOR4|LAMTOR2|COX7A2L|RPTOR|YWHAB	AD3_vs_AD0	CD8 T	NS	CD8	AD3_vs_AD0
REACTOME_TP53_REGULATES_TRANSCRIPTION_OF_DNA_REPAIR_GENES	0.0917266	0.745157	0.197822	0.55269	1.27209	61	TCEA1|POLR2G|JUN|SUPT5H|NELFE|CCNH|POLR2J|POLR2B|ELOA|NELFB|CTDP1|MNAT1|ELOB|MSH2|GTF2H5|GTF2F1|BRCA1|POLR2A|POLR2L|MLH1|CCNT1|FOS|ERCC2	AD3_vs_AD0	CD8 T	NS	CD8	AD3_vs_AD0
REACTOME_TRANSCRIPTIONAL_ACTIVATION_OF_MITOCHONDRIAL_BIOGENESIS	0.500891	0.754084	0.0730744	0.406102	0.928952	53	ATP5F1B|SSBP1|CREBBP|GLUD1|TBL1X|CREB1|IDH2|CALM1|CYCS|TWNK|NCOA1|SOD2|HELZ2|GABPA|TGS1|POLRMT|HDAC3|SIRT5|TFAM|ALAS1|RXRA|PPRC1|SMARCD3	AD3_vs_AD0	CD8 T	NS	CD8	AD3_vs_AD0
REACTOME_TRANSCRIPTIONAL_REGULATION_BY_MECP2	0.791971	0.84271	0.052163	0.350854	0.794456	52	NCOR2|SLC2A3|MECP2|PTPN1|IRAK1|HDAC1|TBL1X|CREB1|CALM1|LBR|SGK1	AD3_vs_AD0	CD8 T	NS	CD8	AD3_vs_AD0
REACTOME_TRANSCRIPTIONAL_REGULATION_BY_RUNX1	0.311881	0.754084	0.120433	-0.366088	-0.983266	170	ELF2|SIN3B|PSMB10|PTPN11|KAT2B|AGO2|PSMB1|PSMA2|TNRC6B|SMARCC2|PSMD7|ARID2|AGO3|PSMB2|ITCH|ARID1A|PRMT1|PSMD3|PSMB8|PSMF1|LGALS3|PSMA5|RNF2|PSMB4|PSMD8|PSMB3|SOCS4|PSMC5|PSMB5|PSMD6|PML|AXIN1|SMARCB1|PHC3|PSMC6|TNRC6C|PSMC3|TNRC6A|IL2RA|PSMD11|SIN3A|ASH2L|GPAM|PSME2|KMT2A|PSMD2|ABL1	AD3_vs_AD0	CD8 T	NS	CD8	AD3_vs_AD0
REACTOME_TRANSCRIPTIONAL_REGULATION_BY_RUNX2	0.301703	0.754084	0.121543	-0.387432	-1.02549	108	PSMB10|PSMB1|PSMA2|PSMD7|PSMB2|PSMD3|SMAD4|CDK4|PSMB8|PSMF1|LGALS3|PSMA5|GSK3B|PSMB4|PSMD8|AKT3|PSMB3|ESRRA|PSMC5|PSMB5|PSMD6|CUL1|HIVEP3|YES1|PSMC6|PSMC3|PSMD11|PSME2|HDAC6|PSMD2|ABL1|PSMD9|ITGA5	AD3_vs_AD0	CD8 T	NS	CD8	AD3_vs_AD0
REACTOME_TRANSCRIPTIONAL_REGULATION_BY_RUNX3	0.635579	0.783759	0.0598603	0.358974	0.855672	94	TGFB1|BRD2|PSMA1|PSMD1|TCF7|PSMD4|CREBBP|UBA52|PSMC4|PSMB6|PSMA3|BCL2L11|HDAC4|PSMD14|SEM1|RUNX3|UBB|FOXO3|MAML2|UBC|CDKN2A|PSMB7|PSMA6|KRAS|PSMC1|RUNX1|CDKN1A|TP53	AD3_vs_AD0	CD8 T	NS	CD8	AD3_vs_AD0
REACTOME_TRANSCRIPTIONAL_REGULATION_BY_TP53	0.423077	0.754084	0.0741759	0.350228	0.789012	350	TCEA1|POLR2G|PMAIP1|GPI|JUN|YWHAZ|NDUFA4|COX6C|TP53BP2|COX7C|SUPT5H|CDKN1B|NELFE|RAD9A|PRDM1|MAPKAPK5|COX4I1|MEAF6|NDRG1|COX5A|TOPBP1|CCNH|CREBBP|POLR2J|TAF7|POLR2B|TAF6|ELOA|EHMT2|BRD1|PLK3|UBA52|CNOT11|NELFB|YWHAQ|DYRK2|CTDP1|HDAC1|MNAT1|ELOB|PPP2R1B|MSH2|CSNK2B|PPP2R5C|GTF2H5|GTF2F1|CNOT1|BTG2|RBBP7|PHF20|CYCS|UBB|NPM1|CCNG1|DDIT4|BAX|RICTOR|BRCA1|UBC|CNOT6L|RHNO1|CDKN2A|BRPF1|POLR2A|POLR2L|SL…	AD3_vs_AD0	CD8 T	NS	CD8	AD3_vs_AD0
REACTOME_TRANSCRIPTIONAL_REGULATION_OF_WHITE_ADIPOCYTE_DIFFERENTIATION	0.803887	0.85065	0.0499914	0.335668	0.791949	79	MED4|TGFB1|RELA|NCOR2|CREBBP|MED25|TBL1X|NCOA1|HELZ2|MED30|NFKB1|CDK19|TGS1|FAM120B|CEBPD|MED27|MED15|HDAC3	AD3_vs_AD0	CD8 T	NS	CD8	AD3_vs_AD0
REACTOME_TRANSCRIPTION_COUPLED_NUCLEOTIDE_EXCISION_REPAIR_TC_NER	0.0962567	0.745157	0.191892	0.523898	1.23345	75	TCEA1|POLR2G|ERCC1|RFC1|CCNH|COPS5|POLR2J|POLE4|POLR2B|UBA52|MNAT1|GPS1|RBX1|COPS8|GTF2H5|ERCC5|POLD1|UBB|ERCC6|COPS2|UBC|POLE3|POLR2A|POLR2L|UVSSA|RPA1|ERCC2|COPS7A	AD3_vs_AD0	CD8 T	NS	CD8	AD3_vs_AD0
REACTOME_TRANSCRIPTION_OF_THE_HIV_GENOME	0.0836299	0.745157	0.206588	0.541736	1.26975	69	TCEA1|POLR2G|GTF2B|SUPT5H|GTF2A1|NELFE|CCNH|POLR2J|RNMT|TAF7|POLR2B|TAF6|ELOA|NELFB|CTDP1|MNAT1|ELOB|GTF2H5|GTF2F1|GTF2E2|NCBP2|POLR2A|POLR2L|CCNT1|TAF4|ERCC2	AD3_vs_AD0	CD8 T	NS	CD8	AD3_vs_AD0
REACTOME_TRANSLATION	0.144975	0.745157	0.147331	0.442899	1.04919	189	PABPC1|EIF4B|EIF1AX|EIF3A|EIF2S2|SRPRA|AIMP1|SRP14|EIF5|MRPL40|GSPT1|EIF4A2|MRPL52|EIF2B4|SEC61G|SRP9|EIF3E|GFM1|SRP72|MRPL28|SRPRB|GADD45GIP1|APEH|MRPS12|RPN2|MRPL23|WARS2|UBA52|ETF1|MTRF1L|MRPL2|DAP3|MRPS17|EIF5B|EEF1A1|MRPL54|EIF3D|OXA1L|MRPL48|MRPL12|SSR4|MRPS6|MRPL1|EIF3B|MRPS31|SRP68|EIF3H|MRPS15|SARS2|EIF3F|MRPL19|EIF3J|RPN1|EEF2|MRPS18C|MRPL14|EIF4H|MRPL16|MRPS33|MRPL11|SEC61A1|MRPL53|HAR…	AD3_vs_AD0	CD8 T	NS	CD8	AD3_vs_AD0
REACTOME_TRANSLATION_OF_SARS_COV_2_STRUCTURAL_PROTEINS	0.129545	0.745157	0.186433	-0.487333	-1.19608	56	GOLGA7|PARP4|ZDHHC2|GANAB|SRPK2|PARP8|PRMT1|CSNK1A1|STT3A|GSK3B|PRKCSH|MAN1B1|MGAT4A|PARP6|ST3GAL1|PARP14|MGAT5|FUT8	AD3_vs_AD0	CD8 T	NS	CD8	AD3_vs_AD0
REACTOME_TRANSLOCATION_OF_SLC2A4_GLUT4_TO_THE_PLASMA_MEMBRANE	0.429577	0.754084	0.08042	0.413287	0.966261	66	RAC1|TUBB4B|YWHAZ|ACTB|EXOC8|EXOC3|ACTG1|TUBA1B|MYH9|YWHAQ|TBC1D4|CALM1|RAB8A|TUBA1C	AD3_vs_AD0	CD8 T	NS	CD8	AD3_vs_AD0
REACTOME_TRANSMISSION_ACROSS_CHEMICAL_SYNAPSES	0.677266	0.793219	0.0530213	0.33012	0.781175	221	RAC1|TUBB4B|NRAS|PRKACB|DLG3|TUBA1B|NAAA|PRKAR1B|CREB1|SLC38A1|CALM1|GNG10|AP2B1|ARHGEF9|TUBA1C|HSPA8|RASGRF2|GNAI2|AP2S1|GNGT2|AP2M1|AP2A1|PRKAR2B|MAPK1|KRAS|CHRNE|GNB1|ADCY9|GIT1|PRKAB2|TUBA1A|TUBB2A|DLG1|GABRR1|LIN7C|PRKACA|ADCY3|COMT|PRKAB1|TUBB4A|PRKAG1|GLS2|CACNA2D2|PPFIA1	AD3_vs_AD0	CD8 T	NS	CD8	AD3_vs_AD0
REACTOME_TRANSPORT_OF_BILE_SALTS_AND_ORGANIC_ACIDS_METAL_IONS_AND_AMINE_COMPOUNDS	0.336384	0.754084	0.110122	-0.410959	-1.04204	67	SLC39A10|SLC11A2|SLC39A4|SLC41A2|EMB|SLC11A1|SLC30A5|SLC39A6|SLC16A1|SLC40A1|SLC14A1|SLC16A7|SLC39A3	AD3_vs_AD0	CD8 T	NS	CD8	AD3_vs_AD0
REACTOME_TRANSPORT_OF_INORGANIC_CATIONS_ANIONS_AND_AMINO_ACIDS_OLIGOPEPTIDES	0.990588	0.995802	0.0535669	-0.282913	-0.742108	88	SRI|SLC7A6|SLC4A7|SLC26A11|SLC15A4|SLC20A2|SLC25A29|SLC7A5|SLC4A5|SLC25A26|SLC24A1|SLC25A11|SLC8B1	AD3_vs_AD0	CD8 T	NS	CD8	AD3_vs_AD0
REACTOME_TRANSPORT_OF_MATURE_TRANSCRIPT_TO_CYTOPLASM	0.38448	0.754084	0.08654	0.414111	0.975477	81	RANBP2|SRSF3|SRSF2|SRSF7|THOC2|RNPS1|NUP62|NUP58|UPF3B|SRSF6|CPSF2|RBM8A|U2AF2|FYTTD1|POM121|ZC3H11A|SRSF4|POLDIP3|NUP210|NCBP2|SLU7|SRRM1|MAGOHB|CPSF3|NXF1|NUP42|DHX38|NUP107|THOC5|POM121C|SYMPK|NUP54	AD3_vs_AD0	CD8 T	NS	CD8	AD3_vs_AD0
REACTOME_TRANSPORT_TO_THE_GOLGI_AND_SUBSEQUENT_MODIFICATION	0.44697	0.754084	0.09855	-0.345278	-0.917054	173	STX17|B4GALT1|DYNC1H1|CAPZA1|NAPG|GBF1|SEC24B|GOSR2|COG5|SEC22C|TRAPPC10|DYNC1LI2|SEC23IP|BET1|MIA3|SEC31A|SEC24C|BET1L|DYNLL2|TFG|CD55|TRAPPC9|CAPZA2|GORASP1|SEC24A|COPA|TMED7|TBC1D20|MGAT4A|COG1|TRAPPC1|SEC31B|MAN2A2|MGAT5|TRAPPC2|B4GALT5|FUT8|YKT6|COG3|COG6|ANKRD28|COG8|TUBA4A|LMAN2L|CHST10|DYNLL1|MAN1A2|USO1|ARF3|ARFGAP3|SEC16A|AREG|NSF	AD3_vs_AD0	CD8 T	NS	CD8	AD3_vs_AD0
REACTOME_TRANS_GOLGI_NETWORK_VESICLE_BUDDING	0.708046	0.801969	0.0684715	-0.341064	-0.871234	70	TGOLN2|AP1M1|AP1S2|GBF1|PICALM|AP1B1|FTL|SNAP23|TPD52|GNS|STX4|TFRC|AP3B1|CLTA|PUM1|DNAJC6	AD3_vs_AD0	CD8 T	NS	CD8	AD3_vs_AD0
REACTOME_TRNA_PROCESSING	0.375	0.754084	0.106323	-0.374931	-0.994824	106	NUP160|RPP30|NUP50|MTO1|PRORP|RAE1|TPR|TSEN54|SEH1L|TRMT112|TRMT44|THG1L|NUP155|QTRT2|POP5|NSUN2|NUP98|NUP205|RPP21|CSTF2|NUP37|ALKBH8|NUP43|RAN|RTRAF|XPOT|NUP188|TSEN34|OSGEP|TYW3|TSEN2	AD3_vs_AD0	CD8 T	NS	CD8	AD3_vs_AD0
REACTOME_TRNA_PROCESSING_IN_THE_NUCLEUS	0.389908	0.754084	0.100991	-0.410261	-1.01468	58	NUP160|RPP30|NUP50|RAE1|TPR|TSEN54|SEH1L|NUP155|POP5|NUP98|NUP205|RPP21|CSTF2|NUP37|NUP43|RAN|RTRAF|XPOT|NUP188|TSEN34|TSEN2|NUP153	AD3_vs_AD0	CD8 T	NS	CD8	AD3_vs_AD0
REACTOME_UB_SPECIFIC_PROCESSING_PROTEASES	0.503367	0.754084	0.0699459	0.35911	0.855222	157	USP8|ARRB2|TNKS2|PSMA1|IKBKG|PSMD1|SMAD7|VDAC1|VDAC2|PSMD4|VDAC3|USP34|USP47|UBA52|PSMC4|PSMB6|PSMA3|USP4|MAT2B|USP5|TOMM70|PSMD14|RHOT1|SEM1|CYLD|IFIH1|RUVBL1|UBB|HIF1A|NFKBIA|USP12|UBC|USP16|USP9X|TADA2B|PSMB7|GATA3|RIPK1|PSMA6|TRRAP|SUDS3|PSMC1|BECN1	AD3_vs_AD0	CD8 T	NS	CD8	AD3_vs_AD0
REACTOME_UCH_PROTEINASES	0.523148	0.754084	0.0845557	-0.368019	-0.959109	83	PSMB10|OGT|PSMB1|PSMA2|PSMD7|PSMB2|PSMD3|PSMB8|PSMF1|PSMA5|FOXK1|USP15|PSMB4|PSMD8|YY1|FOXK2|MBD6|PSMB3|PSMC5|PSMB5|PSMD6|PSMC6|PSMC3|PSMD11|ACTR8|TGFBR2|PSME2|ADRM1|INO80|PSMD2	AD3_vs_AD0	CD8 T	NS	CD8	AD3_vs_AD0
REACTOME_UNFOLDED_PROTEIN_RESPONSE_UPR	0.0437063	0.745157	0.287857	0.999314	2.36124	89	ATF3|HERPUD1	AD3_vs_AD0	CD8 T	NS	CD8	AD3_vs_AD0
REACTOME_VISUAL_PHOTOTRANSDUCTION	0.713969	0.802165	0.0662842	-0.337676	-0.873121	76	FNTA|GNB5|NMT2|DHRS3|PRKCA|APOE|RETSAT|RDH11|SLC24A1|METAP1|RDH10|PLB1|NAPEPLD|FNTB|LRP12	AD3_vs_AD0	CD8 T	NS	CD8	AD3_vs_AD0
REACTOME_ABC_FAMILY_PROTEINS_MEDIATED_TRANSPORT	0.791209	0.85379	0.0609039	-0.324553	-0.842076	99	DERL1|DERL2|RNF5|PSMA3|PSMD10|SEL1L|PSMD7|PSMB6|ABCB7|PSMA2|PSMB1|PSMD1|PSMD11|PSMB10|ABCC1|PSMF1|PSMD6|PSME4|EIF2S1|PSMD2|ABCA3|ABCG1	nonAD12_vs_nonAD0	CD8 T	NS	CD8	nonAD12_vs_nonAD0
REACTOME_ABC_TRANSPORTER_DISORDERS	0.365854	0.775397	0.0975449	-0.394963	-1.01252	76	LMBRD1|DERL1|DERL2|RNF5|PSMA3|PSMD10|SEL1L|PSMD7|PSMB6|PSMA2|PSMB1|PSMD1|PSMD11|PSMB10	nonAD12_vs_nonAD0	CD8 T	NS	CD8	nonAD12_vs_nonAD0
REACTOME_ACTIVATION_OF_ANTERIOR_HOX_GENES_IN_HINDBRAIN_DEVELOPMENT_DURING_EARLY_EMBRYOGENESIS	0.45521	0.775397	0.0793435	0.404818	0.986855	58	JUN|PKNOX1|PAXIP1|POLR2E|WDR5|RARG|HOXB2|ASH2L|ZNF335|POLR2G|POLR2L|POLR2H|HOXB4|EZH2	nonAD12_vs_nonAD0	CD8 T	NS	CD8	nonAD12_vs_nonAD0
REACTOME_ACTIVATION_OF_NMDA_RECEPTORS_AND_POSTSYNAPTIC_EVENTS	0.94518	0.965397	0.045679	0.302367	0.764746	80	CREB1|CAMK2G|PRKAG1|TUBB4A|PRKAR1A|PRKAA1|TUBA1B|GIT1|TUBA1A|PRKACA|RASGRF2|TUBA1C|CALM1|CAMK2D|CAMKK2|PRKAR1B|MAPK3	nonAD12_vs_nonAD0	CD8 T	NS	CD8	nonAD12_vs_nonAD0
REACTOME_ADIPOGENESIS	0.592998	0.788064	0.0749279	-0.347859	-0.907374	102	HNRNPU|MED14|MED30|TGS1|MED6|MED21|MED1|SREBF2|GATAD2A|FAM120B|USP46|MED9|MED4|EGR2|ZNF638|TBL1XR1|CARM1|TNF|HDAC3|SMAD4|HELZ2|GATAD2B|TGFB1|MED13|NCOA2|CEBPD|MED22|CDK8|PPARA|MED19|MTA3|NCOR1|MED17|MED23|MED13L|CCNC|MTA2|CDK19|THRAP3|WNT1|MED10	nonAD12_vs_nonAD0	CD8 T	NS	CD8	nonAD12_vs_nonAD0
REACTOME_AEROBIC_RESPIRATION_AND_RESPIRATORY_ELECTRON_TRANSPORT	0.0185977	0.723699	0.352488	0.457893	1.28139	247	MT-ND1|MT-ND5|MT-CO3|ATP5PD|NDUFV1|SDHA|COX19|MT-ND2|PET117|NDUFA3|NDUFS8|UQCRC2|NDUFS6|CSKMT|SURF1|ATP5F1A|NDUFA1|NDUFB1|TRAP1|ATP5F1E|COX17|PKM|SDHD|COA1|COX6B1|UQCRQ|NDUFV3|MT-ND3|OGDH|PET100|NDUFA13|COX14|ATP5MF|DMAC1|UBA52|ETFB|COX16|COX7A2|DMAC2L|MT-CO2|NDUFS7|COX7A2L|SDHAF1|ATP5F1D|NDUFAF6|ATP5MC3|NDUFS5|UQCRC1|IDH2|DMAC2|UQCC2|CMC1|HIGD2A|NDUFA2|ISCU|D2HGDH|COX18|DLST|SIRT3|IDH3G|PYURF|SD…	nonAD12_vs_nonAD0	CD8 T	NS	CD8	nonAD12_vs_nonAD0
REACTOME_AMINO_ACIDS_REGULATE_MTORC1	0.808118	0.863905	0.0517405	0.340934	0.822652	53	NPRL2|ATP6V1E1|ATP6V0D1|ATP6V1D|ATP6V0C|ATP6V1G2|LAMTOR2|BMT2|WDR59|LAMTOR3|ATP6V1F|TCIRG1|SEC13|ITFG2|LAMTOR4|ATP6V1E2|SLC38A9|NPRL3	nonAD12_vs_nonAD0	CD8 T	NS	CD8	nonAD12_vs_nonAD0
REACTOME_ANCHORING_OF_THE_BASAL_BODY_TO_THE_PLASMA_MEMBRANE	0.465328	0.775397	0.0780892	0.378245	0.982624	96	HSP90AA1|TUBB|CEP164|YWHAE|DYNC1I2|ACTR1A|DYNLL1|RAB11A|SDCCAG8|IQCB1|CEP135|TUBB4A|SCLT1|SSNA1|CEP89|CEP57|OFD1|TUBA1A|PRKACA|CEP41|AKAP9|CSNK1E|CEP290|CEP250|TTBK2|PCM1|MAPRE1	nonAD12_vs_nonAD0	CD8 T	NS	CD8	nonAD12_vs_nonAD0
REACTOME_ANTIGEN_ACTIVATES_B_CELL_RECEPTOR_BCR_LEADING_TO_GENERATION_OF_SECOND_MESSENGERS	0.669847	0.800821	0.0621124	0.371463	0.881365	51	PIK3CD|ITPR3|NCK1|ORAI2|PTPN6|AHCYL1|IGLV2-14|PIK3AP1|CALM1|CD79B|ITPR1	nonAD12_vs_nonAD0	CD8 T	NS	CD8	nonAD12_vs_nonAD0
REACTOME_ANTIGEN_PROCESSING_CROSS_PRESENTATION	0.104779	0.723699	0.186433	0.467835	1.21908	100	PSMB8|SEM1|VAMP8|TAPBP|PSMA1|HMGB1|CTSS|HLA-F|PSMB7|HLA-E|TAP1|MYD88|PSME2|UBA52|CYBA|PSMC5|PSMA4|PSMD12|HLA-B|PSMD4|HLA-A|SEC61G|PSMB4|UBB|PSMA5|SEC61A2|STX4|SEC22B|PSMD8|SNAP23|HLA-C|PSMC6|PSMD9|TIRAP|PSME3|B2M	nonAD12_vs_nonAD0	CD8 T	NS	CD8	nonAD12_vs_nonAD0
REACTOME_ANTIGEN_PROCESSING_UBIQUITINATION_PROTEASOME_DEGRADATION	0.211236	0.723699	0.142057	-0.36953	-0.910693	294	UBE2B|ELOC|CUL3|UBE2G2|HECTD1|UBR4|RLIM|ANAPC5|UBE3A|UBE4A|FBXL3|PJA2|UBE2D2|HERC5|PSMA3|RBBP6|ARIH2|PSMD10|RNF19A|FBXO9|PSMD7|UBE2Q2|FBXW7|PSMB6|KLHL11|RNF111|UBA3|PSMA2|CUL1|PSMB1|RNF138|SMURF1|HERC1|FBXL5|PSMD1|HERC4|UBE2D3|FBXO7|CBLB|BTRC|AREL1|ANAPC1|HUWE1|RNF220|SIAH2|PSMD11|FBXL4|TPP2|PSMB10|ASB6|WWP1|ASB7|TRIM39|TRIP12|ITCH|UBE2E3|MEX3C|PSMF1|KLHL5|PSMD6|TRAF7|RNF6|UBE2E1|FBXO41|UBE2O|KCT…	nonAD12_vs_nonAD0	CD8 T	NS	CD8	nonAD12_vs_nonAD0
REACTOME_ANTIVIRAL_MECHANISM_BY_IFN_STIMULATED_GENES	0.087146	0.723699	0.224966	-0.44481	-1.16241	145	JAK1|PPP2CA|DHX9|EIF4G1|DNAJC3|UBE2I|NPM1|RANBP2|TPR|HERC5|NUP54|SUMO1|EIF2AK2|NUP214|PPP2R1B|TUBB2A|NUP133|MX2|RAE1|NUP160|ABCE1|FAAP20|KPNA2|FLNB|KPNA1|NUP37|EIF4G2|KPNB1|KPNA4|NUP98|PPM1B|KPNA5|IRF3|PPP2R5A|PDE12|NUP35|PIN1|FANCL|NUP58|NDC1|BECN1|UBE2E1|TP53|MAVS|ARIH1|ADAR|STAT3|EIF2S1|UBE2L6|DUS2	nonAD12_vs_nonAD0	CD8 T	NS	CD8	nonAD12_vs_nonAD0
REACTOME_ANTI_INFLAMMATORY_RESPONSE_FAVOURING_LEISHMANIA_PARASITE_INFECTION	0.587121	0.788064	0.0681513	0.363398	0.924554	86	GNAS|CREB1|ITPR3|ADCY7|MAPK14|AHCYL1|PRKAR1A|RHBDF2|FGR|IGLV2-14|CD3G|PRKACA|GNB2|CALM1|PRKAR1B|ITPR1|GNAI2|GNB1|FCGR3A|GNG10|GNG7|PLCG2|CD247	nonAD12_vs_nonAD0	CD8 T	NS	CD8	nonAD12_vs_nonAD0
REACTOME_APC_C_CDH1_MEDIATED_DEGRADATION_OF_CDC20_AND_OTHER_APC_C_CDH1_TARGETED_PROTEINS_IN_LATE_MITOSIS_EARLY_G1	0.451429	0.775397	0.0819779	0.395529	0.987837	72	PSMB8|SEM1|ANAPC16|PSMA1|ANAPC7|PSMB7|PSME2|ANAPC10|UBA52|PSMC5|PSMA4|PSMD12|PSMD4|PSMB4|UBB|CDC27|PSMA5|ANAPC15|PSMD8|PSMC6|PSMD9|PSME3|SKP2|ANAPC11|PSMB3	nonAD12_vs_nonAD0	CD8 T	NS	CD8	nonAD12_vs_nonAD0
REACTOME_APC_C_MEDIATED_DEGRADATION_OF_CELL_CYCLE_PROTEINS	0.532957	0.776106	0.0727141	0.374816	0.951627	85	PSMB8|SEM1|ANAPC16|BUB3|PSMA1|ANAPC7|PSMB7|PSME2|ANAPC10|UBA52|PSMC5|PSMA4|PSMD12|PSMD4|PSMB4|UBB|CDC27|PSMA5|ANAPC15|PSMD8|PSMC6|PSMD9|PSME3|SKP2|ANAPC11|PSMB3|CDC14A	nonAD12_vs_nonAD0	CD8 T	NS	CD8	nonAD12_vs_nonAD0
REACTOME_APOPTOSIS	0.34854	0.775397	0.0940503	0.370103	1.01644	166	PSMB8|PMAIP1|SEM1|CARD8|PPP3CC|FNTA|GSDMD|PSMA1|HMGB1|YWHAE|PSMB7|ARHGAP10|TFDP1|ACIN1|SATB1|TRADD|PSME2|BAX|ROCK1|DYNLL1|UBA52|PRKCD|PSMC5|DAPK3|YWHAQ|PSMA4|TNFSF10|TNFRSF10A|PSMD12|YWHAB|BAK1|BCL2L1|RIPK1|PSMD4|STK24|DFFB|GSN|PSMB4|UBB|BID|CASP9|CASP6|PSMA5	nonAD12_vs_nonAD0	CD8 T	NS	CD8	nonAD12_vs_nonAD0
REACTOME_ASPARAGINE_N_LINKED_GLYCOSYLATION	0.12095	0.723699	0.188204	-0.418905	-1.04146	287	CANX|MGAT4A|COPB1|DERL1|CD55|CAPZA1|DERL2|TMED10|AREG|PPP6R3|NAPG|RNF5|DYNC1LI1|GFPT1|ANKRD28|DCTN4|COG3|SPTAN1|PDIA3|SEC31A|SEL1L|ALG2|EDEM1|TUBB2A|TRAPPC6A|COPA|SEC23A|SEC16A|UAP1|MIA2|DCTN2|SAR1B|MIA3|DCTN1|CSNK1D|GMDS|TRAPPC3|GOLGB1|CMAS|MAN1C1|MAN2A1|GNE|CALR|USO1|CAPZA2|NANS|GOSR2|SEC24D|RNF103|NEU1|NUS1|ALG8|NAPA|RPN2|COG8|RAD23B|LMAN1|TRAPPC10|COG6|HK1|ACTR10|SPTBN1|SEC24B|B4GALT1|LMAN2L|…	nonAD12_vs_nonAD0	CD8 T	NS	CD8	nonAD12_vs_nonAD0
REACTOME_ASSEMBLY_OF_COLLAGEN_FIBRILS_AND_OTHER_MULTIMERIC_STRUCTURES	0.150943	0.723699	0.155242	0.502651	1.20009	52	CTSS|CD151|CTSB|DST|BMP1|PLEC|PCOLCE|COL6A1|ITGB4	nonAD12_vs_nonAD0	CD8 T	NS	CD8	nonAD12_vs_nonAD0
REACTOME_ASYMMETRIC_LOCALIZATION_OF_PCP_PROTEINS	0.687266	0.800821	0.0599892	0.35871	0.876945	61	PSMB8|SEM1|PSMA1|PSMB7|PSME2|UBA52|PSMC5|PSMA4|PSMD12|PSMD4|PSMB4|UBB|PSMA5|PSMD8|PSMC6|PSMD9	nonAD12_vs_nonAD0	CD8 T	NS	CD8	nonAD12_vs_nonAD0
REACTOME_AUF1_HNRNP_D0_BINDS_AND_DESTABILIZES_MRNA	0.54428	0.784585	0.0706196	0.387848	0.935853	53	PSMB8|SEM1|HSPB1|PSMA1|PSMB7|PSME2|HSPA8|UBA52|PSMC5|PSMA4|PSMD12|PSMD4|HSPA1A|PSMB4|UBB|PSMA5|PSMD8|PSMC6|PSMD9	nonAD12_vs_nonAD0	CD8 T	NS	CD8	nonAD12_vs_nonAD0
REACTOME_AURKA_ACTIVATION_BY_TPX2	0.294118	0.775397	0.10673	0.432041	1.07693	71	HSP90AA1|TUBB|CEP164|YWHAE|DYNC1I2|ACTR1A|DYNLL1|SDCCAG8|CEP135|TUBB4A|SSNA1|CEP57|OFD1|TUBA1A|PRKACA|CEP41|AKAP9|CSNK1E|CEP290|CEP250|PCM1|MAPRE1	nonAD12_vs_nonAD0	CD8 T	NS	CD8	nonAD12_vs_nonAD0
REACTOME_AUTOPHAGY	0.274908	0.744786	0.10925	0.391554	1.06226	149	HSP90AA1|UBE2L3|MAP1LC3B|AMBRA1|ATG16L1|ATG4D|VDAC3|CHMP4A|MVB12A|DYNC1I2|TOMM6|CSNK2A1|ATG12|SQSTM1|HSPA8|DYNLL1|UBA52|PRKAG1|VPS28|ATG10|TOMM7|LAMTOR2|WIPI1|TSC1|TUBB4A|NBR1|CSNK2B|PRKAA1|UBE2N|TUBA1B|LAMTOR3|UBB|ATG4C|TOMM5|TUBA1A|MFN2|LAMTOR4|TUBA1C|PLIN3|CHMP4B|SLC38A9|WDR45B|LAMP2	nonAD12_vs_nonAD0	CD8 T	NS	CD8	nonAD12_vs_nonAD0
REACTOME_BACTERIAL_INFECTION_PATHWAYS	0.198294	0.723699	0.142901	-0.444457	-1.11966	68	TXNRD1|CTNNB1|SFPQ|RAB5A|RAB7A|MAP2K4|CBLL1|MAP2K7|HSP90AB1|MAPK1|KPNA1|GRB2|PGK1|PDCD6IP|KPNB1	nonAD12_vs_nonAD0	CD8 T	NS	CD8	nonAD12_vs_nonAD0
REACTOME_BETA_CATENIN_INDEPENDENT_WNT_SIGNALING	0.361781	0.775397	0.0928481	0.378731	1.02157	138	PSMB8|RAC2|SEM1|PSMA1|AP2A2|ITPR3|ARRB2|PRKCB|PSMB7|TCF7|PSME2|UBA52|CLTB|AP2M1|PSMC5|PSMA4|NFATC1|PSMD12|TNRC6A|AP2B1|DVL3|PSMD4|PLCB2|PSMB4|UBB|AGO3|PSMA5|PRKCA|MYC|TNRC6C|GNB2|PSMD8|MOV10|PSMC6|PSMD9|PFN1|CALM1	nonAD12_vs_nonAD0	CD8 T	NS	CD8	nonAD12_vs_nonAD0
REACTOME_BINDING_AND_UPTAKE_OF_LIGANDS_BY_SCAVENGER_RECEPTORS	0.488679	0.775397	0.0772747	0.403325	0.962943	52	HSP90AA1|APOL1|HYOU1|IGLV2-14	nonAD12_vs_nonAD0	CD8 T	NS	CD8	nonAD12_vs_nonAD0
REACTOME_BIOLOGICAL_OXIDATIONS	0.48816	0.775397	0.0755015	0.354304	0.961667	146	UGP2|MAT2B|AIP|CNDP2|CYB5B|GSTK1|GSS|CYP4V2|PAPSS1|BPNT1|GGCT|ARNT|TPST2|GSTM2|GGT7|CYB5R3|CES2|SLC35B3|GSTP1|SLC35B2|ACSS1|AHCY	nonAD12_vs_nonAD0	CD8 T	NS	CD8	nonAD12_vs_nonAD0
REACTOME_BIOSYNTHESIS_OF_THE_N_GLYCAN_PRECURSOR_DOLICHOL_LIPID_LINKED_OLIGOSACCHARIDE_LLO_AND_TRANSFER_TO_A_NASCENT_PROTEIN	0.3159	0.775397	0.108394	-0.409134	-1.042	75	GFPT1|ALG2|UAP1|GMDS|CMAS|GNE|NANS|NEU1|NUS1|ALG8|HK1|GNPNAT1|MPI|ST3GAL2|NAGK|DOLPP1|DPM1|FUOM|RFT1|DPAGT1|NANP|ALG10|DHDDS|ST8SIA1|ALG13|ST6GALNAC4|SLC17A5|ALG11|PGM3|SLC35A1|ST6GALNAC2|GLB1|CTSA|DPM2	nonAD12_vs_nonAD0	CD8 T	NS	CD8	nonAD12_vs_nonAD0
REACTOME_CA2_PATHWAY	0.580786	0.788064	0.0758887	-0.377084	-0.919699	57	CTNNB1|AGO2|TCF7L2|GNG2|FZD3|GNAO1|NLK|KRAS|GNB5|AGO1|PDE6B|FZD6|TNRC6B|LEF1|GNG5|ITPR2|PPP3R1	nonAD12_vs_nonAD0	CD8 T	NS	CD8	nonAD12_vs_nonAD0
REACTOME_CARDIAC_CONDUCTION	0.230056	0.723699	0.121543	0.423248	1.10119	101	ITPR3|CAMK2G|ATP2B4|ATP2A3|ORAI2|AHCYL1|FXYD1|HIPK1|CACNB1|KCNK6|PRKACA|SRI|AKAP9|CALM1|CAMK2D|KCNK12|ATP2A2|KAT2B|ITPR1|ATP1B3|KCNH2	nonAD12_vs_nonAD0	CD8 T	NS	CD8	nonAD12_vs_nonAD0
REACTOME_CARGO_RECOGNITION_FOR_CLATHRIN_MEDIATED_ENDOCYTOSIS	0.0253455	0.723699	0.352488	0.538917	1.40208	97	VAMP8|AAK1|NEDD8|AP2A2|ARRB2|CD4|CD3D|IGF2R|COPS3|EPS15L1|LDLRAP1|GPS1|COPS7B|UBA52|CLTB|AP2M1|SYT11|FCHO1|AP2B1|COPS5|VAMP2|NECAP1|UBQLN2|TGOLN2|UBB|GRK2|VAMP4|TOR1A|REPS1|CD3G|IL7R|COPS7A|AGFG1	nonAD12_vs_nonAD0	CD8 T	NS	CD8	nonAD12_vs_nonAD0
REACTOME_CDC42_GTPASE_CYCLE	0.169197	0.723699	0.157403	-0.410005	-1.06872	151	IQGAP1|PIK3R1|FAM13B|PAK2|TMPO|LBR|CDC42|TAGAP|RAB7A|VAMP3|GNA13|DAAM1|ARHGAP35|ARHGAP17|DOCK10|BCR|SHKBP1|DOCK11|ABR|ARHGAP21|ARAP2|TFRC|ARHGAP26|DOCK8|SCRIB|SH3PXD2A|WASL|FMNL3	nonAD12_vs_nonAD0	CD8 T	NS	CD8	nonAD12_vs_nonAD0
REACTOME_CELLULAR_RESPONSE_TO_CHEMICAL_STRESS	0.0163285	0.723699	0.352488	0.999119	2.76986	194	TXNIP|PSMB8	nonAD12_vs_nonAD0	CD8 T	NS	CD8	nonAD12_vs_nonAD0
REACTOME_CELLULAR_RESPONSE_TO_HEAT_STRESS	0.221491	0.723699	0.13649	-0.413768	-1.07372	97	DNAJC2|DNAJB6|HSPA4|HSPA13|BAG5|RANBP2|TPR|NUP54|NUP214|NUP133|ATM|HSP90AB1|MAPK1|MAPKAPK2|RAE1|NUP160|HSPA9|HSPH1|NUP37|DNAJB1|NUP98|BAG1|MTOR|PTGES3|BAG4|NUP35|NUP58|NDC1	nonAD12_vs_nonAD0	CD8 T	NS	CD8	nonAD12_vs_nonAD0
REACTOME_CELLULAR_RESPONSE_TO_HYPOXIA	0.830189	0.878482	0.0564118	-0.325603	-0.828576	72	ELOC|UBE2D2|PSMA3|PSMD10|PSMD7|PSMB6|PSMA2|PSMB1|PSMD1|UBE2D3|PSMD11|PSMB10|PSMF1|PSMD6|EGLN1|UBE2D1|PSME4|PSMD2|EGLN2|PSMB2|ELOB|PSMC1	nonAD12_vs_nonAD0	CD8 T	NS	CD8	nonAD12_vs_nonAD0
REACTOME_CELLULAR_RESPONSE_TO_STARVATION	0.475379	0.775397	0.078921	0.393497	0.97986	69	ATF4|NPRL2|ATP6V1E1|CEBPB|ATP6V0D1|UBA52|EIF2S2|ATP6V1D|ATP6V0C|ATP6V1G2|LAMTOR2|BMT2|WDR59|LAMTOR3|ATP6V1F|TCIRG1|SEC13|FAU|ITFG2|LAMTOR4|ATP6V1E2|SLC38A9|NPRL3|TRIB3	nonAD12_vs_nonAD0	CD8 T	NS	CD8	nonAD12_vs_nonAD0
REACTOME_CELLULAR_SENESCENCE	0.734783	0.818329	0.0639272	-0.327547	-0.851099	122	CDKN1B|EHMT2|ANAPC5|MAP2K4|TERF1|MAP2K7|MDM2|ATM|MAPK8|MAPK1|MAPKAPK2|TERF2IP|BMI1|TFDP2|RB1|ANAPC1|RAD50|POT1|TNIK|ASF1A|TXN|AGO1|UBE2E1|TP53|CDKN2C|UBE2D1|NBN|STAT3|MAPK9|TINF2|CDC16|UBN1|KAT5|TNRC6B	nonAD12_vs_nonAD0	CD8 T	NS	CD8	nonAD12_vs_nonAD0
REACTOME_CELL_CELL_COMMUNICATION	0.399142	0.775397	0.0956031	-0.369477	-0.962524	125	IQGAP1|PIK3R1|CD47|PTPN11|CTNNB1|FYN|SPTAN1|AGO2|ZEB2|CD2AP|GRB2|PRKCI|PARD6G|CADM1|NECTIN3|SPTBN1|WASL|AGO1|F11R|PARD6A|TNRC6B|PIK3CB|ANG|PIK3CA|CTNND1|ADAM19|CTNNA1|AMOT|CLDN12|AFDN	nonAD12_vs_nonAD0	CD8 T	NS	CD8	nonAD12_vs_nonAD0
REACTOME_CELL_CELL_JUNCTION_ORGANIZATION	0.444206	0.775397	0.0894367	-0.388225	-0.97395	67	CTNNB1|AGO2|ZEB2|PRKCI|PARD6G|CADM1|NECTIN3|AGO1|F11R|PARD6A|TNRC6B|ANG|CTNND1|ADAM19|CTNNA1|AMOT|CLDN12|AFDN	nonAD12_vs_nonAD0	CD8 T	NS	CD8	nonAD12_vs_nonAD0
REACTOME_CELL_CYCLE_CHECKPOINTS	0.384449	0.775397	0.0982123	-0.347674	-0.867514	252	YWHAZ|PPP2CA|CDKN1B|RNF168|ITGB3BP|ANAPC5|DYNC1LI1|RANBP2|CKAP5|PSMA3|CENPC|PSMD10|PSMD7|PSMB6|NSL1|PPP2R1B|NUP133|MDM2|ATM|PSMA2|PSMB1|RCC2|NUP160|CENPN|UIMC1|PPP2R5C|PSMD1|NUP37|ANAPC1|ORC3|CLIP1|MDC1|PSMD11|RAD50|NUP98|ORC4|PSMB10|PPP2R5E|ABRAXAS1|PPP2R5A|COP1|NDE1|BRCC3|RBBP8|MAD2L1|PSMF1|BLM|TP53BP1|KIF18A|RANGAP1|PSMD6|PPP1CC|UBE2E1|TP53|AHCTF1|UBE2D1|NBN|NDEL1|KNTC1|PSME4|PSMD2|RFC4|RAD17|…	nonAD12_vs_nonAD0	CD8 T	NS	CD8	nonAD12_vs_nonAD0
REACTOME_CELL_CYCLE_MITOTIC	0.209713	0.723699	0.141225	-0.365889	-0.822765	490	PPP2CA|CDKN1B|CCNH|TMPO|WAPL|LBR|ITGB3BP|GORASP2|RAB2A|ANAPC5|UBE2I|DYNC1LI1|LPIN2|LEMD3|RANBP2|CKAP5|TPR|PSMA3|NUP54|CENPC|SUMO1|MZT1|PSMD10|NUP214|VRK1|CDK7|NUMA1|CDK5RAP2|PSMD7|TUBGCP5|PSMB6|NSL1|PPP2R1B|TUBB2A|NUP133|ARPP19|EMD|HSP90AB1|CSNK2A2|PSMA2|CUL1|NEK9|PSMB1|MAPK1|ESCO1|RAE1|RCC2|DCTN2|NUP160|CENPN|NCAPH2|POLD4|PPP1CB|TFDP2|DCTN1|CSNK1D|DYRK1A|PPP2R5C|PSMD1|CNEP1R1|SMC2|BTRC|LPIN1|NUP…	nonAD12_vs_nonAD0	CD8 T	NS	CD8	nonAD12_vs_nonAD0
REACTOME_CELL_DEATH_SIGNALLING_VIA_NRAGE_NRIF_AND_NADE	0.945032	0.965397	0.0508054	-0.306032	-0.780415	73	ITGB3BP|AATF|MAGED1|TRAF6|MAPK8|PSEN1|GNA13|SOS2|ABR|CASP2|PSENEN|OBSCN	nonAD12_vs_nonAD0	CD8 T	NS	CD8	nonAD12_vs_nonAD0
REACTOME_CELL_JUNCTION_ORGANIZATION	0.410448	0.775397	0.0860347	0.395508	1.01497	91	LIMS1|ACTG1|VASP|ILK|SP1|ITGB1|ARHGEF6|TNRC6A|TESK1|ZC3H12A|CD151|ILF3|AGO3|PATJ|TNRC6C|MOV10|SNAI1|FLNA|ACTB|NECTIN1	nonAD12_vs_nonAD0	CD8 T	NS	CD8	nonAD12_vs_nonAD0
REACTOME_CELL_SURFACE_INTERACTIONS_AT_THE_VASCULAR_WALL	0.495633	0.775397	0.0843144	-0.354092	-0.920581	133	PIK3R1|CD47|PECAM1|PTPN11|FYN|ITGA4|TNFRSF10B|ITGAV|SLC7A5|CD44|GLG1|GRB2|ATP1B1|KRAS|YES1|PROCR|F11R|TGFB1|SLC3A2|PIK3CB|SLC16A3|JAM3|SHC1|PIK3CA|CD99L2	nonAD12_vs_nonAD0	CD8 T	NS	CD8	nonAD12_vs_nonAD0
REACTOME_CHROMATIN_MODIFYING_ENZYMES	0.111349	0.723699	0.195789	-0.425228	-1.09823	199	MSL2|EPC1|REST|SMARCC2|EHMT2|ARID5B|MSL3|ELP2|PHF2|PBRM1|KDM3B|ARID4B|KAT6B|JADE1|ARID4A|KDM2A|NSD3|USP22|KDM1A|ATXN7|KDM5A|KANSL2|KMT2A|SAP18|AEBP2|HAT1|ELP1|KAT6A|PHF21A|MBIP|SUPT20H|RIOX2|PRMT6|YEATS2|GATAD2A|TAF6L|BRWD1|KDM3A|NSD1|BRPF1|ATF7IP|BRD1|SMARCA2|SETD1B|RBBP5|KMT2C|ELP6|SUPT7L|TBL1XR1|SETD7|VPS72|CARM1|KDM7A|HDAC3|YEATS4|TAF9|ELP3|GATAD2B|BRMS1|NCOA2|SMARCC1|KDM4A|SUV39H1|KMT5B|JAK2…	nonAD12_vs_nonAD0	CD8 T	NS	CD8	nonAD12_vs_nonAD0
REACTOME_CHROMOSOME_MAINTENANCE	0.32618	0.775397	0.107972	-0.391814	-1.01626	91	ITGB3BP|PPP6R3|NPM1|ANKRD28|CENPC|SMARCA5|TERF1|POLR2K|POLR2A|SHQ1|TERF2IP|CENPN|POLR2B|POLR2C|POLD4|POT1|PRIM2|FEN1|BLM|WRAP53|RSF1|CHTF18|RFC4|TINF2|POLD2|POLR2D|CENPL|KNL1|ACD|CENPH|DKC1|CENPS|CDK2|CENPU|CENPP	nonAD12_vs_nonAD0	CD8 T	NS	CD8	nonAD12_vs_nonAD0
REACTOME_CILIUM_ASSEMBLY	0.874545	0.912777	0.0474483	0.304857	0.845885	181	HSP90AA1|TUBB|CEP164|YWHAE|TCP1|DYNC1I2|ACTR1A|IFT43|GBF1|NPHP3|DYNLL1|RAB11A|SDCCAG8|IQCB1|CEP135|MKKS|ARL6|BBIP1|TUBB4A|SCLT1|SSNA1|CEP89|PDE6D|IFT80|TUBA1B|KIFAP3|CEP57|OFD1|TUBA1A|ARF4|ARL3|PRKACA|BBS7|CEP41|TUBA1C|AKAP9|CSNK1E|INPP5E|TNPO1|CEP290|CEP250|TTBK2|PCM1|MAPRE1	nonAD12_vs_nonAD0	CD8 T	NS	CD8	nonAD12_vs_nonAD0
REACTOME_CIRCADIAN_CLOCK	0.0178565	0.723699	0.352488	-0.598372	-1.49492	66	CREM|NR3C1|PER1|FBXL3|PER2|TGS1|CUL1|PPP1CB|CSNK1D|NRIP1|BTRC|MED1|RORA|USP46|SIK1|TBL1XR1|PPP1CC|NFIL3|CARM1|HDAC3|SKP1|HELZ2|NCOA2|NOCT|DBP|PPARA|RAI1|MEF2D|NCOR1|SIRT1	nonAD12_vs_nonAD0	CD8 T	NS	CD8	nonAD12_vs_nonAD0
REACTOME_CLASS_A_1_RHODOPSIN_LIKE_RECEPTORS	0.0974026	0.723699	0.2114	-0.435888	-1.12615	204	PTGER4|ANXA1|PSAP|CXCR4|P2RY10|F2R|GPR65|GPR132|ECE1|APP|S1PR1|ADRB2|CCL4|XCL1|CCR4|HEBP1|XCL2|CCL28|CYSLTR1|HRH2|RLN2|CXCL16|PTGER2|P2RY11	nonAD12_vs_nonAD0	CD8 T	NS	CD8	nonAD12_vs_nonAD0
REACTOME_CLASS_B_2_SECRETIN_FAMILY_RECEPTORS	0.491304	0.775397	0.0845557	-0.384675	-0.954728	63	CD55|GNG2|VIPR2|ADGRE5|FZD3|GNB5|FZD6|GNG5|WNT2B	nonAD12_vs_nonAD0	CD8 T	NS	CD8	nonAD12_vs_nonAD0
REACTOME_CLASS_I_MHC_MEDIATED_ANTIGEN_PROCESSING_PRESENTATION	0.232456	0.723699	0.132846	-0.358266	-0.857798	363	CANX|UBE2B|ELOC|CUL3|UBE2G2|HECTD1|UBR4|RLIM|ANAPC5|UBE3A|UBE4A|FBXL3|PJA2|UBE2D2|HERC5|PSMA3|RBBP6|ARIH2|PSMD10|PDIA3|RNF19A|SEC31A|PIK3C3|VAMP3|ERAP1|FBXO9|PSMD7|UBE2Q2|FBXW7|PSMB6|KLHL11|TAP2|SEC23A|RNF111|UBA3|PSMA2|CUL1|ITGAV|PSMB1|RNF138|SMURF1|SAR1B|HERC1|FBXL5|PSMD1|HERC4|UBE2D3|FBXO7|CBLB|BTRC|AREL1|ANAPC1|HUWE1|CALR|RNF220|SIAH2|PSMD11|FBXL4|TPP2|PSMB10|ASB6|WWP1|ASB7|SEC24D|TRIM39|TRIP…	nonAD12_vs_nonAD0	CD8 T	NS	CD8	nonAD12_vs_nonAD0
REACTOME_CLATHRIN_MEDIATED_ENDOCYTOSIS	0.096475	0.723699	0.195789	0.44947	1.20901	137	VAMP8|AAK1|NEDD8|ACTG1|AP2A2|ARRB2|CD4|BIN1|CD3D|ACTR3|IGF2R|COPS3|ARPC4|EPS15L1|LDLRAP1|HSPA8|GPS1|COPS7B|UBA52|CLTB|AP2M1|SYT11|RAB5B|FCHO1|AP2B1|COPS5|VAMP2|NECAP1|UBQLN2|TGOLN2|UBB|GRK2|VAMP4|TOR1A|REPS1|CD3G|IL7R|ARFGAP1|COPS7A|AGFG1|HIP1|SNX18|ARRB1|HGS|ACTB|TRIP10|SLC2A8	nonAD12_vs_nonAD0	CD8 T	NS	CD8	nonAD12_vs_nonAD0
REACTOME_CLEC7A_DECTIN_1_SIGNALING	0.709559	0.813968	0.0576091	0.338823	0.882765	98	PSMB8|SEM1|PSMA1|ITPR3|PSMB7|PSME2|UBA52|PYCARD|PRKCD|PSMC5|PSMA4|TAB1|NFATC1|PSMD12|AHCYL1|PSMD4|UBE2N|RELA|PSMB4|UBB|FBXW11|CDC34|PSMA5|CASP8|PSMD8|PSMC6|PSMD9|CALM1	nonAD12_vs_nonAD0	CD8 T	NS	CD8	nonAD12_vs_nonAD0
REACTOME_COLLAGEN_BIOSYNTHESIS_AND_MODIFYING_ENZYMES	0.149573	0.723699	0.166934	-0.477702	-1.18905	61	PLOD3|PPIB|P4HB|P4HA1|CRTAP|P3H3|COL6A2|COL9A2|COL18A1|P4HA2	nonAD12_vs_nonAD0	CD8 T	NS	CD8	nonAD12_vs_nonAD0
REACTOME_COLLAGEN_DEGRADATION	0.231499	0.723699	0.122679	0.474493	1.12312	50	PHYKPL|CTSD|CTSB	nonAD12_vs_nonAD0	CD8 T	NS	CD8	nonAD12_vs_nonAD0
REACTOME_COLLAGEN_FORMATION	1	1	0.0476387	-0.245775	-0.629982	79	PLOD3|PPIB|P4HB|P4HA1|CRTAP|P3H3|COL6A2|COL9A2|COL18A1|P4HA2	nonAD12_vs_nonAD0	CD8 T	NS	CD8	nonAD12_vs_nonAD0
REACTOME_COMPLEMENT_CASCADE	0.521368	0.775397	0.08042	-0.378376	-0.941817	61	CD55	nonAD12_vs_nonAD0	CD8 T	NS	CD8	nonAD12_vs_nonAD0
REACTOME_COMPLEX_I_BIOGENESIS	0.0750469	0.723699	0.224966	0.513439	1.27959	68	MT-ND1|MT-ND5|NDUFV1|MT-ND2|NDUFA3|NDUFS8|NDUFS6|NDUFA1|NDUFB1|COA1|NDUFV3|MT-ND3|NDUFA13|DMAC1|NDUFS7|NDUFAF6|NDUFS5|DMAC2|NDUFA2|PYURF|NDUFB11|HSCB|NDUFA10|OXA1L|ACAD9|NDUFB4|NDUFA12	nonAD12_vs_nonAD0	CD8 T	NS	CD8	nonAD12_vs_nonAD0
REACTOME_CONSTITUTIVE_SIGNALING_BY_ABERRANT_PI3K_IN_CANCER	0.0631199	0.723699	0.287805	-0.527597	-1.33531	69	PIK3R1|PTPN11|TRAT1|ICOS|AREG|FYN|CD28|ESR2|GRB2	nonAD12_vs_nonAD0	CD8 T	NS	CD8	nonAD12_vs_nonAD0
REACTOME_COPII_MEDIATED_VESICLE_TRANSPORT	0.186695	0.723699	0.148262	-0.453394	-1.13744	67	TMED10|AREG|PPP6R3|NAPG|ANKRD28|SEC31A|TRAPPC6A|SEC23A|SEC16A|SAR1B|CSNK1D|TRAPPC3|USO1|GOSR2|SEC24D|NAPA|LMAN1|TRAPPC10|SEC24B|LMAN2L|TRAPPC1|RAB1A|STX17|SEC22A|STX5|CNIH3|LMAN2|TRAPPC2L|MCFD2|SERPINA1	nonAD12_vs_nonAD0	CD8 T	NS	CD8	nonAD12_vs_nonAD0
REACTOME_COPI_DEPENDENT_GOLGI_TO_ER_RETROGRADE_TRAFFIC	0.667382	0.800821	0.0679923	-0.338038	-0.879538	92	COPB1|TMED10|NAPG|KIF3A|KIF5B|TUBB2A|COPA|NBAS|SURF4|KIF1B|NAPA|KIF20B|KIFC2|KIF18A|KIF13B|STX18|KIF27|RINT1|RAB1A|KIF9|COPG2	nonAD12_vs_nonAD0	CD8 T	NS	CD8	nonAD12_vs_nonAD0
REACTOME_COPI_MEDIATED_ANTEROGRADE_TRANSPORT	0.237069	0.723699	0.130106	-0.407923	-1.06012	93	COPB1|CD55|CAPZA1|TMED10|NAPG|DYNC1LI1|DCTN4|COG3|SPTAN1|TUBB2A|COPA|DCTN2|DCTN1|GOLGB1|USO1|CAPZA2|GOSR2|NAPA|COG8|COG6|ACTR10|SPTBN1	nonAD12_vs_nonAD0	CD8 T	NS	CD8	nonAD12_vs_nonAD0
REACTOME_COSTIMULATION_BY_THE_CD28_FAMILY	0.389937	0.775397	0.0956031	-0.395657	-1.00684	72	PIK3R1|PTPN11|PPP2CA|PAK2|ICOS|CDC42|FYN|CD28|PPP2R1B|PPP2R5C|GRB2|PPP2R5E|CTLA4|TRAV8-4|MTOR|PPP2R5A	nonAD12_vs_nonAD0	CD8 T	NS	CD8	nonAD12_vs_nonAD0
REACTOME_CYCLIN_A_CDK2_ASSOCIATED_EVENTS_AT_S_PHASE_ENTRY	0.675214	0.800821	0.0672065	-0.343361	-0.883879	83	CDKN1B|CCNH|PSMA3|PSMD10|CDK7|PSMD7|PSMB6|PSMA2|CUL1|PSMB1|TFDP2|PSMD1|RB1|PSMD11|PSMB10|LIN9|PSMF1|PSMD6|SKP1	nonAD12_vs_nonAD0	CD8 T	NS	CD8	nonAD12_vs_nonAD0
REACTOME_CYTOPROTECTION_BY_HMOX1	0.00437127	0.723699	0.407018	0.999774	2.41734	54	TXNIP|MT-CO3	nonAD12_vs_nonAD0	CD8 T	NS	CD8	nonAD12_vs_nonAD0
REACTOME_CYTOSOLIC_SENSORS_OF_PATHOGEN_ASSOCIATED_DNA	0.262821	0.738216	0.122108	-0.436366	-1.08616	61	DHX9|CTNNB1|PRKDC|XRCC5|POLR3GL|POLR1C|CRCP|XRCC6|POLR2K|TBK1|NKIRAS2|POLR3D|DHX36|IRF3|TRIM56	nonAD12_vs_nonAD0	CD8 T	NS	CD8	nonAD12_vs_nonAD0
REACTOME_C_TYPE_LECTIN_RECEPTORS_CLRS	0.695279	0.807284	0.0659816	-0.32845	-0.857531	129	PAK2|UBE2D2|PSMA3|FYN|MALT1|PSMD10|NFATC2|PSMD7|PSMB6|TRAF6|UBA3|PSMA2|CUL1|PSMB1|PSMD1|BTRC|PSMD11|PSMB10|RELB|BCL10|KRAS|PSMF1|PSMD6|PDPK1|SKP1|UBE2D1|UBE2V1|PSME4|PSMD2|ICAM2|CARD9|TAB3|PSMB2|ITPR2|PPP3R1|PSMC1	nonAD12_vs_nonAD0	CD8 T	NS	CD8	nonAD12_vs_nonAD0
REACTOME_DDX58_IFIH1_MEDIATED_INDUCTION_OF_INTERFERON_ALPHA_BETA	0.439914	0.775397	0.0899861	-0.389275	-0.976585	67	RNF125|CYLD|TAX1BP1|UBE2D2|HERC5|RNF216|TNFAIP3|TBK1|MAP3K1|TRAF6|HSP90AB1|NKIRAS2|ATG5|UBE2D3|APP|IRF3|ITCH|PIN1|TANK|MAVS|UBE2D1|UBE2L6|TOMM70|NKIRAS1|S100B	nonAD12_vs_nonAD0	CD8 T	NS	CD8	nonAD12_vs_nonAD0
REACTOME_DEADENYLATION_DEPENDENT_MRNA_DECAY	0.417391	0.775397	0.0937465	-0.411789	-0.990738	53	DDX6|EIF4G1|PABPC1|DIS3|DCP1B|CNOT10|DCPS|XRN1|EXOSC7|LSM1|EIF4B|CNOT6L|CNOT4|EXOSC6|TUT7|TUT4|EXOSC4|LSM3	nonAD12_vs_nonAD0	CD8 T	NS	CD8	nonAD12_vs_nonAD0
REACTOME_DEATH_RECEPTOR_SIGNALING	0.67098	0.800821	0.0605093	0.330727	0.898619	151	TRAF1|UBE2L3|HDAC2|FGD3|YWHAE|ARHGEF2|RTN4|MYD88|IRAK1|TRADD|SQSTM1|UBA52|IKBKE|USP21|SHARPIN|ARHGEF6|HDAC1|CASP10|TAB1|TNFSF10|TNFRSF10A|TNFRSF1A|RACK1|RIPK1|PLEKHG2|AKAP13|PRDM4|RELA|ARHGEF18|ARHGEF9|UBB|VAV3|RASGRF2|CASP8|ARHGEF5|NET1	nonAD12_vs_nonAD0	CD8 T	NS	CD8	nonAD12_vs_nonAD0
REACTOME_DECTIN_1_MEDIATED_NONCANONICAL_NF_KB_SIGNALING	0.677239	0.800821	0.0605093	0.360498	0.880501	60	PSMB8|SEM1|PSMA1|PSMB7|PSME2|UBA52|PSMC5|PSMA4|PSMD12|PSMD4|RELA|PSMB4|UBB|FBXW11|PSMA5|PSMD8|PSMC6|PSMD9	nonAD12_vs_nonAD0	CD8 T	NS	CD8	nonAD12_vs_nonAD0
REACTOME_DEFECTIVE_CFTR_CAUSES_CYSTIC_FIBROSIS	0.572043	0.788064	0.0758887	-0.371969	-0.917056	59	DERL1|DERL2|RNF5|PSMA3|PSMD10|SEL1L|PSMD7|PSMB6|PSMA2|PSMB1|PSMD1|PSMD11|PSMB10	nonAD12_vs_nonAD0	CD8 T	NS	CD8	nonAD12_vs_nonAD0
REACTOME_DEGRADATION_OF_AXIN	0.49262	0.775397	0.0756946	0.399176	0.963188	53	PSMB8|SEM1|PSMA1|PSMB7|PSME2|UBA52|PSMC5|PSMA4|PSMD12|RNF146|PSMD4|PSMB4|UBB|PSMA5|PSMD8|PSMC6|PSMD9|TNKS|PSME3|PSMB3	nonAD12_vs_nonAD0	CD8 T	NS	CD8	nonAD12_vs_nonAD0
REACTOME_DEGRADATION_OF_BETA_CATENIN_BY_THE_DESTRUCTION_COMPLEX	0.442308	0.775397	0.0894367	-0.378887	-0.975329	83	PPP2CA|CTNNB1|PSMA3|PSMD10|PSMD7|PSMB6|PPP2R1B|PSMA2|CUL1|PSMB1|CSNK1A1|PPP2R5C|PSMD1|TCF7L2|BTRC|FRAT1|PSMD11|PSMB10|PPP2R5E|PPP2R5A|PSMF1|FRAT2|PSMD6|SKP1|PSME4|PSMD2	nonAD12_vs_nonAD0	CD8 T	NS	CD8	nonAD12_vs_nonAD0
REACTOME_DEGRADATION_OF_DVL	0.619485	0.788064	0.0640704	0.373232	0.904363	55	PSMB8|SEM1|PSMA1|PSMB7|PSME2|UBA52|PSMC5|PSMA4|PSMD12|DVL3|PSMD4|PSMB4|UBB|PSMA5|PSMD8|PSMC6|PSMD9	nonAD12_vs_nonAD0	CD8 T	NS	CD8	nonAD12_vs_nonAD0
REACTOME_DEGRADATION_OF_GLI1_BY_THE_PROTEASOME	0.639706	0.795986	0.0625237	0.36786	0.894889	57	PSMB8|SEM1|PSMA1|PSMB7|PSME2|UBA52|PSMC5|PSMA4|PSMD12|PSMD4|PSMB4|UBB|PSMA5|PRKACA|PSMD8|PSMC6|PSMD9|NUMB|PSME3|PSMB3	nonAD12_vs_nonAD0	CD8 T	NS	CD8	nonAD12_vs_nonAD0
REACTOME_DEGRADATION_OF_THE_EXTRACELLULAR_MATRIX	0.0780399	0.723699	0.216543	0.481249	1.26678	110	ADAM8|PHYKPL|CTSS|CTSD|CAPN12|BSG|A2M|HTRA1|CAPN1|CAPN10|MMP25|CTSB|SPP1	nonAD12_vs_nonAD0	CD8 T	NS	CD8	nonAD12_vs_nonAD0
REACTOME_DEUBIQUITINATION	0.208889	0.723699	0.142057	-0.377547	-0.95542	234	SMAD7|USP11|JOSD1|UCHL5|TGFBR2|USP7|CYLD|USP33|PSMA3|WDR48|PSMD10|USP22|USP14|ATXN3|TNFAIP3|ATXN7|USP10|PSMD7|INO80E|PSMB6|VDAC2|USP8|MDM2|TRAF6|USP34|PSMA2|PSMB1|USP15|BIRC3|TNKS2|MYSM1|INO80|UIMC1|PSMD1|USP16|SIAH2|PSMD11|PSMB10|ABRAXAS2|ADRB2|ABRAXAS1|STAMBPL1|NLRP3|SNX3|USP3|BRCC3|VCPIP1|JOSD2|PSMF1|RAD23B|USP47|PSMD6|BECN1|TP53|MAVS|RHOT1|UBE2D1|RIPK2|SMAD4|PRKN|YOD1|TGFB1|PSME4|PSMD2|RHOA|S…	nonAD12_vs_nonAD0	CD8 T	NS	CD8	nonAD12_vs_nonAD0
REACTOME_DISEASES_ASSOCIATED_WITH_O_GLYCOSYLATION_OF_PROTEINS	0.917391	0.944592	0.0534572	-0.316729	-0.76203	53	C1GALT1|B3GLCT|ADAMTS10|GALNT12|NOTCH1|POMT1|POMT2|MUC12	nonAD12_vs_nonAD0	CD8 T	NS	CD8	nonAD12_vs_nonAD0
REACTOME_DISEASES_OF_DNA_REPAIR	0.498092	0.775397	0.0768737	0.406592	0.964714	51	SEM1|RPA3|MSH3|RPA2|RAD51D|RMI1|RFC3|WRN|RAD1|RMI2|NTHL1|RFC5|RFC2|RHNO1|OGG1|TOPBP1|DNA2|ATRIP|BRCA1|MSH6|TOP3A|BRIP1|RPA1|RAD51AP1	nonAD12_vs_nonAD0	CD8 T	NS	CD8	nonAD12_vs_nonAD0
REACTOME_DISEASES_OF_GLYCOSYLATION	0.725108	0.818329	0.0643583	-0.327238	-0.850114	120	GFPT1|C1GALT1|ALG2|B3GLCT|CHSY1|GNE|ADAMTS10|GALNT12|NEU1|NUS1|ALG8|B4GALT1|MPI|NOTCH1|B3GAT3|HEXA|DPM1|RFT1|POMT1|DPAGT1|POMT2|MUC12|DHDDS|ALG13|ALG11|MGAT2|GLB1|C1GALT1C1|CTSA|DPM2|ADAMTS13	nonAD12_vs_nonAD0	CD8 T	NS	CD8	nonAD12_vs_nonAD0
REACTOME_DISEASES_OF_METABOLISM	0.208243	0.723699	0.140406	-0.380981	-0.983368	208	LMBRD1|GFPT1|C1GALT1|ALG2|B3GLCT|MTR|BTD|CHSY1|MMAA|IDS|CYP2U1|EPM2A|TALDO1|GNE|GCLC|CYP2R1|ADAMTS10|TPMT|GALNT12|NEU1|MCCC1|MTRR|NUS1|MCCC2|ALG8|HLCS|HGSNAT|B4GALT1|AMN|MPI|NOTCH1|B3GAT3|GCLM|HEXA|ABCA3|CYP27A1|APRT|DPM1|RFT1|POMT1|CUBN|ARSB|DPAGT1|POMT2|MUC12|DHDDS|PCCA|ALG13|ACY1|PC|MMADHC|ALG11|MGAT2|MMUT|GLB1|C1GALT1C1|CTSA|DPM2|ADAMTS13|TBXAS1	nonAD12_vs_nonAD0	CD8 T	NS	CD8	nonAD12_vs_nonAD0
REACTOME_DISEASES_OF_SIGNAL_TRANSDUCTION_BY_GROWTH_FACTOR_RECEPTORS_AND_SECOND_MESSENGERS	0.192905	0.723699	0.148262	-0.376435	-0.871069	431	IQGAP1|PIK3R1|RAP1B|RAP1A|PTPN11|PPP2CA|CDKN1B|TRAT1|MSN|DERL2|CTNNB1|TGFBR2|ICOS|AREG|FXR1|NPM1|RANBP2|TPR|PSMA3|FYN|WDR48|KIF5B|PSMD10|CD28|IL10RA|SEC31A|SEL1L|AGO2|POLR2K|PSMD7|FBXW7|PSMB6|PPP2R1B|POLR2A|AP3B1|MDM2|MAPK8|PSEN1|PSMA2|CUL1|MAML1|PSMB1|DUSP8|MAPK1|BRAP|ETV6|ESR2|TLN1|CSNK1A1|POLR2B|POLR2C|TNKS2|PPP1CB|DCTN1|AGGF1|PPP2R5C|PSMD1|TCF7L2|DNMT1|ADAM17|ZC3HAV1|GOLGB1|CLTC|IRF4|RB1|TRAK…	nonAD12_vs_nonAD0	CD8 T	NS	CD8	nonAD12_vs_nonAD0
REACTOME_DISORDERS_OF_TRANSMEMBRANE_TRANSPORTERS	0.25974	0.738216	0.123842	-0.380432	-0.996809	157	LMBRD1|DERL1|DERL2|RNF5|RANBP2|TPR|PSMA3|NUP54|PSMD10|SEL1L|NUP214|PSMD7|PSMB6|NUP133|PSMA2|PSMB1|RAE1|NUP160|PSMD1|NUP37|PSMD11|NUP98|PSMB10|SLC33A1|NUP35|NUP58|PSMF1|NDC1|HK1|PSMD6|SLC24A1|PSME4|PSMD2|ABCA3|SLC3A2	nonAD12_vs_nonAD0	CD8 T	NS	CD8	nonAD12_vs_nonAD0
REACTOME_DNA_DOUBLE_STRAND_BREAK_REPAIR	0.624454	0.788064	0.0721798	-0.336666	-0.875274	133	RNF168|PRKDC|UBE2I|XRCC5|SUMO1|SMARCA5|XRCC6|ATM|MAPK8|POLD4|FIGNL1|RIF1|UIMC1|KPNA2|POLL|MDC1|RAD50|PARP2|ABRAXAS1|FEN1|BRCC3|RBBP8|SUMO2|BLM|TP53BP1|TP53|NBN|POLE3|KDM4A|RFC4|RAD17|BRCA2|POLD2|POLH|KAT5|NHEJ1|ATR|RAD51B|BAP1	nonAD12_vs_nonAD0	CD8 T	NS	CD8	nonAD12_vs_nonAD0
REACTOME_DNA_REPAIR	0.17316	0.723699	0.155242	-0.382666	-0.949995	283	UBE2B|CCNH|RNF168|DDB1|PRKDC|USP7|PIAS1|UBE2I|XRCC5|COPS2|XPC|PMS2|WDR48|SUMO1|SMARCA5|CDK7|TERF1|XRCC6|USP10|POLR2K|INO80E|POLR2A|RNF111|ATM|MAPK8|FTO|GTF2H5|SPRTN|TERF2IP|POLR2B|POLR2C|POLD4|FIGNL1|INO80|RIF1|UIMC1|FAAP20|KPNA2|POLL|MDC1|RAD50|ERCC5|UVSSA|MSH2|COPS8|POT1|PARP2|ABRAXAS1|PARG|FEN1|CUL4A|FANCL|USP1|BRCC3|RBBP8|SUMO2|RAD23B|ALKBH2|BLM|TP53BP1|ZNF830|NEIL1|DCLRE1B|TP53|NBN|ERCC8|POL…	nonAD12_vs_nonAD0	CD8 T	NS	CD8	nonAD12_vs_nonAD0
REACTOME_DNA_REPLICATION	0.662313	0.800821	0.0615707	0.338747	0.899603	125	PSMB8|SEM1|ANAPC16|PSMA1|MCM7|RPA3|ANAPC7|PSMB7|PSME2|RPA2|ANAPC10|UBA52|PSMC5|PSMA4|PSMD12|RFC3|PSMD4|PSMB4|UBB|CDC27|PSMA5|ANAPC15|ORC2|LIG1|PSMD8|RFC5|RFC2|PSMC6|PSMD9|PSME3|SKP2|ANAPC11|PSMB3|DNA2	nonAD12_vs_nonAD0	CD8 T	NS	CD8	nonAD12_vs_nonAD0
REACTOME_DNA_REPLICATION_PRE_INITIATION	0.435101	0.775397	0.0817516	0.378071	0.988213	99	PSMB8|SEM1|ANAPC16|PSMA1|MCM7|RPA3|ANAPC7|PSMB7|PSME2|RPA2|ANAPC10|UBA52|PSMC5|PSMA4|PSMD12|PSMD4|PSMB4|UBB|CDC27|PSMA5|ANAPC15|ORC2	nonAD12_vs_nonAD0	CD8 T	NS	CD8	nonAD12_vs_nonAD0
REACTOME_DOWNSTREAM_SIGNALING_EVENTS_OF_B_CELL_RECEPTOR_BCR	0.772467	0.84459	0.0554793	0.338663	0.852599	79	PSMB8|SEM1|PSMA1|PRKCB|PSMB7|PSME2|UBA52|PSMC5|PSMA4|NFATC1|PSMD12|PPIA|PSMD4|RASGRP1|RELA|PSMB4|UBB|FBXW11|PSMA5|PSMD8|PSMC6|PSMD9|CALM1	nonAD12_vs_nonAD0	CD8 T	NS	CD8	nonAD12_vs_nonAD0
REACTOME_DRUG_ADME	0.129799	0.723699	0.165657	0.487584	1.20779	64	CNDP2|IMPDH2|ADA|BSG|SLC29A3|VAV3|GGT7|NME2|CES2|SLC16A1|GSTP1|ADAL|NAT1|ITPA|GMPS|SLC29A2|SULT1A1|RAC1	nonAD12_vs_nonAD0	CD8 T	NS	CD8	nonAD12_vs_nonAD0
REACTOME_DUAL_INCISION_IN_TC_NER	0.339869	0.775397	0.106323	-0.418464	-1.04139	62	CCNH|DDB1|USP7|CDK7|POLR2K|POLR2A|GTF2H5|POLR2B|POLR2C|POLD4|ERCC5|UVSSA|CUL4A|ZNF830|ERCC8|POLE3|GTF2H4|RFC4|POLD2|POLR2D|TCEA1|GTF2H3	nonAD12_vs_nonAD0	CD8 T	NS	CD8	nonAD12_vs_nonAD0
REACTOME_ECM_PROTEOGLYCANS	0.442308	0.775397	0.0894367	-0.392632	-0.9773	61	ITGAV|APP|TGFB1|ITGA2|PTPRS|COL6A2|COL9A2	nonAD12_vs_nonAD0	CD8 T	NS	CD8	nonAD12_vs_nonAD0
REACTOME_EPH_EPHRIN_SIGNALING	0.618143	0.788064	0.0709609	-0.350435	-0.908106	86	PAK2|SDCBP|EPHA4|CDC42|FYN|RASA1|PSEN1|ARPC3|CLTC|MYH9|ADAM10|CLTA|ARPC5|PSENEN|YES1|MYH10|WASL	nonAD12_vs_nonAD0	CD8 T	NS	CD8	nonAD12_vs_nonAD0
REACTOME_EPIGENETIC_REGULATION_OF_GENE_EXPRESSION	0.642726	0.796633	0.0623861	0.328793	0.909953	188	CHD3|OGT|BAZ2A|HDAC2|DEK|KMT2B|MPHOSPH8|WDR82|HCFC1|BCL7C|SAP30BP|SETDB1|MBD3|BAZ1B|PAXIP1|TAF1D|TRIM28|POLR2E|WDR5|ASH2L|TTF1|HDAC1|EHMT1|ZNF816|SAP30L|ZNF224|CHD4|ZCCHC8|POLR2L|PPHLN1|SAP130|DPF2|UBTF|ZNF28|ZNF136|DNMT3A|TAF1A|SMARCD2|POLR2H|GTF2H1|SMARCD1|ZNF33A|SMARCB1|EZH2	nonAD12_vs_nonAD0	CD8 T	NS	CD8	nonAD12_vs_nonAD0
REACTOME_ER_TO_GOLGI_ANTEROGRADE_TRANSPORT	0.110375	0.723699	0.199915	-0.431389	-1.12582	146	COPB1|CD55|CAPZA1|TMED10|AREG|PPP6R3|NAPG|DYNC1LI1|ANKRD28|DCTN4|COG3|SPTAN1|SEC31A|TUBB2A|TRAPPC6A|COPA|SEC23A|SEC16A|MIA2|DCTN2|SAR1B|MIA3|DCTN1|CSNK1D|TRAPPC3|GOLGB1|USO1|CAPZA2|GOSR2|SEC24D|NAPA|COG8|LMAN1|TRAPPC10|COG6|ACTR10|SPTBN1|SEC24B|LMAN2L	nonAD12_vs_nonAD0	CD8 T	NS	CD8	nonAD12_vs_nonAD0
REACTOME_ESR_MEDIATED_SIGNALING	0.406926	0.775397	0.0949752	-0.360876	-0.942463	150	PIK3R1|CDKN1B|AREG|KDM1A|AGO2|POLR2K|POLR2A|UHMK1|HSP90AB1|DDX5|MAPK1|ESR2|POLR2B|POLR2C|NRIP1|KPNA2|GTF2A2|MED1|CCNT1|GNG2|PTGES3|KRAS|GNAI3|STAG2|CBFB|GNB5|CHD1|CARM1|AGO1|PDPK1|KCTD6|TBP|ZDHHC7|NCOA2|POLR2D|ELK1|SMC1A|KAT5|TNRC6B|GNG5|AKT2|SHC1|PIK3CA|FKBP5|KANK1	nonAD12_vs_nonAD0	CD8 T	NS	CD8	nonAD12_vs_nonAD0
REACTOME_ESTROGEN_DEPENDENT_GENE_EXPRESSION	0.789179	0.85379	0.0533478	0.33017	0.844416	87	HSP90AA1|GTF2F1|JUN|CTSD|SP1|POLR2E|HDAC1|PRMT1|POLR2G|POLR2L|TNRC6A|USF2|ZNF217|POLR2H|AGO3|USF1|GATA3|SMC3|MYC|TNRC6C|BCL2|KDM4B|TLE3|MOV10|CXXC5|KAT2B	nonAD12_vs_nonAD0	CD8 T	NS	CD8	nonAD12_vs_nonAD0
REACTOME_EXTENSION_OF_TELOMERES	0.774737	0.84459	0.0598603	-0.348858	-0.83044	50	PPP6R3|ANKRD28|TERF1|SHQ1|TERF2IP|POLD4|POT1|PRIM2|FEN1|BLM|WRAP53|CHTF18|RFC4|TINF2|POLD2	nonAD12_vs_nonAD0	CD8 T	NS	CD8	nonAD12_vs_nonAD0
REACTOME_EXTRACELLULAR_MATRIX_ORGANIZATION	0.424632	0.775397	0.0833634	0.344757	0.965998	246	ADAM8|PHYKPL|ITGB7|ITGB2|ICAM3|CTSS|ITGAL|CTSD|TRAPPC4|ITGB1|LTBP3|CAPN12|BSG|A2M|SERPINH1|CD151|HTRA1|CAPN1|CAPN10|MMP25|PRKCA|DAG1|ITGA1	nonAD12_vs_nonAD0	CD8 T	NS	CD8	nonAD12_vs_nonAD0
REACTOME_EXTRA_NUCLEAR_ESTROGEN_SIGNALING	0.373391	0.775397	0.0995791	-0.402166	-1.00892	67	PIK3R1|CDKN1B|AREG|UHMK1|MAPK1|ESR2|GNG2|KRAS|GNAI3|GNB5|PDPK1|ZDHHC7|ELK1|GNG5|AKT2|SHC1|PIK3CA|CCND1|XPO1	nonAD12_vs_nonAD0	CD8 T	NS	CD8	nonAD12_vs_nonAD0
REACTOME_FACTORS_INVOLVED_IN_MEGAKARYOCYTE_DEVELOPMENT_AND_PLATELET_PRODUCTION	0.246253	0.730778	0.126876	-0.394851	-1.03042	128	CAPZA1|RAB5A|CDC42|KIF3A|KIF5B|KDM1A|SIN3A|AK3|TUBB2A|PRKAR2A|PHF21A|IRF2|DOCK10|AKAP10|KIF1B|DOCK11|VPS45|CAPZA2|DOCK8|KIF20B|KIFC2|KIF18A|SH2B3|IRF1|TP53|MAFG|KIF13B|CBX5|KIF27|JAK2	nonAD12_vs_nonAD0	CD8 T	NS	CD8	nonAD12_vs_nonAD0
REACTOME_FATTY_ACID_METABOLISM	0.507625	0.775397	0.0828962	-0.341664	-0.89296	156	HACD3|ACSL5|TECR|HSD17B12|PPT1|ALDH3A2|MMAA|MAPKAPK2|PRKAG2|CYP2U1|NDUFAB1|ECI2|ACSL3|HACD2|ACSL1|HADH|PTGES3|MLYCD|ABCC1|PECR|MORC2|HACD4|DECR1|ACOX1|ACADM|ACOT2|GPX4|PRKAB2|MCAT|HADHA|CPT2|CROT|PPT2|HSD17B4|HACL1|NUDT7|PTGDS|PCCA|ACBD6|ACSL6	nonAD12_vs_nonAD0	CD8 T	NS	CD8	nonAD12_vs_nonAD0
REACTOME_FCERI_MEDIATED_MAPK_ACTIVATION	0.454737	0.775397	0.0870516	-0.408178	-0.971648	50	PAK2|MAP2K4|MAP2K7|MAP3K1|MAPK8|MAPK1|GRB2	nonAD12_vs_nonAD0	CD8 T	NS	CD8	nonAD12_vs_nonAD0
REACTOME_FCERI_MEDIATED_NF_KB_ACTIVATION	0.657509	0.7999	0.0610364	0.346122	0.900492	97	PSMB8|SEM1|PSMA1|RASGRP2|PSMB7|PSME2|UBA52|PSMC5|PSMA4|TAB1|PSMD12|PSMD4|UBE2N|RASGRP1|RELA|PSMB4|UBB|FBXW11|CDC34|PSMA5|IGLV2-14	nonAD12_vs_nonAD0	CD8 T	NS	CD8	nonAD12_vs_nonAD0
REACTOME_FCGAMMA_RECEPTOR_FCGR_DEPENDENT_PHAGOCYTOSIS	0.460695	0.775397	0.0787114	0.378612	0.988844	104	HSP90AA1|ACTG1|ITPR3|ARPC1B|NCK1|CFL1|ACTR3|ARPC4|CRK|PAK1|PRKCD|CYFIP1|WIPF1|AHCYL1|LIMK1|PLD3|ABI2|NCKIPSD|VAV3|FGR|WIPF2|IGLV2-14|WAS|CD3G|MYO9B|ELMO2	nonAD12_vs_nonAD0	CD8 T	NS	CD8	nonAD12_vs_nonAD0
REACTOME_FCGR3A_MEDIATED_IL10_SYNTHESIS	0.549632	0.788064	0.0699459	0.385503	0.934098	55	CREB1|ITPR3|ADCY7|AHCYL1|PRKAR1A|FGR|IGLV2-14|CD3G|PRKACA|CALM1|PRKAR1B|ITPR1|FCGR3A|PLCG2|CD247	nonAD12_vs_nonAD0	CD8 T	NS	CD8	nonAD12_vs_nonAD0
REACTOME_FC_EPSILON_RECEPTOR_FCERI_SIGNALING	0.341357	0.775397	0.106323	-0.375366	-0.979118	147	PIK3R1|PAK2|MAP2K4|UBE2D2|PSMA3|FYN|MALT1|ITK|PSMD10|NFATC2|PRKCQ|PSMD7|PSMB6|MAP2K7|MAP3K1|TRAF6|MAPK8|PSMA2|CUL1|PSMB1|MAPK1|PSMD1|BTRC|GRB2|PSMD11|PSMB10|BCL10|KRAS|PSMF1|PSMD6|PDPK1|SKP1|UBE2D1|UBE2V1|PSME4|PSMD2|MAPK9|TAB3|PIK3CB|PSMB2|ITPR2|PPP3R1|SHC1|PIK3CA|PSMC1|TXK	nonAD12_vs_nonAD0	CD8 T	NS	CD8	nonAD12_vs_nonAD0
REACTOME_FORMATION_OF_PARAXIAL_MESODERM	0.707495	0.813968	0.0574877	0.350602	0.868476	64	PSMB8|SEM1|LFNG|PSMA1|RBPJ|PSMB7|PSME2|PSMC5|PSMA4|PSMD12|PSMD4|PSMB4|PSMA5|PSMD8|KAT2A|PSMC6|PSMD9|KAT2B|PSME3	nonAD12_vs_nonAD0	CD8 T	NS	CD8	nonAD12_vs_nonAD0
REACTOME_FORMATION_OF_RNA_POL_II_ELONGATION_COMPLEX	0.133772	0.723699	0.179782	-0.491364	-1.1946	56	CDC73|CCNH|SUPT16H|ELOC|CDK7|POLR2K|POLR2A|GTF2H5|POLR2B|POLR2C|CCNK|AFF4|ELOA|CCNT1|NELFCD|CTDP1|LEO1|GTF2H4|POLR2D|TCEA1|ELOB|GTF2H3|PAF1	nonAD12_vs_nonAD0	CD8 T	NS	CD8	nonAD12_vs_nonAD0
REACTOME_FORMATION_OF_TC_NER_PRE_INCISION_COMPLEX	0.374737	0.775397	0.0982123	-0.427659	-1.01802	50	CCNH|DDB1|USP7|COPS2|CDK7|POLR2K|POLR2A|GTF2H5|POLR2B|POLR2C|UVSSA|COPS8|CUL4A|ZNF830|ERCC8|GTF2H4	nonAD12_vs_nonAD0	CD8 T	NS	CD8	nonAD12_vs_nonAD0
REACTOME_FOXO_MEDIATED_TRANSCRIPTION	0.0173995	0.723699	0.352488	0.999781	2.43347	56	TXNIP|HDAC2	nonAD12_vs_nonAD0	CD8 T	NS	CD8	nonAD12_vs_nonAD0
REACTOME_G1_S_DNA_DAMAGE_CHECKPOINTS	0.685185	0.800821	0.0596037	0.354653	0.878967	65	PSMB8|SEM1|PSMA1|PCBP4|PSMB7|MDM4|PSME2|UBA52|PSMC5|PSMA4|PSMD12|PSMD4|PSMB4|UBB|PSMA5|PSMD8|PSMC6|PSMD9	nonAD12_vs_nonAD0	CD8 T	NS	CD8	nonAD12_vs_nonAD0
REACTOME_G2_M_CHECKPOINTS	0.487759	0.775397	0.0772747	0.361351	0.962678	131	HERC2|PSMB8|SEM1|PSMA1|MCM7|YWHAE|RPA3|PSMB7|PSME2|RPA2|UBA52|PSMC5|YWHAQ|PSMA4|PSMD12|YWHAB|RMI1|RFC3|WRN|PSMD4|UBE2N|RAD1|PSMB4|UBB|WEE1|PIAS4|PSMA5|RMI2|ORC2|PSMD8|RFC5|RFC2|PSMC6|PSMD9|RHNO1	nonAD12_vs_nonAD0	CD8 T	NS	CD8	nonAD12_vs_nonAD0
REACTOME_G2_M_DNA_DAMAGE_CHECKPOINT	0.837687	0.883043	0.0506004	0.334967	0.818142	60	HERC2|YWHAE|RPA3|RPA2|YWHAQ|YWHAB|RMI1|RFC3|WRN|UBE2N|RAD1|WEE1|PIAS4|RMI2|RFC5|RFC2|RHNO1|TOPBP1|DNA2|ATRIP|BRCA1|RNF8|TOP3A|CHEK2|BRIP1|YWHAH|RPA1	nonAD12_vs_nonAD0	CD8 T	NS	CD8	nonAD12_vs_nonAD0
REACTOME_GAMMA_CARBOXYLATION_HYPUSINYLATION_HYDROXYLATION_AND_ARYLSULFATASE_ACTIVATION	0.778017	0.84459	0.0607719	-0.3431	-0.83064	54	ETF1|JMJD7|RIOX1|RIOX2|EIF5A2|JMJD4|DPH1|DPH6|FN3KRP|DHPS|ICMT|GGCX|JMJD6|ARSB	nonAD12_vs_nonAD0	CD8 T	NS	CD8	nonAD12_vs_nonAD0
REACTOME_GASTRULATION	0.714286	0.814499	0.0658312	-0.332817	-0.8682	103	EPHA4|CTNNB1|PSMA3|PSMD10|CXCR4|PSMD7|PSMB6|ZEB2|PSMA2|MAML1|PSMB1|PSMD1|TCF7L2|PSMD11|PSMB10|MAML2|PSMF1|PSMD6|SMAD4|NOTCH1|PSMD2|SMAD2|LEF1|PSMB2	nonAD12_vs_nonAD0	CD8 T	NS	CD8	nonAD12_vs_nonAD0
REACTOME_GENE_SILENCING_BY_RNA	0.189796	0.723699	0.142901	-0.434687	-1.11359	77	TSN|RANBP2|TPR|NUP54|NUP214|TSNAX|AGO2|POLR2K|POLR2A|NUP133|RAE1|NUP160|POLR2B|POLR2C|IPO8|NUP37|ELAC2|NUP98|MYBL1|NUP35|NUP58|NDC1|AGO1	nonAD12_vs_nonAD0	CD8 T	NS	CD8	nonAD12_vs_nonAD0
REACTOME_GLOBAL_GENOME_NUCLEOTIDE_EXCISION_REPAIR_GG_NER	0.25641	0.738216	0.123842	-0.408789	-1.0523	83	CCNH|DDB1|PIAS1|UBE2I|COPS2|XPC|SUMO1|CDK7|INO80E|RNF111|GTF2H5|POLD4|INO80|ERCC5|COPS8|PARP2|CUL4A|SUMO2|RAD23B|POLE3|GTF2H4|RFC4|PIAS3|POLD2	nonAD12_vs_nonAD0	CD8 T	NS	CD8	nonAD12_vs_nonAD0
REACTOME_GLUCOSE_METABOLISM	0.326531	0.775397	0.104733	-0.403493	-1.03368	77	PPP2CA|RANBP2|TPR|NUP54|NUP214|BPGM|PPP2R1B|GNPDA2|NUP133|ENO2|RAE1|NUP160|NUP37|PGK1|SLC37A1|NUP98|NUP35|NUP58|NDC1|HK1	nonAD12_vs_nonAD0	CD8 T	NS	CD8	nonAD12_vs_nonAD0
REACTOME_GLYCEROPHOSPHOLIPID_BIOSYNTHESIS	0.434498	0.775397	0.0916795	-0.366724	-0.948165	111	LPIN2|LPGAT1|CDS2|PNPLA8|PLAAT3|CSNK2A2|CHPT1|SLC44A1|ETNK1|DDHD1|LPIN1|PLA2G12A|GPCPD1|AGPAT3|PLAAT4|PITPNM2|PTPMT1|AGPAT5|PITPNM1|GPAT3|PLA2G6|PCYT1A|AGPAT1|GPD2|HADHA|AGPAT4|STARD7|OSBPL10|GPAT4	nonAD12_vs_nonAD0	CD8 T	NS	CD8	nonAD12_vs_nonAD0
REACTOME_GLYCOSAMINOGLYCAN_METABOLISM	0.733212	0.818329	0.0554793	0.33329	0.877314	110	B4GALT3|CHST12|B3GNT2|SLC35D2|PAPSS1|CHST14|HS3ST3B1|ST3GAL4|GUSB|HEXB|HS6ST1|SLC35B3|B4GALT7|SLC35B2|CEMIP|EXT1|B3GALT6|CSGALNACT1|CHPF|ST3GAL1|HMMR|DSEL|SGSH|SDC4	nonAD12_vs_nonAD0	CD8 T	NS	CD8	nonAD12_vs_nonAD0
REACTOME_GLYCOSPHINGOLIPID_METABOLISM	0.938559	0.963789	0.0512184	-0.313463	-0.75432	52	UGCG|PSAP|ASAH1|NEU1|B3GALT4|HEXA|ST3GAL2|M6PR|GBA2|ARSB|GM2A|B4GALT5|GLB1|STS|CTSA|B4GALT6	nonAD12_vs_nonAD0	CD8 T	NS	CD8	nonAD12_vs_nonAD0
REACTOME_GOLGI_ASSOCIATED_VESICLE_BIOGENESIS	0.253275	0.738216	0.126254	-0.452661	-1.09901	55	CLINT1|SNX2|CPD|DNM2|AP3B1|GAK|RAB5C|AP1G1|BLOC1S4|GOLGB1|CLTC|SNX9|CLTA|HIP1R|FTH1|TFRC|FTL|NAPA	nonAD12_vs_nonAD0	CD8 T	NS	CD8	nonAD12_vs_nonAD0
[truncated: 4,578 more rows]

## Sheet: Pathway Category Definition
Order	Condition	Keyword(s)	Additional Rule	Assigned Category
[truncated: 10 more rows]
