# Supplementary material for: Bacillus Calmette–Guérin (BCG) immunotherapy reprograms CNS immunity and alters Alzheimer’s biomarkers: results from two open-label clinical trials
Source: Commun Med (Lond). 2026 Jul 2;6:358. doi: 10.1038/s43856-026-01691-7 (PMC13328741; doi:10.1038/s43856-026-01691-7)
Supplement: Supplementary file 9 — Supplementary Data 7 [file 43856_2026_1691_MOESM9_ESM.xlsx]

## Sheet: AdverseEvents
	Severity			Attribution				Seriousness
	Grade 1	Grade 2	Grade 3	Not Related	Possibly Related	Probably Related	Related	Non-Serious	Serious
Study drug related
Vaccine-site dermatitis	1 (4%)	0	0	0	0	0	1 (100%)	1 (100%)	0
Study procedure related
Post-lumbar puncture headache	3 (13%)	3 (13%)	0	4 (67%)	1 (17%)	0	1 (17%)	6 (100%)	0
Post-lumbar puncture back pain	4 (17%)	0	0	4 (100%)	0	0	0	4 (100%)	0
Post-lumbar puncture dizziness	1 (4%)	0	0	1 (100%)	0	0	0	1 (100%)	0
Vertigo during lumbar puncture	1 (4%)	0	0	1 (100%)	0	0	0	1 (100%)	0
Post-phlebotomy hematoma	1 (4%)	0	0	1 (100%)	0	0	0	1 (100%)	0
Neurological / Psychiatric
Headache	1 (4%)	0	0	1 (100%)	0	0	0	1 (100%)	0
Concussion	1 (4%)	0	0	1 (100%)	0	0	0	1 (100%)	0
Psychological distress	1 (4%)	0	0	1 (100%)	0	0	0	1 (100%)	0
Infectious disease related
COVID-19	4 (17%)	0	0	4 (100%)	0	0	0	4 (100%)	0
Other respiratory infection	2 (9%)	0	0	2 (100%)	0	0	0	2 (100%)	0
Musculoskeletal / Dermatological
Mechanical fall	1 (4%)	0	0	1 (100%)	0	0	0	1 (100%)	0
Fracture	2 (9%)	0	0	2 (100%)	0	0	0	2 (100%)	0
Back pain	1 (4%)	0	0	1 (100%)	0	0	0	1 (100%)	0
Dermatitis	2 (9%)	0	0	2 (100%)	0	0	0	2 (100%)	0
Dermatological excision of SCC	1 (4%)	0	0	1 (100%)	0	0	0	1 (100%)	0
Cardiovascular
Upper extremity edema	0	1 (4%)	0	0	1 (100%)	0	0	1 (100%)	0
Hypertension	1 (4%)	0	0	1 (100%)	0	0	0	1 (100%)	0
Gastrointestinal
Loose stools	1 (4%)	0	0	1 (100%)	0	0	0	1 (100%)	0
Other
Fatigue	2 (9%)	0	0	0	1 (50%)	1 (50%)	0	2 (100%)	0
% based on ITT (all persons enrolled)
