# Supplementary material for: Bacillus Calmette–Guérin (BCG) immunotherapy reprograms CNS immunity and alters Alzheimer’s biomarkers: results from two open-label clinical trials
Source: Commun Med (Lond). 2026 Jul 2;6:358. doi: 10.1038/s43856-026-01691-7 (PMC13328741; doi:10.1038/s43856-026-01691-7)
Supplement: Supplementary file 10 — Supplementary Data 8 [file 43856_2026_1691_MOESM10_ESM.xlsx]

## Sheet: Single_Cell_Counts_Proportions
donor	tissue	treatment	stim	month	AD	apoe4_carrier	age_range	sex1m	total_count	cell_count_B	proportion_B	cell_count_CD4_T	proportion_CD4_T	cell_count_CD8_T	proportion_CD8_T	cell_count_DC	proportion_DC	cell_count_Mono	proportion_Mono	cell_count_NK	proportion_NK	cell_count_other	proportion_other	cell_count_other T	proportion_other_T	logit_proportion_B	logit_proportion_CD4_T	logit_proportion_CD8_T	logit_proportion_DC	logit_proportion_Mono	logit_proportion_NK	logit_proportion_other	logit_proportion_other_T
242_001	csf	Ctrl	0	12	1	0	65–74	1	1659	6	0.00361664	740	0.446052	266	0.160338	206	0.124171	369	0.222423	46	0.0277275	7	0.00421941	19	0.0114527	-5.61859	-0.216636	-1.65572	-1.95351	-1.2516	-3.55721	-5.46383	-4.45801
242_001	csf	Ctrl	0	0	1	0	65–74	1	2202	10	0.00454133	1058	0.480472	280	0.127157	241	0.109446	528	0.239782	49	0.0222525	2	0.000908265	34	0.0154405	-5.38998	-0.0781506	-1.92633	-2.09641	-1.15387	-3.7828	-7.00307	-4.1552
242_001	csf	Ctrl	0	3	1	0	65–74	1	1696	10	0.00589623	837	0.493514	267	0.157429	163	0.0961085	332	0.195755	39	0.0229953	13	0.00766509	35	0.0206368	-5.12753	-0.0259449	-1.67748	-2.24123	-1.41304	-3.7492	-4.86338	-3.85983
242_003	csf	Ctrl	1	12	0	1	55–64	1	642	0	0	360	0.560748	70	0.109034	110	0.17134	54	0.0841121	7	0.0109034	37	0.0576324	4	0.00623053	-13.8155	0.244197	-2.10064	-1.57616	-2.38774	-4.50771	-2.79431	-5.07204
242_003	csf	Ctrl	1	0	0	1	55–64	1	181	0	0	110	0.607735	26	0.143646	1	0.00552486	13	0.0718232	0	0	27	0.149171	4	0.0220994	-13.8155	0.4378	-1.78533	-5.19296	-2.55901	-13.8155	-1.74112	-3.78986
242_003	csf	Ctrl	1	3	0	1	55–64	1	1158	1	0.000863558	789	0.681347	123	0.106218	75	0.0647668	82	0.0708117	24	0.0207254	53	0.0457686	11	0.00949914	-7.05359	0.75997	-2.12997	-2.67	-2.57429	-3.85545	-3.03731	-4.64701
242_003	csf	BCG	1	12	0	1	55–64	1	829	1	0.00120627	454	0.547648	97	0.117008	119	0.143546	92	0.110977	20	0.0241255	42	0.0506634	4	0.00482509	-6.71901	0.191171	-2.02107	-1.78614	-2.0808	-3.70007	-2.93056	-5.32909
242_003	csf	BCG	1	0	0	1	55–64	1	173	2	0.0115607	104	0.601156	24	0.138728	7	0.0404624	13	0.0751445	0	0	17	0.0982659	6	0.0346821	-4.44852	0.410284	-1.82589	-3.16608	-2.51022	-13.8155	-2.21664	-3.32623
242_003	csf	BCG	1	3	0	1	55–64	1	810	2	0.00246914	530	0.654321	72	0.0888889	73	0.0901235	65	0.0802469	15	0.0185185	49	0.0604938	4	0.00493827	-6.00141	0.638087	-2.32728	-2.31213	-2.439	-3.97029	-2.74281	-5.30579
242_003	csf	LPS	1	12	0	1	55–64	1	494	2	0.00404858	274	0.554656	55	0.111336	15	0.0303644	103	0.208502	17	0.034413	23	0.0465587	5	0.0101215	-5.50533	0.219501	-2.07717	-3.46365	-1.33398	-3.3343	-3.01936	-4.58292
242_003	csf	LPS	1	0	0	1	55–64	1	128	0	0	76	0.59375	21	0.164062	0	0	10	0.078125	0	0	17	0.132812	4	0.03125	-13.8155	0.37949	-1.62831	-13.8155	-2.4681	-13.8155	-1.87632	-3.43399
242_003	csf	LPS	1	3	0	1	55–64	1	318	0	0	218	0.685535	32	0.100629	3	0.00943396	38	0.119497	6	0.0188679	17	0.0534591	4	0.0125786	-13.8155	0.779325	-2.19026	-4.65396	-1.9972	-3.95124	-2.8739	-4.3631
242_004	csf	Ctrl	0	12	1	1	55–64	1	1489	22	0.014775	606	0.406985	158	0.106111	123	0.0826058	467	0.313633	51	0.0342512	24	0.0161182	38	0.0255205	-4.19993	-0.376445	-2.13109	-2.40746	-0.783188	-3.33918	-4.11156	-3.64242
242_004	csf	Ctrl	0	0	1	1	55–64	1	1268	23	0.0181388	578	0.455836	142	0.111987	84	0.0662461	337	0.265773	62	0.0488959	16	0.0126183	26	0.0205047	-3.9914	-0.177118	-2.0706	-2.64584	-1.01618	-2.96793	-4.35991	-3.86638
242_004	csf	Ctrl	0	3	1	1	55–64	1	985	11	0.0111675	483	0.490355	127	0.128934	72	0.0730964	191	0.193909	45	0.0456853	22	0.022335	34	0.0345178	-4.48352	-0.0385835	-1.91042	-2.54007	-1.42481	-3.03922	-3.77901	-3.33115
242_005	csf	Ctrl	0	12	0	0	65–74	1	4058	8	0.00197141	1904	0.469197	1025	0.252587	190	0.0468211	763	0.188024	59	0.0145392	13	0.00320355	96	0.023657	-6.22703	-0.12337	-1.08486	-3.01347	-1.4629	-4.21626	-5.74029	-3.72016
242_005	csf	Ctrl	0	0	0	0	65–74	1	3146	7	0.00222505	1554	0.493961	786	0.249841	119	0.0378258	527	0.167514	43	0.0136682	11	0.0034965	99	0.0314685	-6.10575	-0.0241588	-1.09946	-3.2362	-1.60335	-4.27892	-5.65249	-3.42679
242_005	csf	Ctrl	0	3	0	0	65–74	1	2699	9	0.00333457	1557	0.57688	563	0.208596	110	0.0407558	326	0.120785	53	0.0196369	4	0.00148203	77	0.0285291	-5.70007	0.30998	-1.33341	-3.15855	-1.98501	-3.91051	-6.51286	-3.52789
242_007	csf	Ctrl	0	0	0	0	55–64	0	5398	79	0.0146351	3087	0.571878	1671	0.309559	89	0.0164876	350	0.0648388	58	0.0107447	22	0.00407558	42	0.00778066	-4.20959	0.289519	-0.802181	-4.08852	-2.66881	-4.52254	-5.49866	-4.8483
242_007	csf	Ctrl	0	3	0	0	55–64	0	2785	44	0.0157989	1666	0.598205	729	0.261759	94	0.0337522	174	0.0624776	29	0.0104129	12	0.0043088	37	0.0132855	-4.13189	0.39799	-1.03684	-3.35437	-2.70843	-4.55424	-5.44278	-4.30771
242_010	csf	Ctrl	1	12	0	0	55–64	0	3025	10	0.00330579	2128	0.703471	701	0.231736	36	0.0119008	40	0.0132231	29	0.00958678	34	0.0112397	47	0.0155372	-5.70877	0.863882	-1.19854	-4.41918	-4.31248	-4.63774	-4.477	-4.14886
242_010	csf	Ctrl	1	0	0	0	55–64	0	1268	2	0.00157729	823	0.649054	305	0.240536	0	0	61	0.0481073	12	0.00946372	32	0.0252366	33	0.0260252	-6.45047	0.614882	-1.14974	-13.8155	-2.98502	-4.65078	-3.6539	-3.62232
242_010	csf	Ctrl	1	3	0	0	55–64	0	1167	2	0.0017138	778	0.666667	275	0.235647	12	0.0102828	37	0.0317052	17	0.0145673	21	0.0179949	25	0.0214225	-6.36733	0.693147	-1.1767	-4.56695	-3.41905	-4.2143	-3.99951	-3.82166
242_010	csf	BCG	1	12	0	0	55–64	0	1569	6	0.00382409	1152	0.734226	317	0.20204	11	0.00701083	39	0.0248566	11	0.00701083	11	0.00701083	22	0.0140217	-5.5626	1.01617	-1.3736	-4.95326	-3.66946	-4.95326	-4.95326	-4.25303
242_010	csf	BCG	1	0	0	0	55–64	0	872	2	0.00229358	570	0.65367	222	0.254587	4	0.00458716	33	0.037844	8	0.00917431	16	0.0183486	17	0.0194954	-6.07535	0.635209	-1.07429	-5.3799	-3.2357	-4.68213	-3.97968	-3.91789
242_010	csf	BCG	1	3	0	0	55–64	0	957	2	0.00208986	670	0.700104	198	0.206897	9	0.00940439	23	0.0240334	11	0.0114943	17	0.0177638	27	0.0282132	-6.16856	0.847795	-1.34373	-4.65713	-3.70398	-4.45435	-4.01267	-3.53935
242_010	csf	LPS	1	12	0	0	55–64	0	2533	5	0.00197394	1773	0.699961	589	0.232531	12	0.00473747	40	0.0157916	32	0.0126332	40	0.0157916	42	0.0165811	-6.22575	0.84711	-1.19408	-5.3475	-4.13236	-4.35871	-4.13236	-4.08277
242_010	csf	LPS	1	0	0	0	55–64	0	1045	0	0	687	0.657416	273	0.261244	2	0.00191388	34	0.0325359	10	0.00956938	18	0.0172249	21	0.0200957	-13.8155	0.651801	-1.03951	-6.25671	-3.39233	-4.63957	-4.04403	-3.88695
242_010	csf	LPS	1	3	0	0	55–64	0	1079	0	0	740	0.68582	240	0.222428	8	0.00741427	24	0.0222428	13	0.0120482	26	0.0240964	28	0.02595	-13.8155	0.78065	-1.25157	-4.89691	-3.78324	-4.40672	-3.7013	-3.62529
242_011	csf	Ctrl	0	12	0	0	55–64	0	1518	10	0.00658762	941	0.619895	254	0.167325	24	0.0158103	232	0.152833	26	0.0171278	10	0.00658762	21	0.013834	-5.01595	0.489101	-1.6047	-4.13116	-1.71255	-4.04978	-5.01595	-4.2667
242_011	csf	Ctrl	0	0	0	0	55–64	0	268	1	0.00373134	143	0.533582	33	0.123134	14	0.0522388	66	0.246269	3	0.011194	3	0.011194	5	0.0186567	-5.58725	0.134531	-1.96308	-2.89828	-1.11861	-4.48112	-4.48112	-3.96272
242_011	csf	Ctrl	0	3	0	0	55–64	0	2723	18	0.00661036	1410	0.517811	429	0.157547	78	0.0286449	665	0.244216	28	0.0102828	36	0.0132207	59	0.0216673	-5.01249	0.0712751	-1.6766	-3.52372	-1.1297	-4.56695	-4.31266	-3.81005
242_013	csf	Ctrl	0	12	0	0	65–74	0	3642	6	0.00164745	2080	0.571115	1119	0.307249	91	0.0249863	212	0.0582098	67	0.0183965	24	0.00658979	43	0.0118067	-6.40688	0.286401	-0.813013	-3.66413	-2.78373	-3.97703	-5.01562	-4.42721
242_013	csf	Ctrl	0	0	0	0	65–74	0	5097	18	0.00353149	2877	0.56445	1674	0.328428	121	0.0237395	241	0.0472827	64	0.0125564	51	0.0100059	51	0.0100059	-5.6425	0.259241	-0.715301	-3.71659	-3.00317	-4.36489	-4.59453	-4.59453
242_013	csf	Ctrl	0	3	0	0	65–74	0	1779	10	0.00562114	874	0.491287	518	0.291175	95	0.0534008	198	0.111298	20	0.0112423	26	0.014615	38	0.0213603	-5.17558	-0.0348546	-0.889685	-2.87505	-2.07755	-4.47677	-4.21099	-3.82463
242_014	csf	Ctrl	1	12	0	1	55–64	0	2037	20	0.00981836	1134	0.556701	416	0.204222	119	0.0584192	269	0.132057	6	0.00294551	61	0.029946	12	0.00589102	-4.61363	0.227784	-1.36011	-2.77991	-1.88289	-5.82452	-3.47796	-5.12842
242_014	csf	Ctrl	1	0	0	1	55–64	0	1070	13	0.0121495	717	0.670093	175	0.163551	19	0.017757	80	0.0747664	8	0.00747664	49	0.0457944	9	0.00841121	-4.39824	0.708608	-1.63204	-4.01306	-2.51568	-4.88847	-3.03672	-4.76974
242_014	csf	Ctrl	1	3	0	1	55–64	0	3695	15	0.00405954	2243	0.607037	810	0.219215	248	0.0671177	263	0.0711773	7	0.00189445	101	0.0273342	8	0.00216509	-5.50262	0.434872	-1.27025	-2.63183	-2.56874	-6.26693	-3.5719	-6.13313
242_014	csf	BCG	1	12	0	1	55–64	0	704	4	0.00568182	377	0.535511	144	0.204545	53	0.0752841	104	0.147727	2	0.00284091	20	0.0284091	0	0	-5.16479	0.142285	-1.35812	-2.50822	-1.75254	-5.86079	-3.53223	-13.8155
242_014	csf	BCG	1	0	0	1	55–64	0	1603	17	0.0106051	1090	0.679975	244	0.152215	48	0.0299439	129	0.0804741	9	0.00561447	61	0.0380536	5	0.00311915	-4.53576	0.753657	-1.71734	-3.47803	-2.43592	-5.17678	-3.22996	-5.76707
242_014	csf	BCG	1	3	0	1	55–64	0	3320	21	0.0063253	1962	0.590964	602	0.181325	221	0.0665663	423	0.12741	10	0.00301205	68	0.0204819	13	0.00391566	-5.05685	0.367951	-1.50739	-2.64067	-1.92406	-5.80212	-3.86752	-5.53885
242_014	csf	LPS	1	12	0	1	55–64	0	1449	9	0.00621118	813	0.561077	335	0.231194	30	0.0207039	199	0.137336	6	0.00414079	52	0.0358868	5	0.00345066	-5.07517	0.245533	-1.20158	-3.85651	-1.83759	-5.48272	-3.29084	-5.66573
242_014	csf	LPS	1	0	0	1	55–64	0	1440	13	0.00902778	1024	0.711111	140	0.0972222	37	0.0256944	144	0.1	3	0.00208333	78	0.0541667	1	0.000694444	-4.69838	0.900787	-2.22848	-3.63545	-2.19722	-6.1717	-2.86	-7.2717
242_014	csf	LPS	1	3	0	1	55–64	0	2661	15	0.00563698	1594	0.599023	591	0.222097	47	0.0176625	286	0.107478	11	0.00413378	85	0.0319429	32	0.0120256	-5.17275	0.401396	-1.25349	-4.01849	-2.11676	-5.48442	-3.41134	-4.40862
242_015	csf	Ctrl	0	12	1	1	65–74	0	974	2	0.00205339	448	0.459959	184	0.188912	56	0.0574949	229	0.235113	29	0.0297741	7	0.00718686	19	0.0195072	-6.18621	-0.160508	-1.4571	-2.79685	-1.17966	-3.48389	-4.92829	-3.91727
242_015	csf	Ctrl	0	0	1	1	65–74	0	998	9	0.00901804	445	0.445892	206	0.206413	65	0.0651303	206	0.206413	30	0.0300601	14	0.0140281	23	0.0230461	-4.69947	-0.217284	-1.34669	-2.66402	-1.34669	-3.47403	-4.25257	-3.74694
242_015	csf	Ctrl	0	3	1	1	65–74	0	432	3	0.00694444	186	0.430556	97	0.224537	48	0.111111	65	0.150463	11	0.025463	9	0.0208333	13	0.0300926	-4.96284	-0.279585	-1.23942	-2.07944	-1.73097	-3.64474	-3.85015	-3.47292
242_016	csf	Ctrl	0	12	0	0	75–79	0	559	1	0.00178891	223	0.398927	162	0.289803	42	0.0751342	92	0.16458	20	0.0357782	6	0.0107335	13	0.0232558	-6.32436	-0.409939	-0.89634	-2.51037	-1.62454	-3.29398	-4.5236	-3.73767
242_016	csf	Ctrl	0	3	0	0	75–79	0	1521	4	0.00262985	497	0.326759	439	0.288626	126	0.0828402	341	0.224195	44	0.0289283	19	0.0124918	51	0.0335306	-5.9382	-0.722882	-0.902067	-2.40437	-1.24139	-3.51358	-4.37011	-3.36119
242_019	csf	Ctrl	0	0	0	0	65–74	0	5636	8	0.00141945	166	0.0294535	52	0.0092264	783	0.138928	4500	0.798439	9	0.00159688	117	0.0207594	1	0.000177431	-6.55607	-3.49505	-4.67642	-1.82422	1.37656	-6.43811	-3.85378	-8.63675
2577_002	csf	Ctrl	0	12	1	1	75–79	1	1417	5	0.00352858	536	0.378264	320	0.225829	64	0.0451658	409	0.288638	35	0.0247001	13	0.00917431	35	0.0247001	-5.64332	-0.496923	-1.23201	-3.0512	-0.902008	-3.67594	-4.68213	-3.67594
2577_002	csf	Ctrl	0	3	1	1	75–79	1	328	1	0.00304878	133	0.405488	68	0.207317	27	0.0823171	70	0.213415	19	0.0579268	2	0.00609756	8	0.0243902	-5.78996	-0.38265	-1.34117	-2.41127	-1.30446	-2.7889	-5.09375	-3.68888
2577_005	csf	Ctrl	0	0	1	0	55–64	1	264	0	0	91	0.344697	40	0.151515	30	0.113636	87	0.329545	3	0.0113636	4	0.0151515	9	0.0340909	-13.8155	-0.642432	-1.72277	-2.05412	-0.710242	-4.46591	-4.17439	-3.34404
2577_005	csf	Ctrl	0	3	1	0	55–64	1	703	2	0.00284495	231	0.328592	199	0.283073	42	0.059744	183	0.260313	6	0.00853485	4	0.0056899	36	0.0512091	-5.85936	-0.714561	-0.929271	-2.75608	-1.04434	-4.75503	-5.16336	-2.91927
2577_006	csf	Ctrl	0	0	1	0	55–64	1	1766	3	0.00169875	1065	0.603058	384	0.217441	73	0.0413364	144	0.0815402	40	0.0226501	16	0.00906002	41	0.0232163	-6.37616	0.418222	-1.28064	-3.1438	-2.4216	-3.76468	-4.69478	-3.73941
2577_006	csf	Ctrl	0	3	1	0	55–64	1	3698	14	0.00378583	2097	0.567063	987	0.266901	142	0.0383991	270	0.0730124	69	0.0186587	13	0.00351541	106	0.0286641	-5.5727	0.269879	-1.0104	-3.22056	-2.54131	-3.96261	-5.64708	-3.52303
2577_009	csf	Ctrl	0	0	1	1	75–79	0	2100	14	0.00666667	723	0.344286	381	0.181429	247	0.117619	610	0.290476	54	0.0257143	20	0.00952381	51	0.0242857	-5.00395	-0.644253	-1.5067	-2.01517	-0.893072	-3.63466	-4.64439	-3.69328
2577_009	csf	Ctrl	0	3	1	1	75–79	0	568	4	0.00704225	201	0.353873	175	0.308099	68	0.119718	76	0.133803	17	0.0299296	2	0.00352113	25	0.0440141	-4.94876	-0.602057	-0.809024	-1.9951	-1.86775	-3.47852	-5.64545	-3.07823
2577_010	csf	Ctrl	1	12	1	0	65–74	0	467	1	0.00214133	329	0.704497	73	0.156317	31	0.0663812	12	0.0256959	14	0.0299786	3	0.00642398	4	0.00856531	-6.14419	0.868804	-1.68589	-2.64366	-3.63539	-3.47683	-5.04127	-4.75143
2577_010	csf	Ctrl	1	0	1	0	65–74	0	562	0	0	387	0.688612	89	0.158363	42	0.0747331	16	0.0284698	12	0.0213523	9	0.0160142	7	0.0124555	-13.8155	0.793639	-1.67046	-2.51616	-3.53003	-3.82501	-4.11813	-4.37306
2577_010	csf	Ctrl	1	3	1	0	65–74	0	1146	7	0.0061082	785	0.684991	179	0.156195	82	0.0715532	29	0.0253054	21	0.0183246	23	0.0200698	20	0.017452	-5.092	0.776806	-1.68681	-2.56307	-3.65111	-3.98102	-3.88826	-4.03069
2577_010	csf	BCG	1	12	1	0	65–74	0	715	3	0.0041958	508	0.71049	101	0.141259	35	0.048951	14	0.0195804	33	0.0461538	7	0.00979021	14	0.0195804	-5.46947	0.897763	-1.80487	-2.96674	-3.91345	-3.02852	-4.61653	-3.91345
2577_010	csf	BCG	1	0	1	0	65–74	0	254	0	0	175	0.688976	38	0.149606	9	0.0354331	12	0.0472441	6	0.023622	9	0.0354331	5	0.019685	-13.8155	0.795338	-1.73769	-3.30403	-3.00403	-3.72167	-3.30403	-3.90801
2577_010	csf	BCG	1	3	1	0	65–74	0	618	5	0.00809061	438	0.708738	83	0.134304	34	0.0550162	18	0.0291262	6	0.00970874	20	0.0323625	14	0.0226537	-4.80893	0.889262	-1.86343	-2.84354	-3.50656	-4.62497	-3.39786	-3.76452
2577_010	csf	LPS	1	12	1	0	65–74	0	496	1	0.00201613	342	0.689516	59	0.118952	27	0.0544355	23	0.046371	24	0.0483871	8	0.016129	12	0.0241935	-6.20456	0.797858	-2.0024	-2.85477	-3.0236	-2.97893	-4.11087	-3.69718
2577_010	csf	LPS	1	0	1	0	65–74	0	418	2	0.00478469	295	0.705742	63	0.150718	13	0.0311005	14	0.0334928	8	0.0191388	16	0.0382775	7	0.0167464	-5.33754	0.874791	-1.72898	-3.43894	-3.36236	-3.93672	-3.22386	-4.07268
2577_010	csf	LPS	1	3	1	0	65–74	0	942	11	0.0116773	666	0.707006	123	0.130573	55	0.0583864	44	0.0467091	15	0.0159236	18	0.0191083	10	0.0106157	-4.43836	0.880889	-1.8959	-2.78051	-3.01598	-4.1239	-3.93834	-4.53475
2577_011	csf	Ctrl	0	12	1	0	75–79	0	493	2	0.0040568	272	0.551724	102	0.206897	51	0.103448	36	0.0730223	10	0.020284	16	0.0324544	4	0.00811359	-5.5033	0.207639	-1.34373	-2.15948	-2.54116	-3.87743	-3.39493	-4.80607
2577_011	csf	Ctrl	0	0	1	0	75–79	0	39	1	0.025641	26	0.666667	8	0.205128	1	0.025641	1	0.025641	0	0	2	0.0512821	0	0	-3.63759	0.693147	-1.35455	-3.63759	-3.63759	-13.8155	-2.91777	-13.8155
2577_011	csf	Ctrl	0	3	1	0	75–79	0	471	2	0.00424628	207	0.43949	44	0.0934183	45	0.0955414	125	0.265393	3	0.00636943	44	0.0934183	1	0.00212314	-5.45746	-0.24323	-2.27259	-2.24778	-1.01813	-5.04986	-2.27259	-6.15273
242_003	pbmc	Ctrl	1	12	0	1	55–64	1	5402	429	0.079415	3668	0.679008	377	0.069789	53	0.00981118	412	0.076268	369	0.068308	79	0.0146242	15	0.00277675	-2.45032	0.749216	-2.58994	-4.61437	-2.49417	-2.61297	-4.21034	-5.88369
242_003	pbmc	Ctrl	1	0	0	1	55–64	1	5384	285	0.0529346	3495	0.649146	361	0.0670505	55	0.0102155	630	0.117013	467	0.0867385	52	0.00965825	39	0.00724368	-2.88431	0.615286	-2.6329	-4.57359	-2.02102	-2.35412	-4.63024	-4.92036
242_003	pbmc	Ctrl	1	3	0	1	55–64	1	7306	359	0.0491377	4511	0.617438	452	0.061867	84	0.0114974	1282	0.175472	537	0.0735012	46	0.00629619	35	0.00479058	-2.96274	0.478687	-2.71891	-4.45407	-1.54733	-2.53411	-5.06149	-5.3363
242_003	pbmc	BCG	1	12	0	1	55–64	1	6300	379	0.0601587	4432	0.703492	474	0.0752381	74	0.011746	362	0.0574603	472	0.0749206	67	0.0106349	40	0.00634921	-2.74872	0.863983	-2.50888	-4.43242	-2.79748	-2.51345	-4.53292	-5.05306
242_003	pbmc	BCG	1	0	0	1	55–64	1	6644	337	0.0507225	4314	0.649308	476	0.0716436	64	0.00963275	673	0.101294	688	0.103552	48	0.00722456	44	0.00662252	-2.92933	0.615997	-2.56171	-4.63291	-2.18292	-2.15837	-4.92302	-5.01064
242_003	pbmc	BCG	1	3	0	1	55–64	1	5976	384	0.064257	3780	0.63253	396	0.0662651	63	0.0105422	815	0.136379	439	0.0734605	53	0.00886881	46	0.00769746	-2.67845	0.543086	-2.64553	-4.54177	-1.8457	-2.53471	-4.71631	-4.85914
242_003	pbmc	LPS	1	12	0	1	55–64	1	7156	557	0.0778368	5218	0.729178	530	0.0740637	53	0.00740637	182	0.0254332	529	0.073924	62	0.00866406	25	0.00349357	-2.47211	0.990458	-2.52588	-4.89798	-3.64594	-2.52792	-4.73987	-5.65333
242_003	pbmc	LPS	1	0	0	1	55–64	1	6019	399	0.0662901	4043	0.671706	494	0.0820734	78	0.012959	375	0.0623027	553	0.0918757	42	0.0069779	35	0.00581492	-2.64513	0.715912	-2.4145	-4.33292	-2.71142	-2.29094	-4.958	-5.1415
242_003	pbmc	LPS	1	3	0	1	55–64	1	8304	509	0.0612958	5704	0.686898	574	0.0691233	76	0.00915222	716	0.0862235	611	0.073579	45	0.00541908	69	0.00830925	-2.72879	0.785656	-2.60023	-4.68456	-2.36064	-2.53297	-5.2124	-4.78204
242_010	pbmc	Ctrl	1	12	0	0	55–64	0	5655	373	0.0659593	3711	0.656233	444	0.0785146	115	0.020336	260	0.045977	624	0.110345	73	0.0129089	55	0.00972591	-2.65048	0.646554	-2.4627	-3.87482	-3.03255	-2.08722	-4.33684	-4.62319
242_010	pbmc	Ctrl	1	0	0	0	55–64	0	5599	430	0.0767994	3522	0.629041	450	0.0803715	67	0.0119664	613	0.109484	407	0.0726916	42	0.00750134	68	0.012145	-2.48665	0.528104	-2.43731	-4.41361	-2.09602	-2.54606	-4.88514	-4.39862
242_010	pbmc	Ctrl	1	3	0	0	55–64	0	5311	322	0.0606289	3378	0.636038	371	0.069855	100	0.0188288	707	0.13312	377	0.0709847	26	0.0048955	30	0.00564865	-2.74044	0.558211	-2.58892	-3.95336	-1.87365	-2.57166	-5.31453	-5.17067
242_010	pbmc	BCG	1	12	0	0	55–64	0	5252	353	0.0672125	3540	0.674029	514	0.0978675	66	0.0125666	174	0.0331302	529	0.100724	38	0.00723534	38	0.00723534	-2.63032	0.726464	-2.22115	-4.36406	-3.37362	-2.18921	-4.92152	-4.92152
242_010	pbmc	BCG	1	0	0	0	55–64	0	7101	518	0.0729475	4619	0.650472	616	0.0867483	63	0.00887199	597	0.0840727	577	0.0812562	42	0.00591466	69	0.00971694	-2.54227	0.621114	-2.354	-4.71594	-2.38826	-2.4254	-5.12439	-4.62412
242_010	pbmc	BCG	1	3	0	0	55–64	0	6297	437	0.0693981	4087	0.649039	471	0.0747975	69	0.0109576	711	0.112911	472	0.0749563	18	0.0028585	32	0.00508178	-2.59597	0.614819	-2.51523	-4.5027	-2.06135	-2.51294	-5.85459	-5.277
242_010	pbmc	LPS	1	12	0	0	55–64	0	5485	372	0.0678213	3797	0.692252	474	0.0864175	82	0.0149499	85	0.0154968	591	0.107748	49	0.00893345	35	0.00638104	-2.62065	0.810667	-2.35818	-4.18799	-4.1515	-2.11395	-4.70898	-5.04802
242_010	pbmc	LPS	1	0	0	0	55–64	0	6306	516	0.0818268	4073	0.645893	541	0.0857913	75	0.0118934	531	0.0842055	512	0.0811925	22	0.00348874	36	0.00570885	-2.41778	0.601034	-2.36614	-4.4198	-2.38653	-2.42625	-5.65472	-5.16001
242_010	pbmc	LPS	1	3	0	0	55–64	0	5853	366	0.062532	3914	0.668717	446	0.0762002	59	0.0100803	598	0.10217	425	0.0726123	22	0.00375876	23	0.00392961	-2.7075	0.702387	-2.49513	-4.58704	-2.17334	-2.54724	-5.5799	-5.53528
242_014	pbmc	Ctrl	1	12	0	1	55–64	0	4223	318	0.0753019	2504	0.592943	732	0.173336	80	0.0189439	200	0.0473597	303	0.0717499	52	0.0123135	34	0.00805115	-2.50796	0.376147	-1.56216	-3.94715	-3.00147	-2.56011	-4.38467	-4.81386
242_014	pbmc	Ctrl	1	0	0	1	55–64	0	3797	237	0.0624177	2854	0.751646	327	0.0861206	50	0.0131683	10	0.00263366	158	0.0416118	114	0.0300237	47	0.0123782	-2.70946	1.10741	-2.36195	-4.31669	-5.93674	-3.13687	-3.47528	-4.37936
242_014	pbmc	Ctrl	1	3	0	1	55–64	0	4803	313	0.0651676	2972	0.61878	874	0.18197	64	0.013325	156	0.0324797	334	0.0695399	34	0.00707891	56	0.0116594	-2.6634	0.484373	-1.50306	-4.3047	-3.39412	-2.59378	-4.94353	-4.43992
242_014	pbmc	BCG	1	12	0	1	55–64	0	3835	304	0.0792699	2261	0.58957	766	0.199739	46	0.0119948	127	0.033116	267	0.0696219	40	0.0104302	24	0.00625815	-2.45231	0.362187	-1.38792	-4.41122	-3.37406	-2.59251	-4.55256	-5.06759
242_014	pbmc	BCG	1	0	0	1	55–64	0	3624	175	0.0482892	2718	0.75	420	0.115894	48	0.013245	12	0.00331126	113	0.031181	108	0.0298013	30	0.00827815	-2.98105	1.09861	-2.0319	-4.3108	-5.70711	-3.43627	-3.48295	-4.78582
242_014	pbmc	BCG	1	3	0	1	55–64	0	3196	437	0.136733	1798	0.562578	555	0.173655	62	0.0193992	147	0.045995	176	0.0550688	14	0.00438048	7	0.00219024	-1.84269	0.251632	-1.55994	-3.92293	-3.03214	-2.84253	-5.42621	-6.12155
242_014	pbmc	LPS	1	12	0	1	55–64	0	3443	207	0.060122	2169	0.629974	653	0.18966	57	0.0165553	53	0.0153936	214	0.0621551	48	0.0139413	42	0.0121987	-2.74937	0.532105	-1.45222	-4.08435	-4.15829	-2.71395	-4.25886	-4.39416
242_014	pbmc	LPS	1	0	0	1	55–64	0	4333	229	0.0528502	3254	0.750981	429	0.0990076	46	0.0106162	18	0.00415417	129	0.0297715	188	0.043388	40	0.00923148	-2.886	1.10385	-2.2083	-4.5347	-5.47948	-3.48398	-3.09322	-4.67586
242_014	pbmc	LPS	1	3	0	1	55–64	0	5464	325	0.0594802	3432	0.628111	1095	0.200403	52	0.00951684	65	0.011896	374	0.068448	41	0.00750366	80	0.0146413	-2.76079	0.524123	-1.38378	-4.64513	-4.41958	-2.61078	-4.88483	-4.20916
