# Supplementary material for: Bacillus Calmette–Guérin (BCG) immunotherapy reprograms CNS immunity and alters Alzheimer’s biomarkers: results from two open-label clinical trials
Source: Commun Med (Lond). 2026 Jul 2;6:358. doi: 10.1038/s43856-026-01691-7 (PMC13328741; doi:10.1038/s43856-026-01691-7)
Supplement: Supplementary file 11 — Supplementary Data 9 [file 43856_2026_1691_MOESM11_ESM.xlsx]

## Sheet: Immune_Cell_Proportions
Cell Type	Comparison	Group A Median (IQR)	Group B Median (IQR)	n (Group A, B)	z	Exact p	r (Effect Size)
proportion_Mono	PBMC vs CSF	0.109 (0.003,0.117)	0.125 (0.056,0.256)	3, 16	0.894	0.4211	0.205
proportion_B	PBMC vs CSF	0.062 (0.053,0.077)	0.004 (0.001,0.011)	3, 16	-2.688	0.0021	-0.617
proportion_CD8_T	PBMC vs CSF	0.080 (0.067,0.086)	0.172 (0.135,0.229)	3, 16	2.348	0.0144	0.539
proportion_CD4_T	PBMC vs CSF	0.649 (0.629,0.752)	0.549 (0.451,0.628)	3, 16	-1.901	0.064	-0.436
proportion_other	PBMC vs CSF	0.010 (0.007,0.030)	0.013 (0.009,0.023)	3, 16	0.335	0.7926	0.077
proportion_other_T	PBMC vs CSF	0.012 (0.007,0.012)	0.020 (0.009,0.024)	3, 16	1.342	0.2105	0.308
proportion_NK	PBMC vs CSF	0.073 (0.042,0.087)	0.012 (0.008,0.022)	3, 16	-2.573	0.0041	-0.59
proportion_DC	PBMC vs CSF	0.012 (0.010,0.013)	0.047 (0.021,0.092)	3, 16	2.012	0.0475	0.462
proportion_Mono	AD vs non-AD	0.223 (0.055,0.278)	0.073 (0.056,0.207)	8, 8	-0.63	0.5737	-0.158
proportion_B	AD vs non-AD	0.006 (0.001,0.014)	0.003 (0.001,0.008)	8, 8	-0.632	0.5717	-0.158
proportion_CD8_T	AD vs non-AD	0.170 (0.139,0.206)	0.202 (0.133,0.280)	8, 8	0.735	0.5054	0.184
proportion_CD4_T	AD vs non-AD	0.468 (0.395,0.635)	0.568 (0.514,0.628)	8, 8	0.735	0.5054	0.184
proportion_other	AD vs non-AD	0.013 (0.009,0.016)	0.016 (0.007,0.036)	8, 8	0.525	0.6454	0.131
proportion_other_T	AD vs non-AD	0.022 (0.014,0.024)	0.015 (0.008,0.024)	8, 8	-0.735	0.5054	-0.184
proportion_NK	AD vs non-AD	0.022 (0.016,0.028)	0.010 (0.005,0.012)	8, 8	-2.365	0.0151	-0.591
proportion_DC	AD vs non-AD	0.070 (0.053,0.112)	0.021 (0.011,0.045)	8, 8	-2.205	0.0281	-0.551
