# Supplementary material for: Bacillus Calmette–Guérin (BCG) immunotherapy reprograms CNS immunity and alters Alzheimer’s biomarkers: results from two open-label clinical trials
Source: Commun Med (Lond). 2026 Jul 2;6:358. doi: 10.1038/s43856-026-01691-7 (PMC13328741; doi:10.1038/s43856-026-01691-7)
Supplement: Supplementary file 13 — Supplementary Data 11 [file 43856_2026_1691_MOESM13_ESM.xlsx]

## Sheet: Stim_log2fc_delta_all
gene_name	LPS0_vs_Ctrl0	LPS3_vs_Ctrl3	LPS12_vs_Ctrl12	BCG0_vs_Ctrl0	BCG3_vs_Ctrl3	BCG12_vs_Ctrl12	delta_3	delta_12	Change	Celltype	Set	stim
SERPINB2	-19.7134	0.0196627	0.369961				19.733	20.0833	Sustained Up	Mono	csfstim	LPS
AC012170.3	-37.2224	-2.45822e-05	-30.2285				37.2224	6.99397	Sustained Up	CD8 T	csfstim	LPS
IL6				2.60013	6.39575	8.05299	3.79562	5.45286	Sustained Up	Mono	pbmcstim	HKBCG
IL6	8.43671	12.8547	13.8199				4.41798	5.38315	Sustained Up	Mono	pbmcstim	LPS
LINC02244	0.630112	2.48427	5.35181				1.85416	4.7217	Sustained Up	Mono	pbmcstim	LPS
CCL22	0.165597	0.238886	4.59293				0.0732885	4.42734	Late Up	Mono	csfstim	LPS
NAV2	0.345034	2.72437	4.73044				2.37933	4.38541	Sustained Up	Mono	pbmcstim	LPS
TVP23A	0.230683	2.19165	4.61438				1.96097	4.3837	Sustained Up	Mono	pbmcstim	LPS
LINC00158	0.0446586	2.37896	4.32922				2.3343	4.28456	Sustained Up	Mono	csfstim	LPS
LINC02416	0.0587842	2.64232	4.25471				2.58353	4.19593	Sustained Up	Mono	csfstim	LPS
GFPT2	2.20181	4.36311	5.99087				2.16131	3.78906	Sustained Up	Mono	pbmcstim	LPS
WDR63	2.25488	4.82203	6.02436				2.56715	3.76948	Sustained Up	Mono	pbmcstim	LPS
ACOD1				0.318807	2.43134	4.0836	2.11253	3.76479	Sustained Up	Mono	pbmcstim	HKBCG
DDX60	1.10647	4.35033	4.82623				3.24385	3.71975	Sustained Up	Mono	csfstim	LPS
SERPINE2	0.776233	2.41283	4.48766				1.63659	3.71143	Sustained Up	Mono	pbmcstim	LPS
TCP10L2	0.0664736	2.89422	3.72768				2.82775	3.66121	Sustained Up	Mono	csfstim	LPS
EHF	3.79492	6.29899	7.44484				2.50408	3.64992	Sustained Up	Mono	pbmcstim	LPS
MMP10	1.30885	6.90314	4.94205				5.59429	3.6332	Sustained Up	Mono	pbmcstim	LPS
AKR1C2	1.34824	2.80271	4.96301				1.45448	3.61478	Sustained Up	Mono	pbmcstim	LPS
CSF2				3.46853	6.34167	7.00379	2.87314	3.53527	Sustained Up	Mono	pbmcstim	HKBCG
ACOD1	5.90903	7.29957	9.40023				1.39054	3.4912	Sustained Up	Mono	pbmcstim	LPS
CFAP46	0.0239902	1.34398	3.37843				1.31999	3.35444	Sustained Up	Mono	csfstim	LPS
SLC35G1	0.702668	5.42239	3.98027				4.71973	3.2776	Sustained Up	Mono	pbmcstim	LPS
LAMP3	0.361724	3.01042	3.62281				2.6487	3.26109	Sustained Up	Mono	csfstim	LPS
PTGER3	1.4898	1.55843	4.73018				0.0686246	3.24037	Late Up	Mono	pbmcstim	LPS
CSF3	5.78787	9.36341	8.95509				3.57554	3.16722	Sustained Up	Mono	pbmcstim	LPS
AKAP6	0.22904	0.650453	3.37315				0.421413	3.14411	Late Up	Mono	pbmcstim	LPS
OASL	0.79547	3.38917	3.91561				2.5937	3.12014	Sustained Up	Mono	csfstim	LPS
LINC00309	0.329507	1.72223	3.42358				1.39272	3.09408	Sustained Up	Mono	csfstim	LPS
CSF2	7.52147	11.5217	10.5667				4.00022	3.04524	Sustained Up	Mono	pbmcstim	LPS
AKAP12	0.118207	3.68985	3.15777				3.57165	3.03957	Sustained Up	Mono	pbmcstim	LPS
AC005083.1	0.0284341	0.95247	3.04268				0.924036	3.01424	Sustained Up	Mono	csfstim	LPS
BAALC	1.94471	4.51789	4.90736				2.57318	2.96265	Sustained Up	Mono	pbmcstim	LPS
KLHL29	-0.178231	0.0455003	2.78084				0.223731	2.95907	Late Up	Mono	pbmcstim	LPS
AC015660.2	0.446763	2.69492	3.39589				2.24816	2.94912	Sustained Up	Mono	pbmcstim	LPS
IL36RN	1.70714	3.23653	4.62692				1.52939	2.91978	Sustained Up	Mono	pbmcstim	LPS
EGR4	0.30218	1.25598	3.21575				0.953803	2.91357	Sustained Up	Mono	csfstim	LPS
RHOF	0.515785	2.39207	3.36075				1.87628	2.84497	Sustained Up	Mono	csfstim	LPS
IL7R	0.18076	1.27081	3.02444				1.09005	2.84368	Sustained Up	Mono	csfstim	LPS
INHBA-AS1	0.0296924	2.68391	2.84484				2.65421	2.81514	Sustained Up	Mono	csfstim	LPS
MOSPD3	-3.33821	-1.94304	-0.554058				1.39517	2.78415	Sustained Up	Mono	pbmcstim	LPS
EPHB1	0.257026	0.815671	3.02284				0.558646	2.76582	Sustained Up	Mono	pbmcstim	LPS
AIM2	-0.00181801	4.07977	2.7457				4.08159	2.74752	Sustained Up	Mono	csfstim	LPS
TKTL1	0.0281442	2.54721	2.77389				2.51907	2.74575	Sustained Up	Mono	csfstim	LPS
ADGRD1	0.204099	1.4421	2.92456				1.238	2.72046	Sustained Up	Mono	pbmcstim	LPS
LINC02156	0.0428107	2.13737	2.76007				2.09456	2.71726	Sustained Up	Mono	csfstim	LPS
PRDM8	-0.0128172	0.447493	2.70305				0.46031	2.71587	Late Up	Mono	csfstim	LPS
CCL23	1.84502	5.37952	4.55869				3.5345	2.71367	Sustained Up	Mono	pbmcstim	LPS
HMGA2	2.43679	5.46501	5.14228				3.02822	2.70549	Sustained Up	Mono	pbmcstim	LPS
AC023796.1	0.0357993	3.79827	2.73357				3.76247	2.69777	Sustained Up	Mono	csfstim	LPS
ZSWIM3	-2.25913	0.0863053	0.414818				2.34543	2.67394	Sustained Up	Mono	pbmcstim	LPS
OPRM1	0.458939	1.83503	3.10047				1.37609	2.64154	Sustained Up	Mono	pbmcstim	LPS
LINC02015	0.933266	3.1339	3.57281				2.20063	2.63955	Sustained Up	Mono	pbmcstim	LPS
AC020907.3	4.01221	5.63322	6.64566				1.62101	2.63345	Sustained Up	Mono	pbmcstim	LPS
CCL4L2				3.40562	5.58358	6.03422	2.17796	2.62861	Sustained Up	Mono	pbmcstim	HKBCG
MIR155HG	0.157234	1.75247	2.78325				1.59524	2.62602	Sustained Up	Mono	csfstim	LPS
AC017104.1	1.84333	4.91379	4.46794				3.07046	2.62461	Sustained Up	Mono	pbmcstim	LPS
ALOX15B	2.37123	5.43122	4.9879				3.06	2.61667	Sustained Up	Mono	pbmcstim	LPS
DEC1	0.101288	0.686668	2.7078				0.585379	2.60651	Sustained Up	Mono	csfstim	LPS
CCL4L2	7.75396	9.98669	10.3367				2.23273	2.58272	Sustained Up	Mono	pbmcstim	LPS
ZC3H12B	2.56155	3.25699	5.14257				0.695439	2.58102	Sustained Up	Mono	pbmcstim	LPS
TRAF1	0.0494909	0.908043	2.59096				0.858552	2.54147	Sustained Up	Mono	csfstim	LPS
CFAP46	4.69179	6.42366	7.23312				1.73187	2.54132	Sustained Up	Mono	pbmcstim	LPS
MCOLN2	5.1534	7.88433	7.68843				2.73092	2.53503	Sustained Up	Mono	pbmcstim	LPS
AC120193.1	0.0220183	1.36188	2.53757				1.33986	2.51555	Sustained Up	Mono	csfstim	LPS
SNAPC1	-0.388386	1.19329	2.10074				1.58168	2.48913	Sustained Up	Mono	pbmcstim	LPS
ALDH3A1	-0.0266098	-0.043803	2.45692				-0.0171932	2.48353	Late Up	Mono	pbmcstim	LPS
AL365434.1	4.61749	7.22984	7.10075				2.61235	2.48326	Sustained Up	Mono	pbmcstim	LPS
STAT4	5.74364	6.28624	8.2081				0.542595	2.46446	Sustained Up	Mono	pbmcstim	LPS
LINC00158	3.33825	6.08657	5.7847				2.74832	2.44645	Sustained Up	Mono	pbmcstim	LPS
CENPU	1.80209	3.06301	4.23995				1.26092	2.43785	Sustained Up	Mono	pbmcstim	LPS
CKB	0.248735	1.00698	2.67628				0.758242	2.42754	Sustained Up	Mono	pbmcstim	LPS
CRLF2	0.322229	3.75664	2.74291				3.43441	2.42068	Sustained Up	Mono	csfstim	LPS
WAKMAR2	0.310779	1.95629	2.72164				1.64551	2.41086	Sustained Up	Mono	csfstim	LPS
TCAIM	-2.72148	-0.975863	-0.319016				1.74561	2.40246	Sustained Up	Mono	pbmcstim	LPS
FADS2	0.198515	1.21698	2.59152				1.01847	2.393	Sustained Up	Mono	pbmcstim	LPS
CCL8	-0.45656	-1.02428	1.92972				-0.567719	2.38628	Late Up Early Down	Mono	pbmcstim	LPS
HERC5	0.291802	1.3055	2.66067				1.0137	2.36887	Sustained Up	Mono	csfstim	LPS
SHF	1.36567	3.28969	3.73427				1.92401	2.36859	Sustained Up	Mono	pbmcstim	LPS
HERC6	2.02873	4.06149	4.39726				2.03276	2.36853	Sustained Up	Mono	csfstim	LPS
SAMD9	0.018231	0.240262	2.37318				0.222031	2.35495	Late Up	Mono	csfstim	LPS
RASSF7	-3.21413	-3.01171	-0.862639				0.202421	2.35149	Late Up	Mono	pbmcstim	LPS
BTG3-AS1	0.834738	2.33506	3.15669				1.50032	2.32195	Sustained Up	Mono	pbmcstim	LPS
TNIP3				3.73967	3.72345	6.04362	-0.0162154	2.30396	Late Up	Mono	pbmcstim	HKBCG
F3	7.07647	9.531	9.34299				2.45452	2.26652	Sustained Up	Mono	pbmcstim	LPS
ZC3HAV1	0.948251	2.94599	3.20116				1.99773	2.25291	Sustained Up	Mono	csfstim	LPS
CCL1	4.0669	8.01104	6.31786				3.94414	2.25096	Sustained Up	Mono	pbmcstim	LPS
Z99943.1	5.35414	6.31737	7.59413				0.963237	2.23999	Sustained Up	Mono	pbmcstim	LPS
GRAMD2B	3.1486	4.72231	5.3851				1.57371	2.2365	Sustained Up	Mono	pbmcstim	LPS
ID3	-3.1306	-1.20392	-0.896382				1.92669	2.23422	Sustained Up	Mono	pbmcstim	LPS
F3				3.25676	6.0921	5.49075	2.83534	2.23399	Sustained Up	Mono	pbmcstim	HKBCG
RFTN1	0.0397147	0.610644	2.26178				0.570929	2.22206	Sustained Up	Mono	csfstim	LPS
NKX3-1	1.52202	2.16898	3.74292				0.646966	2.22091	Sustained Up	Mono	pbmcstim	LPS
LINC02458	-0.0111095	2.31218	2.19949				2.32329	2.2106	Sustained Up	Mono	csfstim	LPS
BAALC-AS1	2.63241	6.16967	4.81502				3.53726	2.18261	Sustained Up	Mono	pbmcstim	LPS
LINC02605				1.28611	3.27159	3.45735	1.98548	2.17124	Sustained Up	Mono	pbmcstim	HKBCG
TNIP3	7.50248	7.39272	9.67316				-0.109756	2.17068	Late Up	Mono	pbmcstim	LPS
ETV3L	0.171265	1.60596	2.32056				1.43469	2.1493	Sustained Up	Mono	csfstim	LPS
FAM114A1	-2.90579	-2.88535	-0.767721				0.0204388	2.13807	Late Up	Mono	pbmcstim	LPS
MGAM	0.0508551	2.71723	2.18503				2.66638	2.13418	Sustained Up	Mono	csfstim	LPS
AC007991.3	1.46951	4.02222	3.60014				2.55271	2.13063	Sustained Up	Mono	csfstim	LPS
CLGN	1.73282	2.32077	3.84844				0.58795	2.11562	Sustained Up	Mono	pbmcstim	LPS
AC006369.1	0.496285	2.37598	2.61023				1.87969	2.11394	Sustained Up	Mono	csfstim	LPS
CDKN1C	-1.84264	-0.904054	0.269275				0.938585	2.11191	Sustained Up	Mono	pbmcstim	LPS
NIPA1	0.0855318	0.490769	2.19475				0.405237	2.10922	Late Up	Mono	csfstim	LPS
ECT2	-2.84525	-1.42701	-0.738189				1.41823	2.10706	Sustained Up	Mono	pbmcstim	LPS
TNFRSF4	5.13637	5.44683	7.23861				0.310463	2.10224	Late Up	Mono	pbmcstim	LPS
PARM1	0.0201008	0.221026	2.11763				0.200925	2.09753	Late Up	Mono	csfstim	LPS
AC068025.2	-0.0516702	0.478672	2.04269				0.530342	2.09436	Sustained Up	Mono	pbmcstim	LPS
NUDT16	-2.84795	-2.33174	-0.76211				0.516207	2.08584	Sustained Up	Mono	pbmcstim	LPS
DHX58	1.38698	2.4585	3.46455				1.07152	2.07757	Sustained Up	Mono	pbmcstim	LPS
PARP14	0.235772	2.34979	2.3079				2.11402	2.07213	Sustained Up	Mono	csfstim	LPS
GRM1	-0.0822939	1.33024	1.98618				1.41253	2.06848	Sustained Up	Mono	pbmcstim	LPS
CCL5	0.0292846	0.618233	2.09594				0.588948	2.06666	Sustained Up	Mono	csfstim	LPS
EHD1	0.0635707	1.25149	2.1285				1.18792	2.06493	Sustained Up	Mono	csfstim	LPS
AC243829.2	0	0	2.05				0	2.05	Late Up	Mono	csfstim	LPS
OLFM2	3.77963	5.28487	5.82865				1.50524	2.04902	Sustained Up	Mono	pbmcstim	LPS
HPD	3.35618	4.26495	5.40091				0.908769	2.04474	Sustained Up	Mono	pbmcstim	LPS
AL121574.1	0.893393	1.89271	2.93396				0.999312	2.04057	Sustained Up	Mono	pbmcstim	LPS
LTA	0.485279	1.12476	2.5059				0.639486	2.02062	Sustained Up	Mono	pbmcstim	LPS
IFIT3	1.36797	3.19831	3.38777				1.83033	2.01979	Sustained Up	Mono	csfstim	LPS
IDO2	1.92829	4.40579	3.93856				2.4775	2.01027	Sustained Up	Mono	csfstim	LPS
PATL2	0.510446	2.5581	2.51989				2.04765	2.00944	Sustained Up	Mono	csfstim	LPS
PRR16				0.708479	0.973576	2.71554	0.265097	2.00706	Late Up	Mono	pbmcstim	HKBCG
EMP2	0.513244	2.44249	2.516				1.92925	2.00276	Sustained Up	Mono	pbmcstim	LPS
MX2	0.223609	0.907546	2.22178				0.683937	1.99817	Sustained Up	Mono	csfstim	LPS
CCL3L1	0.0879177	0.786118	2.07997				0.6982	1.99205	Sustained Up	Mono	csfstim	LPS
ITGA1	-0.0283808	0.158524	1.95085				0.186905	1.97923	Late Up	Mono	csfstim	LPS
AC093535.1	1.54744	2.50579	3.51812				0.958358	1.97068	Sustained Up	Mono	pbmcstim	LPS
IL36G	6.97716	9.70326	8.93771				2.7261	1.96055	Sustained Up	Mono	pbmcstim	LPS
AL356234.2	0.133538	2.4651	2.09189				2.33156	1.95835	Sustained Up	Mono	csfstim	LPS
BAALC	0.0210975	0.989211	1.96922				0.968113	1.94813	Sustained Up	Mono	csfstim	LPS
STAT4				2.27095	2.44484	4.21485	0.17389	1.9439	Late Up	Mono	pbmcstim	HKBCG
NOCT	0.136717	2.52694	2.06757				2.39022	1.93085	Sustained Up	Mono	csfstim	LPS
NRCAM	2.94736	2.39104	4.86886				-0.556327	1.9215	Late Up Early Down	Mono	pbmcstim	LPS
AL096794.1	0.92055	1.95384	2.83871				1.03329	1.91816	Sustained Up	Mono	pbmcstim	LPS
AL121603.2	1.07151	1.82962	2.98872				0.758107	1.91721	Sustained Up	Mono	pbmcstim	LPS
SERPINB9P1	0.0868587	0.75824	2.00025				0.671382	1.9134	Sustained Up	Mono	csfstim	LPS
BMI1	-1.92728	-1.21986	-0.0151563				0.707414	1.91212	Sustained Up	Mono	pbmcstim	LPS
C22orf42	3.64777	5.63651	5.55029				1.98874	1.90252	Sustained Up	Mono	pbmcstim	LPS
TMEM120B	0.301186	1.99831	2.19501				1.69712	1.89382	Sustained Up	Mono	csfstim	LPS
CCL4				4.49656	5.03993	6.38756	0.543364	1.891	Sustained Up	Mono	pbmcstim	HKBCG
AC008892.1	-0.000230232	0.341238	1.87701				0.341469	1.87724	Late Up	Mono	csfstim	LPS
VPS45	-2.6198	-1.20587	-0.748177				1.41393	1.87162	Sustained Up	Mono	pbmcstim	LPS
C11orf96	5.29585	6.86224	7.16427				1.56639	1.86842	Sustained Up	Mono	pbmcstim	LPS
DNAAF1	7.24983	8.40631	9.11242				1.15648	1.86259	Sustained Up	Mono	pbmcstim	LPS
LINC01588	0.00182825	2.46926	1.86056				2.46743	1.85873	Sustained Up	Mono	csfstim	LPS
ASAP2	1.02056	2.19476	2.87413				1.1742	1.85357	Sustained Up	Mono	pbmcstim	LPS
AC091982.3	1.03403	2.52878	2.87857				1.49475	1.84454	Sustained Up	Mono	pbmcstim	LPS
AKIP1	-2.09722	-2.8334	-0.253229				-0.736184	1.84399	Late Up Early Down	Mono	pbmcstim	LPS
BCL11A	3.62487	4.75119	5.46185				1.12632	1.83699	Sustained Up	Mono	pbmcstim	LPS
BNIP1	-0.204666	1.29593	1.62867				1.5006	1.83333	Sustained Up	Mono	pbmcstim	LPS
PSD	0.465061	1.47756	2.29793				1.0125	1.83287	Sustained Up	Mono	pbmcstim	LPS
SOX5	0.0115021	1.59153	1.83542				1.58002	1.82392	Sustained Up	Mono	csfstim	LPS
HHLA2	3.19625	6.34182	5.01748				3.14557	1.82123	Sustained Up	Mono	pbmcstim	LPS
MACC1	0.0691257	2.22607	1.88818				2.15695	1.81905	Sustained Up	Mono	csfstim	LPS
BCL2L1	0.0371205	1.31219	1.84734				1.27506	1.81022	Sustained Up	Mono	csfstim	LPS
AP000692.2	0.98152	1.68092	2.78965				0.699398	1.80813	Sustained Up	Mono	pbmcstim	LPS
LINC00926				1.72798	2.21854	3.53503	0.490565	1.80706	Late Up	Mono	pbmcstim	HKBCG
CCL4	8.17319	8.27025	9.97862				0.097066	1.80543	Late Up	Mono	pbmcstim	LPS
MCPH1-AS1	0.0448084	0.226091	1.84921				0.181283	1.8044	Late Up	Mono	csfstim	LPS
PUS7	0.163518	0.93049	1.96592				0.766972	1.8024	Sustained Up	Mono	pbmcstim	LPS
C22orf42				1.48444	1.99034	3.28001	0.505901	1.79557	Sustained Up	Mono	pbmcstim	HKBCG
COBLL1	1.6251	3.08831	3.42048				1.46321	1.79538	Sustained Up	Mono	pbmcstim	LPS
SGIP1	1.22504	1.78788	3.0171				0.56284	1.79206	Sustained Up	Mono	pbmcstim	LPS
DUSP8	3.28011	4.8258	5.0709				1.54569	1.79079	Sustained Up	Mono	pbmcstim	LPS
C1QTNF1				1.42006	3.32522	3.20426	1.90516	1.78421	Sustained Up	Mono	pbmcstim	HKBCG
PSAT1	0.576779	1.05752	2.35029				0.480743	1.77351	Late Up	Mono	pbmcstim	LPS
SDCBP2	-0.0354206	0.321643	1.73657				0.357064	1.77199	Late Up	Mono	csfstim	LPS
AC120193.1				1.5459	2.03328	3.31173	0.487386	1.76583	Late Up	Mono	pbmcstim	HKBCG
CTTNBP2	-2.90286	-3.37047	-1.13764				-0.467611	1.76522	Late Up	Mono	pbmcstim	LPS
MAPK3	-2.58214	-2.24284	-0.8212				0.339292	1.76093	Late Up	Mono	pbmcstim	LPS
SMARCA1	0.524881	1.06715	2.28262				0.542265	1.75774	Sustained Up	Mono	pbmcstim	LPS
NCF1	1.10346	1.98752	2.86083				0.88406	1.75737	Sustained Up	Mono	pbmcstim	LPS
LINC00309	5.05907	6.06435	6.80713				1.00528	1.74806	Sustained Up	Mono	pbmcstim	LPS
TNF	0.99414	2.50561	2.74047				1.51147	1.74633	Sustained Up	Mono	csfstim	LPS
ZP3	1.32002	3.42571	3.06362				2.10569	1.74359	Sustained Up	Mono	pbmcstim	LPS
WNT5A	2.78068	4.36457	4.52204				1.58389	1.74136	Sustained Up	Mono	pbmcstim	LPS
TNIP1	0.0366148	1.33031	1.77686				1.2937	1.74025	Sustained Up	Mono	csfstim	LPS
AC106739.1	2.01112	2.34868	3.74904				0.337564	1.73793	Late Up	Mono	pbmcstim	LPS
MCOLN2				0.724117	2.97697	2.44716	2.25285	1.72304	Sustained Up	Mono	pbmcstim	HKBCG
GM2A	0.0499256	0.324695	1.77268				0.274769	1.72276	Late Up	Mono	csfstim	LPS
IL1B	0.0188434	0.604067	1.73333				0.585224	1.71448	Sustained Up	Mono	csfstim	LPS
FRMD7	2.29933	5.44256	4.01373				3.14323	1.7144	Sustained Up	Mono	pbmcstim	LPS
CCL3	0.0588368	0.677521	1.77007				0.618684	1.71123	Sustained Up	Mono	csfstim	LPS
AZIN1-AS1	0.061146	1.08901	1.76844				1.02787	1.7073	Sustained Up	Mono	csfstim	LPS
CPT1B	-0.312631	-0.107932	1.38897				0.204699	1.7016	Late Up	Mono	pbmcstim	LPS
RASSF4	1.01651	2.12532	2.71759				1.10881	1.70108	Sustained Up	Mono	pbmcstim	LPS
CCL4L2	0.200404	0.940955	1.88755				0.740551	1.68715	Sustained Up	Mono	csfstim	LPS
PLAC8				0.378815	0.931506	2.06591	0.552691	1.68709	Sustained Up	Mono	pbmcstim	HKBCG
AC020651.2	0.142689	-0.0582233	1.82938				-0.200912	1.68669	Late Up	Mono	pbmcstim	LPS
PLSCR3	-2.43639	-2.83379	-0.750876				-0.397396	1.68552	Late Up	Mono	pbmcstim	LPS
NLRP3	0.0206915	1.22313	1.69255				1.20243	1.67186	Sustained Up	Mono	csfstim	LPS
RIN2	0.0618327	0.873609	1.73308				0.811776	1.67125	Sustained Up	Mono	csfstim	LPS
PTGS2	0.0323047	1.88581	1.70285				1.85351	1.67055	Sustained Up	Mono	csfstim	LPS
TMEM212-AS1	3.39378	5.47566	5.06019				2.08189	1.66641	Sustained Up	Mono	pbmcstim	LPS
TNC	0.491502	4.10011	2.1579				3.60861	1.6664	Sustained Up	Mono	pbmcstim	LPS
AL138720.1	0.0116574	1.32775	1.67278				1.3161	1.66113	Sustained Up	Mono	csfstim	LPS
SOX5				3.65555	3.21282	5.31638	-0.442726	1.66083	Late Up	Mono	pbmcstim	HKBCG
IL2RA	0.127912	1.12732	1.78814				0.999409	1.66022	Sustained Up	Mono	csfstim	LPS
FLI1				-1.74569	-0.874465	-0.0866414	0.871226	1.65905	Sustained Up	Mono	pbmcstim	HKBCG
NRCAM				1.56205	2.26318	3.22072	0.70113	1.65867	Sustained Up	Mono	pbmcstim	HKBCG
BYSL	1.1122	0.936978	2.76564				-0.175221	1.65344	Late Up	Mono	pbmcstim	LPS
G0S2	7.06231	7.34984	8.71345				0.287523	1.65114	Late Up	Mono	pbmcstim	LPS
PLCD3	-3.36695	-3.2909	-1.71873				0.0760586	1.64823	Late Up	Mono	pbmcstim	LPS
AL158064.1	0.101971	3.64152	1.74999				3.53955	1.64802	Sustained Up	Mono	csfstim	LPS
NEURL3	0.633567	3.1836	2.27863				2.55003	1.64506	Sustained Up	Mono	csfstim	LPS
AL365434.2	6.14191	8.70836	7.78148				2.56645	1.63958	Sustained Up	Mono	pbmcstim	LPS
SLC22A1	1.80426	3.24697	3.4431				1.4427	1.63883	Sustained Up	Mono	pbmcstim	LPS
BCL11A	0.0101593	0.566051	1.64837				0.555892	1.63821	Sustained Up	Mono	csfstim	LPS
HIF1A-AS3	0.113084	1.8294	1.74702				1.71632	1.63394	Sustained Up	Mono	pbmcstim	LPS
DAPP1	0.0335992	0.197766	1.65995				0.164167	1.62635	Late Up	Mono	csfstim	LPS
NEK8	-0.419661	0.390942	1.19626				0.810603	1.61592	Sustained Up	Mono	pbmcstim	LPS
FSCN1	1.25916	2.97523	2.86828				1.71607	1.60912	Sustained Up	Mono	pbmcstim	LPS
P3H2	-0.0168247	1.63819	1.59229				1.65501	1.60911	Sustained Up	Mono	csfstim	LPS
AL136162.1	0.536743	1.67605	2.14228				1.1393	1.60553	Sustained Up	Mono	pbmcstim	LPS
SAP30				-1.60513	-1.51813	0	0.0869974	1.60513	Late Up	Mono	pbmcstim	HKBCG
C11orf96				1.77051	3.15025	3.37287	1.37974	1.60236	Sustained Up	Mono	pbmcstim	HKBCG
AL450998.3	0.166759	0.895155	1.76487				0.728396	1.59811	Sustained Up	Mono	pbmcstim	LPS
AL589935.1	1.84582	2.85022	3.44029				1.0044	1.59447	Sustained Up	Mono	pbmcstim	LPS
MCOLN2	0.0375234	0.454251	1.63041				0.416728	1.59289	Late Up	Mono	csfstim	LPS
HMGA2-AS1	1.11829	3.0651	2.71102				1.94681	1.59273	Sustained Up	Mono	pbmcstim	LPS
TM4SF1	1.46955	4.6463	3.05576				3.17675	1.5862	Sustained Up	Mono	pbmcstim	LPS
EBI3	6.43332	8.20408	8.01852				1.77076	1.5852	Sustained Up	Mono	pbmcstim	LPS
AL596214.1	1.72376	3.85685	3.304				2.13309	1.58023	Sustained Up	Mono	pbmcstim	LPS
TRAF3IP2-AS1	-0.0595358	1.35824	1.51262				1.41777	1.57216	Sustained Up	Mono	csfstim	LPS
GNAI1	-0.432896	0.526492	1.13703				0.959387	1.56993	Sustained Up	Mono	pbmcstim	LPS
CCR5AS	0.112514	1.76246	1.68178				1.64995	1.56927	Sustained Up	Mono	csfstim	LPS
TMEM62				-1.56599	-0.44712	0	1.11887	1.56599	Sustained Up	Mono	pbmcstim	HKBCG
AC009831.1	-0.414586	-0.85937	1.15038				-0.444783	1.56497	Late Up	Mono	pbmcstim	LPS
ADORA2A-AS1	5.61255	7.99223	7.17385				2.37969	1.5613	Sustained Up	Mono	pbmcstim	LPS
AKR1C2				0.108363	0.295372	1.66773	0.187009	1.55937	Late Up	Mono	pbmcstim	HKBCG
CD80	5.38051	5.44859	6.93805				0.06808	1.55754	Late Up	Mono	pbmcstim	LPS
PPP4R4	0	1.43969	1.54938				1.43969	1.54938	Sustained Up	Mono	csfstim	LPS
LHFPL6	2.37402	2.76241	3.91729				0.388398	1.54328	Late Up	Mono	pbmcstim	LPS
MTA3	-0.467313	-0.583628	1.07459				-0.116315	1.5419	Late Up	Mono	pbmcstim	LPS
SYNPO2	-0.00872926	0.427988	1.52901				0.436717	1.53774	Late Up	Mono	csfstim	LPS
KATNB1	-1.86207	-1.27666	-0.326205				0.585413	1.53587	Sustained Up	Mono	pbmcstim	LPS
HPN	6.79649	9.1447	8.33078				2.34821	1.5343	Sustained Up	Mono	pbmcstim	LPS
AL035661.2	0.30368	0.210045	1.83529				-0.0936357	1.53161	Late Up	Mono	pbmcstim	LPS
RNF149	0.103708	1.44499	1.63278				1.34129	1.52907	Sustained Up	Mono	csfstim	LPS
CD69	1.11546	1.02556	2.64376				-0.0899009	1.52829	Late Up	Mono	pbmcstim	LPS
AC018682.1				0.392425	0.272461	1.91915	-0.119965	1.52672	Late Up	Mono	pbmcstim	HKBCG
AC034199.1	0.0361256	0.734578	1.56219				0.698452	1.52606	Sustained Up	Mono	csfstim	LPS
EGR1	0.147583	1.60406	1.67251				1.45648	1.52493	Sustained Up	Mono	csfstim	LPS
SPSB2	-1.90496	-1.39225	-0.385003				0.512715	1.51996	Sustained Up	Mono	pbmcstim	LPS
NRM	-1.89422	-2.33639	-0.374503				-0.442164	1.51972	Late Up	Mono	pbmcstim	LPS
TRPA1	0.659075	0.855374	2.17465				0.196299	1.51558	Late Up	Mono	pbmcstim	LPS
CXCR3	1.15306	1.92177	2.66607				0.768711	1.51301	Sustained Up	Mono	pbmcstim	LPS
ERMARD	-1.70958	-0.767657	-0.198402				0.941924	1.51118	Sustained Up	Mono	pbmcstim	LPS
NEDD4L	0.115206	1.13678	1.62551				1.02158	1.5103	Sustained Up	Mono	csfstim	LPS
AC114763.1	0.0935745	1.09022	1.60072				0.996646	1.50715	Sustained Up	Mono	pbmcstim	LPS
HECW2	2.54399	2.89655	4.04993				0.352561	1.50594	Late Up	Mono	pbmcstim	LPS
OAS2	0.0598215	0.348201	1.56238				0.28838	1.50256	Late Up	Mono	csfstim	LPS
ASB13	-1.1193	-0.637412	0.381771				0.481889	1.50107	Late Up	Mono	pbmcstim	LPS
AL157395.1	0.518843	0.958617	2.01451				0.439774	1.49567	Late Up	Mono	pbmcstim	LPS
TBC1D10A	0.0399302	0.342917	1.53339				0.302987	1.49346	Late Up	Mono	csfstim	LPS
CCL20	8.65992	9.17272	10.1531				0.512799	1.49319	Sustained Up	Mono	pbmcstim	LPS
ZNF223	-1.91894	-0.842442	-0.429266				1.0765	1.48968	Sustained Up	Mono	pbmcstim	LPS
GNGT2	-1.89002	-1.83025	-0.401291				0.0597695	1.48873	Late Up	Mono	pbmcstim	LPS
CFAP46				1.3674	3.43507	2.85582	2.06768	1.48842	Sustained Up	Mono	pbmcstim	HKBCG
LARGE1	0.448961	0.895239	1.93424				0.446278	1.48528	Late Up	Mono	pbmcstim	LPS
AL160408.3	0.0425785	0.174507	1.52755				0.131929	1.48497	Late Up	Mono	csfstim	LPS
GPR137B	0.137801	0.633172	1.62161				0.495371	1.48381	Late Up	Mono	csfstim	LPS
AC011990.1	3.33931	4.98858	4.82191				1.64926	1.4826	Sustained Up	Mono	pbmcstim	LPS
LINC02035	-2.14284	-2.96955	-0.662301				-0.826711	1.48054	Late Up Early Down	Mono	pbmcstim	LPS
DUSP2	0.613815	1.81112	2.09289				1.1973	1.47908	Sustained Up	Mono	csfstim	LPS
PHF19	0.875156	1.383	2.3507				0.507845	1.47554	Sustained Up	Mono	csfstim	LPS
TLCD1	2.00572	4.35875	3.46855				2.35303	1.46283	Sustained Up	Mono	pbmcstim	LPS
PIGS	-1.58981	-1.36088	-0.128752				0.228935	1.46106	Late Up	Mono	pbmcstim	LPS
LINC01719	0.7475	1.54422	2.20364				0.796717	1.45614	Sustained Up	Mono	pbmcstim	LPS
IDO1	6.6437	6.29306	8.09916				-0.350648	1.45545	Late Up	Mono	pbmcstim	LPS
GBP4	-0.0285839	0.340766	1.42654				0.36935	1.45512	Late Up	Mono	csfstim	LPS
DDX28	-0.723081	0.236614	0.729735				0.959695	1.45282	Sustained Up	Mono	pbmcstim	LPS
DHRS9	0.0267915	1.65364	1.47907				1.62685	1.45228	Sustained Up	Mono	csfstim	LPS
AC008696.2	4.37347	5.73894	5.82417				1.36547	1.45071	Sustained Up	Mono	pbmcstim	LPS
AC067945.4	3.56315	4.90688	5.01366				1.34373	1.45051	Sustained Up	Mono	pbmcstim	LPS
ASGR1				-1.44627	-1.01481	0	0.431458	1.44627	Late Up	Mono	pbmcstim	HKBCG
AL353708.3	0.493258	1.68922	1.9382				1.19596	1.44494	Sustained Up	Mono	pbmcstim	LPS
INHBA	0.0519998	2.44131	1.49682				2.38931	1.44482	Sustained Up	Mono	csfstim	LPS
LAMC1	0.243286	1.16856	1.68706				0.925274	1.44378	Sustained Up	Mono	pbmcstim	LPS
MTFP1	-0.131576	1.08182	1.30782				1.21339	1.4394	Sustained Up	Mono	pbmcstim	LPS
LTBP4	-1.30058	-0.36258	0.136593				0.938004	1.43718	Sustained Up	Mono	pbmcstim	LPS
AC107068.2	-2.87392	-4.99338	-1.43962				-2.11946	1.4343	Late Up Early Down	Mono	pbmcstim	LPS
AC078923.1	0.108622	0.534574	1.54192				0.425952	1.4333	Late Up	Mono	csfstim	LPS
KIF22	-2.01099	-2.73625	-0.578968				-0.725262	1.43202	Late Up Early Down	Mono	pbmcstim	LPS
MLLT11	1.10806	0.433745	2.5305				-0.674311	1.42245	Late Up Early Down	Mono	pbmcstim	LPS
LRRC42	-1.3805	-0.731975	0.0369795				0.64852	1.41747	Sustained Up	Mono	pbmcstim	LPS
BANP	0.0836638	0.360059	1.49728				0.276396	1.41362	Late Up	Mono	csfstim	LPS
EDN1	0.914819	1.42354	2.3254				0.508718	1.41058	Sustained Up	Mono	pbmcstim	LPS
C2CD2L	-2.21801	-1.49242	-0.807506				0.725589	1.41051	Sustained Up	Mono	pbmcstim	LPS
CCL3	8.71758	9.43512	10.1267				0.717539	1.4091	Sustained Up	Mono	pbmcstim	LPS
MVB12A	-2.68463	-2.01974	-1.27693				0.664892	1.4077	Sustained Up	Mono	pbmcstim	LPS
ISG20	0.9057	2.08953	2.31338				1.18383	1.40768	Sustained Up	Mono	csfstim	LPS
ANKRD42	-1.71527	-1.81849	-0.308557				-0.103211	1.40672	Late Up	Mono	pbmcstim	LPS
LYL1				-1.5925	-1.35198	-0.186739	0.240524	1.40576	Late Up	Mono	pbmcstim	HKBCG
TRAF3IP1	-2.31888	-2.27146	-0.916786				0.0474168	1.40209	Late Up	Mono	pbmcstim	LPS
AC113418.1	3.14901	6.20547	4.55059				3.05645	1.40157	Sustained Up	Mono	pbmcstim	LPS
SPAG6	0	0.0968956	1.39906				0.0968956	1.39906	Late Up	Mono	csfstim	LPS
LINC02605	6.44974	8.02472	7.84787				1.57498	1.39812	Sustained Up	Mono	pbmcstim	LPS
C1QTNF1	-0.0292201	0.603042	1.36004				0.632262	1.38926	Sustained Up	Mono	csfstim	LPS
METTL1	1.14561	1.48229	2.53447				0.336679	1.38885	Late Up	Mono	pbmcstim	LPS
AC120193.1	4.17577	4.03027	5.56399				-0.145502	1.38822	Late Up	Mono	pbmcstim	LPS
AC026471.4	1.11204	1.52363	2.49861				0.411594	1.38657	Late Up	Mono	pbmcstim	LPS
TNIK				1.26086	1.26924	2.64739	0.00838204	1.38653	Late Up	Mono	pbmcstim	HKBCG
MPZL1				0.500254	1.00824	1.88279	0.507985	1.38254	Sustained Up	Mono	pbmcstim	HKBCG
PPP1R17	0.730884	0.279975	2.10942				-0.450909	1.37853	Late Up	Mono	pbmcstim	LPS
DIP2B	0.0137949	1.53152	1.39161				1.51772	1.37781	Sustained Up	Mono	csfstim	LPS
CEBPD				-1.71929	-2.15958	-0.345633	-0.44029	1.37365	Late Up	Mono	pbmcstim	HKBCG
GIT1	-3.09755	-2.50921	-1.72485				0.588346	1.3727	Sustained Up	Mono	pbmcstim	LPS
EBI3	0.0569786	1.13621	1.42946				1.07923	1.37248	Sustained Up	Mono	csfstim	LPS
AC005280.2	-0.0285474	0.687189	1.34348				0.715736	1.37202	Sustained Up	Mono	csfstim	LPS
PPIL1	0.547984	1.61004	1.91877				1.06205	1.37078	Sustained Up	Mono	pbmcstim	LPS
PLGRKT	-0.033645	1.2186	1.33489				1.25224	1.36853	Sustained Up	Mono	csfstim	LPS
CLCF1	0.0819564	1.42513	1.44872				1.34317	1.36677	Sustained Up	Mono	csfstim	LPS
ARMC2	1.0337	2.59585	2.40044				1.56215	1.36674	Sustained Up	Mono	pbmcstim	LPS
FABP3	0.399377	0.99897	1.76124				0.599593	1.36186	Sustained Up	Mono	pbmcstim	LPS
MAP4K4	0.017487	2.17305	1.37929				2.15556	1.3618	Sustained Up	Mono	csfstim	LPS
IFIH1	1.62946	2.95531	2.9899				1.32585	1.36044	Sustained Up	Mono	csfstim	LPS
HIST1H4A	1.83031	2.18552	3.18892				0.355205	1.35861	Late Up	Mono	pbmcstim	LPS
HOMER1	0.0403807	2.44757	1.39866				2.40719	1.35828	Sustained Up	Mono	csfstim	LPS
GLIPR1	0.0106608	0.521084	1.36809				0.510423	1.35743	Sustained Up	Mono	csfstim	LPS
PELI1	0.0908934	1.70813	1.4476				1.61724	1.3567	Sustained Up	Mono	csfstim	LPS
ACOD1	0.038886	0.192977	1.39332				0.154091	1.35443	Late Up	Mono	csfstim	LPS
AC023796.1	5.34544	8.11254	6.69965				2.7671	1.35421	Sustained Up	Mono	pbmcstim	LPS
MTMR4	-1.80502	-1.31234	-0.452753				0.492672	1.35226	Late Up	Mono	pbmcstim	LPS
SH3PXD2B	0.408352	0.488143	1.75954				0.0797914	1.35119	Late Up	Mono	pbmcstim	LPS
RASGRP1	3.77084	4.9868	5.12181				1.21596	1.35098	Sustained Up	Mono	pbmcstim	LPS
RDH14	-1.15448	-0.0716953	0.194116				1.08278	1.34859	Sustained Up	Mono	pbmcstim	LPS
SLCO5A1	0.0433841	0.329653	1.38967				0.286269	1.34629	Late Up	Mono	csfstim	LPS
SPNS3	-0.0801491	0.417977	1.26422				0.498126	1.34437	Late Up	Mono	pbmcstim	LPS
DLGAP1	-0.00740752	1.3471	1.33676				1.35451	1.34417	Sustained Up	Mono	csfstim	LPS
F13A1	-1.4076	-0.916611	-0.0636658				0.490987	1.34393	Late Up	Mono	pbmcstim	LPS
AC089983.1	0.717212	0.944959	2.06041				0.227747	1.34319	Late Up	Mono	pbmcstim	LPS
AC012368.1	0.505577	1.68157	1.84575				1.176	1.34017	Sustained Up	Mono	csfstim	LPS
GPR132	0.0637223	0.628133	1.40149				0.56441	1.33777	Sustained Up	Mono	csfstim	LPS
AC002480.1	5.64061	7.87783	6.97579				2.23722	1.33518	Sustained Up	Mono	pbmcstim	LPS
AC037198.2	0.151763	0.382095	1.4836				0.230332	1.33183	Late Up	Mono	pbmcstim	LPS
ADAMTSL4-AS1	0.0369597	1.42664	1.36793				1.38968	1.33097	Sustained Up	Mono	csfstim	LPS
DHX58	2.43088	3.50579	3.76099				1.07491	1.33011	Sustained Up	Mono	csfstim	LPS
TSPAN33	1.98299	3.09546	3.3114				1.11247	1.32841	Sustained Up	Mono	pbmcstim	LPS
SFT2D3	0.103145	0.667257	1.43101				0.564112	1.32787	Sustained Up	Mono	csfstim	LPS
FGF13	3.69846	3.89399	5.02289				0.195527	1.32443	Late Up	Mono	pbmcstim	LPS
MAP3K4	2.93034	4.17503	4.25464				1.24469	1.3243	Sustained Up	Mono	pbmcstim	LPS
GPR157	0.228079	0.768459	1.55163				0.540379	1.32355	Sustained Up	Mono	pbmcstim	LPS
LINC00662	-0.918954	-1.3948	0.402911				-0.475843	1.32186	Late Up	Mono	pbmcstim	LPS
AL662797.1	-0.382346	0.569949	0.936884				0.952295	1.31923	Sustained Up	Mono	pbmcstim	LPS
AC131944.1	0.0979552	0.025859	1.41666				-0.0720962	1.31871	Late Up	Mono	csfstim	LPS
EBF1	5.73338	6.23339	7.05162				0.500013	1.31825	Sustained Up	Mono	pbmcstim	LPS
DYRK4	-0.0535939	0.478236	1.26463				0.53183	1.31822	Sustained Up	Mono	pbmcstim	LPS
KLF3-AS1	-0.261584	0.55769	1.05562				0.819274	1.3172	Sustained Up	Mono	pbmcstim	LPS
TPGS2	-1.59898	-1.19121	-0.282561				0.407767	1.31642	Late Up	Mono	pbmcstim	LPS
LENG9	1.5726	2.66802	2.8884				1.09542	1.3158	Sustained Up	Mono	pbmcstim	LPS
POLR3K	-1.44462	-1.61738	-0.129755				-0.172755	1.31487	Late Up	Mono	pbmcstim	LPS
AC016596.1	0.0364703	1.19462	1.34824				1.15815	1.31177	Sustained Up	Mono	csfstim	LPS
KCTD21-AS1	-0.719712	0.0528818	0.591614				0.772594	1.31133	Sustained Up	Mono	pbmcstim	LPS
AC002480.2	5.99541	9.32411	7.30639				3.32869	1.31097	Sustained Up	Mono	pbmcstim	LPS
C11orf49				-1.31059	-1.31347	0	-0.00287129	1.31059	Late Up	Mono	pbmcstim	HKBCG
SPEF2	0.833987	1.98753	2.14198				1.15355	1.308	Sustained Up	Mono	pbmcstim	LPS
SSSCA1-AS1	-0.0147566	1.03257	1.28621				1.04733	1.30097	Sustained Up	Mono	pbmcstim	LPS
TRAF2	0.581776	0.831227	1.88267				0.249451	1.3009	Late Up	Mono	pbmcstim	LPS
CCL4	0.0814541	0.346216	1.37968				0.264762	1.29822	Late Up	Mono	csfstim	LPS
PLEKHF2	0.0278291	1.2536	1.32581				1.22577	1.29798	Sustained Up	Mono	csfstim	LPS
TNFSF8	0.0790781	0.325932	1.37606				0.246854	1.29698	Late Up	Mono	csfstim	LPS
CTSW	0.595088	0.328576	1.89109				-0.266513	1.296	Late Up	Mono	pbmcstim	LPS
DGKH				0.565271	1.13706	1.86087	0.571788	1.2956	Sustained Up	Mono	pbmcstim	HKBCG
LCP2	0.0836773	1.07127	1.37915				0.987597	1.29548	Sustained Up	Mono	csfstim	LPS
CA2				0.288951	0.258211	1.58407	-0.0307408	1.29512	Late Up	Mono	pbmcstim	HKBCG
CD80				1.46506	2.44475	2.75659	0.979693	1.29153	Sustained Up	Mono	pbmcstim	HKBCG
DEXI	-1.4498	-2.09067	-0.15917				-0.640872	1.29063	Late Up Early Down	Mono	pbmcstim	LPS
JAM3	-0.442129	-0.222903	0.848358				0.219226	1.29049	Late Up	Mono	pbmcstim	LPS
CDK6	1.63276	2.59556	2.92182				0.962809	1.28906	Sustained Up	Mono	pbmcstim	LPS
AK4	5.91013	6.43102	7.19689				0.520886	1.28676	Sustained Up	Mono	pbmcstim	LPS
SLCO4C1	-2.35685	-1.22099	-1.07102				1.13586	1.28583	Sustained Up	Mono	pbmcstim	LPS
RANGRF	-2.44707	-1.14699	-1.16182				1.30008	1.28525	Sustained Up	Mono	pbmcstim	LPS
AC021127.1	0.579391	1.29543	1.86422				0.716037	1.28483	Sustained Up	Mono	pbmcstim	LPS
AC002463.1	1.34777	1.79057	2.63081				0.442798	1.28303	Late Up	Mono	pbmcstim	LPS
CALHM6	0.0158221	0.689214	1.29572				0.673392	1.2799	Sustained Up	Mono	csfstim	LPS
IFI44	2.26027	3.8067	3.5394				1.54643	1.27913	Sustained Up	Mono	csfstim	LPS
TTC9	-3.32244	-3.86918	-2.04331				-0.546744	1.27913	Late Up Early Down	Mono	pbmcstim	LPS
PRDM8	0.410404	1.04448	1.68673				0.634074	1.27633	Sustained Up	Mono	pbmcstim	LPS
AMPD3	4.02397	4.24	5.29941				0.216033	1.27544	Late Up	Mono	pbmcstim	LPS
NEDD4	0.710865	0.710595	1.98477				-0.000269439	1.27391	Late Up	Mono	pbmcstim	LPS
FAM160A1	-0.234323	2.15783	1.03917				2.39215	1.27349	Sustained Up	Mono	pbmcstim	LPS
DYRK3	2.06456	2.5699	3.33555				0.505344	1.27099	Sustained Up	Mono	pbmcstim	LPS
AL355304.1	0.0284554	0.801329	1.2966				0.772874	1.26814	Sustained Up	Mono	csfstim	LPS
SATB1	-1.62253	-0.929169	-0.357671				0.693359	1.26486	Sustained Up	Mono	pbmcstim	LPS
IL15	0.0324303	0.964757	1.29691				0.932327	1.26448	Sustained Up	Mono	csfstim	LPS
ANTXR2	0.0361466	0.510553	1.29839				0.474406	1.26224	Late Up	Mono	csfstim	LPS
RSAD2	0.0479058	0.175098	1.30956				0.127192	1.26165	Late Up	Mono	csfstim	LPS
SCN1B	4.1673	5.10239	5.42621				0.935094	1.25891	Sustained Up	Mono	pbmcstim	LPS
AP000692.1	-0.14628	0.0261566	1.10795				0.172437	1.25423	Late Up	Mono	pbmcstim	LPS
LMNB1	1.16014	2.35307	2.4104				1.19293	1.25025	Sustained Up	Mono	pbmcstim	LPS
IFIT5	1.45434	1.59302	2.70054				0.138677	1.2462	Late Up	Mono	pbmcstim	LPS
GIMAP1				-1.24443	-1.45878	0	-0.214351	1.24443	Late Up	Mono	pbmcstim	HKBCG
AC005224.2	2.88464	4.39765	4.12808				1.513	1.24344	Sustained Up	Mono	pbmcstim	LPS
AC069209.2	1.89984	2.62781	3.14272				0.727967	1.24288	Sustained Up	Mono	pbmcstim	LPS
PTGS2				0.914793	1.57741	2.15465	0.662618	1.23986	Sustained Up	Mono	pbmcstim	HKBCG
LINC02108	1.09857	2.3127	2.33645				1.21413	1.23788	Sustained Up	Mono	pbmcstim	LPS
AL356215.1	0	0.464498	1.2361				0.464498	1.2361	Late Up	Mono	csfstim	LPS
ZBTB37	-0.494238	-0.255215	0.741833				0.239023	1.23607	Late Up	Mono	pbmcstim	LPS
ZBTB5	0.175915	0.979294	1.40841				0.80338	1.23249	Sustained Up	Mono	pbmcstim	LPS
CCL20				3.28711	3.19478	4.51854	-0.0923351	1.23143	Late Up	Mono	pbmcstim	HKBCG
OXCT1	-0.755368	-0.0449867	0.474948				0.710382	1.23032	Sustained Up	Mono	pbmcstim	LPS
POLR3D	0.606146	2.36462	1.83543				1.75847	1.22929	Sustained Up	Mono	pbmcstim	LPS
CLECL1	0.0746475	0.156596	1.30388				0.0819489	1.22923	Late Up	Mono	csfstim	LPS
ZNF180	-1.1269	-0.862597	0.102068				0.264303	1.22897	Late Up	Mono	pbmcstim	LPS
ZNF879	-1.55443	-1.10517	-0.32555				0.449257	1.22888	Late Up	Mono	pbmcstim	LPS
AC004812.2	0.950442	1.29695	2.17879				0.34651	1.22835	Late Up	Mono	pbmcstim	LPS
LAMP3	4.71387	7.85452	5.94113				3.14065	1.22726	Sustained Up	Mono	pbmcstim	LPS
NCR3LG1	0.0131602	0.776857	1.23954				0.763697	1.22638	Sustained Up	Mono	csfstim	LPS
LYSMD2	0.0176173	1.06726	1.24178				1.04965	1.22417	Sustained Up	Mono	csfstim	LPS
WDR73	-0.662748	-0.157441	0.561099				0.505307	1.22385	Sustained Up	Mono	pbmcstim	LPS
ZNF865	-0.876893	-0.558327	0.345339				0.318567	1.22223	Late Up	Mono	pbmcstim	LPS
DENND4A	0.103631	0.865995	1.32433				0.762364	1.2207	Sustained Up	Mono	csfstim	LPS
CASP7	0.0580208	0.641724	1.27649				0.583703	1.21847	Sustained Up	Mono	pbmcstim	LPS
CBR3	1.82275	3.34097	3.04055				1.51822	1.2178	Sustained Up	Mono	pbmcstim	LPS
MPZL1	3.02972	3.48913	4.24711				0.459409	1.21738	Late Up	Mono	pbmcstim	LPS
AC018682.1	0.94475	0.871241	2.15971				-0.0735089	1.21496	Late Up	Mono	pbmcstim	LPS
KCNH3	-0.72396	-0.462015	0.490572				0.261944	1.21453	Late Up	Mono	pbmcstim	LPS
AC243829.1	0.597115	2.09034	1.81158				1.49322	1.21447	Sustained Up	Mono	csfstim	LPS
MTMR2	-0.18043	0.420813	1.0333				0.601243	1.21373	Sustained Up	Mono	pbmcstim	LPS
TCF3	-1.44806	-0.828515	-0.234809				0.61955	1.21326	Sustained Up	Mono	pbmcstim	LPS
ZNF768	-1.41409	-1.91666	-0.201509				-0.502573	1.21258	Late Up Early Down	Mono	pbmcstim	LPS
B3GNT7	0.274268	2.26362	1.48681				1.98935	1.21254	Sustained Up	Mono	pbmcstim	LPS
AC004130.2	0	0.139381	1.21091				0.139381	1.21091	Late Up	Mono	csfstim	LPS
MGAT4A				-1.34937	-1.8438	-0.138952	-0.494439	1.21041	Late Up	Mono	pbmcstim	HKBCG
AC114977.1	1.01629	1.52795	2.22648				0.511651	1.21018	Sustained Up	Mono	pbmcstim	LPS
IL6ST	0.00395234	0.834262	1.21378				0.83031	1.20983	Sustained Up	Mono	csfstim	LPS
PYGM	-0.302836	0.519583	0.903853				0.822419	1.20669	Sustained Up	Mono	pbmcstim	LPS
PDK4				-1.45843	-1.96088	-0.251792	-0.502448	1.20664	Late Up Early Down	Mono	pbmcstim	HKBCG
CCL3				5.35387	6.23961	6.55927	0.885745	1.2054	Sustained Up	Mono	pbmcstim	HKBCG
KIF1BP	-0.536257	-0.588879	0.667642				-0.0526214	1.2039	Late Up	Mono	pbmcstim	LPS
AC012640.2	0.16801	1.01054	1.3714				0.842526	1.20339	Sustained Up	Mono	pbmcstim	LPS
TEKT5	0.399997	1.68277	1.6032				1.28277	1.2032	Sustained Up	Mono	pbmcstim	LPS
LINC00926	2.54938	2.97778	3.75073				0.4284	1.20136	Late Up	Mono	pbmcstim	LPS
AC037198.2				0.229479	0.386301	1.4265	0.156822	1.19702	Late Up	Mono	pbmcstim	HKBCG
MPRIP	0.413134	1.14568	1.60855				0.732549	1.19542	Sustained Up	Mono	pbmcstim	LPS
FAM168A	-2.05903	-2.00152	-0.863619				0.0575089	1.19541	Late Up	Mono	pbmcstim	LPS
FAM114A1				-1.19539	-0.721427	0	0.473959	1.19539	Late Up	Mono	pbmcstim	HKBCG
FOCAD	1.35028	2.10619	2.5453				0.755918	1.19502	Sustained Up	Mono	pbmcstim	LPS
LINC00886	0.0481215	0.25998	1.24301				0.211858	1.19489	Late Up	Mono	csfstim	LPS
A2ML1-AS1	-0.425088	0.193953	0.767777				0.619041	1.19287	Sustained Up	Mono	pbmcstim	LPS
CD276	0.688893	1.04019	1.87867				0.351296	1.18978	Late Up	Mono	pbmcstim	LPS
AC139530.1	-0.991537	-0.431654	0.198104				0.559883	1.18964	Sustained Up	Mono	pbmcstim	LPS
FNBP1	0.0261185	0.783907	1.21474				0.757789	1.18862	Sustained Up	Mono	csfstim	LPS
C20orf27	-1.4369	-1.56688	-0.249134				-0.12998	1.18777	Late Up	Mono	pbmcstim	LPS
MS4A4E	-0.196676	-0.280844	0.989284				-0.0841683	1.18596	Late Up	Mono	pbmcstim	LPS
AL022341.1	-0.05819	1.23087	1.12593				1.28906	1.18412	Sustained Up	Mono	pbmcstim	LPS
ADAT3	-1.70849	-2.20943	-0.52678				-0.500934	1.18171	Late Up Early Down	Mono	pbmcstim	LPS
PIK3R2	-1.70074	-3.21418	-0.519934				-1.51344	1.18081	Late Up Early Down	Mono	pbmcstim	LPS
CPA6	-0.35325	0.205009	0.825016				0.558259	1.17827	Sustained Up	Mono	pbmcstim	LPS
MSRB1	-3.12828	-1.7225	-1.95081				1.40578	1.17747	Sustained Up	Mono	pbmcstim	LPS
AC009961.4	-0.529151	-0.389718	0.647801				0.139434	1.17695	Late Up	Mono	pbmcstim	LPS
TMEFF1	1.60793	3.40806	2.78471				1.80013	1.17678	Sustained Up	Mono	pbmcstim	LPS
VKORC1L1	-1.14945	-1.0029	0.0271649				0.146557	1.17662	Late Up	Mono	pbmcstim	LPS
NFATC1	0.719134	1.10465	1.89571				0.385516	1.17658	Late Up	Mono	pbmcstim	LPS
MIR222HG	0.0397918	0.891343	1.21456				0.851552	1.17477	Sustained Up	Mono	csfstim	LPS
AP001372.1	0.555549	0.245481	1.72927				-0.310068	1.17372	Late Up	Mono	pbmcstim	LPS
MAP3K5	3.39545	4.0881	4.56871				0.692649	1.17326	Sustained Up	Mono	pbmcstim	LPS
CCR2				-1.4899	-4.1858	-0.317159	-2.6959	1.17274	Late Up Early Down	Mono	pbmcstim	HKBCG
GPR162	-2.42907	-3.0655	-1.25715				-0.636432	1.17192	Late Up Early Down	Mono	pbmcstim	LPS
CXCL1	3.40823	4.61853	4.57821				1.2103	1.16998	Sustained Up	Mono	pbmcstim	LPS
ASNSD1	-0.426491	0.449995	0.742309				0.876486	1.1688	Sustained Up	Mono	pbmcstim	LPS
LINC01366	0.07641	0.760792	1.24462				0.684382	1.16821	Sustained Up	Mono	csfstim	LPS
PAXIP1-AS1	-0.0186997	0.184432	1.14878				0.203132	1.16748	Late Up	Mono	csfstim	LPS
PIGN	-2.00031	-1.0946	-0.833585				0.90571	1.16673	Sustained Up	Mono	pbmcstim	LPS
APCDD1L	1.09946	0.243005	2.26571				-0.85645	1.16625	Late Up Early Down	Mono	pbmcstim	LPS
ASGR1	-2.53703	-2.83835	-1.37274				-0.30132	1.16429	Late Up	Mono	pbmcstim	LPS
PHF19	3.04008	3.5298	4.20432				0.489721	1.16425	Late Up	Mono	pbmcstim	LPS
HTR7	-0.0816625	0.682347	1.07998				0.764009	1.16164	Sustained Up	Mono	pbmcstim	LPS
AC092910.3	1.21089	1.19013	2.37181				-0.0207654	1.16091	Late Up	Mono	pbmcstim	LPS
AC020907.3	0.0383685	0.391796	1.19781				0.353427	1.15944	Late Up	Mono	csfstim	LPS
BCORL1	-2.18524	-2.82249	-1.02634				-0.637246	1.1589	Late Up Early Down	Mono	pbmcstim	LPS
AC096733.2	2.17165	2.9102	3.3291				0.738547	1.15744	Sustained Up	Mono	pbmcstim	LPS
AP000919.4	0.242586	0.612727	1.39887				0.370141	1.15628	Late Up	Mono	pbmcstim	LPS
NTPCR	-1.28123	-2.62009	-0.128699				-1.33886	1.15253	Late Up Early Down	Mono	pbmcstim	LPS
LRIG1	3.34734	4.32807	4.49923				0.980727	1.15189	Sustained Up	Mono	pbmcstim	LPS
ULK2	0.260575	1.11558	1.41177				0.855001	1.1512	Sustained Up	Mono	pbmcstim	LPS
CTPS1	0.280836	1.29835	1.43196				1.01752	1.15112	Sustained Up	Mono	pbmcstim	LPS
IFNB1	0.358021	0.501067	1.50895				0.143045	1.15093	Late Up	Mono	csfstim	LPS
PSMG4	-0.979667	-0.00115461	0.170425				0.978513	1.15009	Sustained Up	Mono	pbmcstim	LPS
AKR1E2	0.259931	0.906652	1.40678				0.646721	1.14684	Sustained Up	Mono	pbmcstim	LPS
SHF				1.36221	2.47989	2.5087	1.11769	1.14649	Sustained Up	Mono	pbmcstim	HKBCG
TNFAIP3	0.120259	0.575031	1.26628				0.454772	1.14603	Late Up	Mono	csfstim	LPS
RAD50				-1.14601	-0.377476	0	0.768536	1.14601	Sustained Up	Mono	pbmcstim	HKBCG
TRIQK	-0.108067	0.260106	1.03773				0.368173	1.14579	Late Up	Mono	pbmcstim	LPS
CDKN2B-AS1	1.15537	1.64721	2.30054				0.491839	1.14516	Late Up	Mono	pbmcstim	LPS
HMGB2	-1.84649	-2.27102	-0.706827				-0.424538	1.13966	Late Up	Mono	pbmcstim	LPS
FASN	-0.0632006	0.509334	1.07422				0.572535	1.13742	Sustained Up	Mono	pbmcstim	LPS
AL591846.2	1.43848	2.58513	2.57267				1.14665	1.13419	Sustained Up	Mono	pbmcstim	LPS
IDO2	5.17794	6.35811	6.31026				1.18017	1.13232	Sustained Up	Mono	pbmcstim	LPS
TMIGD3	-2.71764	-2.50015	-1.58532				0.217489	1.13232	Late Up	Mono	pbmcstim	LPS
C8orf82	-1.62989	-1.33575	-0.500122				0.294144	1.12977	Late Up	Mono	pbmcstim	LPS
EPHX3	-0.906876	-0.972229	0.220989				-0.0653528	1.12786	Late Up	Mono	pbmcstim	LPS
TBCD	-1.51161	-1.88281	-0.383947				-0.371191	1.12767	Late Up	Mono	pbmcstim	LPS
RHOU	2.92933	3.37447	4.05675				0.445141	1.12742	Late Up	Mono	pbmcstim	LPS
LINC01093	4.78136	6.16621	5.90759				1.38485	1.12624	Sustained Up	Mono	pbmcstim	LPS
CDK6				0.411138	0.319708	1.53657	-0.0914301	1.12543	Late Up	Mono	pbmcstim	HKBCG
SLC9A4	1.23217	2.28169	2.35614				1.04952	1.12397	Sustained Up	Mono	pbmcstim	LPS
AC126178.1	3.787	6.23051	4.90974				2.44351	1.12273	Sustained Up	Mono	pbmcstim	LPS
ZNF473	-0.545591	-0.270689	0.57658				0.274902	1.12217	Late Up	Mono	pbmcstim	LPS
AC020703.1	-0.670279	0.106047	0.450297				0.776326	1.12058	Sustained Up	Mono	pbmcstim	LPS
AC020765.2	0.34069	0.89756	1.46107				0.55687	1.12038	Sustained Up	Mono	pbmcstim	LPS
FAAP100	-0.409084	-0.080342	0.71075				0.328742	1.11983	Late Up	Mono	pbmcstim	LPS
CEBPD	-2.60791	-2.06061	-1.49019				0.547296	1.11772	Sustained Up	Mono	pbmcstim	LPS
GCNT4	0	0	1.11636				0	1.11636	Late Up	Mono	csfstim	LPS
ABHD8	-2.06597	-2.79621	-0.95055				-0.730239	1.11542	Late Up Early Down	Mono	pbmcstim	LPS
TADA1	-0.862326	-0.539272	0.250881				0.323055	1.11321	Late Up	Mono	pbmcstim	LPS
BIRC3	0.145275	0.336354	1.25848				0.191079	1.1132	Late Up	Mono	csfstim	LPS
ST20-AS1	0.725419	1.05278	1.83832				0.327356	1.1129	Late Up	Mono	pbmcstim	LPS
AK8				0.478731	2.13482	1.59075	1.65609	1.11202	Sustained Up	Mono	pbmcstim	HKBCG
C1QTNF1	7.31633	8.63713	8.42699				1.3208	1.11066	Sustained Up	Mono	pbmcstim	LPS
REV3L	0.00883785	1.60783	1.11918				1.59899	1.11034	Sustained Up	Mono	csfstim	LPS
LINC00571	1.29177	2.23432	2.402				0.942557	1.11024	Sustained Up	Mono	pbmcstim	LPS
KBTBD6	-0.217905	-0.087976	0.891454				0.129929	1.10936	Late Up	Mono	pbmcstim	LPS
IDH2	-2.43489	-2.91013	-1.32562				-0.475233	1.10928	Late Up	Mono	pbmcstim	LPS
AL359706.1	-1.03359	1.10476	0.0752044				2.13835	1.10879	Sustained Up	Mono	pbmcstim	LPS
CAMK1	-2.57928	-2.63018	-1.47061				-0.0509002	1.10867	Late Up	Mono	pbmcstim	LPS
SORBS1	0.016029	0.352452	1.12422				0.336423	1.10819	Late Up	Mono	csfstim	LPS
KANTR	-1.0945	-2.11822	0.0117966				-1.02372	1.1063	Late Up Early Down	Mono	pbmcstim	LPS
SLC12A7	0.139988	0.837932	1.24544				0.697944	1.10545	Sustained Up	Mono	csfstim	LPS
TRIP10	0.016248	0.860536	1.12129				0.844288	1.10504	Sustained Up	Mono	csfstim	LPS
LINC02345	0.00895984	2.27635	1.11349				2.26739	1.10453	Sustained Up	Mono	csfstim	LPS
CMPK2	0.0291246	0.900315	1.13353				0.871191	1.10441	Sustained Up	Mono	csfstim	LPS
MIR17HG	1.07884	2.93543	2.18257				1.85659	1.10373	Sustained Up	Mono	pbmcstim	LPS
ELK1	0.146822	0.90305	1.24931				0.756228	1.10249	Sustained Up	Mono	pbmcstim	LPS
PANX2	-1.21424	-0.308783	-0.113101				0.905462	1.10114	Sustained Up	Mono	pbmcstim	LPS
CD40	2.0687	3.33984	3.16975				1.27114	1.10105	Sustained Up	Mono	pbmcstim	LPS
FAM106A	-0.179574	0.321186	0.919717				0.50076	1.09929	Sustained Up	Mono	pbmcstim	LPS
PYGB	-1.49546	-1.20183	-0.396475				0.293627	1.09899	Late Up	Mono	pbmcstim	LPS
TMEM250	-1.76018	-1.79675	-0.661672				-0.036572	1.0985	Late Up	Mono	pbmcstim	LPS
AP000766.1	-0.396554	-0.0873689	0.701806				0.309185	1.09836	Late Up	Mono	pbmcstim	LPS
ANXA6	0.0144985	0.200863	1.11236				0.186364	1.09786	Late Up	Mono	csfstim	LPS
RNASE6	-1.7513	-3.55693	-0.653782				-1.80563	1.09752	Late Up Early Down	Mono	pbmcstim	LPS
CCL3L1				4.56857	6.0034	5.66206	1.43483	1.09349	Sustained Up	Mono	pbmcstim	HKBCG
AL080250.1	0.058478	-0.252419	1.15009				-0.310897	1.09162	Late Up	Mono	pbmcstim	LPS
BRAT1	-1.7097	-1.65825	-0.621113				0.0514582	1.08859	Late Up	Mono	pbmcstim	LPS
FCER1A	1.10185	2.27419	2.19019				1.17234	1.08833	Sustained Up	Mono	csfstim	LPS
AL592429.2	0.0330766	0.85648	1.12111				0.823403	1.08804	Sustained Up	Mono	csfstim	LPS
RCSD1	1.24347	2.23677	2.33145				0.9933	1.08799	Sustained Up	Mono	pbmcstim	LPS
AGAP4	0.0751979	0.555931	1.16229				0.480733	1.08709	Late Up	Mono	pbmcstim	LPS
PRTFDC1	0.0581759	0.390511	1.14422				0.332335	1.08604	Late Up	Mono	csfstim	LPS
MIR3945HG				3.18621	3.31228	4.27139	0.126068	1.08518	Late Up	Mono	pbmcstim	HKBCG
HACE1	-0.490715	0.164622	0.594079				0.655337	1.08479	Sustained Up	Mono	pbmcstim	LPS
ZNF763	-0.867628	0.537856	0.217121				1.40548	1.08475	Sustained Up	Mono	pbmcstim	LPS
LINC01181	3.90366	5.74541	4.98823				1.84175	1.08458	Sustained Up	Mono	pbmcstim	LPS
IL36G				0.937481	5.46769	2.02205	4.53021	1.08456	Sustained Up	Mono	pbmcstim	HKBCG
TNFRSF18	0.0287534	0.0141701	1.11203				-0.0145833	1.08327	Late Up	Mono	csfstim	LPS
PTGS2	4.76874	4.99536	5.8519				0.226616	1.08316	Late Up	Mono	pbmcstim	LPS
COX11	-0.608364	-0.255835	0.473441				0.352529	1.0818	Late Up	Mono	pbmcstim	LPS
MILR1	-1.83735	-1.98507	-0.756067				-0.147719	1.08128	Late Up	Mono	pbmcstim	LPS
SLC2A6	3.25753	3.4218	4.33831				0.164263	1.08078	Late Up	Mono	pbmcstim	LPS
LYRM4	2.37141	2.9422	3.4518				0.570788	1.08039	Sustained Up	Mono	pbmcstim	LPS
AC124017.1	0.389554	1.11849	1.46974				0.728938	1.08019	Sustained Up	Mono	pbmcstim	LPS
DENND5A	0.0299571	0.869487	1.10947				0.83953	1.07951	Sustained Up	Mono	csfstim	LPS
AL121601.1	-0.687282	0.452395	0.391771				1.13968	1.07905	Sustained Up	Mono	pbmcstim	LPS
AL359813.1	0.747184	0.361476	1.82208				-0.385709	1.0749	Late Up	Mono	pbmcstim	LPS
RASD1	0.409239	0.647969	1.48289				0.23873	1.07365	Late Up	Mono	pbmcstim	LPS
TAB1	-1.10365	-1.56161	-0.030232				-0.457959	1.07342	Late Up	Mono	pbmcstim	LPS
SLC39A4	-1.32278	-0.826641	-0.252066				0.496138	1.07071	Late Up	Mono	pbmcstim	LPS
FGD6	-0.836238	-0.881296	0.234341				-0.0450574	1.07058	Late Up	Mono	pbmcstim	LPS
AC026979.4	-0.570259	-0.0677933	0.500251				0.502466	1.07051	Sustained Up	Mono	pbmcstim	LPS
COMMD7	-0.615879	-0.177222	0.452238				0.438657	1.06812	Late Up	Mono	pbmcstim	LPS
KRBA1	-0.999369	-1.08103	0.0686379				-0.0816564	1.06801	Late Up	Mono	pbmcstim	LPS
TMEM87B	-2.02895	-2.57472	-0.963077				-0.545767	1.06587	Late Up Early Down	Mono	pbmcstim	LPS
LPAR1	0.384534	0.397619	1.44972				0.0130857	1.06519	Late Up	Mono	pbmcstim	LPS
AL138828.1	-0.0550078	0.50203	1.01011				0.557038	1.06512	Sustained Up	Mono	csfstim	LPS
SWI5	-1.21927	-1.63504	-0.154571				-0.415768	1.0647	Late Up	Mono	pbmcstim	LPS
NCAPD2	-1.35599	-0.821679	-0.292223				0.534307	1.06376	Sustained Up	Mono	pbmcstim	LPS
AC144652.1	0.142612	0.63821	1.20627				0.495598	1.06366	Late Up	Mono	csfstim	LPS
ISOC1	0.40074	1.22379	1.4629				0.823049	1.06216	Sustained Up	Mono	pbmcstim	LPS
TMED3	-0.723388	-0.748588	0.337491				-0.0252003	1.06088	Late Up	Mono	pbmcstim	LPS
PSMD5	1.40336	2.14234	2.46392				0.738977	1.06056	Sustained Up	Mono	pbmcstim	LPS
SELENOI	0.553456	1.85366	1.61398				1.3002	1.06052	Sustained Up	Mono	pbmcstim	LPS
VAV2	1.57499	2.56663	2.63413				0.99164	1.05915	Sustained Up	Mono	pbmcstim	LPS
PPP3CB-AS1	0.127886	0.482888	1.1868				0.355002	1.05891	Late Up	Mono	pbmcstim	LPS
ZNF737	-0.0523477	-0.503926	1.00573				-0.451578	1.05808	Late Up	Mono	pbmcstim	LPS
MIR3142HG	0.00198121	0.213218	1.05954				0.211237	1.05756	Late Up	Mono	csfstim	LPS
AL031727.2	0.127465	0.455331	1.18455				0.327866	1.05709	Late Up	Mono	csfstim	LPS
IL27	0.96792	2.73352	2.0239				1.76561	1.05598	Sustained Up	Mono	pbmcstim	LPS
SLC22A23	1.2191	2.00729	2.2748				0.788186	1.0557	Sustained Up	Mono	pbmcstim	LPS
SNX17	-1.00008	-0.892462	0.0553688				0.107622	1.05545	Late Up	Mono	pbmcstim	LPS
WDR4	0.895452	1.26278	1.95016				0.367323	1.05471	Late Up	Mono	pbmcstim	LPS
AC114730.1	0.301767	1.242	1.35634				0.940235	1.05457	Sustained Up	Mono	pbmcstim	LPS
AP1S3	0.035547	0.480236	1.09008				0.444689	1.05453	Late Up	Mono	csfstim	LPS
RSPH9	-1.26013	-1.59034	-0.207562				-0.330211	1.05257	Late Up	Mono	pbmcstim	LPS
TIFAB	1.88804	1.8682	2.93968				-0.0198336	1.05165	Late Up	Mono	pbmcstim	LPS
LINC01181	0.0120679	1.77982	1.06063				1.76775	1.04856	Sustained Up	Mono	csfstim	LPS
ASTL	0.141334	1.2712	1.18944				1.12987	1.0481	Sustained Up	Mono	csfstim	LPS
GPALPP1	-0.430799	0.00997511	0.61714				0.440774	1.04794	Late Up	Mono	pbmcstim	LPS
RGS16	0.288608	2.59162	1.33518				2.30301	1.04658	Sustained Up	Mono	pbmcstim	LPS
SLC9A8	-0.0108035	0.778201	1.03569				0.789005	1.04649	Sustained Up	Mono	csfstim	LPS
STAT5A	0.0491021	0.877885	1.0951				0.828783	1.046	Sustained Up	Mono	csfstim	LPS
SPATC1L	-0.989387	-0.544141	0.0565307				0.445247	1.04592	Late Up	Mono	pbmcstim	LPS
AC010186.3	3.60566	3.35128	4.6508				-0.254379	1.04514	Late Up	Mono	pbmcstim	LPS
AL450384.2	1.27085	2.11341	2.31587				0.842562	1.04502	Sustained Up	Mono	pbmcstim	LPS
ZNF707	-1.03138	-0.640435	0.0134696				0.390943	1.04485	Late Up	Mono	pbmcstim	LPS
IL10	1.61937	2.3026	2.66402				0.683232	1.04465	Sustained Up	Mono	pbmcstim	LPS
NOM1	0.374417	0.58051	1.41886				0.206094	1.04445	Late Up	Mono	pbmcstim	LPS
COG6	-1.13795	-1.37032	-0.0936109				-0.232376	1.04433	Late Up	Mono	pbmcstim	LPS
C19orf54	-0.223598	0.141754	0.819849				0.365352	1.04345	Late Up	Mono	pbmcstim	LPS
AC008443.1	-0.196677	0.0475264	0.846513				0.244203	1.04319	Late Up	Mono	pbmcstim	LPS
EPOP				3.05552	2.39552	4.09666	-0.66	1.04114	Late Up Early Down	Mono	pbmcstim	HKBCG
AC016831.1	0.0378089	0.4101	1.07888				0.372291	1.04107	Late Up	Mono	csfstim	LPS
RNF44	-1.69426	-0.96746	-0.653937				0.726804	1.04033	Sustained Up	Mono	pbmcstim	LPS
AC025031.2	-0.291784	0.668614	0.747448				0.960397	1.03923	Sustained Up	Mono	pbmcstim	LPS
LYRM4				0.56083	1.12509	1.59774	0.564264	1.03691	Sustained Up	Mono	pbmcstim	HKBCG
PDZD11	-1.04843	-0.768582	-0.0135652				0.279846	1.03486	Late Up	Mono	pbmcstim	LPS
CALHM2				-1.52358	-2.08216	-0.491504	-0.558574	1.03208	Late Up Early Down	Mono	pbmcstim	HKBCG
OLFM2	0.0976091	0.373255	1.1289				0.275645	1.03129	Late Up	Mono	csfstim	LPS
AMPD3				2.58817	2.73432	3.61884	0.146147	1.03067	Late Up	Mono	pbmcstim	HKBCG
HIRA	-1.13571	-0.307541	-0.105551				0.828164	1.03015	Sustained Up	Mono	pbmcstim	LPS
MCAT	-1.6568	-1.89182	-0.626776				-0.235021	1.03002	Late Up	Mono	pbmcstim	LPS
AL392086.3	1.67592	4.97749	2.70591				3.30156	1.02999	Sustained Up	Mono	pbmcstim	LPS
MAP11	-0.968953	-0.62479	0.0570987				0.344163	1.02605	Late Up	Mono	pbmcstim	LPS
SSTR2	0.876829	2.55192	1.90282				1.67509	1.02599	Sustained Up	Mono	pbmcstim	LPS
MAVS	-1.59386	-1.57044	-0.568009				0.0234153	1.02585	Late Up	Mono	pbmcstim	LPS
LINC02539	2.40813	6.23765	3.4329				3.82952	1.02477	Sustained Up	Mono	pbmcstim	LPS
AC008957.1	1.23305	2.62884	2.25724				1.39579	1.0242	Sustained Up	Mono	pbmcstim	LPS
OLFML2B	-1.58877	-3.04231	-0.565746				-1.45353	1.02303	Late Up Early Down	Mono	pbmcstim	LPS
TRERF1				-2.18338	-2.10255	-1.16066	0.0808297	1.02273	Late Up	Mono	pbmcstim	HKBCG
KLC2	-1.12086	-0.486745	-0.0981845				0.634119	1.02268	Sustained Up	Mono	pbmcstim	LPS
CD2BP2-DT	0.326014	1.58363	1.34861				1.25761	1.0226	Sustained Up	Mono	pbmcstim	LPS
ACAT2	2.22086	2.53673	3.24263				0.315866	1.02177	Late Up	Mono	pbmcstim	LPS
HSPA12A	0.83323	0.967782	1.85375				0.134552	1.02052	Late Up	Mono	pbmcstim	LPS
NUBP2	-1.24702	-1.27963	-0.226589				-0.0326049	1.02043	Late Up	Mono	pbmcstim	LPS
IFT52	-1.22684	-1.42616	-0.208769				-0.199314	1.01807	Late Up	Mono	pbmcstim	LPS
VIPR1	-1.0002	-0.255943	0.0176444				0.744259	1.01785	Sustained Up	Mono	pbmcstim	LPS
RGL4	1.76308	2.82779	2.78059				1.06471	1.01751	Sustained Up	Mono	pbmcstim	LPS
TSPYL4	-1.09654	-0.0414209	-0.0792844				1.05512	1.01726	Sustained Up	Mono	pbmcstim	LPS
TNFRSF18	3.16725	3.21424	4.18438				0.0469921	1.01713	Late Up	Mono	pbmcstim	LPS
VOPP1	0.209365	0.546913	1.22496				0.337549	1.01559	Late Up	Mono	pbmcstim	LPS
AC022973.3	-0.410056	0.247145	0.605401				0.657202	1.01546	Sustained Up	Mono	pbmcstim	LPS
AC012150.1	0.886652	0.251491	1.90162				-0.63516	1.01497	Late Up Early Down	Mono	pbmcstim	LPS
XXYLT1	0.276738	0.795602	1.29038				0.518864	1.01364	Sustained Up	Mono	pbmcstim	LPS
YPEL2				-1.18861	-1.40787	-0.17522	-0.21926	1.01339	Late Up	Mono	pbmcstim	HKBCG
ACAT2				0.816178	1.50829	1.82889	0.692113	1.01271	Sustained Up	Mono	pbmcstim	HKBCG
F2R	-0.142257	0.0212367	0.870447				0.163493	1.0127	Late Up	Mono	pbmcstim	LPS
ECI1	-1.14526	-0.988109	-0.133017				0.157156	1.01225	Late Up	Mono	pbmcstim	LPS
AKR1C1	0.772351	1.37491	1.78419				0.602561	1.01184	Sustained Up	Mono	pbmcstim	LPS
APOL6	0.254929	0.284866	1.26616				0.029937	1.01123	Late Up	Mono	csfstim	LPS
MINDY2	-1.74622	-1.41131	-0.73572				0.334915	1.0105	Late Up	Mono	pbmcstim	LPS
AC016598.2	4.62263	5.60837	5.63296				0.985733	1.01033	Sustained Up	Mono	pbmcstim	LPS
PARPBP	-0.395552	-0.218611	0.610807				0.176942	1.00636	Late Up	Mono	pbmcstim	LPS
PGAP1	0.459693	0.510098	1.46546				0.0504051	1.00577	Late Up	Mono	pbmcstim	LPS
NEMP1	0.0956623	1.09228	1.09996				0.996621	1.0043	Sustained Up	Mono	csfstim	LPS
DNER	0.710565	1.23571	1.71426				0.525143	1.00369	Sustained Up	Mono	pbmcstim	LPS
AC113414.1	0.538368	0.460445	1.54061				-0.0779224	1.00224	Late Up	Mono	pbmcstim	LPS
GXYLT2	0.378402	0.770887	1.37964				0.392484	1.00123	Late Up	Mono	pbmcstim	LPS
MAMLD1	0.0197925	0.497729	1.02086				0.477937	1.00107	Late Up	Mono	csfstim	LPS
DDX58	1.94534	2.62554	2.94628				0.680201	1.00094	Sustained Up	Mono	csfstim	LPS
TMED8				-1.18893	-0.691559	-0.18875	0.49737	1.00018	Late Up	Mono	pbmcstim	HKBCG
AL683813.1	-0.783736	-0.0653763	0.215726				0.71836	0.999462	Sustained Up	Mono	pbmcstim	LPS
TEX10	0.0422521	0.440127	1.0408				0.397875	0.99855	Late Up	Mono	csfstim	LPS
LINC01607	1.50753	2.37681	2.50577				0.869284	0.998243	Sustained Up	Mono	pbmcstim	LPS
CCL3L1	8.77886	10.0495	9.77697				1.27062	0.998106	Sustained Up	Mono	pbmcstim	LPS
ITGA1	3.71881	4.10459	4.71685				0.385783	0.998036	Late Up	Mono	pbmcstim	LPS
AC022540.1	-0.937489	-0.0523697	0.0605372				0.885119	0.998026	Sustained Up	Mono	pbmcstim	LPS
ARMC10	-0.968397	-0.879224	0.0295673				0.089173	0.997964	Late Up	Mono	pbmcstim	LPS
TLR5	-0.0331463	0.152845	0.963931				0.185991	0.997078	Late Up	Mono	csfstim	LPS
SERPINB9	0.257678	0.846699	1.25452				0.589021	0.996842	Sustained Up	Mono	csfstim	LPS
ADAM28	0.132889	-0.609139	1.12948				-0.742028	0.99659	Late Up Early Down	Mono	pbmcstim	LPS
SGPP2				3.66738	4.0784	4.66369	0.411019	0.996307	Late Up	Mono	pbmcstim	HKBCG
SFTPD	-1.38636	-0.236536	-0.390094				1.14982	0.996265	Sustained Up	Mono	pbmcstim	LPS
KCNQ1	-1.14053	-1.40268	-0.145102				-0.262145	0.99543	Late Up	Mono	pbmcstim	LPS
DCLRE1C				-1.10995	-0.566399	-0.114549	0.543549	0.995398	Sustained Up	Mono	pbmcstim	HKBCG
ZNF296	-1.22635	-1.11707	-0.231726				0.109281	0.994628	Late Up	Mono	pbmcstim	LPS
ADAMTS17	0.1846	0.0894169	1.17901				-0.0951829	0.994415	Late Up	Mono	pbmcstim	LPS
OSGEP	-1.57018	-1.20737	-0.575937				0.36281	0.994246	Late Up	Mono	pbmcstim	LPS
ATIC	-0.018681	-0.133258	0.975443				-0.114577	0.994124	Late Up	Mono	pbmcstim	LPS
DHTKD1	-1.4956	-2.04524	-0.502373				-0.549642	0.993226	Late Up Early Down	Mono	pbmcstim	LPS
IFNAR2	1.29447	1.56381	2.28762				0.269335	0.993144	Late Up	Mono	pbmcstim	LPS
KIFC1	-0.0478745	0.355557	0.945156				0.403431	0.99303	Late Up	Mono	pbmcstim	LPS
C1RL	-0.789826	-0.703613	0.202206				0.0862129	0.992032	Late Up	Mono	pbmcstim	LPS
C12orf66	0.0502555	0.581889	1.04188				0.531633	0.991627	Sustained Up	Mono	pbmcstim	LPS
MSMO1	0.301585	0.810379	1.29244				0.508794	0.99085	Sustained Up	Mono	pbmcstim	LPS
TNFRSF4				3.95311	4.1606	4.94377	0.20749	0.990659	Late Up	Mono	pbmcstim	HKBCG
NUDT16				-0.990648	-0.757501	0	0.233147	0.990648	Late Up	Mono	pbmcstim	HKBCG
GP1BA	-0.270076	0.415078	0.720324				0.685154	0.9904	Sustained Up	Mono	pbmcstim	LPS
MIS18A-AS1	1.40688	3.66967	2.39684				2.26279	0.989956	Sustained Up	Mono	pbmcstim	LPS
ARL17B	-1.07882	-0.515278	-0.0898503				0.563545	0.988973	Sustained Up	Mono	pbmcstim	LPS
AC083900.1	1.56935	2.71694	2.558				1.14759	0.988659	Sustained Up	Mono	pbmcstim	LPS
PSD3	-0.107582	0.179722	0.880624				0.287304	0.988206	Late Up	Mono	csfstim	LPS
MOGAT1	-0.0063832	1.11056	0.979714				1.11695	0.986097	Sustained Up	Mono	csfstim	LPS
AC015819.2	0.148068	0.398061	1.13336				0.249993	0.985295	Late Up	Mono	csfstim	LPS
INPP5E	-0.705221	-0.0804736	0.280056				0.624748	0.985277	Sustained Up	Mono	pbmcstim	LPS
ABCF2	-0.233486	0.524819	0.750244				0.758305	0.98373	Sustained Up	Mono	pbmcstim	LPS
PYCARD	-1.57045	-2.1652	-0.587535				-0.594748	0.982915	Late Up Early Down	Mono	pbmcstim	LPS
AC092120.3	-0.242569	0.283444	0.73921				0.526012	0.981778	Sustained Up	Mono	pbmcstim	LPS
H1FX	0.535347	0.920845	1.51693				0.385498	0.98158	Late Up	Mono	pbmcstim	LPS
ENGASE	0.502173	1.1242	1.48343				0.622025	0.981254	Sustained Up	Mono	pbmcstim	LPS
BIRC2	0.0478772	0.303071	1.02869				0.255194	0.98081	Late Up	Mono	csfstim	LPS
AC016831.7	0.018943	0.482111	0.999691				0.463168	0.980748	Late Up	Mono	csfstim	LPS
EMC10	-1.10934	-0.867885	-0.128931				0.241455	0.980409	Late Up	Mono	pbmcstim	LPS
TSC22D1	-0.0462168	0.0199487	0.934137				0.0661655	0.980354	Late Up	Mono	csfstim	LPS
HNRNPA1L2	-0.0226541	-0.415189	0.957647				-0.392535	0.980301	Late Up	Mono	pbmcstim	LPS
CHRNB1	-1.98586	-2.46615	-1.00574				-0.480283	0.980125	Late Up	Mono	pbmcstim	LPS
SIPA1L3	-1.13201	-0.904704	-0.152542				0.227301	0.979464	Late Up	Mono	pbmcstim	LPS
TSEN34	-1.2094	-1.45485	-0.230987				-0.24545	0.978417	Late Up	Mono	pbmcstim	LPS
TLCD3A	0	0.118718	0.97836				0.118718	0.97836	Late Up	Mono	csfstim	LPS
LIX1L-AS1	0.374274	1.51663	1.35201				1.14236	0.977736	Sustained Up	Mono	pbmcstim	LPS
PGM2	-0.538149	-0.656634	0.439538				-0.118485	0.977687	Late Up	Mono	pbmcstim	LPS
NUDT14	-0.910645	-0.998051	0.0658541				-0.0874061	0.976499	Late Up	Mono	pbmcstim	LPS
IL15	1.61444	1.86762	2.59082				0.253176	0.976378	Late Up	Mono	pbmcstim	LPS
AC084871.1	1.45164	1.51512	2.4247				0.0634822	0.973062	Late Up	Mono	pbmcstim	LPS
AL365434.2				2.42051	4.9814	3.39251	2.56089	0.972003	Sustained Up	Mono	pbmcstim	HKBCG
CEP152	-2.05156	-1.37626	-1.07967				0.675299	0.971888	Sustained Up	Mono	pbmcstim	LPS
KDM7A-DT	2.76701	3.50027	3.7385				0.733258	0.97149	Sustained Up	Mono	pbmcstim	LPS
HAS1	2.29741	3.74309	3.26853				1.44568	0.971124	Sustained Up	Mono	pbmcstim	LPS
PNPLA4	-0.838095	-0.396787	0.131925				0.441308	0.970021	Late Up	Mono	pbmcstim	LPS
MYO1B	1.76288	4.11453	2.73239				2.35165	0.969501	Sustained Up	Mono	pbmcstim	LPS
DBT	-1.16043	-1.37765	-0.191135				-0.217214	0.969297	Late Up	Mono	pbmcstim	LPS
RAB11FIP4	-1.95295	-3.4082	-0.983758				-1.45525	0.969192	Late Up Early Down	Mono	pbmcstim	LPS
DSTYK	-0.992945	-1.08274	-0.0242021				-0.0897944	0.968743	Late Up	Mono	pbmcstim	LPS
C2orf92	0.0415974	0.725915	1.00968				0.684318	0.968083	Sustained Up	Mono	csfstim	LPS
SLC40A1	-0.522061	0.0553717	0.44519				0.577433	0.967251	Sustained Up	Mono	pbmcstim	LPS
ZSCAN21	-0.890257	-0.397815	0.0760102				0.492442	0.966268	Late Up	Mono	pbmcstim	LPS
GSEC	2.03364	2.06761	2.99901				0.0339612	0.96537	Late Up	Mono	pbmcstim	LPS
PBX4	2.21108	2.82096	3.17568				0.609884	0.964602	Sustained Up	Mono	pbmcstim	LPS
AL139393.3	0.310388	2.38984	1.27406				2.07945	0.96367	Sustained Up	Mono	pbmcstim	LPS
SETD1A	-1.01108	-0.904105	-0.0477935				0.106971	0.963282	Late Up	Mono	pbmcstim	LPS
SEMA3A	-0.766393	-1.21386	0.196879				-0.447465	0.963272	Late Up	Mono	pbmcstim	LPS
ARHGEF9	-2.18699	-1.04751	-1.22373				1.13949	0.963263	Sustained Up	Mono	pbmcstim	LPS
SMIM8	-1.1175	-0.796745	-0.154282				0.32076	0.963223	Late Up	Mono	pbmcstim	LPS
AL031590.1	0.0601532	0.247939	1.02253				0.187786	0.962375	Late Up	Mono	csfstim	LPS
INSIG1	0.0993443	1.21549	1.0614				1.11614	0.962053	Sustained Up	Mono	csfstim	LPS
HSPBP1	-1.00006	-0.0368154	-0.0385566				0.963247	0.961506	Sustained Up	Mono	pbmcstim	LPS
MOB3A	-1.23882	-1.12192	-0.277609				0.116909	0.961215	Late Up	Mono	pbmcstim	LPS
CCDC146	-0.379141	0.15014	0.581505				0.529281	0.960646	Sustained Up	Mono	pbmcstim	LPS
B4GALT1-AS1	0.428216	0.315395	1.3885				-0.112822	0.960281	Late Up	Mono	pbmcstim	LPS
SLX4	-1.85903	-1.64007	-0.899236				0.218966	0.959798	Late Up	Mono	pbmcstim	LPS
ASB7	-1.21253	-2.35924	-0.253126				-1.14671	0.959403	Late Up Early Down	Mono	pbmcstim	LPS
BCL7C	-1.58544	-1.66424	-0.626638				-0.0787938	0.958806	Late Up	Mono	pbmcstim	LPS
PIGV	1.12556	2.09986	2.08414				0.974301	0.958584	Sustained Up	Mono	pbmcstim	LPS
RTL10	-0.857206	-1.29842	0.100206				-0.441216	0.957412	Late Up	Mono	pbmcstim	LPS
NMNAT3	-0.149264	0.764848	0.808036				0.914112	0.9573	Sustained Up	Mono	pbmcstim	LPS
GALNS	-0.606579	-0.0819177	0.350719				0.524662	0.957298	Sustained Up	Mono	pbmcstim	LPS
CCL22	2.35554	7.5868	3.3111				5.23126	0.955568	Sustained Up	Mono	pbmcstim	LPS
NHLRC3	-0.953046	-1.59278	0.00245475				-0.639735	0.955501	Late Up Early Down	Mono	pbmcstim	LPS
LINC00942	1.91327	4.78871	2.86851				2.87544	0.955236	Sustained Up	Mono	pbmcstim	LPS
ZNF697	-0.00596834	1.45378	0.948553				1.45975	0.954521	Sustained Up	Mono	csfstim	LPS
SYNPO2	2.94835	3.28708	3.90216				0.338736	0.953807	Late Up	Mono	pbmcstim	LPS
AC083837.1				3.59726	4.46112	4.551	0.863863	0.953745	Sustained Up	Mono	pbmcstim	HKBCG
KIF21A	1.09138	1.71349	2.04483				0.622105	0.953449	Sustained Up	Mono	pbmcstim	LPS
ZNF790	-0.803057	-0.576309	0.150086				0.226749	0.953143	Late Up	Mono	pbmcstim	LPS
RALY-AS1	-0.806964	-0.188074	0.145594				0.61889	0.952558	Sustained Up	Mono	pbmcstim	LPS
GFM2	-1.51356	-0.946151	-0.561601				0.567412	0.951962	Sustained Up	Mono	pbmcstim	LPS
NIPAL4	2.13387	3.23259	3.08542				1.09872	0.951547	Sustained Up	Mono	pbmcstim	LPS
D2HGDH	1.1105	2.50708	2.06194				1.39658	0.951441	Sustained Up	Mono	pbmcstim	LPS
PELI3	-1.85253	-2.55906	-0.90151				-0.706537	0.951016	Late Up Early Down	Mono	pbmcstim	LPS
EPB41L5	-0.724134	-0.794456	0.225623				-0.0703223	0.949756	Late Up	Mono	pbmcstim	LPS
HHEX				-0.949084	-0.672325	0	0.276759	0.949084	Late Up	Mono	pbmcstim	HKBCG
TUBG1	-1.17295	-1.03531	-0.224486				0.137644	0.948468	Late Up	Mono	pbmcstim	LPS
LARS2	-0.521133	-0.13395	0.427053				0.387183	0.948187	Late Up	Mono	pbmcstim	LPS
KIAA0513				-1.22972	-1.98832	-0.282763	-0.758601	0.946956	Late Up Early Down	Mono	pbmcstim	HKBCG
CRTAP	-1.68695	-1.5057	-0.742426				0.181253	0.944523	Late Up	Mono	pbmcstim	LPS
VPS33B	-0.814309	-0.961032	0.130111				-0.146722	0.94442	Late Up	Mono	pbmcstim	LPS
KIAA1841	-0.631099	-0.429736	0.313029				0.201362	0.944127	Late Up	Mono	pbmcstim	LPS
LHX4	-0.741418	0.222427	0.201911				0.963845	0.943329	Sustained Up	Mono	pbmcstim	LPS
APOL1	0.94992	1.58792	1.89162				0.638003	0.941699	Sustained Up	Mono	pbmcstim	LPS
AC079921.1	-0.781016	-0.80136	0.160639				-0.0203443	0.941655	Late Up	Mono	pbmcstim	LPS
CTSO	-0.55948	-0.295716	0.381864				0.263764	0.941344	Late Up	Mono	pbmcstim	LPS
TNFAIP8L2	-2.78079	-5.18154	-1.8401				-2.40075	0.940687	Late Up Early Down	Mono	pbmcstim	LPS
ZWILCH	-0.765683	-0.383236	0.174856				0.382447	0.940539	Late Up	Mono	pbmcstim	LPS
CD226	0.510167	0.896139	1.45051				0.385972	0.940346	Late Up	Mono	pbmcstim	LPS
KLHL8	-0.855254	-0.932496	0.084996				-0.0772424	0.94025	Late Up	Mono	pbmcstim	LPS
CTTNBP2				-0.940192	-0.554481	0	0.38571	0.940192	Late Up	Mono	pbmcstim	HKBCG
LILRA6	-1.49415	-1.42537	-0.554186				0.0687819	0.939968	Late Up	Mono	pbmcstim	LPS
LINC00824	0.620014	1.60849	1.55857				0.988478	0.938561	Sustained Up	Mono	pbmcstim	LPS
FPGT	-1.31639	-1.7184	-0.378014				-0.402009	0.938374	Late Up	Mono	pbmcstim	LPS
CHIC1	-0.833294	-0.879443	0.105045				-0.0461485	0.938339	Late Up	Mono	pbmcstim	LPS
MBNL2	-1.12358	-1.17285	-0.185718				-0.0492684	0.937866	Late Up	Mono	pbmcstim	LPS
SFR1	0.0129	0.180358	0.948013				0.167458	0.935113	Late Up	Mono	csfstim	LPS
AC010186.1	3.42072	4.67443	4.35563				1.25371	0.934902	Sustained Up	Mono	pbmcstim	LPS
MEGF8	-0.592	-0.184374	0.342902				0.407626	0.934901	Late Up	Mono	pbmcstim	LPS
CASS4	-1.2091	-0.833885	-0.274787				0.375212	0.934311	Late Up	Mono	pbmcstim	LPS
TMEM45B	-2.97657	-3.27928	-2.04228				-0.302708	0.934293	Late Up	Mono	pbmcstim	LPS
PAX8-AS1	-0.0397818	0.294868	0.894198				0.33465	0.93398	Late Up	Mono	csfstim	LPS
SNORC	-0.285936	-0.26741	0.647395				0.0185258	0.933331	Late Up	Mono	pbmcstim	LPS
TTC21B	-0.697522	-0.811515	0.23532				-0.113993	0.932842	Late Up	Mono	pbmcstim	LPS
OXA1L	-1.10512	-1.1361	-0.172304				-0.0309815	0.932816	Late Up	Mono	pbmcstim	LPS
THEMIS2	-2.17919	-2.94991	-1.24712				-0.770727	0.932067	Late Up Early Down	Mono	pbmcstim	LPS
AGRN	2.11003	2.58799	3.04195				0.477967	0.931925	Late Up	Mono	pbmcstim	LPS
IL13RA1	-0.100986	0.17954	0.830548				0.280526	0.931534	Late Up	Mono	pbmcstim	LPS
PIAS3	-1.69353	-1.76684	-0.763265				-0.0733063	0.930265	Late Up	Mono	pbmcstim	LPS
ZBTB9	-0.27537	0.281571	0.654436				0.556941	0.929806	Sustained Up	Mono	pbmcstim	LPS
RBM41	-1.66695	-1.3354	-0.737159				0.331556	0.929795	Late Up	Mono	pbmcstim	LPS
HLA-DQA2	1.20008	1.79719	2.1295				0.597119	0.929425	Sustained Up	Mono	pbmcstim	LPS
ANKZF1	-1.19168	-1.84927	-0.265431				-0.657583	0.926253	Late Up Early Down	Mono	pbmcstim	LPS
RGS20	0.662826	0.308059	1.58812				-0.354767	0.925292	Late Up	Mono	pbmcstim	LPS
LAMB3	0.0882057	0.501984	1.01271				0.413778	0.924505	Late Up	Mono	csfstim	LPS
PAXIP1-AS1	2.00654	2.22285	2.93092				0.216314	0.924381	Late Up	Mono	pbmcstim	LPS
ATG9A	-1.34783	-1.82229	-0.425218				-0.474451	0.922617	Late Up	Mono	pbmcstim	LPS
SLC27A3	-0.874818	-0.809222	0.0475113				0.0655958	0.922329	Late Up	Mono	pbmcstim	LPS
PEX11B	-1.44221	-1.68228	-0.520899				-0.240071	0.921314	Late Up	Mono	pbmcstim	LPS
PSEN2	-1.02814	-0.750236	-0.107384				0.277906	0.920759	Late Up	Mono	pbmcstim	LPS
PRR5L				-0.920264	-0.811889	0	0.108375	0.920264	Late Up	Mono	pbmcstim	HKBCG
TRPM2	1.64571	1.60375	2.56581				-0.0419627	0.920096	Late Up	Mono	pbmcstim	LPS
MARCH1				-1.41991	-2.34318	-0.500362	-0.923273	0.919549	Late Up Early Down	Mono	pbmcstim	HKBCG
CLNS1A	-1.12471	-0.452552	-0.205273				0.672161	0.919441	Sustained Up	Mono	pbmcstim	LPS
SELENON	-1.58466	-0.602892	-0.665417				0.981773	0.919248	Sustained Up	Mono	pbmcstim	LPS
ST14				-0.918575	-0.573545	0	0.34503	0.918575	Late Up	Mono	pbmcstim	HKBCG
SAC3D1	-1.99044	-1.97446	-1.07295				0.01598	0.917492	Late Up	Mono	pbmcstim	LPS
ZMPSTE24	-0.596857	-0.715417	0.320619				-0.11856	0.917476	Late Up	Mono	pbmcstim	LPS
AC015987.1	-0.129207	0.157839	0.788011				0.287046	0.917217	Late Up	Mono	pbmcstim	LPS
CMTM7	-1.64687	-2.19598	-0.7311				-0.54911	0.915769	Late Up Early Down	Mono	pbmcstim	LPS
ASAP1-IT2	0.463194	2.36757	1.37854				1.90438	0.915341	Sustained Up	Mono	pbmcstim	LPS
LINC02085	0.531207	0.943314	1.4463				0.412107	0.915096	Late Up	Mono	pbmcstim	LPS
HENMT1	-1.26789	-1.09452	-0.353637				0.173368	0.914255	Late Up	Mono	pbmcstim	LPS
TMEM220	-0.51419	-0.409066	0.400057				0.105123	0.914247	Late Up	Mono	pbmcstim	LPS
DXO	-0.271635	0.140308	0.642241				0.411943	0.913876	Late Up	Mono	pbmcstim	LPS
ANKRD33B	0.0396981	0.170325	0.953075				0.130626	0.913377	Late Up	Mono	csfstim	LPS
NSL1	-1.80529	-1.74812	-0.892405				0.057167	0.912886	Late Up	Mono	pbmcstim	LPS
PPP3CC	3.21194	3.91517	4.12456				0.70324	0.912621	Sustained Up	Mono	pbmcstim	LPS
ACE	2.34805	2.98924	3.26048				0.641195	0.912429	Sustained Up	Mono	pbmcstim	LPS
LINC02426	6.83922	9.04458	7.75158				2.20536	0.912353	Sustained Up	Mono	pbmcstim	LPS
GCNT4	3.57899	6.48459	4.49109				2.9056	0.912093	Sustained Up	Mono	pbmcstim	LPS
AC008014.1	-0.000463178	-0.0957486	0.911517				-0.0952854	0.91198	Late Up	Mono	pbmcstim	LPS
RIN1				-0.91141	-1.04147	0	-0.130062	0.91141	Late Up	Mono	pbmcstim	HKBCG
FAM49A	0.0797185	0.207682	0.991031				0.127964	0.911312	Late Up	Mono	csfstim	LPS
TSLP	0.766594	4.53248	1.67781				3.76589	0.911211	Sustained Up	Mono	pbmcstim	LPS
SCRN2	-1.04767	-1.42438	-0.136525				-0.376708	0.911144	Late Up	Mono	pbmcstim	LPS
AC083799.1	-0.608397	-0.21307	0.302685				0.395327	0.911083	Late Up	Mono	pbmcstim	LPS
AC025164.1	0.0470771	0.783521	0.958061				0.736444	0.910984	Sustained Up	Mono	csfstim	LPS
CAVIN1	-0.279167	-0.460299	0.631551				-0.181132	0.910718	Late Up	Mono	pbmcstim	LPS
OGFRL1	2.44286	2.86381	3.35353				0.420959	0.91067	Late Up	Mono	pbmcstim	LPS
RCOR3	-1.32537	-1.38001	-0.414736				-0.0546355	0.910634	Late Up	Mono	pbmcstim	LPS
AC083837.1	-0.000423231	0.180418	0.910204				0.180841	0.910627	Late Up	Mono	csfstim	LPS
AC006230.1	-1.48078	-1.92108	-0.570604				-0.440293	0.910179	Late Up	Mono	pbmcstim	LPS
MICAL3	0.303623	1.03214	1.21324				0.728513	0.909612	Sustained Up	Mono	pbmcstim	LPS
CACNB3	-0.0459406	-0.210093	0.8635				-0.164153	0.909441	Late Up	Mono	pbmcstim	LPS
FBXO9	-1.7222	-1.69294	-0.813004				0.0292568	0.909194	Late Up	Mono	pbmcstim	LPS
PHKG2	-2.05961	-2.15852	-1.15058				-0.0989111	0.909035	Late Up	Mono	pbmcstim	LPS
CBR3-AS1	-1.23402	-0.168117	-0.32528				1.0659	0.908738	Sustained Up	Mono	pbmcstim	LPS
DOCK5	-0.0622479	0.304029	0.84646				0.366277	0.908708	Late Up	Mono	csfstim	LPS
AC005220.1	-0.191599	0.876251	0.71695				1.06785	0.908549	Sustained Up	Mono	pbmcstim	LPS
PDGFB				0.882654	0.716145	1.79003	-0.166508	0.907374	Late Up	Mono	pbmcstim	HKBCG
CACHD1	0.777938	1.44625	1.68398				0.668315	0.906041	Sustained Up	Mono	pbmcstim	LPS
CTBP1-AS	-0.798034	0.0754493	0.107713				0.873484	0.905747	Sustained Up	Mono	pbmcstim	LPS
IRF2BP1	-1.7239	-1.88442	-0.821027				-0.160519	0.902871	Late Up	Mono	pbmcstim	LPS
IL4I1	2.49435	2.70081	3.39685				0.206455	0.902495	Late Up	Mono	pbmcstim	LPS
KIFAP3	-0.986257	-0.938703	-0.084092				0.0475539	0.902165	Late Up	Mono	pbmcstim	LPS
TYK2	-0.949052	-0.247532	-0.0470605				0.701519	0.901991	Sustained Up	Mono	pbmcstim	LPS
MAPKAP1	0.0354343	0.757903	0.936544				0.722469	0.90111	Sustained Up	Mono	csfstim	LPS
CHPT1	-1.17664	-1.30976	-0.275729				-0.133126	0.900909	Late Up	Mono	pbmcstim	LPS
CCDC85B				-1.02305	-0.816311	-0.122211	0.206739	0.900839	Late Up	Mono	pbmcstim	HKBCG
MACF1	0.0730057	1.23748	0.973218				1.16447	0.900213	Sustained Up	Mono	csfstim	LPS
UVSSA	-0.106078	0.0801695	0.793849				0.186248	0.899927	Late Up	Mono	pbmcstim	LPS
ZBTB7B	-2.40866	-3.44266	-1.51076				-1.03399	0.8979	Late Up Early Down	Mono	pbmcstim	LPS
LINC00884	0.00721022	1.09179	0.904548				1.08458	0.897338	Sustained Up	Mono	csfstim	LPS
FZD2	-1.85885	-2.51877	-0.961907				-0.659915	0.896944	Late Up Early Down	Mono	pbmcstim	LPS
ERAL1	-0.180648	0.0411379	0.71581				0.221786	0.896458	Late Up	Mono	pbmcstim	LPS
AL138756.1	-0.918186	-1.03431	-0.0220715				-0.116123	0.896115	Late Up	Mono	pbmcstim	LPS
SLC11A2				1.49516	1.96221	2.39077	0.467055	0.89561	Late Up	Mono	pbmcstim	HKBCG
SSH3	-1.1883	-2.03304	-0.294142				-0.844747	0.894154	Late Up Early Down	Mono	pbmcstim	LPS
ZNF260	-0.738919	-0.986043	0.154283				-0.247125	0.893202	Late Up	Mono	pbmcstim	LPS
SETBP1	-0.666867	0.0483943	0.226277				0.715261	0.893144	Sustained Up	Mono	pbmcstim	LPS
FH	1.79865	2.02839	2.69112				0.22974	0.892465	Late Up	Mono	pbmcstim	LPS
LINC00499	0	0.268893	0.892232				0.268893	0.892232	Late Up	Mono	csfstim	LPS
KDM7A-DT	0.00318186	0.230406	0.894774				0.227225	0.891592	Late Up	Mono	csfstim	LPS
ATP13A2	-1.39615	-1.62397	-0.505168				-0.227819	0.89098	Late Up	Mono	pbmcstim	LPS
WDR61	-1.32576	-0.807256	-0.434912				0.518501	0.890845	Sustained Up	Mono	pbmcstim	LPS
EDN1				0.154164	0.50513	1.04473	0.350967	0.890562	Late Up	Mono	pbmcstim	HKBCG
KCNA3	0.104267	0.148997	0.994772				0.0447297	0.890505	Late Up	Mono	pbmcstim	LPS
HAGH	-1.59538	-2.02298	-0.70586				-0.427601	0.889516	Late Up	Mono	pbmcstim	LPS
DNAAF1				2.46622	2.71195	3.35568	0.245724	0.889456	Late Up	Mono	pbmcstim	HKBCG
BAALC-AS1	0.029655	0.22922	0.91897				0.199565	0.889315	Late Up	Mono	csfstim	LPS
INSR	-1.87961	-2.36086	-0.990549				-0.481244	0.889063	Late Up	Mono	pbmcstim	LPS
CSF1	3.88762	5.69157	4.7752				1.80395	0.887576	Sustained Up	Mono	pbmcstim	LPS
TMIGD3				-0.887567	-1.50448	0	-0.616918	0.887567	Late Up Early Down	Mono	pbmcstim	HKBCG
SELPLG				-1.06504	-0.958679	-0.177712	0.106358	0.887324	Late Up	Mono	pbmcstim	HKBCG
CCL24	3.60766	3.93737	4.49455				0.329713	0.886885	Late Up	Mono	pbmcstim	LPS
OGFRL1	0.0184426	0.631277	0.904936				0.612834	0.886493	Sustained Up	Mono	csfstim	LPS
SLC9A7	0.069323	0.205791	0.955807				0.136468	0.886484	Late Up	Mono	csfstim	LPS
DENND3				0.387016	0.352308	1.27342	-0.0347076	0.886408	Late Up	Mono	pbmcstim	HKBCG
MSANTD3	0.0840669	0.263328	0.97019				0.179262	0.886123	Late Up	Mono	csfstim	LPS
KCNMB4	0.193994	1.7913	1.07971				1.5973	0.885716	Sustained Up	Mono	pbmcstim	LPS
NBPF15	1.14753	2.10056	2.03307				0.953036	0.885547	Sustained Up	Mono	pbmcstim	LPS
LRP10	0.444363	0.610189	1.32953				0.165826	0.885165	Late Up	Mono	pbmcstim	LPS
CRIM1	5.22851	5.83189	6.11311				0.603383	0.8846	Sustained Up	Mono	pbmcstim	LPS
COA4	-0.576635	0.00368553	0.307432				0.58032	0.884067	Sustained Up	Mono	pbmcstim	LPS
RANBP6	-0.684044	-1.24783	0.199932				-0.563782	0.883976	Late Up Early Down	Mono	pbmcstim	LPS
PKIA	0.16038	-0.142936	1.04428				-0.303316	0.883899	Late Up	Mono	pbmcstim	LPS
PRDM16	1.46488	2.94701	2.34878				1.48212	0.883897	Sustained Up	Mono	pbmcstim	LPS
TUBD1	-1.25205	-1.61498	-0.368802				-0.362924	0.883251	Late Up	Mono	pbmcstim	LPS
AC131568.1	-0.0575033	0.233146	0.825706				0.290649	0.883209	Late Up	Mono	pbmcstim	LPS
SYNGR1	-1.03126	-0.516514	-0.148546				0.514751	0.882719	Sustained Up	Mono	pbmcstim	LPS
PLCL2	-0.0988082	0.0779127	0.783588				0.176721	0.882397	Late Up	Mono	csfstim	LPS
GORASP1	-0.523704	-0.876165	0.358202				-0.352461	0.881907	Late Up	Mono	pbmcstim	LPS
DHX32	-0.786969	-0.311367	0.0935057				0.475602	0.880475	Late Up	Mono	pbmcstim	LPS
PTGER2	1.47279	1.52243	2.35278				0.0496329	0.879989	Late Up	Mono	pbmcstim	LPS
CAHM	0.179935	0.26718	1.05981				0.0872448	0.879878	Late Up	Mono	pbmcstim	LPS
PMAIP1	1.79812	2.60374	2.67749				0.805619	0.879372	Sustained Up	Mono	csfstim	LPS
MAP3K4				0.684878	1.42403	1.56352	0.73915	0.878637	Sustained Up	Mono	pbmcstim	HKBCG
ANKRD33B	3.43186	3.84226	4.31028				0.410395	0.878419	Late Up	Mono	pbmcstim	LPS
ACTN1-AS1	0.31605	-0.0612787	1.19409				-0.377329	0.878044	Late Up	Mono	pbmcstim	LPS
PDE7A	0.00400195	0.206031	0.881659				0.202029	0.877657	Late Up	Mono	csfstim	LPS
NIBAN1	4.57457	4.92076	5.4519				0.346191	0.877328	Late Up	Mono	pbmcstim	LPS
LINC00910	0.190927	1.01438	1.06809				0.823455	0.87716	Sustained Up	Mono	csfstim	LPS
EIF2AK2	0.00373479	0.347958	0.880433				0.344223	0.876698	Late Up	Mono	csfstim	LPS
ACAD8	-1.88814	-2.36485	-1.01179				-0.47671	0.87635	Late Up	Mono	pbmcstim	LPS
ACAD10	-0.186047	-0.257988	0.690111				-0.0719414	0.876158	Late Up	Mono	pbmcstim	LPS
ZBTB16	0.0534456	-0.0733837	0.92945				-0.126829	0.876004	Late Up	Mono	pbmcstim	LPS
RABEP2	-1.22367	-1.33067	-0.34827				-0.106994	0.875403	Late Up	Mono	pbmcstim	LPS
OGFRL1				0.732617	0.750437	1.60783	0.0178203	0.875212	Late Up	Mono	pbmcstim	HKBCG
RNF187	-1.14199	-1.24403	-0.266838				-0.102037	0.875154	Late Up	Mono	pbmcstim	LPS
PTCHD4	0.83157	0.999561	1.70644				0.167992	0.874871	Late Up	Mono	pbmcstim	LPS
LDB1	-2.33816	-3.17249	-1.46417				-0.834333	0.873985	Late Up Early Down	Mono	pbmcstim	LPS
WDR43	1.09805	1.62043	1.97171				0.522373	0.873657	Sustained Up	Mono	pbmcstim	LPS
CLMN				-1.03279	-1.00951	-0.15915	0.0232773	0.873637	Late Up	Mono	pbmcstim	HKBCG
RAB3IP	-0.0402701	-0.920617	0.832788				-0.880347	0.873058	Late Up Early Down	Mono	pbmcstim	LPS
ZNF740	-0.730541	-0.88948	0.142061				-0.158939	0.872602	Late Up	Mono	pbmcstim	LPS
SOX6	0.0439244	0.584516	0.916506				0.540591	0.872582	Sustained Up	Mono	pbmcstim	LPS
AL357992.1	0	0.449321	0.872548				0.449321	0.872548	Late Up	Mono	csfstim	LPS
IGSF3	0.305668	1.82689	1.17776				1.52122	0.872088	Sustained Up	Mono	pbmcstim	LPS
FKBP5	1.5875	1.80988	2.45947				0.222389	0.871971	Late Up	Mono	pbmcstim	LPS
HTRA4	-0.00184662	1.57346	0.868338				1.5753	0.870185	Sustained Up	Mono	csfstim	LPS
AFF3	0.00923133	0.208355	0.877125				0.199124	0.867893	Late Up	Mono	csfstim	LPS
MAN2A2				-0.942402	-0.373873	-0.0745621	0.568529	0.86784	Sustained Up	Mono	pbmcstim	HKBCG
EFHB	0.597851	1.02688	1.4641				0.429034	0.866245	Late Up	Mono	pbmcstim	LPS
GABPB1-AS1	0.266043	0.745463	1.13184				0.479421	0.865795	Late Up	Mono	pbmcstim	LPS
SGPP2	5.97132	5.91786	6.83459				-0.0534591	0.863277	Late Up	Mono	pbmcstim	LPS
CD101	-2.73198	-3.69746	-1.86986				-0.965474	0.862119	Late Up Early Down	Mono	pbmcstim	LPS
ZNF529	-0.127187	0.410458	0.734694				0.537646	0.861881	Sustained Up	Mono	pbmcstim	LPS
PLD4	-0.143567	0.607085	0.718055				0.750652	0.861621	Sustained Up	Mono	pbmcstim	LPS
SLC27A3				-0.861068	-0.205337	0	0.655731	0.861068	Sustained Up	Mono	pbmcstim	HKBCG
OAS2	1.77526	1.9761	2.63518				0.200833	0.859918	Late Up	Mono	pbmcstim	LPS
AL034397.3				-0.859865	-1.67831	0	-0.81845	0.859865	Late Up Early Down	Mono	pbmcstim	HKBCG
SMOX	0.0723033	0.734809	0.932163				0.662506	0.859859	Sustained Up	Mono	csfstim	LPS
OARD1	-0.69361	-0.0390951	0.16495				0.654515	0.85856	Sustained Up	Mono	pbmcstim	LPS
SETD9	-1.1735	-0.98382	-0.315108				0.189683	0.858395	Late Up	Mono	pbmcstim	LPS
L3HYPDH	-0.488643	-0.592488	0.36974				-0.103846	0.858383	Late Up	Mono	pbmcstim	LPS
TGFBRAP1	-1.35458	-1.95886	-0.49717				-0.604276	0.857412	Late Up Early Down	Mono	pbmcstim	LPS
MVB12A				-0.907481	-0.566424	-0.0504503	0.341057	0.857031	Late Up	Mono	pbmcstim	HKBCG
RNF144A	0.391883	1.39246	1.2475				1.00057	0.855621	Sustained Up	Mono	pbmcstim	LPS
AC067852.2				-0.855583	-0.485893	0	0.36969	0.855583	Late Up	Mono	pbmcstim	HKBCG
AC211476.2	0.330199	0.935856	1.18495				0.605657	0.854751	Sustained Up	Mono	pbmcstim	LPS
PTPRN2	0.335251	0.93847	1.18946				0.603219	0.854211	Sustained Up	Mono	pbmcstim	LPS
PCBD2	-0.72784	-0.445715	0.125638				0.282125	0.853478	Late Up	Mono	pbmcstim	LPS
CXCL2	0.0675958	0.285843	0.921012				0.218247	0.853417	Late Up	Mono	csfstim	LPS
AC069209.1	0.354638	1.3964	1.20791				1.04176	0.853274	Sustained Up	Mono	csfstim	LPS
NSMCE4A	-1.0033	-0.27033	-0.151402				0.732969	0.851897	Sustained Up	Mono	pbmcstim	LPS
DAAM1	-0.940779	-0.241534	-0.0892912				0.699245	0.851488	Sustained Up	Mono	pbmcstim	LPS
ZNF302	-0.167314	0.284939	0.683929				0.452252	0.851243	Late Up	Mono	pbmcstim	LPS
CARF	-0.722915	-0.0986337	0.127554				0.624281	0.850469	Sustained Up	Mono	pbmcstim	LPS
FAM219B	-1.17585	-0.774658	-0.32595				0.401188	0.849896	Late Up	Mono	pbmcstim	LPS
CALHM6	-1.28404	-1.78651	-0.434688				-0.502472	0.84935	Late Up Early Down	Mono	pbmcstim	LPS
FKBP15	-0.0277514	0.0193206	0.821538				0.047072	0.84929	Late Up	Mono	csfstim	LPS
NLRC4				-1.35347	-1.47933	-0.504329	-0.125866	0.849139	Late Up	Mono	pbmcstim	HKBCG
LRRK2	-2.29612	-3.5597	-1.44754				-1.26358	0.84858	Late Up Early Down	Mono	pbmcstim	LPS
FBXL8	-0.870548	-0.302426	-0.0220613				0.568122	0.848487	Sustained Up	Mono	pbmcstim	LPS
YIPF1	-0.475954	-0.341651	0.372519				0.134303	0.848473	Late Up	Mono	pbmcstim	LPS
AC005332.5	-0.503324	0.297768	0.344397				0.801093	0.847722	Sustained Up	Mono	pbmcstim	LPS
ZNF77	-0.755043	-1.87246	0.0916933				-1.11742	0.846736	Late Up Early Down	Mono	pbmcstim	LPS
PROSER3	-0.288618	-0.394787	0.557936				-0.106168	0.846554	Late Up	Mono	pbmcstim	LPS
USP3-AS1	-1.78168	-1.92956	-0.935232				-0.147887	0.846443	Late Up	Mono	pbmcstim	LPS
CPOX	-1.03152	-1.34588	-0.186154				-0.314357	0.84537	Late Up	Mono	pbmcstim	LPS
SNX9	0.0728792	0.318156	0.917723				0.245277	0.844844	Late Up	Mono	csfstim	LPS
GTF3C2	-1.03456	-0.845522	-0.190017				0.189038	0.844543	Late Up	Mono	pbmcstim	LPS
TRANK1	0.886836	1.99683	1.72795				1.10999	0.841118	Sustained Up	Mono	pbmcstim	LPS
PLAU	0.390195	0.156099	1.23054				-0.234096	0.840345	Late Up	Mono	csfstim	LPS
RHOQ				0.590575	1.14998	1.42994	0.559407	0.839368	Sustained Up	Mono	pbmcstim	HKBCG
ALDH2	-0.660915	-0.0279357	0.177673				0.63298	0.838588	Sustained Up	Mono	pbmcstim	LPS
INHBA	6.60683	8.98222	7.44515				2.37539	0.838317	Sustained Up	Mono	pbmcstim	LPS
ACHE	1.7576	2.55903	2.59499				0.801433	0.83739	Sustained Up	Mono	pbmcstim	LPS
MGLL	4.00643	4.43754	4.84375				0.431114	0.83732	Late Up	Mono	pbmcstim	LPS
LAMA2	0.40749	1.39352	1.24429				0.986026	0.836796	Sustained Up	Mono	csfstim	LPS
CHST2	1.07719	1.49199	1.91367				0.414801	0.836477	Late Up	Mono	pbmcstim	LPS
MIS18BP1				-1.0914	-0.805396	-0.255229	0.286006	0.836173	Late Up	Mono	pbmcstim	HKBCG
ANXA6	0.722779	0.695838	1.55835				-0.0269405	0.835567	Late Up	Mono	pbmcstim	LPS
CRYL1	-1.57816	-1.49073	-0.742771				0.0874306	0.835386	Late Up	Mono	pbmcstim	LPS
RAB29	-0.686934	-0.623291	0.148246				0.0636431	0.83518	Late Up	Mono	pbmcstim	LPS
IDH3G	-1.29409	-0.749196	-0.459764				0.544896	0.834328	Sustained Up	Mono	pbmcstim	LPS
IL36RN				0.78598	1.44698	1.6203	0.660999	0.834322	Sustained Up	Mono	pbmcstim	HKBCG
Z83844.2	-0.750969	-0.774531	0.0832027				-0.0235617	0.834172	Late Up	Mono	pbmcstim	LPS
TRAF1	5.36637	5.12376	6.20026				-0.242615	0.833889	Late Up	Mono	pbmcstim	LPS
STAT1	0.189441	0.342178	1.02325				0.152737	0.833813	Late Up	Mono	csfstim	LPS
FBXL4	-0.89341	-1.23251	-0.0605825				-0.339098	0.832827	Late Up	Mono	pbmcstim	LPS
INSL6	-0.462119	-0.709855	0.370583				-0.247737	0.832701	Late Up	Mono	pbmcstim	LPS
WNT5B	3.40997	5.31541	4.24218				1.90544	0.832209	Sustained Up	Mono	pbmcstim	LPS
AKT1	-0.832849	-0.709865	-0.00157279				0.122985	0.831277	Late Up	Mono	pbmcstim	LPS
AHCY	-0.9022	-0.641424	-0.0710357				0.260776	0.831164	Late Up	Mono	pbmcstim	LPS
MAP3K20-AS1	0.433337	1.76486	1.26409				1.33152	0.830757	Sustained Up	Mono	pbmcstim	LPS
HVCN1	-1.28221	-0.406233	-0.451511				0.875973	0.830695	Sustained Up	Mono	pbmcstim	LPS
OSBPL3	0.0336437	0.126376	0.863816				0.0927322	0.830173	Late Up	Mono	pbmcstim	LPS
HCG11				-0.829801	-0.300201	0	0.5296	0.829801	Sustained Up	Mono	pbmcstim	HKBCG
MICAL2	-0.0651837	0.0492017	0.76448				0.114385	0.829664	Late Up	Mono	csfstim	LPS
PPP3CC				1.21275	1.885	2.04178	0.672245	0.829035	Sustained Up	Mono	pbmcstim	HKBCG
ZSWIM5	2.33578	3.89155	3.16476				1.55577	0.82898	Sustained Up	Mono	pbmcstim	LPS
PHLDB3	-1.00754	-1.13329	-0.178623				-0.125759	0.828913	Late Up	Mono	pbmcstim	LPS
CD300LF				-0.828782	-0.764472	0	0.06431	0.828782	Late Up	Mono	pbmcstim	HKBCG
TNFRSF11A				-0.828369	-0.856585	0	-0.0282161	0.828369	Late Up	Mono	pbmcstim	HKBCG
AC008273.1	4.35592	5.92729	5.18411				1.57136	0.828188	Sustained Up	Mono	pbmcstim	LPS
GRAMD1A	3.82503	4.2429	4.65314				0.417872	0.828109	Late Up	Mono	pbmcstim	LPS
ARHGAP31-AS1	0.0574335	0.818998	0.885349				0.761565	0.827916	Sustained Up	Mono	csfstim	LPS
HLA-DQA1	1.70879	2.19003	2.53623				0.48124	0.827443	Late Up	Mono	pbmcstim	LPS
LINC00243	0.0503504	0.672676	0.877344				0.622326	0.826993	Sustained Up	Mono	csfstim	LPS
LAMB1	0.139135	1.34318	0.96603				1.20405	0.826895	Sustained Up	Mono	pbmcstim	LPS
PTPN18				-0.932829	-1.07492	-0.106749	-0.142087	0.82608	Late Up	Mono	pbmcstim	HKBCG
RPP25	-0.643152	-0.636485	0.182558				0.00666715	0.82571	Late Up	Mono	pbmcstim	LPS
DNM1	-0.740379	-0.900058	0.0851				-0.159679	0.825479	Late Up	Mono	pbmcstim	LPS
IKZF1	0.122208	0.531913	0.947161				0.409705	0.824953	Late Up	Mono	pbmcstim	LPS
STAT5A	3.09296	3.73977	3.91773				0.646809	0.824773	Sustained Up	Mono	pbmcstim	LPS
RFXANK	-1.25802	-1.55869	-0.433774				-0.300671	0.824247	Late Up	Mono	pbmcstim	LPS
EHBP1				-0.824233	-0.263092	0	0.561141	0.824233	Sustained Up	Mono	pbmcstim	HKBCG
CA3-AS1	-0.169621	0.567268	0.654577				0.73689	0.824199	Sustained Up	Mono	pbmcstim	LPS
TFPT	-1.85844	-1.2345	-1.03465				0.623942	0.823794	Sustained Up	Mono	pbmcstim	LPS
ARL5B	0.0819954	0.410483	0.905462				0.328488	0.823467	Late Up	Mono	csfstim	LPS
ORAI1	1.05854	1.54556	1.88191				0.487017	0.82337	Late Up	Mono	pbmcstim	LPS
MPG	-1.6579	-1.68703	-0.834911				-0.0291328	0.822987	Late Up	Mono	pbmcstim	LPS
GHRL	-0.181531	0.645432	0.641382				0.826963	0.822914	Sustained Up	Mono	pbmcstim	LPS
C1orf162	-2.66585	-4.56493	-1.84309				-1.89908	0.822763	Late Up Early Down	Mono	pbmcstim	LPS
ZNF182	-1.30183	-0.288257	-0.479483				1.01357	0.822348	Sustained Up	Mono	pbmcstim	LPS
CSF3				0.165336	0.623924	0.987597	0.458588	0.82226	Late Up	Mono	pbmcstim	HKBCG
RAD52	-0.537718	-0.748172	0.28403				-0.210454	0.821748	Late Up	Mono	pbmcstim	LPS
ACTA2	-0.337351	-0.162549	0.484302				0.174802	0.821653	Late Up	Mono	pbmcstim	LPS
AC110611.2	0.522367	1.77175	1.34362				1.24938	0.821252	Sustained Up	Mono	pbmcstim	LPS
CD101				-0.960148	-0.893114	-0.139017	0.0670342	0.821131	Late Up	Mono	pbmcstim	HKBCG
P2RY6				-0.939652	-1.58807	-0.118657	-0.648414	0.820994	Late Up Early Down	Mono	pbmcstim	HKBCG
IL1B	7.45114	7.43931	8.27131				-0.0118333	0.820168	Late Up	Mono	pbmcstim	LPS
AC022816.1	6.90504	7.87844	7.72444				0.973403	0.819398	Sustained Up	Mono	pbmcstim	LPS
AC073072.1	1.06397	2.56003	1.88252				1.49606	0.818555	Sustained Up	Mono	pbmcstim	LPS
ZNF658	-0.174251	-2.26562	0.643952				-2.09137	0.818203	Late Up Early Down	Mono	pbmcstim	LPS
ZNF248	-0.414888	-0.83031	0.403196				-0.415422	0.818083	Late Up	Mono	pbmcstim	LPS
AC005229.4	0	0	0.817841				0	0.817841	Late Up	Mono	csfstim	LPS
B3GNT5	0.0354463	0.504764	0.853279				0.469318	0.817833	Late Up	Mono	csfstim	LPS
MCM7	-0.621887	-0.627583	0.19593				-0.00569585	0.817817	Late Up	Mono	pbmcstim	LPS
CD44-AS1	0.0548814	0.276854	0.872437				0.221973	0.817556	Late Up	Mono	csfstim	LPS
SCRN1	-0.649603	-0.258159	0.167432				0.391444	0.817036	Late Up	Mono	pbmcstim	LPS
RNF170	-0.72774	-0.12263	0.0885352				0.605111	0.816276	Sustained Up	Mono	pbmcstim	LPS
IDI2-AS1	0.024258	0.261329	0.84035				0.237071	0.816092	Late Up	Mono	csfstim	LPS
F2RL1	-1.52474	-1.55483	-0.709304				-0.0300985	0.815431	Late Up	Mono	pbmcstim	LPS
NRG1	-1.88465	-2.77076	-1.06923				-0.886113	0.815417	Late Up Early Down	Mono	pbmcstim	LPS
ACAT1	-0.605184	-0.623115	0.210124				-0.0179306	0.815308	Late Up	Mono	pbmcstim	LPS
AC027018.1	-1.0477	-1.12903	-0.232906				-0.0813321	0.814795	Late Up	Mono	pbmcstim	LPS
GID4	-1.15199	-1.23521	-0.337231				-0.0832205	0.814756	Late Up	Mono	pbmcstim	LPS
ZNF518A	-0.89749	-0.615294	-0.0827526				0.282196	0.814737	Late Up	Mono	pbmcstim	LPS
ADCK1	-0.508825	-0.919386	0.30569				-0.410562	0.814515	Late Up	Mono	pbmcstim	LPS
ELP4				-0.814509	-0.597671	0	0.216838	0.814509	Late Up	Mono	pbmcstim	HKBCG
RTN1	0.451249	0.655837	1.26567				0.204589	0.814425	Late Up	Mono	pbmcstim	LPS
APEX1	-0.799265	-1.34377	0.015099				-0.544506	0.814364	Late Up Early Down	Mono	pbmcstim	LPS
SPACA6P-AS	0.066689	1.12153	0.880966				1.05484	0.814277	Sustained Up	Mono	pbmcstim	LPS
CSF2	-0.00126323	0.00514392	0.812213				0.00640715	0.813476	Late Up	Mono	csfstim	LPS
AAMDC	-0.863153	-0.461175	-0.0497834				0.401978	0.81337	Late Up	Mono	pbmcstim	LPS
HINFP	-1.48397	-1.61762	-0.671004				-0.133657	0.812963	Late Up	Mono	pbmcstim	LPS
NELFCD	-0.445093	-0.44265	0.367809				0.0024425	0.812902	Late Up	Mono	pbmcstim	LPS
FOXJ2	-1.88197	-2.29977	-1.07048				-0.417805	0.811483	Late Up	Mono	pbmcstim	LPS
SUV39H1	-1.01289	-1.79556	-0.201427				-0.782673	0.811463	Late Up Early Down	Mono	pbmcstim	LPS
USP31	-0.596647	-0.326827	0.214697				0.26982	0.811344	Late Up	Mono	pbmcstim	LPS
SNRPN	-0.920046	-0.549931	-0.108723				0.370115	0.811324	Late Up	Mono	pbmcstim	LPS
ADCK5	-1.32892	-1.64375	-0.517627				-0.314835	0.811292	Late Up	Mono	pbmcstim	LPS
PRMT5	0.602701	0.900805	1.4136				0.298105	0.810904	Late Up	Mono	pbmcstim	LPS
MLLT6	0.913672	1.15503	1.72451				0.241358	0.81084	Late Up	Mono	pbmcstim	LPS
SRD5A1	-0.00296972	1.01892	0.807558				1.02189	0.810527	Sustained Up	Mono	csfstim	LPS
SAP30	-2.94396	-2.22976	-2.13361				0.714194	0.81035	Sustained Up	Mono	pbmcstim	LPS
GLI4	-0.497407	-0.990747	0.312851				-0.49334	0.810258	Late Up	Mono	pbmcstim	LPS
EFCAB5	-0.743275	-0.213035	0.0666701				0.530241	0.809945	Sustained Up	Mono	pbmcstim	LPS
DOCK10	0.0246667	1.40501	0.834256				1.38035	0.80959	Sustained Up	Mono	csfstim	LPS
PLEKHN1	-0.316739	-0.273215	0.492402				0.0435246	0.809141	Late Up	Mono	pbmcstim	LPS
ST3GAL4	1.93182	3.29486	2.74086				1.36304	0.809035	Sustained Up	Mono	pbmcstim	LPS
FAM136A	-1.26279	-0.858018	-0.45511				0.404775	0.807684	Late Up	Mono	pbmcstim	LPS
INF2	0.160794	0.132133	0.968246				-0.0286607	0.807453	Late Up	Mono	pbmcstim	LPS
SUPT3H	0.114064	1.01246	0.921208				0.898396	0.807145	Sustained Up	Mono	pbmcstim	LPS
IRF9	-0.0140748	0.0832189	0.793017				0.0972937	0.807092	Late Up	Mono	csfstim	LPS
AC084018.2	0.631356	1.59325	1.43835				0.961894	0.806995	Sustained Up	Mono	pbmcstim	LPS
ERGIC1	0.0680746	0.143851	0.874837				0.0757764	0.806762	Late Up	Mono	csfstim	LPS
AC233280.1	0.278757	0.792487	1.08503				0.51373	0.806268	Sustained Up	Mono	pbmcstim	LPS
CYP7B1	3.71056	4.8709	4.51633				1.16034	0.805771	Sustained Up	Mono	pbmcstim	LPS
FN1	-0.838599	-1.73946	-0.0335864				-0.900859	0.805012	Late Up Early Down	Mono	pbmcstim	LPS
PPP1R3D	-1.2825	-1.20023	-0.477601				0.0822696	0.804903	Late Up	Mono	pbmcstim	LPS
PHGDH	0.336152	0.581911	1.14082				0.245759	0.80467	Late Up	Mono	pbmcstim	LPS
GCNA	0.0369588	1.70574	0.841074				1.66878	0.804115	Sustained Up	Mono	csfstim	LPS
ING2	-1.01239	-0.961763	-0.208437				0.050624	0.80395	Late Up	Mono	pbmcstim	LPS
AC025580.2	0.0893876	1.15301	0.892832				1.06362	0.803444	Sustained Up	Mono	csfstim	LPS
FGL2	-2.61244	-3.1929	-1.80944				-0.58046	0.803002	Late Up Early Down	Mono	pbmcstim	LPS
MAGOHB	0.667664	1.31115	1.47046				0.643482	0.802791	Sustained Up	Mono	pbmcstim	LPS
AC092329.4	-0.356948	-0.26887	0.444628				0.0880782	0.801576	Late Up	Mono	pbmcstim	LPS
SLC38A1	0.0490624	0.100853	0.849826				0.0517906	0.800763	Late Up	Mono	csfstim	LPS
R3HCC1	-0.648273	-1.96413	0.152149				-1.31586	0.800422	Late Up Early Down	Mono	pbmcstim	LPS
LINC00513	0.0918878	0.575798	0.892235				0.48391	0.800347	Late Up	Mono	csfstim	LPS
TESK2				-0.872422	-0.410734	-0.0722344	0.461688	0.800188	Late Up	Mono	pbmcstim	HKBCG
NR3C1	0.0167417	0.265199	0.816827				0.248457	0.800085	Late Up	Mono	csfstim	LPS
FSIP1	0.131486	0.410656	0.931439				0.27917	0.799953	Late Up	Mono	pbmcstim	LPS
C12orf75	0.0315193	0.17849	0.831274				0.146971	0.799755	Late Up	Mono	pbmcstim	LPS
TYRO3	-0.315212	-0.805382	0.484351				-0.49017	0.799563	Late Up	Mono	pbmcstim	LPS
CKB	-0.0400678	0.169356	0.759459				0.209424	0.799526	Late Up	Mono	csfstim	LPS
CPPED1	-1.98018	-1.36619	-1.18153				0.613993	0.798653	Sustained Up	Mono	pbmcstim	LPS
AC093001.2	1.92272	2.51817	2.72057				0.595456	0.797852	Sustained Up	Mono	pbmcstim	LPS
CYB561D2	-1.21749	-1.23404	-0.419974				-0.0165478	0.797515	Late Up	Mono	pbmcstim	LPS
ZFC3H1	0.120949	0.435172	0.91771				0.314223	0.79676	Late Up	Mono	csfstim	LPS
PTEN	0.708841	1.30254	1.50513				0.593696	0.79629	Sustained Up	Mono	pbmcstim	LPS
FAM174A	-1.67651	-1.77647	-0.880384				-0.099961	0.796124	Late Up	Mono	pbmcstim	LPS
TNFAIP6	6.07262	6.13667	6.86808				0.0640467	0.795457	Late Up	Mono	pbmcstim	LPS
ZNF714	-0.660653	-2.14737	0.134498				-1.48671	0.795151	Late Up Early Down	Mono	pbmcstim	LPS
LINC00685	0.0881767	0.342834	0.882717				0.254657	0.79454	Late Up	Mono	pbmcstim	LPS
ANGPT1	-0.558953	0.0682644	0.235559				0.627217	0.794512	Sustained Up	Mono	pbmcstim	LPS
ZNF766	-0.752299	-0.212605	0.0418702				0.539694	0.794169	Sustained Up	Mono	pbmcstim	LPS
AC095032.1	-0.267067	0.58498	0.526875				0.852047	0.793942	Sustained Up	Mono	pbmcstim	LPS
ENOX1	-0.287346	-0.984051	0.506338				-0.696705	0.793685	Late Up Early Down	Mono	pbmcstim	LPS
AKNAD1	-0.797623	-0.458262	-0.00398519				0.339361	0.793638	Late Up	Mono	pbmcstim	LPS
TTC9				-0.792536	-1.12771	0	-0.335175	0.792536	Late Up	Mono	pbmcstim	HKBCG
ARL5A	-0.733467	-0.430586	0.05893				0.302882	0.792397	Late Up	Mono	pbmcstim	LPS
TUBA1A				-0.831943	-0.333655	-0.0400746	0.498289	0.791869	Late Up	Mono	pbmcstim	HKBCG
CRYM	0.858784	2.44465	1.65032				1.58586	0.791537	Sustained Up	Mono	pbmcstim	LPS
GPR137C	0.101004	0.0981131	0.892271				-0.00289068	0.791267	Late Up	Mono	pbmcstim	LPS
ARMC7	-1.99051	-3.11453	-1.19938				-1.12402	0.791129	Late Up Early Down	Mono	pbmcstim	LPS
CCNE2	-0.174388	0.0186827	0.616674				0.193071	0.791062	Late Up	Mono	pbmcstim	LPS
F8A1	1.09379	3.04758	1.88483				1.95379	0.791035	Sustained Up	Mono	pbmcstim	LPS
PLAC8	4.13263	4.78787	4.92366				0.655244	0.791031	Sustained Up	Mono	pbmcstim	LPS
PLD6	1.02341	2.32939	1.81384				1.30597	0.790427	Sustained Up	Mono	pbmcstim	LPS
PSTPIP2				1.52503	1.45399	2.31491	-0.0710373	0.789874	Late Up	Mono	pbmcstim	HKBCG
FANCI	-1.1211	-0.363896	-0.331502				0.757203	0.789597	Sustained Up	Mono	pbmcstim	LPS
GEMIN7-AS1	-0.0119032	-0.341047	0.777537				-0.329144	0.78944	Late Up	Mono	pbmcstim	LPS
PDGFB	2.06985	2.50808	2.8582				0.438233	0.788353	Late Up	Mono	pbmcstim	LPS
FAM76A	-0.58714	-0.251818	0.200959				0.335321	0.788099	Late Up	Mono	pbmcstim	LPS
QRSL1	-0.342414	0.355669	0.445504				0.698083	0.787917	Sustained Up	Mono	pbmcstim	LPS
PKN2				-0.937216	-1.00784	-0.149526	-0.0706218	0.78769	Late Up	Mono	pbmcstim	HKBCG
F13A1				-0.866766	-0.290323	-0.0795194	0.576443	0.787246	Sustained Up	Mono	pbmcstim	HKBCG
AC025171.1	-0.987882	-0.515675	-0.201134				0.472207	0.786748	Late Up	Mono	pbmcstim	LPS
RPA1				-0.786296	-0.741647	0	0.0446484	0.786296	Late Up	Mono	pbmcstim	HKBCG
POP7				-0.785866	-0.573088	0	0.212778	0.785866	Late Up	Mono	pbmcstim	HKBCG
AC099778.1	0.967492	1.27975	1.75327				0.312258	0.785774	Late Up	Mono	pbmcstim	LPS
CROT	-0.518544	-0.231515	0.267221				0.287029	0.785764	Late Up	Mono	pbmcstim	LPS
TRIAP1	-0.915142	0.227138	-0.129397				1.14228	0.785745	Sustained Up	Mono	pbmcstim	LPS
ZNF629	-1.17319	-0.627427	-0.388713				0.545764	0.784477	Sustained Up	Mono	pbmcstim	LPS
WBP2NL	-0.67807	-0.185224	0.105525				0.492845	0.783595	Late Up	Mono	pbmcstim	LPS
RMDN2	-0.340681	-0.398925	0.442273				-0.0582443	0.782954	Late Up	Mono	pbmcstim	LPS
ANKRA2	-0.964159	-1.15327	-0.181645				-0.189115	0.782514	Late Up	Mono	pbmcstim	LPS
INTS3	-0.702585	-0.63204	0.0796856				0.0705446	0.782271	Late Up	Mono	pbmcstim	LPS
RAB11FIP1				-0.902932	-0.506637	-0.12089	0.396295	0.782043	Late Up	Mono	pbmcstim	HKBCG
ARIH2OS	-0.195698	0.547467	0.585859				0.743166	0.781557	Sustained Up	Mono	pbmcstim	LPS
GABPB1	1.20696	1.41704	1.9885				0.210075	0.781539	Late Up	Mono	pbmcstim	LPS
MNDA	-1.26598	-1.454	-0.484582				-0.188017	0.781397	Late Up	Mono	pbmcstim	LPS
DDX55	0.23128	0.664463	1.01234				0.433183	0.781056	Late Up	Mono	pbmcstim	LPS
PPP1R16B	0.479268	0.228366	1.26021				-0.250902	0.780945	Late Up	Mono	pbmcstim	LPS
TTLL5	-1.35262	-1.38044	-0.571816				-0.0278192	0.780808	Late Up	Mono	pbmcstim	LPS
HSPA1B	0.92799	0.287335	1.70859				-0.640655	0.7806	Late Up Early Down	Mono	pbmcstim	LPS
ZNF280C	-0.929607	-0.00454068	-0.149066				0.925066	0.780541	Sustained Up	Mono	pbmcstim	LPS
RNF217				-0.780305	-0.649816	0	0.13049	0.780305	Late Up	Mono	pbmcstim	HKBCG
MPLKIP	0.237239	0.267621	1.01696				0.0303821	0.779718	Late Up	Mono	pbmcstim	LPS
AC092757.2	0.125029	-0.0705656	0.904494				-0.195594	0.779465	Late Up	Mono	pbmcstim	LPS
IQGAP2	0.043167	0.216355	0.822405				0.173188	0.779238	Late Up	Mono	csfstim	LPS
CUEDC2	-1.29545	-1.56184	-0.516978				-0.266388	0.778474	Late Up	Mono	pbmcstim	LPS
ZDHHC12	-2.55967	-2.66871	-1.78131				-0.109037	0.778358	Late Up	Mono	pbmcstim	LPS
PLEK2	-0.915607	-1.42889	-0.138219				-0.513286	0.777389	Late Up Early Down	Mono	pbmcstim	LPS
TNFAIP8	0.0859508	0.435369	0.862686				0.349418	0.776735	Late Up	Mono	csfstim	LPS
ITSN1				-0.897771	-0.905913	-0.121921	-0.00814263	0.775849	Late Up	Mono	pbmcstim	HKBCG
SUCLG2	-0.702505	-0.933924	0.0731543				-0.231419	0.775659	Late Up	Mono	pbmcstim	LPS
ANKRD50	-1.57878	-1.32403	-0.803173				0.254755	0.775611	Late Up	Mono	pbmcstim	LPS
ERCC8	-0.157856	0.656901	0.617736				0.814757	0.775592	Sustained Up	Mono	pbmcstim	LPS
PILRA	1.5665	1.97052	2.34195				0.404017	0.775444	Late Up	Mono	pbmcstim	LPS
AL591506.1	0	0.136115	0.77516				0.136115	0.77516	Late Up	Mono	csfstim	LPS
PXN-AS1	-1.12066	-0.443866	-0.346052				0.67679	0.774605	Sustained Up	Mono	pbmcstim	LPS
COQ4	-0.535629	-0.673655	0.238869				-0.138026	0.774498	Late Up	Mono	pbmcstim	LPS
DLC1	-0.112016	0.775676	0.662464				0.887692	0.774479	Sustained Up	Mono	pbmcstim	LPS
POLR3A	-0.569618	-0.126813	0.204745				0.442805	0.774363	Late Up	Mono	pbmcstim	LPS
GFOD2	-1.98559	-0.774199	-1.21147				1.21139	0.77412	Sustained Up	Mono	pbmcstim	LPS
APOO	0.807067	0.842973	1.58117				0.035907	0.774102	Late Up	Mono	pbmcstim	LPS
YIPF1				-0.773307	-0.0405454	0	0.732761	0.773307	Sustained Up	Mono	pbmcstim	HKBCG
USP5	-1.14679	-0.461825	-0.374194				0.684962	0.772592	Sustained Up	Mono	pbmcstim	LPS
AL139384.1	-0.0449693	0.606528	0.727474				0.651497	0.772444	Sustained Up	Mono	pbmcstim	LPS
AL356234.3	0	0.500156	0.772129				0.500156	0.772129	Sustained Up	Mono	csfstim	LPS
CYB561D1	-1.03273	-0.342018	-0.260899				0.690707	0.771827	Sustained Up	Mono	pbmcstim	LPS
DAPP1	0.464947	1.04244	1.23622				0.577494	0.771277	Sustained Up	Mono	pbmcstim	LPS
CRCP	-1.16369	-0.503899	-0.392832				0.659794	0.770861	Sustained Up	Mono	pbmcstim	LPS
PRMT1	-0.570876	-0.359188	0.199927				0.211688	0.770803	Late Up	Mono	pbmcstim	LPS
DGKQ	-0.777651	-0.648344	-0.00699729				0.129308	0.770654	Late Up	Mono	pbmcstim	LPS
DRG2	-1.02644	-0.262104	-0.255994				0.764331	0.770441	Sustained Up	Mono	pbmcstim	LPS
SLC25A39	-0.811564	-1.1697	-0.0422843				-0.358132	0.769279	Late Up	Mono	pbmcstim	LPS
MIR181A2HG	-0.424649	0.0317779	0.344366				0.456427	0.769015	Late Up	Mono	pbmcstim	LPS
ATXN10	-0.178537	0.1661	0.590207				0.344637	0.768744	Late Up	Mono	pbmcstim	LPS
WWP1				-0.837442	-0.565633	-0.0689157	0.271808	0.768526	Late Up	Mono	pbmcstim	HKBCG
MDP1	-1.19244	-0.696579	-0.424982				0.495859	0.767456	Late Up	Mono	pbmcstim	LPS
ZNF493	-0.342429	-0.0267054	0.424515				0.315723	0.766943	Late Up	Mono	pbmcstim	LPS
IFT80				-0.766853	-0.341539	0	0.425314	0.766853	Late Up	Mono	pbmcstim	HKBCG
SMC1A	-0.876013	-0.840786	-0.109364				0.0352278	0.766649	Late Up	Mono	pbmcstim	LPS
CAT	-1.53423	-1.7522	-0.768154				-0.217969	0.766077	Late Up	Mono	pbmcstim	LPS
TMEM161A	0.780287	1.44387	1.54546				0.663587	0.765177	Sustained Up	Mono	pbmcstim	LPS
AC104316.1	-0.555674	-0.579291	0.209021				-0.0236169	0.764695	Late Up	Mono	pbmcstim	LPS
EBI3				1.17289	3.16477	1.93692	1.99188	0.764027	Sustained Up	Mono	pbmcstim	HKBCG
BX640514.2	0.0392295	0.434533	0.803176				0.395303	0.763946	Late Up	Mono	csfstim	LPS
GINS3	-0.441613	-0.542437	0.321815				-0.100825	0.763428	Late Up	Mono	pbmcstim	LPS
BMF				-0.90035	-0.850631	-0.137058	0.0497185	0.763291	Late Up	Mono	pbmcstim	HKBCG
IFFO2	0.0751543	0.557447	0.837952				0.482292	0.762798	Late Up	Mono	csfstim	LPS
CORIN				-0.762669	-0.619738	0	0.142931	0.762669	Late Up	Mono	pbmcstim	HKBCG
SGMS2	-0.445549	-0.196422	0.317108				0.249127	0.762657	Late Up	Mono	pbmcstim	LPS
IL1RAP	-0.00159893	0.0132123	0.761023				0.0148112	0.762622	Late Up	Mono	csfstim	LPS
PTGFRN	-1.44479	-3.37812	-0.682796				-1.93333	0.76199	Late Up Early Down	Mono	pbmcstim	LPS
TDRD3				-0.761913	-0.583271	0	0.178642	0.761913	Late Up	Mono	pbmcstim	HKBCG
L34079.3	-0.241049	-0.499543	0.520325				-0.258494	0.761374	Late Up	Mono	pbmcstim	LPS
BABAM1	-0.973278	-1.27656	-0.212678				-0.303282	0.7606	Late Up	Mono	pbmcstim	LPS
BAIAP2-DT	-1.37541	-2.03745	-0.615328				-0.662042	0.760082	Late Up Early Down	Mono	pbmcstim	LPS
RAPSN	-0.0315656	0.810168	0.728475				0.841734	0.760041	Sustained Up	Mono	pbmcstim	LPS
DIS3L2				-0.759979	-0.399986	0	0.359993	0.759979	Late Up	Mono	pbmcstim	HKBCG
AC119673.2	-0.412947	-0.0975736	0.346646				0.315373	0.759593	Late Up	Mono	pbmcstim	LPS
SAC3D1				-0.759588	-0.576875	0	0.182712	0.759588	Late Up	Mono	pbmcstim	HKBCG
DHX57	-0.0261377	0.619264	0.732907				0.645402	0.759044	Sustained Up	Mono	pbmcstim	LPS
VSIG10L	-0.278469	-0.38284	0.480411				-0.104371	0.758879	Late Up	Mono	pbmcstim	LPS
RANGAP1	-0.828222	-0.610781	-0.069506				0.217442	0.758717	Late Up	Mono	pbmcstim	LPS
CD163L1				-0.758626	-0.535591	0	0.223035	0.758626	Late Up	Mono	pbmcstim	HKBCG
HLA-DQB2	0.244462	0.594104	1.00302				0.349642	0.758562	Late Up	Mono	pbmcstim	LPS
AC016065.1	-0.411401	-0.332247	0.346756				0.079154	0.758158	Late Up	Mono	pbmcstim	LPS
FAXDC2	0.198347	0.371935	0.956158				0.173588	0.757811	Late Up	Mono	pbmcstim	LPS
TMEM255A	2.34377	3.11507	3.10137				0.7713	0.757601	Sustained Up	Mono	pbmcstim	LPS
USP12-AS2	0.0255872	0.318649	0.783084				0.293062	0.757497	Late Up	Mono	csfstim	LPS
GPR55	0.258789	2.23915	1.01516				1.98036	0.756371	Sustained Up	Mono	pbmcstim	LPS
MRC2	0.450912	0.928239	1.20668				0.477328	0.755768	Late Up	Mono	pbmcstim	LPS
HDGFL2	-1.34629	-2.14359	-0.590583				-0.797307	0.755703	Late Up Early Down	Mono	pbmcstim	LPS
CPLANE1	-0.898809	-0.910889	-0.143133				-0.0120802	0.755676	Late Up	Mono	pbmcstim	LPS
RFC2	-0.458272	-0.709862	0.297191				-0.25159	0.755463	Late Up	Mono	pbmcstim	LPS
GATD3A	-0.0913981	-0.150287	0.663693				-0.0588887	0.755091	Late Up	Mono	pbmcstim	LPS
SGSM3	-0.890042	-0.619728	-0.134971				0.270314	0.755071	Late Up	Mono	pbmcstim	LPS
PRH1	-0.577898	0.0779759	0.177131				0.655874	0.755029	Sustained Up	Mono	pbmcstim	LPS
CPSF1	-1.29259	-1.00171	-0.537686				0.290879	0.754907	Late Up	Mono	pbmcstim	LPS
TRMT2A	0.162804	0.693405	0.917675				0.530601	0.75487	Sustained Up	Mono	pbmcstim	LPS
RINT1	0.16791	-0.144348	0.922302				-0.312258	0.754392	Late Up	Mono	pbmcstim	LPS
AGO2	0.0586971	0.48045	0.812947				0.421753	0.75425	Late Up	Mono	csfstim	LPS
PRAM1	-1.07989	-1.9182	-0.325779				-0.838316	0.754109	Late Up Early Down	Mono	pbmcstim	LPS
PRCP	-1.22713	-1.16143	-0.473573				0.0657069	0.75356	Late Up	Mono	pbmcstim	LPS
LINC01943	0.157139	1.02967	0.910645				0.872535	0.753506	Sustained Up	Mono	csfstim	LPS
AP000919.2	-0.620109	-0.401905	0.133233				0.218204	0.753341	Late Up	Mono	pbmcstim	LPS
PGM2L1	-0.614749	-1.43665	0.138533				-0.821896	0.753282	Late Up Early Down	Mono	pbmcstim	LPS
IARS2				-0.770531	-0.557761	-0.0173761	0.21277	0.753155	Late Up	Mono	pbmcstim	HKBCG
NQO1				0.76406	1.26237	1.51684	0.49831	0.752783	Late Up	Mono	pbmcstim	HKBCG
SIRPB1	-1.07513	-0.783795	-0.32242				0.291339	0.752715	Late Up	Mono	pbmcstim	LPS
TEDC1	-0.837197	-1.04868	-0.0845304				-0.211479	0.752667	Late Up	Mono	pbmcstim	LPS
AC069209.2	0.158865	1.60709	0.911512				1.44823	0.752647	Sustained Up	Mono	csfstim	LPS
SYT6	-1.05052	-0.0929456	-0.297971				0.957571	0.752546	Sustained Up	Mono	pbmcstim	LPS
FASTKD1	-0.915316	-1.27655	-0.163044				-0.361238	0.752271	Late Up	Mono	pbmcstim	LPS
ARMC1	-1.19811	-0.694976	-0.445861				0.503137	0.752252	Sustained Up	Mono	pbmcstim	LPS
ZFP28	-0.60243	-0.551103	0.149483				0.0513276	0.751913	Late Up	Mono	pbmcstim	LPS
CD47	0.648116	1.17642	1.40001				0.5283	0.751899	Sustained Up	Mono	pbmcstim	LPS
C8orf58	-1.28657	-0.639029	-0.535063				0.647546	0.751512	Sustained Up	Mono	pbmcstim	LPS
SOWAHC	0.219485	0.357748	0.970974				0.138263	0.751489	Late Up	Mono	pbmcstim	LPS
PDYN-AS1	2.76658	2.86849	3.51795				0.101912	0.751373	Late Up	Mono	pbmcstim	LPS
PDHA1	-0.544976	-0.603283	0.205573				-0.0583075	0.750548	Late Up	Mono	pbmcstim	LPS
SLC25A20	-1.03582	-1.14027	-0.285388				-0.104453	0.750431	Late Up	Mono	pbmcstim	LPS
ELAC2	-0.529685	-1.04677	0.220695				-0.51709	0.75038	Late Up Early Down	Mono	pbmcstim	LPS
AC108210.1	-0.788082	-0.90584	-0.0377848				-0.117758	0.750297	Late Up	Mono	pbmcstim	LPS
STX1A	-0.530459	-1.06326	0.219635				-0.5328	0.750094	Late Up Early Down	Mono	pbmcstim	LPS
AP1G2	-1.62159	-1.91815	-0.871533				-0.296552	0.750059	Late Up	Mono	pbmcstim	LPS
LRRC41	-0.0887991	0.180169	0.661136				0.268968	0.749935	Late Up	Mono	pbmcstim	LPS
RFTN1				0.734051	1.55372	1.48374	0.819664	0.749686	Sustained Up	Mono	pbmcstim	HKBCG
SAP30L	-0.914867	-0.787236	-0.165294				0.127631	0.749573	Late Up	Mono	pbmcstim	LPS
B4GALT5	0.0459527	0.31375	0.795379				0.267797	0.749426	Late Up	Mono	csfstim	LPS
NFKB2	1.8138	2.1194	2.56293				0.305598	0.749129	Late Up	Mono	pbmcstim	LPS
LINC02056	-0.0234015	0.247425	0.725709				0.270826	0.749111	Late Up	Mono	csfstim	LPS
EZH2				0.549807	0.452935	1.29853	-0.096872	0.748718	Late Up	Mono	pbmcstim	HKBCG
LINC01629	1.4576	1.94024	2.20569				0.482641	0.74809	Late Up	Mono	pbmcstim	LPS
USP46				-0.748049	-0.219404	0	0.528645	0.748049	Sustained Up	Mono	pbmcstim	HKBCG
ZNF790-AS1	-0.637057	0.273196	0.110655				0.910253	0.747712	Sustained Up	Mono	pbmcstim	LPS
TAPT1	-1.10891	-1.13451	-0.361528				-0.0255997	0.747385	Late Up	Mono	pbmcstim	LPS
CEP192	-1.27044	-1.91437	-0.523343				-0.643923	0.7471	Late Up Early Down	Mono	pbmcstim	LPS
IFIT5	0.0992599	0.628242	0.846286				0.528982	0.747026	Sustained Up	Mono	csfstim	LPS
AL050341.2	-0.0297324	0.701457	0.717238				0.731189	0.746971	Sustained Up	Mono	pbmcstim	LPS
SEPTIN7-AS1	-0.0740756	-0.0745627	0.672566				-0.000487131	0.746641	Late Up	Mono	pbmcstim	LPS
NKAPD1	-0.194888	0.318264	0.551666				0.513152	0.746554	Sustained Up	Mono	pbmcstim	LPS
SEZ6L	-0.508737	0.337868	0.237614				0.846604	0.746351	Sustained Up	Mono	pbmcstim	LPS
LTBP3	0.283715	0.45028	1.02995				0.166565	0.746235	Late Up	Mono	pbmcstim	LPS
AC069547.2	-0.0533237	0.0776186	0.69289				0.130942	0.746214	Late Up	Mono	pbmcstim	LPS
STK32B	0.0500167	0.848477	0.796195				0.798461	0.746178	Sustained Up	Mono	pbmcstim	LPS
NIT2	0.484183	1.2433	1.23029				0.759113	0.746107	Sustained Up	Mono	pbmcstim	LPS
INPP4A				-0.898051	-1.06727	-0.152228	-0.169216	0.745823	Late Up	Mono	pbmcstim	HKBCG
GPN3	-2.33652	-2.60375	-1.59077				-0.267222	0.745751	Late Up	Mono	pbmcstim	LPS
EIF4ENIF1				0.470594	1.25279	1.21623	0.782196	0.745637	Sustained Up	Mono	pbmcstim	HKBCG
ACKR3	0.0254667	0.00337546	0.771088				-0.0220912	0.745622	Late Up	Mono	csfstim	LPS
CDK14	-0.39713	0.142652	0.348325				0.539782	0.745455	Sustained Up	Mono	csfstim	LPS
ARHGEF26	1.39173	1.88101	2.13718				0.489273	0.74545	Late Up	Mono	pbmcstim	LPS
AL133299.1	0.457826	2.17642	1.20289				1.71859	0.745065	Sustained Up	Mono	pbmcstim	LPS
CHID1	-0.635962	-0.383861	0.108457				0.252101	0.744419	Late Up	Mono	pbmcstim	LPS
OBI1	-0.759331	-0.298258	-0.0149747				0.461073	0.744356	Late Up	Mono	pbmcstim	LPS
SRSF7	0.552655	1.19609	1.29649				0.643433	0.743838	Sustained Up	Mono	pbmcstim	LPS
TCOF1	-1.05726	-0.833911	-0.314427				0.223354	0.742838	Late Up	Mono	pbmcstim	LPS
IL10RA	0.0153314	1.08804	0.758168				1.07271	0.742837	Sustained Up	Mono	csfstim	LPS
SHLD3	-0.730718	-0.40331	0.0118523				0.327408	0.742571	Late Up	Mono	pbmcstim	LPS
PROSER2	-0.343001	-0.524729	0.398736				-0.181728	0.741737	Late Up	Mono	pbmcstim	LPS
PLD1	4.7305	4.70976	5.47215				-0.0207377	0.741652	Late Up	Mono	pbmcstim	LPS
NCF4-AS1	-0.630488	-0.368559	0.110962				0.261928	0.741449	Late Up	Mono	pbmcstim	LPS
TASOR	-0.592209	-0.256282	0.148772				0.335927	0.740981	Late Up	Mono	pbmcstim	LPS
TBL1XR1	-0.597242	-0.232078	0.143682				0.365164	0.740924	Late Up	Mono	pbmcstim	LPS
NKTR				-0.809436	-0.582888	-0.0689637	0.226548	0.740473	Late Up	Mono	pbmcstim	HKBCG
BAD	-1.7316	-2.40996	-0.991526				-0.678358	0.740074	Late Up Early Down	Mono	pbmcstim	LPS
DRAM2	-1.95527	-2.4446	-1.21524				-0.489322	0.740037	Late Up	Mono	pbmcstim	LPS
INPP5D				-0.806599	-0.401651	-0.0669491	0.404948	0.73965	Late Up	Mono	pbmcstim	HKBCG
POLD2	0.762598	0.891795	1.50216				0.129197	0.739562	Late Up	Mono	pbmcstim	LPS
GMPR	-0.55243	-0.138994	0.186664				0.413436	0.739094	Late Up	Mono	pbmcstim	LPS
ZNF677	-0.180496	0.979645	0.558306				1.16014	0.738802	Sustained Up	Mono	pbmcstim	LPS
ASRGL1	-1.50644	-1.55438	-0.76777				-0.0479386	0.73867	Late Up	Mono	pbmcstim	LPS
PIGN				-0.738601	-0.858941	0	-0.12034	0.738601	Late Up	Mono	pbmcstim	HKBCG
BTN2A2	-0.0287483	0.597419	0.709737				0.626167	0.738486	Sustained Up	Mono	pbmcstim	LPS
DTYMK	-0.67787	-0.977962	0.0593542				-0.300092	0.737224	Late Up	Mono	pbmcstim	LPS
CCDC24	-1.8483	-1.14655	-1.11117				0.701755	0.737137	Sustained Up	Mono	pbmcstim	LPS
ABCB8	-0.578499	-0.323007	0.15847				0.255492	0.736969	Late Up	Mono	pbmcstim	LPS
ZNF598	0.373086	1.08158	1.10988				0.708499	0.736797	Sustained Up	Mono	pbmcstim	LPS
L1CAM	-0.121747	0.858511	0.614881				0.980258	0.736628	Sustained Up	Mono	pbmcstim	LPS
AC115618.1	0.585054	1.17646	1.32153				0.591407	0.736473	Sustained Up	Mono	pbmcstim	LPS
ZNF254	-0.550413	-0.309311	0.185725				0.241102	0.736138	Late Up	Mono	pbmcstim	LPS
SORT1				-0.735897	-0.332891	0	0.403006	0.735897	Late Up	Mono	pbmcstim	HKBCG
KLF16	-2.3874	-2.20673	-1.65189				0.18067	0.735515	Late Up	Mono	pbmcstim	LPS
SEPHS1	-0.840329	-0.654302	-0.105628				0.186027	0.734701	Late Up	Mono	pbmcstim	LPS
AC242426.2	-0.298263	-0.0494147	0.436185				0.248849	0.734448	Late Up	Mono	pbmcstim	LPS
RPA4	0.738083	1.29243	1.47205				0.554351	0.73397	Sustained Up	Mono	pbmcstim	LPS
SHMT2	0.268	0.902411	1.00049				0.63441	0.73249	Sustained Up	Mono	pbmcstim	LPS
SECTM1	-2.22488	-1.95215	-1.49302				0.272732	0.731866	Late Up	Mono	pbmcstim	LPS
ZDHHC14	2.07878	2.86938	2.81047				0.790593	0.73169	Sustained Up	Mono	pbmcstim	LPS
IGF2R	0.0158823	1.35116	0.747129				1.33528	0.731246	Sustained Up	Mono	csfstim	LPS
AL135791.1	0.109457	1.50434	0.839834				1.39489	0.730377	Sustained Up	Mono	pbmcstim	LPS
ZNF182				-0.730179	-0.12085	0	0.609329	0.730179	Sustained Up	Mono	pbmcstim	HKBCG
LINC01845	0	0	0.730116				0	0.730116	Late Up	Mono	csfstim	LPS
AP1M1	-0.800917	-0.57951	-0.0709595				0.221407	0.729957	Late Up	Mono	pbmcstim	LPS
CIZ1	-1.17242	-1.54923	-0.442546				-0.376803	0.729877	Late Up	Mono	pbmcstim	LPS
LINC01637	-0.820613	-1.25113	-0.090837				-0.430513	0.729776	Late Up	Mono	pbmcstim	LPS
PSKH1	-0.79353	-0.442496	-0.0638246				0.351034	0.729705	Late Up	Mono	pbmcstim	LPS
SLFN12	-2.01934	-2.44813	-1.28981				-0.428797	0.729527	Late Up	Mono	pbmcstim	LPS
YIF1B				-0.728665	-0.386724	0	0.341941	0.728665	Late Up	Mono	pbmcstim	HKBCG
NUP85	-1.09352	-2.34575	-0.364894				-1.25224	0.728626	Late Up Early Down	Mono	pbmcstim	LPS
C15orf40	-1.15672	-0.0689835	-0.428534				1.08774	0.72819	Sustained Up	Mono	pbmcstim	LPS
TJP2	0.0134704	0.723379	0.741514				0.709908	0.728044	Sustained Up	Mono	csfstim	LPS
B9D1	-0.0711589	-0.525255	0.656748				-0.454096	0.727907	Late Up	Mono	pbmcstim	LPS
POPDC2	0.0131903	1.5563	0.740821				1.54311	0.72763	Sustained Up	Mono	csfstim	LPS
STN1	-0.506982	-0.20211	0.220624				0.304872	0.727606	Late Up	Mono	pbmcstim	LPS
BPNT1	-0.962955	-1.21567	-0.235372				-0.252717	0.727583	Late Up	Mono	pbmcstim	LPS
AC097382.3	-0.828832	-0.580928	-0.101348				0.247905	0.727485	Late Up	Mono	pbmcstim	LPS
EIF5A2	-0.474699	-0.628685	0.252773				-0.153986	0.727472	Late Up	Mono	pbmcstim	LPS
RUNX2	0.513834	0.691718	1.24104				0.177885	0.727207	Late Up	Mono	pbmcstim	LPS
HPS6	-0.924862	-0.633523	-0.198045				0.291339	0.726817	Late Up	Mono	pbmcstim	LPS
N4BP1	0.000116533	0.625994	0.725832				0.625877	0.725715	Sustained Up	Mono	csfstim	LPS
AC007381.1	0.304921	1.63022	1.0302				1.3253	0.725278	Sustained Up	Mono	pbmcstim	LPS
POP1	0.04532	0.157119	0.77052				0.111799	0.7252	Late Up	Mono	pbmcstim	LPS
ZRSR2				-0.724786	-0.783384	0	-0.0585982	0.724786	Late Up	Mono	pbmcstim	HKBCG
AC026304.1	0.587549	1.36742	1.31216				0.779868	0.724611	Sustained Up	Mono	pbmcstim	LPS
S100Z				-0.929555	-1.97266	-0.20521	-1.0431	0.724345	Late Up Early Down	Mono	pbmcstim	HKBCG
AL132800.1	-0.282136	-0.513996	0.442072				-0.23186	0.724209	Late Up	Mono	pbmcstim	LPS
TRPT1	-1.03668	-1.37769	-0.312632				-0.341013	0.724045	Late Up	Mono	pbmcstim	LPS
GEMIN7	-0.176027	0.350628	0.5478				0.526655	0.723827	Sustained Up	Mono	pbmcstim	LPS
CST7	0.0323489	0.0607983	0.756124				0.0284494	0.723775	Late Up	Mono	csfstim	LPS
NEK11	-0.752858	0.0480602	-0.0293609				0.800918	0.723497	Sustained Up	Mono	csfstim	LPS
TIMM29	-0.9427	-0.365548	-0.219547				0.577152	0.723153	Sustained Up	Mono	pbmcstim	LPS
PEX13				-0.723097	-0.284496	0	0.438602	0.723097	Late Up	Mono	pbmcstim	HKBCG
MTRR	0.490268	0.595793	1.21321				0.105525	0.722939	Late Up	Mono	pbmcstim	LPS
AC015849.1	2.55645	2.77157	3.2793				0.215127	0.722853	Late Up	Mono	pbmcstim	LPS
PHB	-0.33725	-0.454256	0.385078				-0.117006	0.722328	Late Up	Mono	pbmcstim	LPS
HLA-DPB1	0.453395	0.902473	1.17543				0.449078	0.722035	Late Up	Mono	pbmcstim	LPS
AC104809.2	-0.742124	-1.2763	-0.0205807				-0.534176	0.721544	Late Up Early Down	Mono	pbmcstim	LPS
ARL14EP	0.737551	0.667356	1.45882				-0.070195	0.72127	Late Up	Mono	pbmcstim	LPS
SFXN5	-0.950808	-0.96973	-0.230086				-0.0189218	0.720722	Late Up	Mono	pbmcstim	LPS
RYR1	-1.00897	-0.916521	-0.288629				0.0924489	0.720341	Late Up	Mono	pbmcstim	LPS
TAMM41	-0.637602	-0.472503	0.0826023				0.165099	0.720204	Late Up	Mono	pbmcstim	LPS
AGPAT1	-1.38588	-1.16213	-0.665933				0.223756	0.719949	Late Up	Mono	pbmcstim	LPS
NSD2	-1.09953	-1.67505	-0.379687				-0.575514	0.719844	Late Up Early Down	Mono	pbmcstim	LPS
TENT5A				-0.713215	-0.290709	0.00631509	0.422506	0.71953	Late Up	Mono	pbmcstim	HKBCG
SEPTIN11	0.260836	0.408999	0.98027				0.148163	0.719434	Late Up	Mono	pbmcstim	LPS
NDUFAF4	0.0241403	0.712259	0.743134				0.688119	0.718993	Sustained Up	Mono	pbmcstim	LPS
BORA	-1.15387	-0.985346	-0.435567				0.168527	0.718306	Late Up	Mono	pbmcstim	LPS
TMTC2	-0.724134	-0.546695	-0.00584248				0.17744	0.718292	Late Up	Mono	pbmcstim	LPS
CCDC71	-0.347904	0.310344	0.37034				0.658249	0.718244	Sustained Up	Mono	pbmcstim	LPS
C11orf71	-0.00948557	0.0663145	0.708497				0.0758001	0.717983	Late Up	Mono	csfstim	LPS
ECI2				-0.717914	-0.241795	0	0.476119	0.717914	Late Up	Mono	pbmcstim	HKBCG
AL355512.1	0.54995	0.869826	1.26764				0.319875	0.717694	Late Up	Mono	pbmcstim	LPS
ZNF224	-1.31275	-2.07705	-0.595794				-0.7643	0.716952	Late Up Early Down	Mono	pbmcstim	LPS
NSL1				-0.716367	-0.406386	0	0.309981	0.716367	Late Up	Mono	pbmcstim	HKBCG
ADCY6	-0.357722	-0.357828	0.358625				-0.00010589	0.716348	Late Up	Mono	pbmcstim	LPS
CDKN3	1.48208	1.87295	2.19829				0.390873	0.716207	Late Up	Mono	pbmcstim	LPS
HLA-DQA1	0.328743	0.468695	1.04453				0.139952	0.715792	Late Up	Mono	csfstim	LPS
AC144652.1	0.787574	1.1908	1.50333				0.403226	0.715753	Late Up	Mono	pbmcstim	LPS
HSD17B10	-1.15874	-1.0658	-0.443084				0.0929412	0.715656	Late Up	Mono	pbmcstim	LPS
PDK2	-1.06259	-2.24498	-0.346976				-1.18239	0.715613	Late Up Early Down	Mono	pbmcstim	LPS
FAM24B	-0.298079	-0.630653	0.41713				-0.332574	0.715209	Late Up	Mono	pbmcstim	LPS
KRIT1	-0.25467	0.000744467	0.460441				0.255414	0.71511	Late Up	Mono	pbmcstim	LPS
KCNK13				-0.713477	-0.802996	0.00145147	-0.0895193	0.714928	Late Up	Mono	pbmcstim	HKBCG
YPEL3				-0.964056	-2.09477	-0.249589	-1.13071	0.714466	Late Up Early Down	Mono	pbmcstim	HKBCG
C4orf33	-0.5634	0.482996	0.150932				1.0464	0.714333	Sustained Up	Mono	pbmcstim	LPS
TRIB2	-0.00256971	0.0781215	0.711542				0.0806912	0.714111	Late Up	Mono	csfstim	LPS
LDHB	-0.302808	0.0316924	0.41089				0.3345	0.713698	Late Up	Mono	pbmcstim	LPS
AC016745.1	1.54538	1.67038	2.25888				0.125001	0.713499	Late Up	Mono	csfstim	LPS
ATRAID	-0.857776	-0.77341	-0.144801				0.0843664	0.712976	Late Up	Mono	pbmcstim	LPS
KANSL1L	-0.843376	-0.614363	-0.130447				0.229013	0.712929	Late Up	Mono	pbmcstim	LPS
EPRS	0.0510065	0.499234	0.763921				0.448228	0.712914	Late Up	Mono	pbmcstim	LPS
PMEPA1	-0.461663	-0.101695	0.251082				0.359967	0.712745	Late Up	Mono	pbmcstim	LPS
AC073254.1	-0.825799	-1.15622	-0.113168				-0.330425	0.712632	Late Up	Mono	pbmcstim	LPS
NHSL1	0.017549	0.101987	0.729821				0.0844379	0.712271	Late Up	Mono	csfstim	LPS
RNF135	-1.51725	-1.71905	-0.805123				-0.201798	0.71213	Late Up	Mono	pbmcstim	LPS
IL32	0.504213	0.323784	1.21633				-0.180429	0.712115	Late Up	Mono	pbmcstim	LPS
POLR3K				-0.711681	-0.380535	0	0.331146	0.711681	Late Up	Mono	pbmcstim	HKBCG
NAT10	0.559332	0.861325	1.27085				0.301993	0.711521	Late Up	Mono	pbmcstim	LPS
FBXL17	-1.05605	-1.23257	-0.344571				-0.17652	0.711484	Late Up	Mono	pbmcstim	LPS
TOP3B				-0.711296	-0.286539	0	0.424757	0.711296	Late Up	Mono	pbmcstim	HKBCG
NNT	-1.25248	-1.59474	-0.541892				-0.342252	0.710593	Late Up	Mono	pbmcstim	LPS
ZFHX2	1.08347	2.08857	1.7933				1.0051	0.70983	Sustained Up	Mono	pbmcstim	LPS
TBCB	-1.18986	-1.37737	-0.480537				-0.18751	0.709322	Late Up	Mono	pbmcstim	LPS
PRKCI	-0.365153	-0.0255461	0.343356				0.339607	0.708509	Late Up	Mono	pbmcstim	LPS
ENO3	0.00173717	-0.110375	0.710151				-0.112112	0.708414	Late Up	Mono	pbmcstim	LPS
AC016957.2	-1.42468	-1.08578	-0.716331				0.338898	0.708349	Late Up	Mono	pbmcstim	LPS
PAXIP1	-0.00319936	0.193857	0.704341				0.197057	0.707541	Late Up	Mono	csfstim	LPS
ZNF134	-0.178343	-0.43838	0.528613				-0.260037	0.706956	Late Up	Mono	pbmcstim	LPS
RIPOR1	-0.876788	-0.719609	-0.170175				0.15718	0.706613	Late Up	Mono	pbmcstim	LPS
PLXNB2	-1.54258	-1.49476	-0.836161				0.0478282	0.706424	Late Up	Mono	pbmcstim	LPS
PIGF	-0.937661	-0.571949	-0.231288				0.365711	0.706373	Late Up	Mono	pbmcstim	LPS
ANGEL1	-0.817769	-1.47557	-0.111517				-0.657804	0.706252	Late Up Early Down	Mono	pbmcstim	LPS
GATM	-0.0541242	-0.0838469	0.651799				-0.0297226	0.705924	Late Up	Mono	pbmcstim	LPS
TBCD				-0.705739	-0.562004	0	0.143735	0.705739	Late Up	Mono	pbmcstim	HKBCG
TRIM32	0.129449	0.449186	0.835154				0.319737	0.705705	Late Up	Mono	pbmcstim	LPS
MRPL11	-0.631465	-1.21411	0.0738077				-0.582648	0.705273	Late Up Early Down	Mono	pbmcstim	LPS
METTL3	0.0874071	0.221308	0.792328				0.133901	0.704921	Late Up	Mono	pbmcstim	LPS
EIF2AK3-DT	0.826165	0.997188	1.53037				0.171023	0.704202	Late Up	Mono	pbmcstim	LPS
ARHGAP26	0.157023	1.09572	0.860795				0.938698	0.703773	Sustained Up	Mono	csfstim	LPS
SLC35B4	-1.25485	-1.23416	-0.551337				0.0206896	0.703508	Late Up	Mono	pbmcstim	LPS
TEF	-0.940418	-0.338511	-0.237011				0.601906	0.703406	Sustained Up	Mono	pbmcstim	LPS
MAPK3				-0.721515	-0.323077	-0.0181198	0.398438	0.703395	Late Up	Mono	pbmcstim	HKBCG
AC017002.1	0.0656689	0.359511	0.769032				0.293842	0.703363	Late Up	Mono	csfstim	LPS
FLACC1	-0.260202	-0.423312	0.443044				-0.163109	0.703246	Late Up	Mono	pbmcstim	LPS
TMEM101	-1.53875	-1.62085	-0.835602				-0.0820979	0.703149	Late Up	Mono	pbmcstim	LPS
INKA2	-1.38485	-1.26405	-0.681814				0.120799	0.703036	Late Up	Mono	pbmcstim	LPS
SWI5				-0.702829	-0.355274	0	0.347555	0.702829	Late Up	Mono	pbmcstim	HKBCG
ATG4C				-0.702674	-0.952979	0	-0.250306	0.702674	Late Up	Mono	pbmcstim	HKBCG
OSM	1.34873	1.1581	2.05098				-0.19063	0.702249	Late Up	Mono	pbmcstim	LPS
MPPE1	-0.547637	-1.48314	0.154538				-0.935499	0.702175	Late Up Early Down	Mono	pbmcstim	LPS
CAVIN3	-0.778782	-0.59716	-0.0770413				0.181623	0.701741	Late Up	Mono	pbmcstim	LPS
TEP1				-0.701725	-0.651549	0	0.0501759	0.701725	Late Up	Mono	pbmcstim	HKBCG
SSNA1	-1.01544	-0.605057	-0.31409				0.410386	0.701353	Late Up	Mono	pbmcstim	LPS
SINHCAF	0.0464414	0.989764	0.747753				0.943323	0.701311	Sustained Up	Mono	csfstim	LPS
FBXW5	-0.0677801	0.561427	0.633511				0.629207	0.701292	Sustained Up	Mono	pbmcstim	LPS
AC005229.4	0.19701	0.732758	0.896718				0.535748	0.699708	Sustained Up	Mono	pbmcstim	LPS
RABL2B	-0.287433	-0.111493	0.412233				0.175941	0.699667	Late Up	Mono	pbmcstim	LPS
LRP5				-0.699362	-0.578025	0	0.121336	0.699362	Late Up	Mono	pbmcstim	HKBCG
KCTD13	-0.594046	-0.499351	0.104912				0.0946945	0.698958	Late Up	Mono	pbmcstim	LPS
TSEN15	0.299587	0.18507	0.99853				-0.114517	0.698943	Late Up	Mono	pbmcstim	LPS
SECISBP2L	-0.641068	-0.656012	0.0578671				-0.0149448	0.698935	Late Up	Mono	pbmcstim	LPS
BAG4				-0.808164	-1.07721	-0.109342	-0.269049	0.698822	Late Up	Mono	pbmcstim	HKBCG
PSMD5	1.08652	0.480536	1.78529				-0.60598	0.698775	Late Up Early Down	Mono	csfstim	LPS
CORO1B	-2.38627	-2.38241	-1.68759				0.00385754	0.698678	Late Up	Mono	pbmcstim	LPS
ZYG11B				-0.828661	-0.905471	-0.130123	-0.0768095	0.698539	Late Up	Mono	pbmcstim	HKBCG
INPP4B	0.773089	0.704879	1.4716				-0.0682103	0.698506	Late Up	Mono	pbmcstim	LPS
LINC00960	-0.0785195	-0.0207181	0.61994				0.0578014	0.698459	Late Up	Mono	pbmcstim	LPS
POLR2E	-0.381278	-0.0900635	0.317015				0.291214	0.698293	Late Up	Mono	pbmcstim	LPS
TNFAIP8L2				-0.698099	-1.00329	0	-0.30519	0.698099	Late Up	Mono	pbmcstim	HKBCG
RGS14	-1.85544	-3.59032	-1.15749				-1.73488	0.697952	Late Up Early Down	Mono	pbmcstim	LPS
NCOA2				-0.773629	-0.646211	-0.0758603	0.127418	0.697768	Late Up	Mono	pbmcstim	HKBCG
FRAT2	-1.34362	-1.64657	-0.645917				-0.302956	0.697702	Late Up	Mono	pbmcstim	LPS
IL6R-AS1	-0.0094481	0.243383	0.687809				0.252831	0.697257	Late Up	Mono	csfstim	LPS
ZNF354A	-1.52316	-1.25875	-0.825911				0.264415	0.69725	Late Up	Mono	pbmcstim	LPS
POLH	-0.805263	-0.181604	-0.108195				0.623659	0.697068	Sustained Up	Mono	pbmcstim	LPS
LINC00482	-0.94341	-0.605003	-0.246476				0.338407	0.696934	Late Up	Mono	pbmcstim	LPS
MYCBP2-AS1	-0.572086	0.0251242	0.124707				0.59721	0.696794	Sustained Up	Mono	pbmcstim	LPS
EPM2A	-0.0581464	0.950662	0.638633				1.00881	0.696779	Sustained Up	Mono	pbmcstim	LPS
PIR	0.968539	1.52783	1.66522				0.559291	0.696679	Sustained Up	Mono	pbmcstim	LPS
NCR1	-1.10863	-0.983169	-0.412098				0.125461	0.696533	Late Up	Mono	pbmcstim	LPS
MTG1	-0.0918213	0.0518174	0.604668				0.143639	0.696489	Late Up	Mono	pbmcstim	LPS
TNIK	2.05642	2.10145	2.75287				0.0450329	0.696454	Late Up	Mono	pbmcstim	LPS
SORT1	-1.45281	-2.00182	-0.756443				-0.549013	0.696368	Late Up Early Down	Mono	pbmcstim	LPS
ZNF581	-1.54338	-1.43125	-0.847223				0.112131	0.696156	Late Up	Mono	pbmcstim	LPS
MGAT5	1.65864	2.12616	2.3539				0.467524	0.695263	Late Up	Mono	pbmcstim	LPS
LINC01410	-1.43527	-1.05185	-0.740245				0.383415	0.695025	Late Up	Mono	pbmcstim	LPS
NFKBIZ	3.36961	3.48839	4.06463				0.118776	0.695014	Late Up	Mono	pbmcstim	LPS
MRPL16	-0.888249	-1.06583	-0.193966				-0.17758	0.694284	Late Up	Mono	pbmcstim	LPS
AC008592.1	0.0282498	0.311401	0.722427				0.283151	0.694177	Late Up	Mono	csfstim	LPS
ABCA6	3.15073	3.26881	3.8449				0.118081	0.694167	Late Up	Mono	pbmcstim	LPS
ATP5F1A	-0.967152	-1.1157	-0.273059				-0.148549	0.694092	Late Up	Mono	pbmcstim	LPS
AC005332.4	-0.449215	-0.739299	0.244874				-0.290084	0.694088	Late Up	Mono	pbmcstim	LPS
RTTN	0.0710693	-0.00222454	0.764976				-0.0732938	0.693907	Late Up	Mono	pbmcstim	LPS
ZNF808				-0.758741	-0.594692	-0.0650394	0.164049	0.693702	Late Up	Mono	pbmcstim	HKBCG
MFSD4B				-0.889324	-0.709586	-0.195711	0.179738	0.693613	Late Up	Mono	pbmcstim	HKBCG
ABCC4				-0.693599	-0.241408	0	0.452191	0.693599	Late Up	Mono	pbmcstim	HKBCG
SPRED2	0.0100717	0.387466	0.703492				0.377395	0.69342	Late Up	Mono	csfstim	LPS
AC026401.3	-0.869982	-0.295716	-0.176662				0.574265	0.69332	Sustained Up	Mono	pbmcstim	LPS
CLPP				-0.775608	-0.551531	-0.0823054	0.224076	0.693302	Late Up	Mono	pbmcstim	HKBCG
XPO6	0.604737	1.01658	1.29799				0.411846	0.69325	Late Up	Mono	pbmcstim	LPS
ABRAXAS2	-0.0920067	0.33326	0.600882				0.425267	0.692889	Late Up	Mono	pbmcstim	LPS
MRM2	-0.94881	-1.23025	-0.25599				-0.281439	0.69282	Late Up	Mono	pbmcstim	LPS
GTSF1	-0.32143	-0.774178	0.371081				-0.452748	0.692511	Late Up	Mono	pbmcstim	LPS
WRN	-0.188341	0.0682388	0.503783				0.25658	0.692124	Late Up	Mono	pbmcstim	LPS
AC100849.1	0.0290038	0.561621	0.721052				0.532618	0.692048	Sustained Up	Mono	csfstim	LPS
MTERF1	-0.780249	-0.303448	-0.0882034				0.4768	0.692045	Late Up	Mono	pbmcstim	LPS
UEVLD	-0.0801807	0.123597	0.611752				0.203778	0.691932	Late Up	Mono	pbmcstim	LPS
AC048341.1	0.578842	0.77073	1.26989				0.191888	0.691051	Late Up	Mono	pbmcstim	LPS
PHF7	-0.505424	-0.898548	0.185339				-0.393125	0.690763	Late Up	Mono	pbmcstim	LPS
AC002467.1	-0.361688	0.376855	0.328581				0.738543	0.690269	Sustained Up	Mono	pbmcstim	LPS
AC093821.1	0.126064	-0.0757371	0.816292				-0.201801	0.690228	Late Up	Mono	pbmcstim	LPS
MEF2C-AS2	-1.14755	-0.884334	-0.45752				0.263215	0.690029	Late Up	Mono	pbmcstim	LPS
HPD				0.5417	1.16156	1.23103	0.619859	0.689332	Sustained Up	Mono	pbmcstim	HKBCG
AC025257.1	0.450991	0.433922	1.1403				-0.0170689	0.689307	Late Up	Mono	pbmcstim	LPS
ECT2				-0.68928	-0.762167	0	-0.0728872	0.68928	Late Up	Mono	pbmcstim	HKBCG
CCT7	-0.089096	0.0732698	0.600158				0.162366	0.689254	Late Up	Mono	pbmcstim	LPS
RNASEH2B	-0.773817	-0.524669	-0.0852177				0.249149	0.6886	Late Up	Mono	pbmcstim	LPS
ST3GAL1	1.58672	1.91339	2.27511				0.32667	0.688387	Late Up	Mono	pbmcstim	LPS
AL354733.3	-0.0692933	0.368304	0.619039				0.437597	0.688332	Late Up	Mono	pbmcstim	LPS
ACYP2				-0.799076	-0.517875	-0.110767	0.281201	0.688309	Late Up	Mono	pbmcstim	HKBCG
AC100861.1	-0.475765	-0.0714646	0.2123				0.4043	0.688065	Late Up	Mono	pbmcstim	LPS
MEGF11	-0.47977	-0.944056	0.208118				-0.464286	0.687889	Late Up	Mono	pbmcstim	LPS
AK8	3.22428	4.30522	3.91204				1.08094	0.687765	Sustained Up	Mono	pbmcstim	LPS
PTGIR	1.25403	1.08979	1.94118				-0.164243	0.687145	Late Up	Mono	pbmcstim	LPS
CLEC12A	0.558068	1.02203	1.24504				0.463961	0.68697	Late Up	Mono	pbmcstim	LPS
RBMS2	-0.57461	-0.948033	0.112337				-0.373423	0.686947	Late Up	Mono	pbmcstim	LPS
LINC00472	2.00577	3.33282	2.6927				1.32706	0.686937	Sustained Up	Mono	pbmcstim	LPS
KLF2	-0.663756	-0.316272	0.0231699				0.347484	0.686926	Late Up	Mono	pbmcstim	LPS
C17orf67				-0.809046	-0.628537	-0.122311	0.18051	0.686735	Late Up	Mono	pbmcstim	HKBCG
DNM3	-0.753408	-0.747684	-0.0667549				0.00572386	0.686653	Late Up	Mono	pbmcstim	LPS
SMCO4	0.146191	0.697949	0.832788				0.551758	0.686596	Sustained Up	Mono	csfstim	LPS
JMJD8	-0.359545	-0.498789	0.327025				-0.139244	0.68657	Late Up	Mono	pbmcstim	LPS
FERMT2	1.32106	3.16802	2.0074				1.84697	0.686347	Sustained Up	Mono	pbmcstim	LPS
TMEM203	-0.799651	-0.786539	-0.113354				0.0131123	0.686297	Late Up	Mono	pbmcstim	LPS
MTX1	-1.20493	-0.49382	-0.518901				0.711114	0.686033	Sustained Up	Mono	pbmcstim	LPS
RCBTB1				-0.817096	-0.420675	-0.131389	0.396421	0.685708	Late Up	Mono	pbmcstim	HKBCG
SLC25A19	-3.4074	-3.15239	-2.72218				0.255005	0.685219	Late Up	Mono	pbmcstim	LPS
HPGD	-0.938936	-2.18431	-0.253758				-1.24537	0.685178	Late Up Early Down	Mono	pbmcstim	LPS
SDHAF4	-0.609253	-0.662071	0.0758532				-0.0528181	0.685106	Late Up	Mono	pbmcstim	LPS
CAPRIN2	-0.476106	-0.360901	0.208858				0.115205	0.684964	Late Up	Mono	pbmcstim	LPS
ZBTB18	-0.623236	-0.454336	0.0616003				0.168901	0.684836	Late Up	Mono	pbmcstim	LPS
LINC01465	2.50002	3.07787	3.18479				0.577848	0.684765	Sustained Up	Mono	pbmcstim	LPS
RMDN1	-1.43544	-1.23385	-0.75114				0.201588	0.684299	Late Up	Mono	pbmcstim	LPS
ABHD15-AS1	-0.990501	-1.04628	-0.306649				-0.0557777	0.683852	Late Up	Mono	pbmcstim	LPS
LINC01277	0	0.474451	0.683802				0.474451	0.683802	Late Up	Mono	csfstim	LPS
SCAP	-1.2752	-0.94496	-0.591639				0.330241	0.683562	Late Up	Mono	pbmcstim	LPS
ZNF175	-0.685715	-0.653454	-0.00225656				0.0322602	0.683458	Late Up	Mono	pbmcstim	LPS
MYEOV	0.0190128	0.207363	0.702434				0.18835	0.683421	Late Up	Mono	csfstim	LPS
SYNJ2BP	-0.793237	-1.03578	-0.110256				-0.242538	0.682981	Late Up	Mono	pbmcstim	LPS
TRIM66				-0.682591	-0.326427	0	0.356164	0.682591	Late Up	Mono	pbmcstim	HKBCG
MAPK11	-0.274282	0.48962	0.407641				0.763902	0.681923	Sustained Up	Mono	pbmcstim	LPS
TBC1D14				-0.616961	-0.740247	0.0649507	-0.123286	0.681912	Late Up	Mono	pbmcstim	HKBCG
PYURF	-0.0810311	0.216259	0.600422				0.29729	0.681454	Late Up	Mono	pbmcstim	LPS
BBS2	-1.17334	-1.89902	-0.491922				-0.725681	0.681422	Late Up Early Down	Mono	pbmcstim	LPS
ZNF211	-0.760534	-0.77683	-0.0796201				-0.0162969	0.680914	Late Up	Mono	pbmcstim	LPS
TRPV2	-0.922648	-1.12487	-0.241968				-0.202226	0.68068	Late Up	Mono	pbmcstim	LPS
ENDOG	-0.863791	-0.588343	-0.183699				0.275448	0.680091	Late Up	Mono	pbmcstim	LPS
ATRN				-0.816155	-0.767482	-0.136289	0.0486731	0.679865	Late Up	Mono	pbmcstim	HKBCG
ARRDC1	-1.10417	-1.44128	-0.42437				-0.337107	0.6798	Late Up	Mono	pbmcstim	LPS
PLGRKT	2.80253	3.40967	3.48231				0.607145	0.679781	Sustained Up	Mono	pbmcstim	LPS
ZNF614	0.234358	0.543022	0.91391				0.308664	0.679552	Late Up	Mono	pbmcstim	LPS
AL451085.2	-0.718369	-0.421802	-0.0391557				0.296567	0.679214	Late Up	Mono	pbmcstim	LPS
PROCR	-0.328141	-0.544769	0.350826				-0.216628	0.678967	Late Up	Mono	pbmcstim	LPS
USP12	0.0180042	0.410791	0.696651				0.392787	0.678647	Late Up	Mono	csfstim	LPS
LINC01094	-1.16676	-4.15075	-0.488239				-2.98399	0.67852	Late Up Early Down	Mono	pbmcstim	LPS
IMPA2				-0.678211	-0.781739	0	-0.103527	0.678211	Late Up	Mono	pbmcstim	HKBCG
C18orf65	-0.453364	-1.05051	0.22424				-0.597148	0.677604	Late Up Early Down	Mono	pbmcstim	LPS
SCRT2	0.226409	1.41728	0.903959				1.19087	0.677549	Sustained Up	Mono	pbmcstim	LPS
TSTD3	-0.629777	-0.847002	0.047754				-0.217225	0.677531	Late Up	Mono	pbmcstim	LPS
UCP2	-1.30143	-1.02567	-0.623908				0.275758	0.677524	Late Up	Mono	pbmcstim	LPS
STRADA	-1.42167	-1.84257	-0.744621				-0.420901	0.677045	Late Up	Mono	pbmcstim	LPS
CARF	0.0379217	0.141046	0.714757				0.103125	0.676835	Late Up	Mono	csfstim	LPS
CAMK2G	-0.784883	-1.01112	-0.108278				-0.226236	0.676605	Late Up	Mono	pbmcstim	LPS
ZNF563	-0.137839	-0.618139	0.538505				-0.4803	0.676344	Late Up	Mono	pbmcstim	LPS
GLCCI1	-0.556118	-0.268213	0.120073				0.287905	0.676191	Late Up	Mono	pbmcstim	LPS
AC016747.1	-0.701292	-1.31803	-0.0251438				-0.616735	0.676148	Late Up Early Down	Mono	pbmcstim	LPS
MMP2	0.335082	0.642252	1.01097				0.30717	0.67589	Late Up	Mono	pbmcstim	LPS
SLC12A7	0.792029	1.44205	1.46762				0.650019	0.675589	Sustained Up	Mono	pbmcstim	LPS
ARHGEF9				-0.67542	-0.27068	0	0.40474	0.67542	Late Up	Mono	pbmcstim	HKBCG
OTUD6B	-1.00826	-1.00698	-0.332867				0.00127613	0.675394	Late Up	Mono	pbmcstim	LPS
LINC00659	0.558005	1.34814	1.23267				0.790135	0.674669	Sustained Up	Mono	pbmcstim	LPS
METTL26	-0.627909	-0.62716	0.0465721				0.000748817	0.674481	Late Up	Mono	pbmcstim	LPS
IFT140	-0.39671	-0.79771	0.277614				-0.401001	0.674324	Late Up	Mono	pbmcstim	LPS
CENPC	-1.22768	-1.10672	-0.553661				0.120955	0.674018	Late Up	Mono	pbmcstim	LPS
IFT74	-0.251975	0.0175788	0.421965				0.269554	0.673941	Late Up	Mono	pbmcstim	LPS
TAPT1-AS1	-0.424632	-0.718748	0.249058				-0.294116	0.67369	Late Up	Mono	pbmcstim	LPS
SLC35C1	-0.558515	-0.253431	0.114894				0.305083	0.673408	Late Up	Mono	pbmcstim	LPS
MAP3K8	0.0516873	0.715215	0.724725				0.663527	0.673038	Sustained Up	Mono	csfstim	LPS
DCP1B	-1.01531	-1.59657	-0.342472				-0.581266	0.672834	Late Up Early Down	Mono	pbmcstim	LPS
CFAP298	-0.824792	-1.50371	-0.152207				-0.678918	0.672586	Late Up Early Down	Mono	pbmcstim	LPS
MBTD1				-0.768478	-0.406055	-0.0960985	0.362423	0.67238	Late Up	Mono	pbmcstim	HKBCG
IFITM10	-2.49547	-2.89912	-1.82314				-0.403645	0.672336	Late Up	Mono	pbmcstim	LPS
IL1R1	0.0107916	0.300892	0.682922				0.290101	0.67213	Late Up	Mono	csfstim	LPS
OPTN	2.84764	2.90663	3.51964				0.0589907	0.672001	Late Up	Mono	pbmcstim	LPS
AC017002.6	0.894715	2.54465	1.56671				1.64994	0.671991	Sustained Up	Mono	pbmcstim	LPS
LINC00294	-0.867308	-1.39085	-0.195653				-0.52354	0.671655	Late Up Early Down	Mono	pbmcstim	LPS
DENND3	1.31173	1.19097	1.98303				-0.120768	0.671298	Late Up	Mono	pbmcstim	LPS
PARP4				-0.748474	-0.654163	-0.0776459	0.0943112	0.670828	Late Up	Mono	pbmcstim	HKBCG
NUDT2				-0.670569	-0.447784	0	0.222784	0.670569	Late Up	Mono	pbmcstim	HKBCG
AOAH	0.822702	0.965743	1.49314				0.143041	0.67044	Late Up	Mono	pbmcstim	LPS
DEPDC5				-0.788927	-0.757719	-0.118526	0.0312081	0.670401	Late Up	Mono	pbmcstim	HKBCG
HTR7				-0.721438	-0.397031	-0.0510575	0.324407	0.67038	Late Up	Mono	pbmcstim	HKBCG
CCDC50	0.853344	1.51722	1.52361				0.663877	0.670266	Sustained Up	Mono	pbmcstim	LPS
LTBP2	-1.34725	-1.62105	-0.677154				-0.273807	0.670094	Late Up	Mono	pbmcstim	LPS
FASTKD1				-0.669809	-0.36307	0	0.306739	0.669809	Late Up	Mono	pbmcstim	HKBCG
RPE	-0.836781	-0.424195	-0.167178				0.412586	0.669603	Late Up	Mono	pbmcstim	LPS
AC068338.2	0.560318	0.541574	1.22979				-0.0187442	0.669476	Late Up	Mono	pbmcstim	LPS
MRPL43	-0.93737	-0.905761	-0.268387				0.0316081	0.668983	Late Up	Mono	pbmcstim	LPS
SULT1A2	-0.442446	0.366029	0.226205				0.808474	0.668651	Sustained Up	Mono	pbmcstim	LPS
BANK1	0.312619	0.368267	0.981252				0.0556482	0.668633	Late Up	Mono	pbmcstim	LPS
SMIM14				-0.809013	-0.404868	-0.140577	0.404145	0.668436	Late Up	Mono	pbmcstim	HKBCG
TBL1X	-0.550224	-0.506535	0.117777				0.0436884	0.668001	Late Up	Mono	pbmcstim	LPS
HIVEP3	0.0622407	0.538128	0.729868				0.475888	0.667627	Late Up	Mono	csfstim	LPS
PTGFRN				-0.667359	-1.18993	0	-0.522566	0.667359	Late Up Early Down	Mono	pbmcstim	HKBCG
CENPBD1	-1.74432	-1.27862	-1.07702				0.465704	0.667301	Late Up	Mono	pbmcstim	LPS
AL035634.1	2.90508	3.91832	3.57228				1.01324	0.667202	Sustained Up	Mono	pbmcstim	LPS
OXCT2	0.533624	1.32032	1.20077				0.786697	0.667141	Sustained Up	Mono	pbmcstim	LPS
CHST2				0.525643	0.672652	1.19257	0.147008	0.66693	Late Up	Mono	pbmcstim	HKBCG
IFI16	0.0172852	1.23813	0.68405				1.22085	0.666764	Sustained Up	Mono	csfstim	LPS
SLC1A5	0.0956222	0.330577	0.762334				0.234955	0.666712	Late Up	Mono	pbmcstim	LPS
PLEKHA8				-0.666672	-0.2335	0	0.433171	0.666672	Late Up	Mono	pbmcstim	HKBCG
ACTR6				-0.666528	-0.26129	0	0.405238	0.666528	Late Up	Mono	pbmcstim	HKBCG
SRPK2				-0.803966	-0.673277	-0.137554	0.130689	0.666412	Late Up	Mono	pbmcstim	HKBCG
L3MBTL2				-0.666388	-0.26305	0	0.403338	0.666388	Late Up	Mono	pbmcstim	HKBCG
TLE1	1.58199	2.02719	2.24819				0.445199	0.666201	Late Up	Mono	pbmcstim	LPS
YPEL4	-4.46763	-6.53865	-3.80149				-2.07102	0.666135	Late Up Early Down	Mono	pbmcstim	LPS
ZNF845	-0.377244	0.635965	0.288864				1.01321	0.666108	Sustained Up	Mono	pbmcstim	LPS
TPP2	0.00964415	0.0371413	0.675704				0.0274971	0.66606	Late Up	Mono	csfstim	LPS
SGMS2	-0.00824692	1.27807	0.65774				1.28631	0.665987	Sustained Up	Mono	csfstim	LPS
CX3CR1	-0.765059	-1.22472	-0.0994221				-0.459657	0.665637	Late Up	Mono	pbmcstim	LPS
MYO1F				-0.891463	-0.840509	-0.226139	0.0509536	0.665324	Late Up	Mono	pbmcstim	HKBCG
OGFOD2	-0.824012	-0.576757	-0.158703				0.247255	0.665309	Late Up	Mono	pbmcstim	LPS
PXDC1	1.3722	2.37036	2.03734				0.998161	0.665148	Sustained Up	Mono	pbmcstim	LPS
DYNC2H1	-0.635653	-0.241481	0.0294535				0.394172	0.665106	Late Up	Mono	pbmcstim	LPS
LINC01136	0.00981092	0.0878909	0.674853				0.07808	0.665042	Late Up	Mono	csfstim	LPS
PCK2	-0.733719	-0.41652	-0.0687968				0.317198	0.664922	Late Up	Mono	pbmcstim	LPS
TNFAIP2	0.0889077	0.760401	0.753292				0.671494	0.664384	Sustained Up	Mono	csfstim	LPS
ARC	0.112265	0.38592	0.776069				0.273654	0.663803	Late Up	Mono	pbmcstim	LPS
ZNF354A				-0.818308	-0.805704	-0.155276	0.0126039	0.663032	Late Up	Mono	pbmcstim	HKBCG
MAP7D3	-0.200952	0.190216	0.46188				0.391169	0.662832	Late Up	Mono	pbmcstim	LPS
CDCA4	-0.299404	-0.00328996	0.362971				0.296114	0.662375	Late Up	Mono	pbmcstim	LPS
HSD11B1	2.78037	5.84335	3.44263				3.06298	0.66226	Sustained Up	Mono	pbmcstim	LPS
CCNB1	0.41293	0.638486	1.07459				0.225556	0.661658	Late Up	Mono	pbmcstim	LPS
UBFD1	-0.490341	-0.128704	0.171094				0.361637	0.661436	Late Up	Mono	pbmcstim	LPS
AC058791.1	0.308564	0.664505	0.969768				0.355941	0.661204	Late Up	Mono	pbmcstim	LPS
FILIP1L	-0.782527	-1.57084	-0.121405				-0.788308	0.661123	Late Up Early Down	Mono	pbmcstim	LPS
PRICKLE4	-0.9266	-0.979468	-0.26591				-0.0528677	0.66069	Late Up	Mono	pbmcstim	LPS
ZKSCAN8	0.735945	0.477096	1.39641				-0.258849	0.660463	Late Up	Mono	pbmcstim	LPS
AL356215.1	3.26945	3.84064	3.9299				0.571193	0.66045	Sustained Up	Mono	pbmcstim	LPS
PIGB	-0.752329	-0.682606	-0.0919346				0.0697226	0.660394	Late Up	Mono	pbmcstim	LPS
TET2-AS1	-0.964251	-0.243483	-0.30397				0.720768	0.66028	Sustained Up	Mono	pbmcstim	LPS
ABTB2	0.0636294	0.418228	0.723695				0.354599	0.660065	Late Up	Mono	csfstim	LPS
QARS	-1.04952	-0.617643	-0.389647				0.431878	0.659873	Late Up	Mono	pbmcstim	LPS
ZNF90	0.120322	0.265089	0.779926				0.144767	0.659604	Late Up	Mono	pbmcstim	LPS
PGPEP1				-0.659503	-0.518834	0	0.140669	0.659503	Late Up	Mono	pbmcstim	HKBCG
ANP32B	-1.0152	-0.781025	-0.355885				0.234177	0.659316	Late Up	Mono	pbmcstim	LPS
TENT5C	0.1685	0.725425	0.827811				0.556925	0.65931	Sustained Up	Mono	pbmcstim	LPS
NR2C2AP	-0.505355	-0.204918	0.153774				0.300437	0.659129	Late Up	Mono	pbmcstim	LPS
MCF2L2	0.142058	1.03872	0.801028				0.89666	0.65897	Sustained Up	Mono	csfstim	LPS
USP12-AS1	0.0577719	0.211734	0.716668				0.153962	0.658896	Late Up	Mono	csfstim	LPS
LINC02561	-0.691997	0.0780857	-0.0333446				0.770083	0.658652	Sustained Up	Mono	pbmcstim	LPS
PFKL	-0.773744	-0.518268	-0.115144				0.255476	0.6586	Late Up	Mono	pbmcstim	LPS
CD82	1.4603	2.15234	2.11867				0.692036	0.65837	Sustained Up	Mono	pbmcstim	LPS
DHX30	-0.527532	-0.269811	0.130486				0.257721	0.658017	Late Up	Mono	pbmcstim	LPS
ARL2	-1.08065	-1.47817	-0.422916				-0.397519	0.657731	Late Up	Mono	pbmcstim	LPS
HYAL2	-1.10102	-0.964131	-0.443497				0.13689	0.657525	Late Up	Mono	pbmcstim	LPS
AGL	-0.528916	-0.581551	0.128532				-0.0526344	0.657449	Late Up	Mono	pbmcstim	LPS
MCL1	0.289259	1.01662	0.946234				0.727363	0.656975	Sustained Up	Mono	csfstim	LPS
CCDC189	-1.18713	-1.13353	-0.530257				0.0535975	0.656875	Late Up	Mono	pbmcstim	LPS
TMA16	-0.141256	0.175378	0.515378				0.316634	0.656633	Late Up	Mono	pbmcstim	LPS
SOCS3	0.0461351	0.555158	0.702731				0.509022	0.656596	Sustained Up	Mono	csfstim	LPS
KCNJ2-AS1	4.49523	4.64285	5.1515				0.147625	0.656271	Late Up	Mono	pbmcstim	LPS
BBS9				-0.655501	-0.376012	0	0.279489	0.655501	Late Up	Mono	pbmcstim	HKBCG
ATL3	-0.860941	-0.718657	-0.20547				0.142284	0.655471	Late Up	Mono	pbmcstim	LPS
HECTD2	0.943417	1.3542	1.59859				0.410778	0.655176	Late Up	Mono	pbmcstim	LPS
PDCD2	-0.309425	-0.0167229	0.345606				0.292702	0.655031	Late Up	Mono	pbmcstim	LPS
GPR35	0.246127	0.375436	0.900994				0.129309	0.654867	Late Up	Mono	csfstim	LPS
HDHD2	-0.0906155	-0.0793617	0.564198				0.0112538	0.654813	Late Up	Mono	pbmcstim	LPS
ZNF132	-0.348914	0.836458	0.30573				1.18537	0.654643	Sustained Up	Mono	pbmcstim	LPS
RTL8A	-0.600167	-0.301995	0.0541722				0.298171	0.654339	Late Up	Mono	pbmcstim	LPS
ABTB1	-0.208794	-0.0629854	0.445131				0.145809	0.653925	Late Up	Mono	pbmcstim	LPS
ENDOD1	-0.193918	0.0996135	0.459758				0.293531	0.653675	Late Up	Mono	pbmcstim	LPS
SEPHS2	-0.752481	-0.237778	-0.0989263				0.514703	0.653555	Sustained Up	Mono	csfstim	LPS
GLMP	-1.70797	-1.66164	-1.05465				0.0463241	0.653314	Late Up	Mono	pbmcstim	LPS
PNPLA2	-1.23564	-1.28792	-0.58233				-0.0522739	0.653313	Late Up	Mono	pbmcstim	LPS
SEPTIN10	0.932486	1.06337	1.58549				0.130885	0.653	Late Up	Mono	pbmcstim	LPS
CACNA2D4	-0.0140604	0.49308	0.638001				0.507141	0.652062	Sustained Up	Mono	pbmcstim	LPS
CCDC126				-0.595859	-0.315571	0.0561782	0.280287	0.652037	Late Up	Mono	pbmcstim	HKBCG
AL137186.1	2.45041	3.73832	3.1022				1.28791	0.651784	Sustained Up	Mono	pbmcstim	LPS
ITGB8				2.22688	2.65608	2.87836	0.429197	0.651472	Late Up	Mono	pbmcstim	HKBCG
PDK1	0.21332	0.819513	0.864602				0.606193	0.651282	Sustained Up	Mono	pbmcstim	LPS
ZNF718	-0.613038	-0.799089	0.0381242				-0.186051	0.651162	Late Up	Mono	pbmcstim	LPS
NAPRT	-1.35756	-1.31045	-0.706527				0.0471072	0.651031	Late Up	Mono	pbmcstim	LPS
ZAR1L	0.0755215	0.328375	0.726144				0.252853	0.650623	Late Up	Mono	pbmcstim	LPS
EXOSC10				-0.64887	-0.409794	0.00135424	0.239075	0.650224	Late Up	Mono	pbmcstim	HKBCG
STAT5B				-0.705637	-0.53211	-0.0557929	0.173527	0.649844	Late Up	Mono	pbmcstim	HKBCG
ZBTB11-AS1	-0.303189	0.243626	0.346654				0.546815	0.649843	Sustained Up	Mono	pbmcstim	LPS
CRYL1				-0.671369	-1.07948	-0.0217623	-0.408114	0.649607	Late Up	Mono	pbmcstim	HKBCG
GPR153	-0.350549	-0.585442	0.298748				-0.234893	0.649297	Late Up	Mono	pbmcstim	LPS
AC135457.1	-0.482802	-0.425856	0.166267				0.0569465	0.649069	Late Up	Mono	pbmcstim	LPS
NCK2	1.00794	1.59563	1.6568				0.587696	0.648865	Sustained Up	Mono	pbmcstim	LPS
CRIM1				3.2946	3.78454	3.94312	0.48994	0.648519	Late Up	Mono	pbmcstim	HKBCG
AC123595.1	0.321746	1.04518	0.970166				0.723433	0.64842	Sustained Up	Mono	pbmcstim	LPS
ABHD15-AS1				-0.64834	-0.36467	0	0.28367	0.64834	Late Up	Mono	pbmcstim	HKBCG
ZNF91	0.227614	0.339872	0.875893				0.112258	0.648279	Late Up	Mono	pbmcstim	LPS
STOML2	-0.6863	-0.261685	-0.0382185				0.424615	0.648082	Late Up	Mono	pbmcstim	LPS
AIMP2	0.0908609	0.649947	0.738887				0.559086	0.648026	Sustained Up	Mono	pbmcstim	LPS
SLC35A4	-0.387516	-0.181925	0.260338				0.205592	0.647854	Late Up	Mono	pbmcstim	LPS
DPYSL3	3.13497	3.60069	3.78262				0.46572	0.647652	Late Up	Mono	pbmcstim	LPS
DPEP2				-0.647645	-0.520295	0	0.12735	0.647645	Late Up	Mono	pbmcstim	HKBCG
AL365434.1	0	0.677136	0.647581				0.677136	0.647581	Sustained Up	Mono	csfstim	LPS
ATP1B1	0.0193029	0.16729	0.666624				0.147987	0.647321	Late Up	Mono	csfstim	LPS
AC012645.3	-0.109945	-0.861549	0.537347				-0.751604	0.647292	Late Up Early Down	Mono	pbmcstim	LPS
ZNF689	-1.44298	-0.687247	-0.795844				0.755729	0.647131	Sustained Up	Mono	pbmcstim	LPS
AAGAB	-0.802374	-0.791891	-0.155293				0.0104829	0.647081	Late Up	Mono	pbmcstim	LPS
MROH6	-0.410015	-0.305353	0.236918				0.104662	0.646933	Late Up	Mono	pbmcstim	LPS
MEAK7	-0.552444	-0.511012	0.0944433				0.0414323	0.646888	Late Up	Mono	pbmcstim	LPS
AP001189.4	2.47017	4.71375	3.11674				2.24358	0.646571	Sustained Up	Mono	pbmcstim	LPS
FCHO2				-0.723044	-0.712588	-0.0765333	0.0104561	0.646511	Late Up	Mono	pbmcstim	HKBCG
CERS6	0.00284966	0.678461	0.649266				0.675611	0.646417	Sustained Up	Mono	csfstim	LPS
TBC1D14	-0.838372	-0.718805	-0.192077				0.119567	0.646295	Late Up	Mono	pbmcstim	LPS
IRF8	0.0317146	1.10608	0.678001				1.07436	0.646286	Sustained Up	Mono	csfstim	LPS
BMT2	3.1111	3.12979	3.75724				0.0186878	0.646141	Late Up	Mono	pbmcstim	LPS
BIN3	-0.102227	0.357804	0.54391				0.460031	0.646136	Late Up	Mono	pbmcstim	LPS
FBXO4	-0.962448	-0.374753	-0.316507				0.587696	0.645941	Sustained Up	Mono	pbmcstim	LPS
ZNF652				-0.86816	-0.852501	-0.222353	0.0156594	0.645808	Late Up	Mono	pbmcstim	HKBCG
ZNF433	-0.497419	-0.0360324	0.148311				0.461387	0.64573	Late Up	Mono	pbmcstim	LPS
ALKBH3	-0.92873	-0.752571	-0.283235				0.176159	0.645495	Late Up	Mono	pbmcstim	LPS
FAM174C	-0.724868	-0.409791	-0.0794604				0.315077	0.645408	Late Up	Mono	pbmcstim	LPS
HMG20B	-1.22886	-1.21757	-0.58391				0.0112904	0.644953	Late Up	Mono	pbmcstim	LPS
LIPE-AS1	-1.00521	-0.479322	-0.360469				0.525887	0.64474	Sustained Up	Mono	pbmcstim	LPS
NEK3	-0.510619	-0.0496486	0.134103				0.460971	0.644723	Late Up	Mono	pbmcstim	LPS
APAF1	-1.19805	-1.38822	-0.553631				-0.190173	0.64442	Late Up	Mono	pbmcstim	LPS
RAPGEF4	0.0612303	0.660342	0.705137				0.599112	0.643906	Sustained Up	Mono	pbmcstim	LPS
AACS	-0.616879	-0.291611	0.0265415				0.325267	0.64342	Late Up	Mono	pbmcstim	LPS
ZNF503-AS2	-1.16166	-1.82019	-0.518559				-0.658525	0.643103	Late Up Early Down	Mono	pbmcstim	LPS
SBSN	0.448172	2.04032	1.09088				1.59215	0.642705	Sustained Up	Mono	pbmcstim	LPS
AC008764.8	0.335757	0.107845	0.978407				-0.227912	0.64265	Late Up	Mono	pbmcstim	LPS
NBAS	-0.0368654	-0.297259	0.60557				-0.260393	0.642436	Late Up	Mono	pbmcstim	LPS
HIVEP3	3.19346	3.72999	3.83531				0.536522	0.64185	Sustained Up	Mono	pbmcstim	LPS
RRP15	0.338852	0.703236	0.980408				0.364384	0.641556	Late Up	Mono	pbmcstim	LPS
FIG4				-0.641358	-0.384547	0	0.256811	0.641358	Late Up	Mono	pbmcstim	HKBCG
AC021054.1	0.884707	1.70024	1.52599				0.815536	0.641281	Sustained Up	Mono	pbmcstim	LPS
C2CD2L				-0.641159	-0.461933	0	0.179226	0.641159	Late Up	Mono	pbmcstim	HKBCG
CDK2AP1	-0.511038	-0.407452	0.12998				0.103586	0.641018	Late Up	Mono	pbmcstim	LPS
ATP23	-0.920343	-0.40205	-0.279432				0.518294	0.640911	Sustained Up	Mono	pbmcstim	LPS
ZBED1	0.293472	0.88105	0.934357				0.587578	0.640885	Sustained Up	Mono	pbmcstim	LPS
EIF2B4	-0.870391	-0.778807	-0.230093				0.0915841	0.640298	Late Up	Mono	pbmcstim	LPS
ASCL2	0.620372	1.74786	1.26049				1.12749	0.640122	Sustained Up	Mono	pbmcstim	LPS
ACAP1	-1.18717	-1.5011	-0.547159				-0.313928	0.640012	Late Up	Mono	pbmcstim	LPS
GPS1	-1.13333	-0.420353	-0.493625				0.712976	0.639703	Sustained Up	Mono	pbmcstim	LPS
PEX2	-0.687935	-1.00923	-0.0487853				-0.32129	0.63915	Late Up	Mono	pbmcstim	LPS
GJA3	1.80493	3.91529	2.44361				2.11036	0.638678	Sustained Up	Mono	pbmcstim	LPS
SRI	0.812133	0.54642	1.45064				-0.265712	0.638507	Late Up	Mono	pbmcstim	LPS
PHF10	-0.918406	-0.824639	-0.279993				0.0937674	0.638413	Late Up	Mono	pbmcstim	LPS
AL135925.1	-0.473444	-0.166853	0.164933				0.306591	0.638377	Late Up	Mono	pbmcstim	LPS
HBB	-0.638064	0.776279	0				1.41434	0.638064	Sustained Up	Mono	pbmcstim	LPS
ZCCHC7	0.939122	1.88661	1.57718				0.94749	0.638063	Sustained Up	Mono	pbmcstim	LPS
EXOG	-0.841993	-0.854044	-0.204189				-0.0120512	0.637804	Late Up	Mono	pbmcstim	LPS
NUDT18				-0.637671	-1.01603	0	-0.378357	0.637671	Late Up	Mono	pbmcstim	HKBCG
MNDA	0.0285928	0.743261	0.666059				0.714668	0.637467	Sustained Up	Mono	csfstim	LPS
UGGT2	-0.206796	0.395757	0.430371				0.602553	0.637167	Sustained Up	Mono	pbmcstim	LPS
GSAP	1.34837	1.39143	1.98543				0.0430593	0.637065	Late Up	Mono	pbmcstim	LPS
GEMIN8	0.264767	0.267644	0.901403				0.00287709	0.636637	Late Up	Mono	pbmcstim	LPS
MIIP				-0.636627	-1.93266	0	-1.29603	0.636627	Late Up Early Down	Mono	pbmcstim	HKBCG
NBPF1				-0.636494	-0.445137	0	0.191357	0.636494	Late Up	Mono	pbmcstim	HKBCG
APOL3	0.766204	0.771633	1.40264				0.00542922	0.636433	Late Up	Mono	pbmcstim	LPS
LTBP1	-0.199939	0.0282409	0.436476				0.22818	0.636415	Late Up	Mono	pbmcstim	LPS
SNX10	0.780891	1.46404	1.41725				0.68315	0.636363	Sustained Up	Mono	pbmcstim	LPS
RFX7				-0.721754	-0.661936	-0.0860694	0.0598183	0.635685	Late Up	Mono	pbmcstim	HKBCG
TRAF3IP2	-0.00990272	0.14405	0.625187				0.153953	0.635089	Late Up	Mono	csfstim	LPS
TRPS1				-0.886561	-0.936147	-0.251665	-0.0495863	0.634896	Late Up	Mono	pbmcstim	HKBCG
SLC35A1				-0.69042	-0.482982	-0.0557668	0.207438	0.634653	Late Up	Mono	pbmcstim	HKBCG
URB1-AS1	0.143734	0.653285	0.778209				0.50955	0.634475	Sustained Up	Mono	pbmcstim	LPS
APIP	-0.535633	0.229015	0.0987255				0.764648	0.634358	Sustained Up	Mono	pbmcstim	LPS
CBR4				-0.634298	-0.316519	0	0.317779	0.634298	Late Up	Mono	pbmcstim	HKBCG
CEP152				-0.633972	-0.214005	0	0.419966	0.633972	Late Up	Mono	pbmcstim	HKBCG
MMP9	-0.155893	0.827245	0.477941				0.983137	0.633834	Sustained Up	Mono	pbmcstim	LPS
ARID3B				-0.690806	-0.548244	-0.0571502	0.142562	0.633656	Late Up	Mono	pbmcstim	HKBCG
SMIM12	-0.562241	-0.275102	0.0712227				0.287139	0.633464	Late Up	Mono	pbmcstim	LPS
FGD2				-0.633366	-0.646375	0	-0.0130096	0.633366	Late Up	Mono	pbmcstim	HKBCG
GPS1				-0.633255	-0.310329	0	0.322926	0.633255	Late Up	Mono	pbmcstim	HKBCG
WDR75	0.280563	0.629266	0.913778				0.348704	0.633215	Late Up	Mono	pbmcstim	LPS
JAK2				-0.833124	-0.656573	-0.199974	0.176551	0.63315	Late Up	Mono	pbmcstim	HKBCG
ZNF701				-0.720158	-0.282923	-0.0870766	0.437235	0.633081	Late Up	Mono	pbmcstim	HKBCG
MRPS16	-0.580734	-0.0257611	0.0523157				0.554973	0.63305	Sustained Up	Mono	pbmcstim	LPS
LINC01277	0.400755	0.875396	1.0337				0.474641	0.632941	Late Up	Mono	pbmcstim	LPS
AL359979.1	0	0	0.632842				0	0.632842	Late Up	Mono	csfstim	LPS
SLCO5A1	0.952938	1.51771	1.58575				0.564775	0.632817	Sustained Up	Mono	pbmcstim	LPS
QTRT1	-0.289271	0.346978	0.343433				0.636249	0.632704	Sustained Up	Mono	pbmcstim	LPS
FSD1L	1.47725	2.17167	2.10976				0.694422	0.632512	Sustained Up	Mono	pbmcstim	LPS
BIN2	-1.53615	-1.93824	-0.903655				-0.402084	0.6325	Late Up	Mono	pbmcstim	LPS
DHX35	-0.333608	-0.598994	0.298791				-0.265387	0.632399	Late Up	Mono	pbmcstim	LPS
IFT88				-0.658314	-0.30268	-0.0259533	0.355634	0.632361	Late Up	Mono	pbmcstim	HKBCG
RNF217-AS1	0	0.0564715	0.632099				0.0564715	0.632099	Late Up	Mono	csfstim	LPS
DMAC2L	-1.04597	-0.494051	-0.414275				0.551924	0.6317	Sustained Up	Mono	pbmcstim	LPS
CHCHD5	-0.855901	-0.978501	-0.224255				-0.1226	0.631646	Late Up	Mono	pbmcstim	LPS
UBE3B	-0.654441	0.0625779	-0.0231295				0.717019	0.631311	Sustained Up	Mono	pbmcstim	LPS
ZBTB11	-0.152873	0.0262017	0.47829				0.179075	0.631163	Late Up	Mono	pbmcstim	LPS
LIG3	-0.11551	0.657549	0.51535				0.773058	0.630859	Sustained Up	Mono	pbmcstim	LPS
C6orf226	-0.0820627	0.54063	0.548733				0.622693	0.630796	Sustained Up	Mono	pbmcstim	LPS
NDUFS8	-1.70652	-1.84694	-1.07574				-0.140424	0.630778	Late Up	Mono	pbmcstim	LPS
PRAG1	-1.09314	-0.31094	-0.462565				0.782203	0.630578	Sustained Up	Mono	pbmcstim	LPS
EIF3M	0.223981	0.716476	0.854493				0.492495	0.630512	Late Up	Mono	pbmcstim	LPS
EVI5L	-1.04113	-2.15995	-0.410621				-1.11882	0.630509	Late Up Early Down	Mono	pbmcstim	LPS
EXO1	-0.452973	0.390523	0.177421				0.843496	0.630394	Sustained Up	Mono	pbmcstim	LPS
KLHL42	-0.487714	0.656572	0.142598				1.14429	0.630312	Sustained Up	Mono	pbmcstim	LPS
MRPS30	-0.486311	-0.445801	0.143919				0.0405092	0.63023	Late Up	Mono	pbmcstim	LPS
KCNQ1OT1	0.0350718	0.381063	0.665232				0.345992	0.63016	Late Up	Mono	csfstim	LPS
AC011462.5	0.132679	-0.288335	0.762702				-0.421014	0.630022	Late Up	Mono	pbmcstim	LPS
PEX13	-0.541119	-0.353613	0.0888498				0.187506	0.629969	Late Up	Mono	pbmcstim	LPS
AC135050.1	0	0.261977	0.629968				0.261977	0.629968	Late Up	Mono	csfstim	LPS
TTPAL	-0.27576	0.0925318	0.3541				0.368292	0.62986	Late Up	Mono	pbmcstim	LPS
PPARGC1B	-0.139566	0.514517	0.490159				0.654083	0.629725	Sustained Up	Mono	pbmcstim	LPS
FUZ	-0.838358	-0.758262	-0.208842				0.0800962	0.629516	Late Up	Mono	pbmcstim	LPS
SPOUT1	-0.889883	-0.245709	-0.260677				0.644175	0.629206	Sustained Up	Mono	pbmcstim	LPS
LMBR1	-0.297923	-0.205308	0.331116				0.092615	0.629038	Late Up	Mono	pbmcstim	LPS
VAMP8	-1.34554	-1.71331	-0.716654				-0.367773	0.628885	Late Up	Mono	pbmcstim	LPS
BCAR3	0.0621006	0.472738	0.690491				0.410637	0.628391	Late Up	Mono	csfstim	LPS
NFKBIA	0.116692	0.408584	0.744748				0.291892	0.628056	Late Up	Mono	csfstim	LPS
NUDT2	-1.18568	-1.11698	-0.557752				0.068698	0.627924	Late Up	Mono	pbmcstim	LPS
EZH2	0.0730283	0.91414	0.700802				0.841112	0.627774	Sustained Up	Mono	csfstim	LPS
SPATA33	-1.11661	-2.12243	-0.488912				-1.00582	0.627698	Late Up Early Down	Mono	pbmcstim	LPS
CCDC171	-0.249929	0.287409	0.377616				0.537338	0.627545	Sustained Up	Mono	pbmcstim	LPS
DMAC2L				-0.611079	-0.113093	0.0160022	0.497986	0.627081	Late Up	Mono	pbmcstim	HKBCG
PROCA1	-0.361701	-1.42388	0.265253				-1.06218	0.626954	Late Up Early Down	Mono	pbmcstim	LPS
STK16	-0.917042	-0.618224	-0.290201				0.298818	0.626841	Late Up	Mono	pbmcstim	LPS
DYNLT3	0.712342	0.872993	1.33894				0.160651	0.626597	Late Up	Mono	pbmcstim	LPS
ORC2				-0.62651	-0.64534	0	-0.0188305	0.62651	Late Up	Mono	pbmcstim	HKBCG
PCCB	0.00370084	0.018859	0.6301				0.0151582	0.626399	Late Up	Mono	csfstim	LPS
STXBP5	0.558489	1.05339	1.18486				0.494901	0.626369	Late Up	Mono	pbmcstim	LPS
TSPOAP1-AS1	-0.31178	-0.497873	0.314087				-0.186093	0.625867	Late Up	Mono	pbmcstim	LPS
LINC01762	-1.05	-0.324432	-0.424161				0.725573	0.625844	Sustained Up	Mono	pbmcstim	LPS
DGKH	1.94643	2.49891	2.57209				0.552475	0.625655	Sustained Up	Mono	pbmcstim	LPS
SENP8	-0.237711	-0.992117	0.387831				-0.754406	0.625543	Late Up Early Down	Mono	pbmcstim	LPS
PARK7	-0.0154089	0.228648	0.609956				0.244057	0.625365	Late Up	Mono	pbmcstim	LPS
STXBP5-AS1	0.71212	1.20036	1.33739				0.488243	0.625275	Late Up	Mono	pbmcstim	LPS
VAV3-AS1	-0.129566	-0.589754	0.495698				-0.460188	0.625264	Late Up	Mono	pbmcstim	LPS
ZNF32	-0.82708	-0.980064	-0.201857				-0.152985	0.625223	Late Up	Mono	pbmcstim	LPS
GNG12	1.97122	1.87147	2.59627				-0.099755	0.625043	Late Up	Mono	pbmcstim	LPS
RBM45	-0.470553	-1.47128	0.154425				-1.00073	0.624978	Late Up Early Down	Mono	pbmcstim	LPS
IL2RG				0.916589	0.944914	1.54149	0.0283247	0.624905	Late Up	Mono	pbmcstim	HKBCG
HPN-AS1	0.788391	3.35325	1.413				2.56486	0.624611	Sustained Up	Mono	pbmcstim	LPS
TMEM150A	-0.616526	-1.43425	0.00793171				-0.817721	0.624458	Late Up Early Down	Mono	pbmcstim	LPS
GRAMD1A	-0.0122069	0.238054	0.612139				0.250261	0.624345	Late Up	Mono	csfstim	LPS
EID2	-0.856995	-0.676698	-0.232803				0.180297	0.624192	Late Up	Mono	pbmcstim	LPS
NFYB	0.0172343	-0.0827615	0.641177				-0.0999959	0.623943	Late Up	Mono	pbmcstim	LPS
NTPCR				-0.623809	-0.330207	0	0.293602	0.623809	Late Up	Mono	pbmcstim	HKBCG
CASC4	-1.00607	-0.759126	-0.38234				0.246945	0.623731	Late Up	Mono	pbmcstim	LPS
NCAPD3	-0.950836	-1.51859	-0.327673				-0.567759	0.623163	Late Up Early Down	Mono	pbmcstim	LPS
NPRL3	0.0018954	0.518234	0.624881				0.516339	0.622986	Sustained Up	Mono	pbmcstim	LPS
MBTD1	-1.05271	-0.879118	-0.429893				0.173591	0.622816	Late Up	Mono	pbmcstim	LPS
BAHCC1	0.248952	0.7311	0.871204				0.482148	0.622251	Late Up	Mono	pbmcstim	LPS
FER	-0.574442	-0.5743	0.0476446				0.00014218	0.622087	Late Up	Mono	pbmcstim	LPS
AP1B1	-0.605231	-0.424691	0.0168275				0.180539	0.622058	Late Up	Mono	pbmcstim	LPS
ZNF141	-0.457159	-0.789422	0.164754				-0.332263	0.621913	Late Up	Mono	pbmcstim	LPS
NEGR1	0.0123204	-0.150599	0.63416				-0.162919	0.621839	Late Up	Mono	pbmcstim	LPS
IL1R2	-0.078601	0.814991	0.543166				0.893592	0.621767	Sustained Up	Mono	csfstim	LPS
ABHD18				-0.691908	-0.743349	-0.0704806	-0.0514408	0.621428	Late Up	Mono	pbmcstim	HKBCG
ATP5IF1				-0.79935	-0.560525	-0.177926	0.238825	0.621425	Late Up	Mono	pbmcstim	HKBCG
CRIPAK	-0.441607	0.1555	0.179813				0.597107	0.62142	Sustained Up	Mono	pbmcstim	LPS
AC107068.1	-1.85136	-3.93842	-1.22996				-2.08706	0.621405	Late Up Early Down	Mono	pbmcstim	LPS
TCAIM				-0.621352	-0.412534	0	0.208818	0.621352	Late Up	Mono	pbmcstim	HKBCG
PPIL2	-0.595287	-0.278812	0.0259702				0.316474	0.621257	Late Up	Mono	pbmcstim	LPS
IRF4	0.134323	0.585795	0.755542				0.451472	0.621219	Late Up	Mono	csfstim	LPS
RPH3AL	-0.24668	0.17069	0.374329				0.41737	0.621009	Late Up	Mono	pbmcstim	LPS
AC026704.1	-0.503173	-0.330128	0.117823				0.173045	0.620996	Late Up	Mono	pbmcstim	LPS
CPPED1				-0.723874	-0.879683	-0.102962	-0.155808	0.620912	Late Up	Mono	pbmcstim	HKBCG
TSPAN33				0.654754	1.22189	1.27561	0.567138	0.620856	Sustained Up	Mono	pbmcstim	HKBCG
PIK3CB	0.774599	1.07815	1.39534				0.303555	0.620745	Late Up	Mono	pbmcstim	LPS
COA3	-1.44934	-1.00768	-0.828656				0.441656	0.62068	Late Up	Mono	pbmcstim	LPS
AL163541.1	0.107245	0.960945	0.727897				0.8537	0.620652	Sustained Up	Mono	pbmcstim	LPS
PHF8	-0.540711	-0.767942	0.0798203				-0.227231	0.620532	Late Up	Mono	pbmcstim	LPS
MCRIP2	-0.273393	-0.0539871	0.346937				0.219406	0.620329	Late Up	Mono	pbmcstim	LPS
PROSER1	-1.04612	-0.614015	-0.425806				0.432104	0.620313	Late Up	Mono	pbmcstim	LPS
TRAF4	3.8271	4.69873	4.44694				0.871628	0.61984	Sustained Up	Mono	pbmcstim	LPS
NDUFA9	-0.0989442	-0.125553	0.520875				-0.0266084	0.619819	Late Up	Mono	pbmcstim	LPS
APAF1				-0.633332	-0.538444	-0.0135561	0.0948889	0.619776	Late Up	Mono	pbmcstim	HKBCG
AC092821.3	-0.0333655	1.29433	0.58622				1.32769	0.619585	Sustained Up	Mono	csfstim	LPS
IL20RB	-0.656712	-0.0108645	-0.0371868				0.645848	0.619525	Sustained Up	Mono	pbmcstim	LPS
ZNF251				-0.619445	-0.378339	0	0.241107	0.619445	Late Up	Mono	pbmcstim	HKBCG
TPTE2	-0.566395	-0.319166	0.0530191				0.24723	0.619414	Late Up	Mono	pbmcstim	LPS
DGCR6L				-0.619166	-0.441972	0	0.177194	0.619166	Late Up	Mono	pbmcstim	HKBCG
B3GALNT2	-0.831071	-0.600865	-0.212281				0.230207	0.618791	Late Up	Mono	pbmcstim	LPS
ESRRA	-0.795606	-0.718271	-0.176954				0.0773351	0.618653	Late Up	Mono	pbmcstim	LPS
SLC35D1	-0.475366	-0.0487096	0.143059				0.426656	0.618425	Late Up	Mono	pbmcstim	LPS
BCORL1				-0.618338	-1.04609	0	-0.427749	0.618338	Late Up	Mono	pbmcstim	HKBCG
TADA3	-0.664683	-0.453163	-0.04642				0.21152	0.618263	Late Up	Mono	pbmcstim	LPS
CYTH4	-1.21353	-2.12487	-0.595309				-0.911338	0.618222	Late Up Early Down	Mono	pbmcstim	LPS
PRMT7	-0.577258	-0.141199	0.040449				0.436059	0.617707	Late Up	Mono	pbmcstim	LPS
DYRK1B				-0.617238	-0.708799	0	-0.0915605	0.617238	Late Up	Mono	pbmcstim	HKBCG
ZRANB3	-0.418814	-0.74787	0.197969				-0.329056	0.616783	Late Up	Mono	pbmcstim	LPS
TIA1	-0.938818	-1.27012	-0.322352				-0.331299	0.616466	Late Up	Mono	pbmcstim	LPS
CD1E	0.143066	0.457164	0.759229				0.314099	0.616163	Late Up	Mono	csfstim	LPS
BCL2A1	0.0157752	0.326469	0.631911				0.310694	0.616136	Late Up	Mono	csfstim	LPS
MED13L	0.0140062	0.873767	0.630057				0.859761	0.616051	Sustained Up	Mono	csfstim	LPS
LINC02035				-0.615691	-0.613486	0	0.0022051	0.615691	Late Up	Mono	pbmcstim	HKBCG
MON1A	-1.27148	-1.20445	-0.655992				0.0670373	0.615492	Late Up	Mono	pbmcstim	LPS
PITPNA-AS1	-0.510009	-0.165539	0.105279				0.34447	0.615287	Late Up	Mono	pbmcstim	LPS
MRTFB				-0.757033	-1.02967	-0.142173	-0.27264	0.61486	Late Up	Mono	pbmcstim	HKBCG
RCOR3				-0.794145	-0.739662	-0.179433	0.0544832	0.614712	Late Up	Mono	pbmcstim	HKBCG
ADORA2A	6.28309	6.36713	6.89772				0.0840398	0.614629	Late Up	Mono	pbmcstim	LPS
RFTN1	3.00131	3.44255	3.61562				0.441239	0.614318	Late Up	Mono	pbmcstim	LPS
ANKRA2				-0.614313	-0.326312	0	0.288001	0.614313	Late Up	Mono	pbmcstim	HKBCG
CLCN3				-0.646268	-0.353076	-0.0325899	0.293192	0.613678	Late Up	Mono	pbmcstim	HKBCG
TNF	7.07656	7.29437	7.69016				0.217817	0.613605	Late Up	Mono	pbmcstim	LPS
CLEC2D	3.39232	4.16838	4.00551				0.776064	0.613193	Sustained Up	Mono	pbmcstim	LPS
NAA20	0.170782	0.604632	0.783718				0.43385	0.612936	Late Up	Mono	pbmcstim	LPS
EZH2	2.88986	2.99049	3.50274				0.100628	0.612876	Late Up	Mono	pbmcstim	LPS
RBM38	0.0270176	0.110036	0.639829				0.0830185	0.612812	Late Up	Mono	pbmcstim	LPS
RP9				-0.612713	-0.725421	0	-0.112708	0.612713	Late Up	Mono	pbmcstim	HKBCG
ATP5MC2				-0.77163	-0.638973	-0.159111	0.132657	0.612519	Late Up	Mono	pbmcstim	HKBCG
ARHGAP6				-1.03113	-0.623264	-0.418959	0.407867	0.612172	Late Up	Mono	pbmcstim	HKBCG
SNX30				-0.855035	-1.45914	-0.242904	-0.60411	0.612131	Late Up Early Down	Mono	pbmcstim	HKBCG
SDCCAG8	0.049868	1.3515	0.661776				1.30163	0.611908	Sustained Up	Mono	csfstim	LPS
GSAP				0.608155	0.635336	1.21999	0.0271816	0.611838	Late Up	Mono	pbmcstim	HKBCG
DDX60L	0.0677216	0.595054	0.679478				0.527332	0.611756	Sustained Up	Mono	csfstim	LPS
ATF7IP	0.960423	1.35701	1.57213				0.39659	0.611708	Late Up	Mono	pbmcstim	LPS
CAMK1G	0.810121	2.51382	1.42166				1.7037	0.611535	Sustained Up	Mono	pbmcstim	LPS
LINC02256	-0.084018	-0.235341	0.527413				-0.151323	0.611431	Late Up	Mono	pbmcstim	LPS
OGT	0.468479	0.645167	1.0796				0.176688	0.611119	Late Up	Mono	pbmcstim	LPS
ZMAT1	-0.484052	-0.214623	0.126966				0.269429	0.611018	Late Up	Mono	pbmcstim	LPS
CALCOCO1				-0.626003	-0.288737	-0.0150088	0.337266	0.610994	Late Up	Mono	pbmcstim	HKBCG
TCF20	-0.701875	-0.856289	-0.0909758				-0.154414	0.610899	Late Up	Mono	pbmcstim	LPS
CCDC115				-0.610824	-0.438223	0	0.172601	0.610824	Late Up	Mono	pbmcstim	HKBCG
PRICKLE3	-1.6858	-0.657188	-1.07512				1.02861	0.610678	Sustained Up	Mono	pbmcstim	LPS
DNPEP	-0.52551	0.0726667	0.0851264				0.598177	0.610636	Sustained Up	Mono	pbmcstim	LPS
TMEM102				-0.610466	-0.350428	0	0.260038	0.610466	Late Up	Mono	pbmcstim	HKBCG
REPS2				-0.610429	-0.444749	0	0.16568	0.610429	Late Up	Mono	pbmcstim	HKBCG
MED16	-0.602929	-0.955747	0.00734505				-0.352818	0.610274	Late Up	Mono	pbmcstim	LPS
MAF1	-0.807788	-0.732491	-0.197648				0.0752968	0.61014	Late Up	Mono	pbmcstim	LPS
BCL7A	-0.541238	-0.632144	0.0681852				-0.0909059	0.609423	Late Up	Mono	pbmcstim	LPS
ZNF713	-0.804835	-0.579037	-0.195778				0.225799	0.609057	Late Up	Mono	pbmcstim	LPS
EDRF1	-0.362938	-0.2568	0.246094				0.106138	0.609032	Late Up	Mono	pbmcstim	LPS
SLFN12				-0.608919	-0.907894	0	-0.298976	0.608919	Late Up	Mono	pbmcstim	HKBCG
VSIG4	-0.442905	0.0142945	0.165973				0.4572	0.608878	Late Up	Mono	pbmcstim	LPS
SCRN3	-0.726642	-0.361665	-0.117812				0.364977	0.60883	Late Up	Mono	pbmcstim	LPS
AL645608.8	0.583042	1.69646	1.19134				1.11342	0.608303	Sustained Up	Mono	pbmcstim	LPS
PRRC2B	-0.332935	-0.319279	0.27532				0.0136557	0.608255	Late Up	Mono	pbmcstim	LPS
AP005059.2	0.826699	1.73642	1.4347				0.909721	0.608006	Sustained Up	Mono	pbmcstim	LPS
POLB				-0.607796	-0.495303	0	0.112493	0.607796	Late Up	Mono	pbmcstim	HKBCG
SARS2	-0.207305	-0.467452	0.400289				-0.260147	0.607594	Late Up	Mono	pbmcstim	LPS
RANBP1	-0.120303	0.198915	0.487204				0.319218	0.607506	Late Up	Mono	pbmcstim	LPS
IRF3				-0.607448	-0.384175	0	0.223273	0.607448	Late Up	Mono	pbmcstim	HKBCG
SH3BP5L	-1.0532	-1.25907	-0.445752				-0.20587	0.607445	Late Up	Mono	pbmcstim	LPS
ENDOG				-0.60731	-0.386598	0	0.220712	0.60731	Late Up	Mono	pbmcstim	HKBCG
WDR18	-0.36843	0.406584	0.238838				0.775014	0.607267	Sustained Up	Mono	pbmcstim	LPS
PRIM2	-0.941526	-0.933758	-0.334319				0.00776829	0.607207	Late Up	Mono	pbmcstim	LPS
CD79B	-0.815167	-0.861522	-0.208021				-0.0463551	0.607147	Late Up	Mono	pbmcstim	LPS
SPINT2	-0.794693	-0.860187	-0.187707				-0.0654942	0.606986	Late Up	Mono	pbmcstim	LPS
ZNF799	-0.540901	-0.424411	0.066079				0.116491	0.60698	Late Up	Mono	pbmcstim	LPS
PITRM1	0.621189	1.28465	1.22793				0.663463	0.606737	Sustained Up	Mono	pbmcstim	LPS
RAB11FIP2	-0.648846	-0.228462	-0.0422227				0.420384	0.606623	Late Up	Mono	pbmcstim	LPS
MSL3	-0.904399	-0.828089	-0.298032				0.0763103	0.606367	Late Up	Mono	pbmcstim	LPS
NT5C	-0.887642	-0.814618	-0.281927				0.0730245	0.605715	Late Up	Mono	pbmcstim	LPS
PTGDR	0.952181	2.61596	1.55769				1.66378	0.60551	Sustained Up	Mono	pbmcstim	LPS
AC091114.1	0.0287632	0.289245	0.634241				0.260481	0.605477	Late Up	Mono	csfstim	LPS
AC116903.2	0.0117555	1.09283	0.616866				1.08107	0.60511	Sustained Up	Mono	pbmcstim	LPS
CORIN	-3.81491	-5.01348	-3.2105				-1.19857	0.604407	Late Up Early Down	Mono	pbmcstim	LPS
AP4M1	-0.664677	-0.885925	-0.0603445				-0.221248	0.604333	Late Up	Mono	pbmcstim	LPS
HIST1H3E	-0.44079	-0.0928291	0.16339				0.347961	0.60418	Late Up	Mono	pbmcstim	LPS
PPP1R21				-0.66805	-0.776485	-0.064007	-0.108435	0.604043	Late Up	Mono	pbmcstim	HKBCG
KMT5C	-1.09796	-0.643251	-0.494043				0.454712	0.603921	Late Up	Mono	pbmcstim	LPS
PCIF1	-0.526473	-0.0823541	0.0773685				0.444119	0.603842	Late Up	Mono	pbmcstim	LPS
TMEM179B				-0.515365	-0.340503	0.0884756	0.174862	0.60384	Late Up	Mono	pbmcstim	HKBCG
NDP	0.552027	2.7459	1.15579				2.19388	0.603767	Sustained Up	Mono	pbmcstim	LPS
ZNF786	-0.853585	-0.921902	-0.250212				-0.0683177	0.603373	Late Up	Mono	pbmcstim	LPS
LONP2	-0.578125	-0.756278	0.0250932				-0.178153	0.603218	Late Up	Mono	pbmcstim	LPS
ERMARD				-0.603186	-0.395873	0	0.207313	0.603186	Late Up	Mono	pbmcstim	HKBCG
AC022098.1	0.354294	0.717053	0.957192				0.362759	0.602899	Late Up	Mono	pbmcstim	LPS
RCAN1	-0.279098	-0.196537	0.323786				0.0825614	0.602885	Late Up	Mono	pbmcstim	LPS
DMAP1				-0.650338	-0.330813	-0.0476287	0.319525	0.60271	Late Up	Mono	pbmcstim	HKBCG
LINC00954	0.278469	0.876463	0.880803				0.597994	0.602334	Sustained Up	Mono	pbmcstim	LPS
SLC11A2	2.55785	2.54342	3.16011				-0.0144237	0.602262	Late Up	Mono	pbmcstim	LPS
MRPL19	-0.547554	-0.753599	0.0543269				-0.206045	0.601881	Late Up	Mono	pbmcstim	LPS
TRAM2	-1.29038	-2.00058	-0.688852				-0.7102	0.601524	Late Up Early Down	Mono	pbmcstim	LPS
REEP4				-0.779004	-0.785679	-0.177531	-0.00667519	0.601473	Late Up	Mono	pbmcstim	HKBCG
ABI3	-3.31485	-3.33018	-2.71361				-0.0153255	0.60124	Late Up	Mono	pbmcstim	LPS
NDUFAF6	0.361219	1.29726	0.962446				0.936044	0.601228	Sustained Up	Mono	pbmcstim	LPS
AC087645.2	4.26751	5.39615	4.86831				1.12865	0.600806	Sustained Up	Mono	pbmcstim	LPS
ASB8	-1.08208	-1.46739	-0.481306				-0.385316	0.60077	Late Up	Mono	pbmcstim	LPS
NPM3	0.309684	1.3831	0.910225				1.07342	0.600541	Sustained Up	Mono	pbmcstim	LPS
PUM2	-0.619207	0.00697607	-0.0188843				0.626183	0.600323	Sustained Up	Mono	csfstim	LPS
SLC39A8	3.27099	2.74658	3.87119				-0.52441	0.600198	Late Up Early Down	Mono	pbmcstim	LPS
OSBPL5				-0.600024	-0.368614	0	0.23141	0.600024	Late Up	Mono	pbmcstim	HKBCG
AP001816.1	-0.392624	-0.248015	0.207211				0.14461	0.599835	Late Up	Mono	pbmcstim	LPS
RPRD2				-0.644489	-0.595491	-0.0452262	0.0489979	0.599263	Late Up	Mono	pbmcstim	HKBCG
R3HDM2				-0.66837	-0.347314	-0.0691492	0.321055	0.59922	Late Up	Mono	pbmcstim	HKBCG
CRELD2	-0.00639053	0.0828208	0.592722				0.0892113	0.599112	Late Up	Mono	pbmcstim	LPS
SRSF12	0.581855	0.644372	1.18055				0.0625165	0.598696	Late Up	Mono	pbmcstim	LPS
RNF144B	3.80458	4.03485	4.40325				0.23027	0.598669	Late Up	Mono	pbmcstim	LPS
DHRS4	-1.31649	-1.7165	-0.717875				-0.400012	0.598617	Late Up	Mono	pbmcstim	LPS
PIGA	0.563532	0.346787	1.1619				-0.216745	0.598364	Late Up	Mono	pbmcstim	LPS
SLC66A3				-0.720169	-0.37594	-0.121807	0.344229	0.598362	Late Up	Mono	pbmcstim	HKBCG
IPMK				-0.638836	-0.411993	-0.0406266	0.226844	0.598209	Late Up	Mono	pbmcstim	HKBCG
NLRC4	-3.84665	-4.75517	-3.24886				-0.908518	0.597794	Late Up Early Down	Mono	pbmcstim	LPS
PRKX	-0.471122	-0.379674	0.12659				0.0914473	0.597712	Late Up	Mono	pbmcstim	LPS
CUEDC2				-0.8027	-0.2118	-0.204998	0.5909	0.597702	Sustained Up	Mono	pbmcstim	HKBCG
CCDC120	-0.594801	0.272043	0.00267811				0.866844	0.597479	Sustained Up	Mono	pbmcstim	LPS
ASRGL1				-0.597464	-0.424827	0	0.172638	0.597464	Late Up	Mono	pbmcstim	HKBCG
HMGB2				-0.871105	-1.35528	-0.273665	-0.484178	0.59744	Late Up	Mono	pbmcstim	HKBCG
C3orf20	-0.438116	0.52494	0.158733				0.963056	0.596849	Sustained Up	Mono	pbmcstim	LPS
HSD17B11				-0.702511	-0.492827	-0.105773	0.209684	0.596738	Late Up	Mono	pbmcstim	HKBCG
URI1	-0.279516	-0.126625	0.317104				0.152891	0.59662	Late Up	Mono	pbmcstim	LPS
CD38	2.22505	3.7961	2.82141				1.57105	0.596355	Sustained Up	Mono	pbmcstim	LPS
AC090518.1	-0.567763	-0.664169	0.0284941				-0.0964068	0.596257	Late Up	Mono	pbmcstim	LPS
PPP1R12B				-0.632093	-0.445583	-0.0358535	0.18651	0.59624	Late Up	Mono	pbmcstim	HKBCG
PDLIM2	-1.14452	-0.679449	-0.54828				0.465067	0.596236	Late Up	Mono	pbmcstim	LPS
AC068473.5	-0.350056	0.469475	0.246117				0.819531	0.596172	Sustained Up	Mono	pbmcstim	LPS
YBEY				-0.595961	0.0461589	0	0.64212	0.595961	Sustained Up	Mono	pbmcstim	HKBCG
RDH11	-1.06773	-1.15365	-0.471776				-0.0859195	0.595951	Late Up	Mono	pbmcstim	LPS
IL15				0.158666	0.295459	0.75456	0.136792	0.595894	Late Up	Mono	pbmcstim	HKBCG
CCM2	-0.791734	-0.631975	-0.195878				0.159758	0.595856	Late Up	Mono	pbmcstim	LPS
USP24	-0.141558	-0.153254	0.454215				-0.0116964	0.595773	Late Up	Mono	pbmcstim	LPS
AC012358.3	-0.699821	-0.767775	-0.104165				-0.0679545	0.595656	Late Up	Mono	pbmcstim	LPS
JUP	-0.721119	-0.410348	-0.125755				0.310771	0.595364	Late Up	Mono	pbmcstim	LPS
OXLD1	-0.346134	-0.130314	0.249226				0.21582	0.59536	Late Up	Mono	pbmcstim	LPS
NHSL2				-0.595133	-1.27931	0	-0.684175	0.595133	Late Up Early Down	Mono	pbmcstim	HKBCG
HLA-DMA	-0.251823	0.401648	0.342977				0.653471	0.5948	Sustained Up	Mono	pbmcstim	LPS
IL15RA	4.43684	5.2038	5.03138				0.766963	0.594543	Sustained Up	Mono	pbmcstim	LPS
ZNF433-AS1	-0.746118	-1.23655	-0.151881				-0.490434	0.594238	Late Up	Mono	pbmcstim	LPS
ZFYVE21	-1.03908	-1.61654	-0.444841				-0.577459	0.594238	Late Up Early Down	Mono	pbmcstim	LPS
BCAP29	-0.931372	-0.853054	-0.33717				0.0783177	0.594202	Late Up	Mono	pbmcstim	LPS
STMN1	-0.289644	-0.690936	0.304496				-0.401292	0.59414	Late Up	Mono	pbmcstim	LPS
TMEM209	-0.689426	-0.705894	-0.0953883				-0.0164677	0.594038	Late Up	Mono	pbmcstim	LPS
TNFAIP3	4.26116	4.04729	4.85501				-0.21387	0.593849	Late Up	Mono	pbmcstim	LPS
ZBTB20				-0.63873	-0.634786	-0.0451929	0.00394379	0.593537	Late Up	Mono	pbmcstim	HKBCG
KIF22				-0.593526	-0.246389	0	0.347137	0.593526	Late Up	Mono	pbmcstim	HKBCG
G0S2				4.51157	3.96637	5.10492	-0.5452	0.593352	Late Up Early Down	Mono	pbmcstim	HKBCG
EIF2B1	-0.528712	-0.336278	0.0645381				0.192434	0.59325	Late Up	Mono	pbmcstim	LPS
FMO5	0.0987678	0.948223	0.691845				0.849455	0.593077	Sustained Up	Mono	pbmcstim	LPS
[truncated: 254,426+ more rows]

## Sheet: Stim_GOBP
ID	Description	GeneRatio	BgRatio	pvalue	p.adjust	qvalue	Count	group	stim	geneID
GO:0032611	interleukin-1 beta production	9/152	111/18903	2.78584e-07	0.000362438	0.000334448	9	PBMC Early Down	HKBCG	ACP5/CASP8/CCR7/GBP5/NAIP/NLRP12/PYCARD/TLR4/TNFAIP3
GO:0032651	regulation of interleukin-1 beta production	9/152	111/18903	2.78584e-07	0.000362438	0.000334448	9	PBMC Early Down	HKBCG	ACP5/CASP8/CCR7/GBP5/NAIP/NLRP12/PYCARD/TLR4/TNFAIP3
GO:0032612	interleukin-1 production	9/152	130/18903	1.0664e-06	0.000693692	0.000640119	9	PBMC Early Down	HKBCG	ACP5/CASP8/CCR7/GBP5/NAIP/NLRP12/PYCARD/TLR4/TNFAIP3
GO:0032652	regulation of interleukin-1 production	9/152	130/18903	1.0664e-06	0.000693692	0.000640119	9	PBMC Early Down	HKBCG	ACP5/CASP8/CCR7/GBP5/NAIP/NLRP12/PYCARD/TLR4/TNFAIP3
GO:0050727	regulation of inflammatory response	14/152	414/18903	6.56665e-06	0.0028819	0.00265933	14	PBMC Early Down	HKBCG	ACP5/ALOX5/CCR7/CD200R1/CNR2/DNASE1/NAIP/NFKBIA/NLRP12/PDE2A/PROC/PYCARD/TLR4/TNFAIP3
GO:0071674	mononuclear cell migration	10/152	206/18903	6.64542e-06	0.0028819	0.00265933	10	PBMC Early Down	HKBCG	ALOX5/CCR7/CD200R1/CKLF/CXCR4/F11R/ICAM1/NLRP12/PECAM1/PYCARD
GO:0032731	positive regulation of interleukin-1 beta production	6/152	63/18903	1.14015e-05	0.00423811	0.00391081	6	PBMC Early Down	HKBCG	CASP8/GBP5/NAIP/NLRP12/PYCARD/TLR4
GO:0032732	positive regulation of interleukin-1 production	6/152	74/18903	2.89079e-05	0.00940228	0.00867616	6	PBMC Early Down	HKBCG	CASP8/GBP5/NAIP/NLRP12/PYCARD/TLR4
GO:0061028	establishment of endothelial barrier	5/152	48/18903	4.07795e-05	0.0117898	0.0108793	5	PBMC Early Down	HKBCG	F11R/ICAM1/PDE2A/PECAM1/PROC
GO:0070269	pyroptosis	4/152	27/18903	6.10616e-05	0.0158882	0.0146612	4	PBMC Early Down	HKBCG	CASP8/GSDME/NAIP/PYCARD
GO:0050900	leukocyte migration	12/152	398/18903	9.24896e-05	0.021878	0.0201884	12	PBMC Early Down	HKBCG	ALOX5/CCR7/CD200R1/CKLF/CNR2/CXCR4/F11R/GCNT1/ICAM1/NLRP12/PECAM1/PYCARD
GO:0036336	dendritic cell migration	4/152	34/18903	0.000154451	0.0327616	0.0302315	4	PBMC Early Down	HKBCG	ALOX5/CCR7/CXCR4/NLRP12
GO:0061043	regulation of vascular wound healing	3/152	14/18903	0.000173864	0.0327616	0.0302315	3	PBMC Early Down	HKBCG	ALOX5/CXCR4/TNFAIP3
GO:0001885	endothelial cell development	5/152	65/18903	0.000176273	0.0327616	0.0302315	5	PBMC Early Down	HKBCG	F11R/ICAM1/PDE2A/PECAM1/PROC
GO:0050729	positive regulation of inflammatory response	7/152	154/18903	0.000250596	0.0429887	0.0396688	7	PBMC Early Down	HKBCG	CCR7/NAIP/NFKBIA/NLRP12/PDE2A/PYCARD/TLR4
GO:0070431	nucleotide-binding oligomerization domain containing 2 signaling pathway	3/152	16/18903	0.000264343	0.0429887	0.0396688	3	PBMC Early Down	HKBCG	NFKBIA/TLR4/TNFAIP3
GO:0071260	cellular response to mechanical stimulus	5/152	73/18903	0.000304448	0.0465984	0.0429997	5	PBMC Early Down	HKBCG	CASP8/F11R/MAP3K14/PDE2A/TLR4
GO:0006809	nitric oxide biosynthetic process	5/152	76/18903	0.000367307	0.0530963	0.0489958	5	PBMC Early Down	HKBCG	ACP5/ATP2B4/DDAH2/GCHFR/TLR4
GO:0045446	endothelial cell differentiation	6/152	121/18903	0.000440155	0.060278	0.0556229	6	PBMC Early Down	HKBCG	CXCR4/F11R/ICAM1/PDE2A/PECAM1/PROC
GO:0072676	lymphocyte migration	6/152	124/18903	0.000501435	0.06243	0.0576087	6	PBMC Early Down	HKBCG	CCR7/CD200R1/CKLF/F11R/ICAM1/PYCARD
GO:0046209	nitric oxide metabolic process	5/152	82/18903	0.000521941	0.06243	0.0576087	5	PBMC Early Down	HKBCG	ACP5/ATP2B4/DDAH2/GCHFR/TLR4
GO:0007249	I-kappaB kinase/NF-kappaB signaling	9/152	288/18903	0.000548289	0.06243	0.0576087	9	PBMC Early Down	HKBCG	CASP8/CCR7/MAP3K14/NFKBIA/NLRP12/PINK1/PYCARD/TLR4/TNFAIP3
GO:2001057	reactive nitrogen species metabolic process	5/152	83/18903	0.000551841	0.06243	0.0576087	5	PBMC Early Down	HKBCG	ACP5/ATP2B4/DDAH2/GCHFR/TLR4
GO:0150105	protein localization to cell-cell junction	3/152	21/18903	0.000609569	0.0660874	0.0609836	3	PBMC Early Down	HKBCG	F11R/PECAM1/ZDHHC7
GO:0061042	vascular wound healing	3/152	22/18903	0.000701671	0.0721453	0.0665737	3	PBMC Early Down	HKBCG	ALOX5/CXCR4/TNFAIP3
GO:0050728	negative regulation of inflammatory response	7/152	184/18903	0.000729845	0.0721453	0.0665737	7	PBMC Early Down	HKBCG	ACP5/ALOX5/CD200R1/CNR2/NLRP12/PROC/TNFAIP3
GO:0043124	negative regulation of I-kappaB kinase/NF-kappaB signaling	4/152	51/18903	0.000748626	0.0721453	0.0665737	4	PBMC Early Down	HKBCG	CASP8/NLRP12/PYCARD/TNFAIP3
GO:0001818	negative regulation of cytokine production	10/152	371/18903	0.000855459	0.0794966	0.0733572	10	PBMC Early Down	HKBCG	ACP5/CCR7/CD200R1/FN1/MERTK/NLRP12/PYCARD/TLR4/TNFAIP3/TRAF3IP1
GO:0003158	endothelium development	6/152	139/18903	0.000913897	0.0819986	0.075666	6	PBMC Early Down	HKBCG	CXCR4/F11R/ICAM1/PDE2A/PECAM1/PROC
GO:1901606	alpha-amino acid catabolic process	5/152	95/18903	0.00101959	0.0864202	0.0797461	5	PBMC Early Down	HKBCG	ATP2B4/DDAH2/GCSH/IL4I1/SDSL
GO:0070423	nucleotide-binding oligomerization domain containing signaling pathway	3/152	25/18903	0.0010296	0.0864202	0.0797461	3	PBMC Early Down	HKBCG	NFKBIA/TLR4/TNFAIP3
GO:0043122	regulation of I-kappaB kinase/NF-kappaB signaling	8/152	255/18903	0.00108531	0.0882496	0.0814342	8	PBMC Early Down	HKBCG	CASP8/CCR7/MAP3K14/NLRP12/PINK1/PYCARD/TLR4/TNFAIP3
GO:0002695	negative regulation of leukocyte activation	7/152	198/18903	0.00112035	0.0883376	0.0815154	7	PBMC Early Down	HKBCG	CBLB/CNR2/IL4I1/MERTK/RUNX3/TBC1D10C/TNFAIP3
GO:0035872	nucleotide-binding domain, leucine rich repeat containing receptor signaling pathway	3/152	26/18903	0.00115707	0.08855	0.0817115	3	PBMC Early Down	HKBCG	NFKBIA/TLR4/TNFAIP3
GO:0010803	regulation of tumor necrosis factor-mediated signaling pathway	4/152	58/18903	0.0012169	0.0904678	0.0834811	4	PBMC Early Down	HKBCG	CASP8/NAIP/PYCARD/TNFAIP3
GO:0046456	icosanoid biosynthetic process	4/152	61/18903	0.00146919	0.10619	0.097989	4	PBMC Early Down	HKBCG	ALOX5/GGT7/NAIP/PYCARD
GO:0045428	regulation of nitric oxide biosynthetic process	4/152	62/18903	0.0015608	0.109036	0.100615	4	PBMC Early Down	HKBCG	ACP5/ATP2B4/DDAH2/TLR4
GO:0009612	response to mechanical stimulus	7/152	211/18903	0.00161476	0.109036	0.100615	7	PBMC Early Down	HKBCG	CASP8/CXCR4/F11R/MAP3K14/NFKBIA/PDE2A/TLR4
GO:0031348	negative regulation of defense response	8/152	272/18903	0.00163428	0.109036	0.100615	8	PBMC Early Down	HKBCG	ACP5/ALOX5/CD200R1/CNR2/NLRP12/PROC/TNFAIP3/TRAF3IP1
GO:0032496	response to lipopolysaccharide	9/152	339/18903	0.00171739	0.111716	0.103089	9	PBMC Early Down	HKBCG	ACP5/CASP8/CCR7/CNR2/HPGD/NFKBIA/PYCARD/TLR4/TNFAIP3
GO:0080164	regulation of nitric oxide metabolic process	4/152	65/18903	0.0018594	0.114871	0.106	4	PBMC Early Down	HKBCG	ACP5/ATP2B4/DDAH2/TLR4
GO:0033209	tumor necrosis factor-mediated signaling pathway	5/152	109/18903	0.00187951	0.114871	0.106	5	PBMC Early Down	HKBCG	CASP8/NAIP/NFKBIA/PYCARD/TNFAIP3
GO:0007159	leukocyte cell-cell adhesion	10/152	414/18903	0.00193713	0.114871	0.106	10	PBMC Early Down	HKBCG	ALOX5/CBLB/CCR7/F11R/GCNT1/ICAM1/IL4I1/PECAM1/PYCARD/RUNX3
GO:0060055	angiogenesis involved in wound healing	3/152	31/18903	0.00194248	0.114871	0.106	3	PBMC Early Down	HKBCG	ALOX5/CXCR4/TNFAIP3
GO:0050866	negative regulation of cell activation	7/152	221/18903	0.00209936	0.12139	0.112015	7	PBMC Early Down	HKBCG	CBLB/CNR2/IL4I1/MERTK/RUNX3/TBC1D10C/TNFAIP3
GO:0009063	cellular amino acid catabolic process	5/152	113/18903	0.00220113	0.124507	0.114892	5	PBMC Early Down	HKBCG	ATP2B4/DDAH2/GCSH/IL4I1/SDSL
GO:0051250	negative regulation of lymphocyte activation	6/152	166/18903	0.00226253	0.125257	0.115584	6	PBMC Early Down	HKBCG	CBLB/IL4I1/MERTK/RUNX3/TBC1D10C/TNFAIP3
GO:0032715	negative regulation of interleukin-6 production	4/152	71/18903	0.00257115	0.136808	0.126243	4	PBMC Early Down	HKBCG	CD200R1/NLRP12/TLR4/TNFAIP3
GO:0002237	response to molecule of bacterial origin	9/152	360/18903	0.00257633	0.136808	0.126243	9	PBMC Early Down	HKBCG	ACP5/CASP8/CCR7/CNR2/HPGD/NFKBIA/PYCARD/TLR4/TNFAIP3
GO:0007599	hemostasis	7/152	231/18903	0.00268961	0.1378	0.127158	7	PBMC Early Down	HKBCG	F11R/FN1/MERTK/PROC/RAP2B/TLR4/ZNF385A
GO:0007254	JNK cascade	6/152	172/18903	0.00270093	0.1378	0.127158	6	PBMC Early Down	HKBCG	ARHGEF6/CCR7/NAIP/PINK1/PYCARD/TLR4
GO:0002291	T cell activation via T cell receptor contact with antigen bound to MHC molecule on antigen presenting cell	2/152	10/18903	0.0027708	0.138646	0.127939	2	PBMC Early Down	HKBCG	APBB1IP/ICAM1
GO:0072678	T cell migration	4/152	73/18903	0.0028448	0.139664	0.128878	4	PBMC Early Down	HKBCG	CD200R1/F11R/ICAM1/PYCARD
GO:0045123	cellular extravasation	4/152	74/18903	0.00298882	0.140382	0.129541	4	PBMC Early Down	HKBCG	F11R/GCNT1/ICAM1/PECAM1
GO:0010934	macrophage cytokine production	3/152	37/18903	0.00324165	0.140382	0.129541	3	PBMC Early Down	HKBCG	ACP5/PYCARD/TLR4
GO:0010935	regulation of macrophage cytokine production	3/152	37/18903	0.00324165	0.140382	0.129541	3	PBMC Early Down	HKBCG	ACP5/PYCARD/TLR4
GO:0060759	regulation of response to cytokine stimulus	6/152	179/18903	0.00328968	0.140382	0.129541	6	PBMC Early Down	HKBCG	CASP8/CXCR4/NAIP/PYCARD/TLR4/TNFAIP3
GO:0006527	arginine catabolic process	2/152	11/18903	0.0033687	0.140382	0.129541	2	PBMC Early Down	HKBCG	ATP2B4/DDAH2
GO:0019372	lipoxygenase pathway	2/152	11/18903	0.0033687	0.140382	0.129541	2	PBMC Early Down	HKBCG	ALOX5/HPGD
GO:0031349	positive regulation of defense response	8/152	307/18903	0.00344636	0.140382	0.129541	8	PBMC Early Down	HKBCG	CCR7/GBP5/NAIP/NFKBIA/NLRP12/PDE2A/PYCARD/TLR4
GO:0002534	cytokine production involved in inflammatory response	4/152	77/18903	0.00345064	0.140382	0.129541	4	PBMC Early Down	HKBCG	ALOX5/GBP5/PYCARD/TLR4
GO:1900015	regulation of cytokine production involved in inflammatory response	4/152	77/18903	0.00345064	0.140382	0.129541	4	PBMC Early Down	HKBCG	ALOX5/GBP5/PYCARD/TLR4
GO:0002683	negative regulation of immune system process	10/152	449/18903	0.00346953	0.140382	0.129541	10	PBMC Early Down	HKBCG	ACP5/CBLB/CD200R1/CNR2/IL4I1/MERTK/RUNX3/TBC1D10C/TLR4/TNFAIP3
GO:0043409	negative regulation of MAPK cascade	6/152	181/18903	0.00347423	0.140382	0.129541	6	PBMC Early Down	HKBCG	NLRP12/PINK1/RGS14/SORL1/TBC1D10C/TLR4
GO:0006690	icosanoid metabolic process	5/152	126/18903	0.00352469	0.140382	0.129541	5	PBMC Early Down	HKBCG	ALOX5/GGT7/HPGD/NAIP/PYCARD
GO:0070373	negative regulation of ERK1 and ERK2 cascade	4/152	78/18903	0.00361477	0.140382	0.129541	4	PBMC Early Down	HKBCG	NLRP12/RGS14/TBC1D10C/TLR4
GO:1901568	fatty acid derivative metabolic process	4/152	78/18903	0.00361477	0.140382	0.129541	4	PBMC Early Down	HKBCG	ALOX5/ELOVL7/GGT7/HPGD
GO:0008298	intracellular mRNA localization	2/152	12/18903	0.00402117	0.147238	0.135867	2	PBMC Early Down	HKBCG	MEX3D/ZNF385A
GO:0051001	negative regulation of nitric-oxide synthase activity	2/152	12/18903	0.00402117	0.147238	0.135867	2	PBMC Early Down	HKBCG	ATP2B4/CNR2
GO:1900227	positive regulation of NLRP3 inflammasome complex assembly	2/152	12/18903	0.00402117	0.147238	0.135867	2	PBMC Early Down	HKBCG	GBP5/TLR4
GO:0070372	regulation of ERK1 and ERK2 cascade	8/152	315/18903	0.00402302	0.147238	0.135867	8	PBMC Early Down	HKBCG	CCR7/FN1/ICAM1/NLRP12/PYCARD/RGS14/TBC1D10C/TLR4
GO:0002221	pattern recognition receptor signaling pathway	6/152	187/18903	0.00407423	0.147238	0.135867	6	PBMC Early Down	HKBCG	IRF4/NAIP/NFKBIA/PYCARD/TLR4/TNFAIP3
GO:0032733	positive regulation of interleukin-10 production	3/152	41/18903	0.00434444	0.148198	0.136753	3	PBMC Early Down	HKBCG	IRF4/PYCARD/TLR4
GO:0030168	platelet activation	5/152	133/18903	0.00443614	0.148198	0.136753	5	PBMC Early Down	HKBCG	F11R/FN1/MERTK/RAP2B/TLR4
GO:0034142	toll-like receptor 4 signaling pathway	3/152	42/18903	0.00465135	0.148198	0.136753	3	PBMC Early Down	HKBCG	NFKBIA/TLR4/TNFAIP3
GO:0050999	regulation of nitric-oxide synthase activity	3/152	42/18903	0.00465135	0.148198	0.136753	3	PBMC Early Down	HKBCG	ATP2B4/CNR2/DDAH2
GO:0010745	negative regulation of macrophage derived foam cell differentiation	2/152	13/18903	0.00472731	0.148198	0.136753	2	PBMC Early Down	HKBCG	ABCG1/NFKBIA
GO:0032621	interleukin-18 production	2/152	13/18903	0.00472731	0.148198	0.136753	2	PBMC Early Down	HKBCG	GBP5/NLRP12
GO:0032661	regulation of interleukin-18 production	2/152	13/18903	0.00472731	0.148198	0.136753	2	PBMC Early Down	HKBCG	GBP5/NLRP12
GO:0036006	cellular response to macrophage colony-stimulating factor stimulus	2/152	13/18903	0.00472731	0.148198	0.136753	2	PBMC Early Down	HKBCG	PDE2A/TLR4
GO:0042541	hemoglobin biosynthetic process	2/152	13/18903	0.00472731	0.148198	0.136753	2	PBMC Early Down	HKBCG	ABCB10/LDB1
GO:0070424	regulation of nucleotide-binding oligomerization domain containing signaling pathway	2/152	13/18903	0.00472731	0.148198	0.136753	2	PBMC Early Down	HKBCG	TLR4/TNFAIP3
GO:0072683	T cell extravasation	2/152	13/18903	0.00472731	0.148198	0.136753	2	PBMC Early Down	HKBCG	F11R/ICAM1
GO:0046394	carboxylic acid biosynthetic process	8/152	326/18903	0.00493452	0.152853	0.141048	8	PBMC Early Down	HKBCG	ALOX5/ATP2B4/DHRS9/ELOVL7/GGT7/NAIP/PYCARD/SDSL
GO:0016053	organic acid biosynthetic process	8/152	328/18903	0.00511601	0.154789	0.142835	8	PBMC Early Down	HKBCG	ALOX5/ATP2B4/DHRS9/ELOVL7/GGT7/NAIP/PYCARD/SDSL
GO:0071496	cellular response to external stimulus	8/152	328/18903	0.00511601	0.154789	0.142835	8	PBMC Early Down	HKBCG	CASP8/CDA/F11R/KANK2/MAP3K14/PDE2A/TLR4/ULK1
GO:1905049	negative regulation of metallopeptidase activity	2/152	14/18903	0.00548622	0.164082	0.15141	2	PBMC Early Down	HKBCG	RECK/SORL1
GO:0046328	regulation of JNK cascade	5/152	141/18903	0.00567049	0.167666	0.154718	5	PBMC Early Down	HKBCG	CCR7/NAIP/PINK1/PYCARD/TLR4
GO:0038061	NIK/NF-kappaB signaling	5/152	142/18903	0.00584018	0.168892	0.155849	5	PBMC Early Down	HKBCG	AKIP1/MAP3K14/NFKBIA/NLRP12/TLR4
GO:0045785	positive regulation of cell adhesion	10/152	484/18903	0.00584177	0.168892	0.155849	10	PBMC Early Down	HKBCG	ALOX5/APBB1IP/CCR7/F11R/FN1/GCNT1/IL4I1/LDB1/PYCARD/RUNX3
GO:0009071	serine family amino acid catabolic process	2/152	15/18903	0.00629701	0.17354	0.160138	2	PBMC Early Down	HKBCG	GCSH/SDSL
GO:0070885	negative regulation of calcineurin-NFAT signaling cascade	2/152	15/18903	0.00629701	0.17354	0.160138	2	PBMC Early Down	HKBCG	ATP2B4/TBC1D10C
GO:0106057	negative regulation of calcineurin-mediated signaling	2/152	15/18903	0.00629701	0.17354	0.160138	2	PBMC Early Down	HKBCG	ATP2B4/TBC1D10C
GO:0070371	ERK1 and ERK2 cascade	8/152	340/18903	0.00631472	0.17354	0.160138	8	PBMC Early Down	HKBCG	CCR7/FN1/ICAM1/NLRP12/PYCARD/RGS14/TBC1D10C/TLR4
GO:1901605	alpha-amino acid metabolic process	6/152	205/18903	0.006336	0.17354	0.160138	6	PBMC Early Down	HKBCG	ATP2B4/DDAH2/GCSH/ICMT/IL4I1/SDSL
GO:2000106	regulation of leukocyte apoptotic process	4/152	93/18903	0.00674556	0.182833	0.168713	4	PBMC Early Down	HKBCG	CCR7/GIMAP8/HCAR2/MERTK
GO:0001894	tissue homeostasis	7/152	275/18903	0.00691802	0.184717	0.170452	7	PBMC Early Down	HKBCG	ACP5/F11R/LDB1/PECAM1/RAB3D/TLR4/TNFAIP3
GO:0071559	response to transforming growth factor beta	7/152	277/18903	0.00718676	0.184717	0.170452	7	PBMC Early Down	HKBCG	BRMS1L/HPGD/LTBP2/PDE2A/PXN/RUNX3/SKI
GO:0032088	negative regulation of NF-kappaB transcription factor activity	4/152	95/18903	0.00726512	0.184717	0.170452	4	PBMC Early Down	HKBCG	NFKBIA/NLRP12/PYCARD/TNFAIP3
GO:0046330	positive regulation of JNK cascade	4/152	96/18903	0.00753453	0.184717	0.170452	4	PBMC Early Down	HKBCG	CCR7/NAIP/PYCARD/TLR4
GO:0018198	peptidyl-cysteine modification	3/152	50/18903	0.007579	0.184717	0.170452	3	PBMC Early Down	HKBCG	ATP2B4/RAB3D/ZDHHC7
GO:0061082	myeloid leukocyte cytokine production	3/152	50/18903	0.007579	0.184717	0.170452	3	PBMC Early Down	HKBCG	ACP5/PYCARD/TLR4
GO:1901570	fatty acid derivative biosynthetic process	3/152	50/18903	0.007579	0.184717	0.170452	3	PBMC Early Down	HKBCG	ALOX5/ELOVL7/GGT7
GO:0002064	epithelial cell development	6/152	213/18903	0.00758994	0.184717	0.170452	6	PBMC Early Down	HKBCG	CXCR4/F11R/ICAM1/PDE2A/PECAM1/PROC
GO:0032692	negative regulation of interleukin-1 production	3/152	51/18903	0.0080059	0.184717	0.170452	3	PBMC Early Down	HKBCG	ACP5/NLRP12/TNFAIP3
GO:0020027	hemoglobin metabolic process	2/152	17/18903	0.00807079	0.184717	0.170452	2	PBMC Early Down	HKBCG	ABCB10/LDB1
GO:0036005	response to macrophage colony-stimulating factor	2/152	17/18903	0.00807079	0.184717	0.170452	2	PBMC Early Down	HKBCG	PDE2A/TLR4
GO:0045019	negative regulation of nitric oxide biosynthetic process	2/152	17/18903	0.00807079	0.184717	0.170452	2	PBMC Early Down	HKBCG	ACP5/ATP2B4
GO:0090594	inflammatory response to wounding	2/152	17/18903	0.00807079	0.184717	0.170452	2	PBMC Early Down	HKBCG	ALOX5/TLR4
GO:1901550	regulation of endothelial cell development	2/152	17/18903	0.00807079	0.184717	0.170452	2	PBMC Early Down	HKBCG	F11R/PROC
GO:1903140	regulation of establishment of endothelial barrier	2/152	17/18903	0.00807079	0.184717	0.170452	2	PBMC Early Down	HKBCG	F11R/PROC
GO:1904406	negative regulation of nitric oxide metabolic process	2/152	17/18903	0.00807079	0.184717	0.170452	2	PBMC Early Down	HKBCG	ACP5/ATP2B4
GO:1904683	regulation of metalloendopeptidase activity	2/152	17/18903	0.00807079	0.184717	0.170452	2	PBMC Early Down	HKBCG	RECK/SORL1
GO:1902414	protein localization to cell junction	4/152	98/18903	0.00809291	0.184717	0.170452	4	PBMC Early Down	HKBCG	F11R/IQSEC2/PECAM1/ZDHHC7
GO:0009306	protein secretion	8/152	359/18903	0.00863491	0.194652	0.17962	8	PBMC Early Down	HKBCG	ABCG1/ALOX5/ANG/HCAR2/LLGL2/LTBP2/RAB3D/TLR4
GO:0002532	production of molecular mediator involved in inflammatory response	4/152	100/18903	0.00867781	0.194652	0.17962	4	PBMC Early Down	HKBCG	ALOX5/GBP5/PYCARD/TLR4
GO:0035592	establishment of protein localization to extracellular region	8/152	360/18903	0.00877261	0.195097	0.18003	8	PBMC Early Down	HKBCG	ABCG1/ALOX5/ANG/HCAR2/LLGL2/LTBP2/RAB3D/TLR4
GO:0032769	negative regulation of monooxygenase activity	2/152	18/18903	0.00903205	0.199164	0.183783	2	PBMC Early Down	HKBCG	ATP2B4/CNR2
GO:0045936	negative regulation of phosphate metabolic process	9/152	440/18903	0.00932656	0.20393	0.188181	9	PBMC Early Down	HKBCG	CBLB/CDA/NLRP12/PPP1R26/PYCARD/RGS14/SORL1/TNFAIP3/TRAF3IP1
GO:0010563	negative regulation of phosphorus metabolic process	9/152	441/18903	0.00945722	0.205064	0.189227	9	PBMC Early Down	HKBCG	CBLB/CDA/NLRP12/PPP1R26/PYCARD/RGS14/SORL1/TNFAIP3/TRAF3IP1
GO:0042060	wound healing	9/152	442/18903	0.00958928	0.205738	0.189849	9	PBMC Early Down	HKBCG	ALOX5/CXCR4/F11R/FN1/MERTK/PROC/RAP2B/TLR4/TNFAIP3
GO:0007596	blood coagulation	6/152	225/18903	0.00979366	0.205738	0.189849	6	PBMC Early Down	HKBCG	F11R/FN1/MERTK/PROC/RAP2B/TLR4
GO:1902882	regulation of response to oxidative stress	4/152	104/18903	0.00992903	0.205738	0.189849	4	PBMC Early Down	HKBCG	ALOX5/GGT7/PINK1/TLR4
GO:0030336	negative regulation of cell migration	8/152	368/18903	0.00993419	0.205738	0.189849	8	PBMC Early Down	HKBCG	ATP2B4/BRMS1L/CD200R1/PATZ1/RAP2B/RECK/SCAI/SRGAP2B
GO:0071692	protein localization to extracellular region	8/152	368/18903	0.00993419	0.205738	0.189849	8	PBMC Early Down	HKBCG	ABCG1/ALOX5/ANG/HCAR2/LLGL2/LTBP2/RAB3D/TLR4
GO:0032695	negative regulation of interleukin-12 production	2/152	19/18903	0.0100418	0.205738	0.189849	2	PBMC Early Down	HKBCG	ACP5/CCR7
GO:0097202	activation of cysteine-type endopeptidase activity	2/152	19/18903	0.0100418	0.205738	0.189849	2	PBMC Early Down	HKBCG	CASP8/PYCARD
GO:0050817	coagulation	6/152	230/18903	0.0108344	0.213926	0.197405	6	PBMC Early Down	HKBCG	F11R/FN1/MERTK/PROC/RAP2B/TLR4
GO:0032768	regulation of monooxygenase activity	3/152	57/18903	0.0108626	0.213926	0.197405	3	PBMC Early Down	HKBCG	ATP2B4/CNR2/DDAH2
GO:0001780	neutrophil homeostasis	2/152	20/18903	0.0110991	0.213926	0.197405	2	PBMC Early Down	HKBCG	HCAR2/MERTK
GO:0002577	regulation of antigen processing and presentation	2/152	20/18903	0.0110991	0.213926	0.197405	2	PBMC Early Down	HKBCG	CCR7/PYCARD
GO:0006525	arginine metabolic process	2/152	20/18903	0.0110991	0.213926	0.197405	2	PBMC Early Down	HKBCG	ATP2B4/DDAH2
GO:0032495	response to muramyl dipeptide	2/152	20/18903	0.0110991	0.213926	0.197405	2	PBMC Early Down	HKBCG	NFKBIA/TNFAIP3
GO:0098543	detection of other organism	2/152	20/18903	0.0110991	0.213926	0.197405	2	PBMC Early Down	HKBCG	NAIP/TLR4
GO:1900225	regulation of NLRP3 inflammasome complex assembly	2/152	20/18903	0.0110991	0.213926	0.197405	2	PBMC Early Down	HKBCG	GBP5/TLR4
GO:0001959	regulation of cytokine-mediated signaling pathway	5/152	167/18903	0.0113332	0.216832	0.200086	5	PBMC Early Down	HKBCG	CASP8/CXCR4/NAIP/PYCARD/TNFAIP3
GO:0071356	cellular response to tumor necrosis factor	6/152	234/18903	0.0117216	0.222626	0.205433	6	PBMC Early Down	HKBCG	CASP8/GSDME/NAIP/NFKBIA/PYCARD/TNFAIP3
GO:0030041	actin filament polymerization	5/152	170/18903	0.0121686	0.224033	0.206731	5	PBMC Early Down	HKBCG	ANG/CCR7/MSRB1/PSTPIP1/PYCARD
GO:0019370	leukotriene biosynthetic process	2/152	21/18903	0.0122033	0.224033	0.206731	2	PBMC Early Down	HKBCG	ALOX5/GGT7
GO:0050849	negative regulation of calcium-mediated signaling	2/152	21/18903	0.0122033	0.224033	0.206731	2	PBMC Early Down	HKBCG	ATP2B4/TBC1D10C
GO:0034446	substrate adhesion-dependent cell spreading	4/152	111/18903	0.0123894	0.224033	0.206731	4	PBMC Early Down	HKBCG	AKIP1/FN1/MERTK/PXN
GO:1901222	regulation of NIK/NF-kappaB signaling	4/152	111/18903	0.0123894	0.224033	0.206731	4	PBMC Early Down	HKBCG	AKIP1/NFKBIA/NLRP12/TLR4
GO:2000146	negative regulation of cell motility	8/152	383/18903	0.0124159	0.224033	0.206731	8	PBMC Early Down	HKBCG	ATP2B4/BRMS1L/CD200R1/PATZ1/RAP2B/RECK/SCAI/SRGAP2B
GO:0002274	myeloid leukocyte activation	6/152	237/18903	0.0124199	0.224033	0.206731	6	PBMC Early Down	HKBCG	CNR2/DNASE1/FN1/IRF4/PYCARD/TLR4
GO:0002753	cytoplasmic pattern recognition receptor signaling pathway	3/152	60/18903	0.0124845	0.224033	0.206731	3	PBMC Early Down	HKBCG	NFKBIA/TLR4/TNFAIP3
GO:0032103	positive regulation of response to external stimulus	9/152	464/18903	0.0128626	0.228364	0.210728	9	PBMC Early Down	HKBCG	CCR7/CXCR4/GBP5/NAIP/NFKBIA/NLRP12/PDE2A/PYCARD/TLR4
GO:0051403	stress-activated MAPK cascade	6/152	239/18903	0.0129014	0.228364	0.210728	6	PBMC Early Down	HKBCG	ARHGEF6/CCR7/NAIP/PINK1/PYCARD/TLR4
GO:0010888	negative regulation of lipid storage	2/152	22/18903	0.0133535	0.233193	0.215184	2	PBMC Early Down	HKBCG	ABCG1/NFKBIA
GO:0044546	NLRP3 inflammasome complex assembly	2/152	22/18903	0.0133535	0.233193	0.215184	2	PBMC Early Down	HKBCG	GBP5/TLR4
GO:0032635	interleukin-6 production	5/152	176/18903	0.0139628	0.23748	0.21914	5	PBMC Early Down	HKBCG	CD200R1/NLRP12/PYCARD/TLR4/TNFAIP3
GO:0032675	regulation of interleukin-6 production	5/152	176/18903	0.0139628	0.23748	0.21914	5	PBMC Early Down	HKBCG	CD200R1/NLRP12/PYCARD/TLR4/TNFAIP3
GO:0031663	lipopolysaccharide-mediated signaling pathway	3/152	63/18903	0.0142378	0.23748	0.21914	3	PBMC Early Down	HKBCG	NFKBIA/TLR4/TNFAIP3
GO:0032615	interleukin-12 production	3/152	63/18903	0.0142378	0.23748	0.21914	3	PBMC Early Down	HKBCG	ACP5/CCR7/TLR4
GO:0032655	regulation of interleukin-12 production	3/152	63/18903	0.0142378	0.23748	0.21914	3	PBMC Early Down	HKBCG	ACP5/CCR7/TLR4
GO:0045453	bone resorption	3/152	63/18903	0.0142378	0.23748	0.21914	3	PBMC Early Down	HKBCG	ACP5/RAB3D/TNFAIP3
GO:0050994	regulation of lipid catabolic process	3/152	63/18903	0.0142378	0.23748	0.21914	3	PBMC Early Down	HKBCG	HCAR2/HPGD/SORL1
GO:0031098	stress-activated protein kinase signaling cascade	6/152	246/18903	0.0146899	0.243459	0.224657	6	PBMC Early Down	HKBCG	ARHGEF6/CCR7/NAIP/PINK1/PYCARD/TLR4
GO:0071887	leukocyte apoptotic process	4/152	117/18903	0.0147839	0.243466	0.224664	4	PBMC Early Down	HKBCG	CCR7/GIMAP8/HCAR2/MERTK
GO:0032613	interleukin-10 production	3/152	65/18903	0.0154804	0.250572	0.231221	3	PBMC Early Down	HKBCG	IRF4/PYCARD/TLR4
GO:0032653	regulation of interleukin-10 production	3/152	65/18903	0.0154804	0.250572	0.231221	3	PBMC Early Down	HKBCG	IRF4/PYCARD/TLR4
GO:0022409	positive regulation of cell-cell adhesion	7/152	322/18903	0.0155043	0.250572	0.231221	7	PBMC Early Down	HKBCG	ALOX5/CCR7/F11R/GCNT1/IL4I1/PYCARD/RUNX3
GO:0060907	positive regulation of macrophage cytokine production	2/152	24/18903	0.0157886	0.252036	0.232572	2	PBMC Early Down	HKBCG	PYCARD/TLR4
GO:0140632	inflammasome complex assembly	2/152	24/18903	0.0157886	0.252036	0.232572	2	PBMC Early Down	HKBCG	GBP5/TLR4
GO:0031638	zymogen activation	3/152	67/18903	0.0167822	0.258263	0.238318	3	PBMC Early Down	HKBCG	CASP8/PLGRKT/PYCARD
GO:0001819	positive regulation of cytokine production	9/152	486/18903	0.0169056	0.258263	0.238318	9	PBMC Early Down	HKBCG	CASP8/CCR7/GBP5/IRF4/NAIP/NLRP12/PYCARD/SORL1/TLR4
GO:0034612	response to tumor necrosis factor	6/152	254/18903	0.0169375	0.258263	0.238318	6	PBMC Early Down	HKBCG	CASP8/GSDME/NAIP/NFKBIA/PYCARD/TNFAIP3
GO:0071901	negative regulation of protein serine/threonine kinase activity	4/152	122/18903	0.0169883	0.258263	0.238318	4	PBMC Early Down	HKBCG	PYCARD/RGS14/SORL1/TNFAIP3
GO:0051984	positive regulation of chromosome segregation	2/152	25/18903	0.017072	0.258263	0.238318	2	PBMC Early Down	HKBCG	INCENP/SMC2
GO:0060396	growth hormone receptor signaling pathway	2/152	25/18903	0.017072	0.258263	0.238318	2	PBMC Early Down	HKBCG	LEPROTL1/PXN
GO:0071378	cellular response to growth hormone stimulus	2/152	25/18903	0.017072	0.258263	0.238318	2	PBMC Early Down	HKBCG	LEPROTL1/PXN
GO:0098581	detection of external biotic stimulus	2/152	25/18903	0.017072	0.258263	0.238318	2	PBMC Early Down	HKBCG	NAIP/TLR4
GO:1904996	positive regulation of leukocyte adhesion to vascular endothelial cell	2/152	25/18903	0.017072	0.258263	0.238318	2	PBMC Early Down	HKBCG	ALOX5/GCNT1
GO:0030099	myeloid cell differentiation	8/152	407/18903	0.0172954	0.260131	0.240042	8	PBMC Early Down	HKBCG	ABCB10/CASP8/CCR7/IRF4/LDB1/NFKBIA/TLR4/ZNF385A
GO:0002224	toll-like receptor signaling pathway	4/152	123/18903	0.0174525	0.260986	0.24083	4	PBMC Early Down	HKBCG	IRF4/NFKBIA/TLR4/TNFAIP3
GO:0050708	regulation of protein secretion	6/152	257/18903	0.0178383	0.265229	0.244746	6	PBMC Early Down	HKBCG	ABCG1/ALOX5/ANG/HCAR2/LLGL2/TLR4
GO:0043254	regulation of protein-containing complex assembly	8/152	410/18903	0.0179904	0.265972	0.245432	8	PBMC Early Down	HKBCG	CCR7/GBP5/PINK1/PYCARD/SORL1/TLR4/TRAF3IP1/ULK1
GO:0060249	anatomical structure homeostasis	7/152	333/18903	0.0182911	0.266599	0.24601	7	PBMC Early Down	HKBCG	ACP5/F11R/LDB1/PECAM1/RAB3D/TLR4/TNFAIP3
GO:0050995	negative regulation of lipid catabolic process	2/152	26/18903	0.0183982	0.266599	0.24601	2	PBMC Early Down	HKBCG	HCAR2/SORL1
GO:1905048	regulation of metallopeptidase activity	2/152	26/18903	0.0183982	0.266599	0.24601	2	PBMC Early Down	HKBCG	RECK/SORL1
GO:0043123	positive regulation of I-kappaB kinase/NF-kappaB signaling	5/152	189/18903	0.0184427	0.266599	0.24601	5	PBMC Early Down	HKBCG	CASP8/CCR7/MAP3K14/PINK1/TLR4
GO:1903706	regulation of hemopoiesis	8/152	413/18903	0.0187053	0.268901	0.248135	8	PBMC Early Down	HKBCG	ABCB10/CASP8/IL4I1/IRF4/LDB1/NFKBIA/RUNX3/TLR4
GO:0051604	protein maturation	7/152	336/18903	0.0191086	0.270698	0.249792	7	PBMC Early Down	HKBCG	CASP8/FN1/GCSH/ISCA2/PLGRKT/PYCARD/SORL1
GO:0070527	platelet aggregation	3/152	71/18903	0.0195647	0.270698	0.249792	3	PBMC Early Down	HKBCG	F11R/FN1/RAP2B
GO:0031334	positive regulation of protein-containing complex assembly	5/152	192/18903	0.0195965	0.270698	0.249792	5	PBMC Early Down	HKBCG	CCR7/GBP5/PINK1/PYCARD/TLR4
GO:0001933	negative regulation of protein phosphorylation	7/152	338/18903	0.0196677	0.270698	0.249792	7	PBMC Early Down	HKBCG	CBLB/NLRP12/PYCARD/RGS14/SORL1/TNFAIP3/TRAF3IP1
GO:0002407	dendritic cell chemotaxis	2/152	27/18903	0.0197666	0.270698	0.249792	2	PBMC Early Down	HKBCG	CCR7/CXCR4
GO:0009065	glutamine family amino acid catabolic process	2/152	27/18903	0.0197666	0.270698	0.249792	2	PBMC Early Down	HKBCG	ATP2B4/DDAH2
GO:0010875	positive regulation of cholesterol efflux	2/152	27/18903	0.0197666	0.270698	0.249792	2	PBMC Early Down	HKBCG	ABCG1/NFKBIA
GO:0090200	positive regulation of release of cytochrome c from mitochondria	2/152	27/18903	0.0197666	0.270698	0.249792	2	PBMC Early Down	HKBCG	PINK1/PYCARD
GO:1905820	positive regulation of chromosome separation	2/152	27/18903	0.0197666	0.270698	0.249792	2	PBMC Early Down	HKBCG	INCENP/SMC2
GO:0040013	negative regulation of locomotion	8/152	419/18903	0.0201958	0.275082	0.253838	8	PBMC Early Down	HKBCG	ATP2B4/BRMS1L/CD200R1/PATZ1/RAP2B/RECK/SCAI/SRGAP2B
GO:0010952	positive regulation of peptidase activity	5/152	194/18903	0.0203915	0.275082	0.253838	5	PBMC Early Down	HKBCG	CASP8/FN1/NLRP12/PINK1/PYCARD
GO:0050714	positive regulation of protein secretion	4/152	129/18903	0.0204039	0.275082	0.253838	4	PBMC Early Down	HKBCG	ABCG1/ANG/HCAR2/TLR4
GO:0032872	regulation of stress-activated MAPK cascade	5/152	195/18903	0.0207968	0.278935	0.257393	5	PBMC Early Down	HKBCG	CCR7/NAIP/PINK1/PYCARD/TLR4
GO:0032874	positive regulation of stress-activated MAPK cascade	4/152	130/18903	0.0209238	0.279198	0.257636	4	PBMC Early Down	HKBCG	CCR7/NAIP/PYCARD/TLR4
GO:1900017	positive regulation of cytokine production involved in inflammatory response	2/152	28/18903	0.0211762	0.279698	0.258098	2	PBMC Early Down	HKBCG	GBP5/TLR4
GO:1902883	negative regulation of response to oxidative stress	2/152	28/18903	0.0211762	0.279698	0.258098	2	PBMC Early Down	HKBCG	GGT7/PINK1
GO:0062197	cellular response to chemical stress	7/152	345/18903	0.0217148	0.285157	0.263135	7	PBMC Early Down	HKBCG	ALOX5/ANKZF1/PINK1/PXN/PYCARD/TLR4/TNFAIP3
GO:0050688	regulation of defense response to virus	3/152	74/18903	0.0218087	0.285157	0.263135	3	PBMC Early Down	HKBCG	PYCARD/TNFAIP3/TRAF3IP1
GO:0070304	positive regulation of stress-activated protein kinase signaling cascade	4/152	132/18903	0.0219878	0.285369	0.263331	4	PBMC Early Down	HKBCG	CCR7/NAIP/PYCARD/TLR4
GO:0070302	regulation of stress-activated protein kinase signaling cascade	5/152	198/18903	0.0220443	0.285369	0.263331	5	PBMC Early Down	HKBCG	CCR7/NAIP/PINK1/PYCARD/TLR4
GO:0071560	cellular response to transforming growth factor beta stimulus	6/152	271/18903	0.0224786	0.287191	0.265012	6	PBMC Early Down	HKBCG	BRMS1L/HPGD/LTBP2/PDE2A/PXN/SKI
GO:0035601	protein deacylation	4/152	133/18903	0.0225321	0.287191	0.265012	4	PBMC Early Down	HKBCG	ABHD10/BRMS1L/PINK1/SKI
GO:0001773	myeloid dendritic cell activation	2/152	29/18903	0.0226265	0.287191	0.265012	2	PBMC Early Down	HKBCG	IRF4/PYCARD
GO:0007263	nitric oxide mediated signal transduction	2/152	29/18903	0.0226265	0.287191	0.265012	2	PBMC Early Down	HKBCG	ATP2B4/DDAH2
GO:0008154	actin polymerization or depolymerization	5/152	200/18903	0.0229024	0.289282	0.266941	5	PBMC Early Down	HKBCG	ANG/CCR7/MSRB1/PSTPIP1/PYCARD
GO:1903039	positive regulation of leukocyte cell-cell adhesion	6/152	275/18903	0.0239409	0.298124	0.2751	6	PBMC Early Down	HKBCG	ALOX5/CCR7/GCNT1/IL4I1/PYCARD/RUNX3
GO:0034067	protein localization to Golgi apparatus	2/152	30/18903	0.0241166	0.298124	0.2751	2	PBMC Early Down	HKBCG	GBP5/SORL1
GO:1903203	regulation of oxidative stress-induced neuron death	2/152	30/18903	0.0241166	0.298124	0.2751	2	PBMC Early Down	HKBCG	PINK1/TLR4
GO:0006919	activation of cysteine-type endopeptidase activity involved in apoptotic process	3/152	77/18903	0.0241875	0.298124	0.2751	3	PBMC Early Down	HKBCG	CASP8/NLRP12/PYCARD
GO:0032720	negative regulation of tumor necrosis factor production	3/152	77/18903	0.0241875	0.298124	0.2751	3	PBMC Early Down	HKBCG	ACP5/TLR4/TNFAIP3
GO:0006979	response to oxidative stress	8/152	434/18903	0.0242899	0.298124	0.2751	8	PBMC Early Down	HKBCG	ALOX5/ANKZF1/GGT7/PINK1/PXN/RGS14/TLR4/TNFAIP3
GO:0061041	regulation of wound healing	4/152	137/18903	0.024791	0.301066	0.277815	4	PBMC Early Down	HKBCG	ALOX5/CXCR4/PROC/TNFAIP3
GO:0098732	macromolecule deacylation	4/152	137/18903	0.024791	0.301066	0.277815	4	PBMC Early Down	HKBCG	ABHD10/BRMS1L/PINK1/SKI
GO:0032102	negative regulation of response to external stimulus	8/152	436/18903	0.0248767	0.301066	0.277815	8	PBMC Early Down	HKBCG	ACP5/ALOX5/CD200R1/CNR2/NLRP12/PROC/TNFAIP3/TRAF3IP1
GO:1903532	positive regulation of secretion by cell	6/152	278/18903	0.0250787	0.302105	0.278774	6	PBMC Early Down	HKBCG	ABCG1/ANG/HCAR2/PINK1/RAB3D/TLR4
GO:0002507	tolerance induction	2/152	31/18903	0.0256459	0.304331	0.280829	2	PBMC Early Down	HKBCG	CBLB/TNFAIP3
GO:0032148	activation of protein kinase B activity	2/152	31/18903	0.0256459	0.304331	0.280829	2	PBMC Early Down	HKBCG	ANG/PINK1
GO:1902042	negative regulation of extrinsic apoptotic signaling pathway via death domain receptors	2/152	31/18903	0.0256459	0.304331	0.280829	2	PBMC Early Down	HKBCG	ICAM1/TNFAIP3
GO:1903556	negative regulation of tumor necrosis factor superfamily cytokine production	3/152	79/18903	0.0258483	0.304331	0.280829	3	PBMC Early Down	HKBCG	ACP5/TLR4/TNFAIP3
GO:2000514	regulation of CD4-positive, alpha-beta T cell activation	3/152	79/18903	0.0258483	0.304331	0.280829	3	PBMC Early Down	HKBCG	CBLB/IRF4/RUNX3
GO:0008277	regulation of G protein-coupled receptor signaling pathway	4/152	139/18903	0.0259699	0.304386	0.280879	4	PBMC Early Down	HKBCG	ATP2B4/RGS14/RGS18/ZDHHC7
GO:0051258	protein polymerization	6/152	281/18903	0.0262521	0.306313	0.282657	6	PBMC Early Down	HKBCG	ANG/CCR7/MSRB1/PINK1/PSTPIP1/PYCARD
GO:0007266	Rho protein signal transduction	4/152	140/18903	0.0265719	0.308661	0.284823	4	PBMC Early Down	HKBCG	CTNNAL1/F11R/KANK2/SCAI
GO:0002831	regulation of response to biotic stimulus	7/152	361/18903	0.0269407	0.311555	0.287494	7	PBMC Early Down	HKBCG	CASP8/GBP5/IL4I1/PYCARD/TLR4/TNFAIP3/TRAF3IP1
GO:0010669	epithelial structure maintenance	2/152	32/18903	0.0272135	0.311936	0.287846	2	PBMC Early Down	HKBCG	LDB1/TLR4
GO:0010743	regulation of macrophage derived foam cell differentiation	2/152	32/18903	0.0272135	0.311936	0.287846	2	PBMC Early Down	HKBCG	ABCG1/NFKBIA
GO:1901657	glycosyl compound metabolic process	3/152	81/18903	0.0275689	0.314511	0.290222	3	PBMC Early Down	HKBCG	ABHD10/CDA/ICMT
GO:0035107	appendage morphogenesis	4/152	142/18903	0.0278007	0.314511	0.290222	4	PBMC Early Down	HKBCG	IQCE/RECK/SKI/ZNF219
GO:0035108	limb morphogenesis	4/152	142/18903	0.0278007	0.314511	0.290222	4	PBMC Early Down	HKBCG	IQCE/RECK/SKI/ZNF219
GO:0036475	neuron death in response to oxidative stress	2/152	33/18903	0.0288189	0.324618	0.299548	2	PBMC Early Down	HKBCG	PINK1/TLR4
GO:0034599	cellular response to oxidative stress	6/152	288/18903	0.0291308	0.326717	0.301485	6	PBMC Early Down	HKBCG	ALOX5/ANKZF1/PINK1/PXN/TLR4/TNFAIP3
GO:0045637	regulation of myeloid cell differentiation	5/152	214/18903	0.0295172	0.327726	0.302416	5	PBMC Early Down	HKBCG	ABCB10/CASP8/LDB1/NFKBIA/TLR4
GO:0006520	cellular amino acid metabolic process	6/152	289/18903	0.0295583	0.327726	0.302416	6	PBMC Early Down	HKBCG	ATP2B4/DDAH2/GCSH/ICMT/IL4I1/SDSL
GO:1903829	positive regulation of protein localization	8/152	451/18903	0.0295986	0.327726	0.302416	8	PBMC Early Down	HKBCG	ABCG1/ANG/ATP2B4/HCAR2/PECAM1/PINK1/SORL1/TLR4
GO:0032480	negative regulation of type I interferon production	2/152	34/18903	0.0304613	0.332608	0.306921	2	PBMC Early Down	HKBCG	PYCARD/TRAF3IP1
GO:0061081	positive regulation of myeloid leukocyte cytokine production involved in immune response	2/152	34/18903	0.0304613	0.332608	0.306921	2	PBMC Early Down	HKBCG	PYCARD/TLR4
GO:0006469	negative regulation of protein kinase activity	5/152	216/18903	0.0305508	0.332608	0.306921	5	PBMC Early Down	HKBCG	CBLB/PYCARD/RGS14/SORL1/TNFAIP3
GO:0007179	transforming growth factor beta receptor signaling pathway	5/152	216/18903	0.0305508	0.332608	0.306921	5	PBMC Early Down	HKBCG	BRMS1L/HPGD/LTBP2/PXN/SKI
GO:0008625	extrinsic apoptotic signaling pathway via death domain receptors	3/152	85/18903	0.0311891	0.334193	0.308384	3	PBMC Early Down	HKBCG	CASP8/ICAM1/TNFAIP3
GO:0002366	leukocyte activation involved in immune response	6/152	293/18903	0.0313098	0.334193	0.308384	6	PBMC Early Down	HKBCG	APBB1IP/DNASE1/ICAM1/IRF4/PYCARD/TLR4
GO:1901653	cellular response to peptide	7/152	373/18903	0.031383	0.334193	0.308384	7	PBMC Early Down	HKBCG	CYSLTR2/ICAM1/LEPROTL1/PXN/SORL1/TLR4/ZDHHC7
GO:0051222	positive regulation of protein transport	6/152	294/18903	0.031758	0.334193	0.308384	6	PBMC Early Down	HKBCG	ABCG1/ANG/HCAR2/PINK1/SORL1/TLR4
GO:2001233	regulation of apoptotic signaling pathway	7/152	374/18903	0.0317741	0.334193	0.308384	7	PBMC Early Down	HKBCG	GSDME/ICAM1/MNT/PINK1/PYCARD/TNFAIP3/ZNF385A
GO:0006691	leukotriene metabolic process	2/152	35/18903	0.03214	0.334193	0.308384	2	PBMC Early Down	HKBCG	ALOX5/GGT7
GO:0035633	maintenance of blood-brain barrier	2/152	35/18903	0.03214	0.334193	0.308384	2	PBMC Early Down	HKBCG	F11R/PECAM1
GO:0051354	negative regulation of oxidoreductase activity	2/152	35/18903	0.03214	0.334193	0.308384	2	PBMC Early Down	HKBCG	ATP2B4/CNR2
GO:1901658	glycosyl compound catabolic process	2/152	35/18903	0.03214	0.334193	0.308384	2	PBMC Early Down	HKBCG	ABHD10/CDA
GO:2000352	negative regulation of endothelial cell apoptotic process	2/152	35/18903	0.03214	0.334193	0.308384	2	PBMC Early Down	HKBCG	ICAM1/TNFAIP3
GO:2000515	negative regulation of CD4-positive, alpha-beta T cell activation	2/152	35/18903	0.03214	0.334193	0.308384	2	PBMC Early Down	HKBCG	CBLB/RUNX3
GO:0052547	regulation of peptidase activity	8/152	459/18903	0.032355	0.334193	0.308384	8	PBMC Early Down	HKBCG	CASP8/FN1/NAIP/NLRP12/PINK1/PYCARD/RECK/SORL1
GO:2000377	regulation of reactive oxygen species metabolic process	4/152	149/18903	0.0323661	0.334193	0.308384	4	PBMC Early Down	HKBCG	ACP5/ALOX5/PINK1/TLR4
GO:0043087	regulation of GTPase activity	7/152	376/18903	0.0325661	0.334645	0.308801	7	PBMC Early Down	HKBCG	ARHGAP9/CBLB/CCR7/F11R/PYCARD/RGS14/TBC1D10C
GO:0048872	homeostasis of number of cells	6/152	296/18903	0.0326671	0.334645	0.308801	6	PBMC Early Down	HKBCG	ABCB10/CCR7/HCAR2/LDB1/MERTK/TNFAIP3
GO:1903037	regulation of leukocyte cell-cell adhesion	7/152	377/18903	0.032967	0.335404	0.309501	7	PBMC Early Down	HKBCG	ALOX5/CBLB/CCR7/GCNT1/IL4I1/PYCARD/RUNX3
GO:0034614	cellular response to reactive oxygen species	4/152	150/18903	0.0330521	0.335404	0.309501	4	PBMC Early Down	HKBCG	ANKZF1/PINK1/PXN/TNFAIP3
GO:0002263	cell activation involved in immune response	6/152	297/18903	0.0331279	0.335404	0.309501	6	PBMC Early Down	HKBCG	APBB1IP/DNASE1/ICAM1/IRF4/PYCARD/TLR4
GO:0046718	viral entry into host cell	4/152	151/18903	0.0337465	0.336973	0.31095	4	PBMC Early Down	HKBCG	CXCR4/F11R/ICAM1/ZNF639
GO:0002697	regulation of immune effector process	7/152	379/18903	0.0337788	0.336973	0.31095	7	PBMC Early Down	HKBCG	ACP5/DNASE1/ICAM1/IL4I1/IRF4/PYCARD/TLR4
GO:0009119	ribonucleoside metabolic process	2/152	36/18903	0.0338543	0.336973	0.31095	2	PBMC Early Down	HKBCG	CDA/ICMT
GO:0050869	negative regulation of B cell activation	2/152	36/18903	0.0338543	0.336973	0.31095	2	PBMC Early Down	HKBCG	TBC1D10C/TNFAIP3
GO:0032370	positive regulation of lipid transport	3/152	88/18903	0.03406	0.336973	0.31095	3	PBMC Early Down	HKBCG	ABCG1/ATP8A1/NFKBIA
GO:0035023	regulation of Rho protein signal transduction	3/152	88/18903	0.03406	0.336973	0.31095	3	PBMC Early Down	HKBCG	F11R/KANK2/SCAI
GO:0042326	negative regulation of phosphorylation	7/152	381/18903	0.0346038	0.341057	0.314718	7	PBMC Early Down	HKBCG	CBLB/NLRP12/PYCARD/RGS14/SORL1/TNFAIP3/TRAF3IP1
GO:0046849	bone remodeling	3/152	89/18903	0.0350464	0.344116	0.317541	3	PBMC Early Down	HKBCG	ACP5/RAB3D/TNFAIP3
GO:0060416	response to growth hormone	2/152	37/18903	0.0356036	0.346227	0.319489	2	PBMC Early Down	HKBCG	LEPROTL1/PXN
GO:0071402	cellular response to lipoprotein particle stimulus	2/152	37/18903	0.0356036	0.346227	0.319489	2	PBMC Early Down	HKBCG	ABCG1/TLR4
GO:0046700	heterocycle catabolic process	8/152	468/18903	0.0356606	0.346227	0.319489	8	PBMC Early Down	HKBCG	ANG/CDA/DCP1B/DNASE1/IL4I1/MEX3D/PDE2A/PLEKHN1
GO:0051047	positive regulation of secretion	6/152	304/18903	0.0364722	0.35279	0.325545	6	PBMC Early Down	HKBCG	ABCG1/ANG/HCAR2/PINK1/RAB3D/TLR4
GO:0010742	macrophage derived foam cell differentiation	2/152	38/18903	0.0373872	0.360302	0.332476	2	PBMC Early Down	HKBCG	ABCG1/NFKBIA
GO:0044270	cellular nitrogen compound catabolic process	8/152	474/18903	0.0379875	0.363025	0.334989	8	PBMC Early Down	HKBCG	ANG/CDA/DCP1B/DNASE1/IL4I1/MEX3D/PDE2A/PLEKHN1
GO:0032273	positive regulation of protein polymerization	3/152	92/18903	0.0380937	0.363025	0.334989	3	PBMC Early Down	HKBCG	CCR7/PINK1/PYCARD
GO:0050878	regulation of body fluid levels	7/152	390/18903	0.0384824	0.363025	0.334989	7	PBMC Early Down	HKBCG	F11R/FN1/MERTK/PROC/RAP2B/TLR4/ZNF385A
GO:0044409	entry into host	4/152	158/18903	0.0388455	0.363025	0.334989	4	PBMC Early Down	HKBCG	CXCR4/F11R/ICAM1/ZNF639
GO:0002685	regulation of leukocyte migration	5/152	231/18903	0.0390294	0.363025	0.334989	5	PBMC Early Down	HKBCG	CCR7/CD200R1/GCNT1/ICAM1/PYCARD
GO:0045185	maintenance of protein location	3/152	93/18903	0.0391387	0.363025	0.334989	3	PBMC Early Down	HKBCG	NFKBIA/PINK1/SORL1
GO:0070301	cellular response to hydrogen peroxide	3/152	93/18903	0.0391387	0.363025	0.334989	3	PBMC Early Down	HKBCG	ANKZF1/PINK1/TNFAIP3
GO:0009595	detection of biotic stimulus	2/152	39/18903	0.0392044	0.363025	0.334989	2	PBMC Early Down	HKBCG	NAIP/TLR4
GO:0032373	positive regulation of sterol transport	2/152	39/18903	0.0392044	0.363025	0.334989	2	PBMC Early Down	HKBCG	ABCG1/NFKBIA
GO:0032376	positive regulation of cholesterol transport	2/152	39/18903	0.0392044	0.363025	0.334989	2	PBMC Early Down	HKBCG	ABCG1/NFKBIA
GO:0090077	foam cell differentiation	2/152	39/18903	0.0392044	0.363025	0.334989	2	PBMC Early Down	HKBCG	ABCG1/NFKBIA
GO:1904951	positive regulation of establishment of protein localization	6/152	310/18903	0.0395058	0.364518	0.336367	6	PBMC Early Down	HKBCG	ABCG1/ANG/HCAR2/PINK1/SORL1/TLR4
GO:2001234	negative regulation of apoptotic signaling pathway	5/152	233/18903	0.040258	0.369951	0.341381	5	PBMC Early Down	HKBCG	ICAM1/MNT/PINK1/TNFAIP3/ZNF385A
GO:1990845	adaptive thermogenesis	4/152	160/18903	0.040379	0.369951	0.341381	4	PBMC Early Down	HKBCG	CXCR4/IRF4/SORL1/TLR4
GO:0071900	regulation of protein serine/threonine kinase activity	7/152	395/18903	0.0407561	0.371591	0.342894	7	PBMC Early Down	HKBCG	ATP2B4/INCENP/PYCARD/RGS14/SORL1/TLR4/TNFAIP3
GO:1904994	regulation of leukocyte adhesion to vascular endothelial cell	2/152	40/18903	0.0410546	0.371591	0.342894	2	PBMC Early Down	HKBCG	ALOX5/GCNT1
GO:0034109	homotypic cell-cell adhesion	3/152	95/18903	0.041272	0.371591	0.342894	3	PBMC Early Down	HKBCG	F11R/FN1/RAP2B
GO:0045638	negative regulation of myeloid cell differentiation	3/152	95/18903	0.041272	0.371591	0.342894	3	PBMC Early Down	HKBCG	LDB1/NFKBIA/TLR4
GO:1900407	regulation of cellular response to oxidative stress	3/152	95/18903	0.041272	0.371591	0.342894	3	PBMC Early Down	HKBCG	ALOX5/PINK1/TLR4
GO:0019932	second-messenger-mediated signaling	6/152	314/18903	0.0416149	0.373386	0.34455	6	PBMC Early Down	HKBCG	ATP2B4/CCR7/CXCR4/DDAH2/PDE2A/TBC1D10C
GO:0001738	morphogenesis of a polarized epithelium	3/152	96/18903	0.0423603	0.376226	0.347171	3	PBMC Early Down	HKBCG	JHY/TRAF3IP1/ZDHHC7
GO:0070664	negative regulation of leukocyte proliferation	3/152	96/18903	0.0423603	0.376226	0.347171	3	PBMC Early Down	HKBCG	CBLB/IL4I1/TNFAIP3
GO:0002691	regulation of cellular extravasation	2/152	41/18903	0.0429372	0.376226	0.347171	2	PBMC Early Down	HKBCG	GCNT1/ICAM1
GO:0009069	serine family amino acid metabolic process	2/152	41/18903	0.0429372	0.376226	0.347171	2	PBMC Early Down	HKBCG	GCSH/SDSL
GO:0034122	negative regulation of toll-like receptor signaling pathway	2/152	41/18903	0.0429372	0.376226	0.347171	2	PBMC Early Down	HKBCG	IRF4/TNFAIP3
GO:0070884	regulation of calcineurin-NFAT signaling cascade	2/152	41/18903	0.0429372	0.376226	0.347171	2	PBMC Early Down	HKBCG	ATP2B4/TBC1D10C
GO:0006417	regulation of translation	8/152	486/18903	0.0429436	0.376226	0.347171	8	PBMC Early Down	HKBCG	ANG/DCP1B/MEX3D/MIF4GD/PINK1/PLEKHN1/RMND1/ZNF385A
GO:0019439	aromatic compound catabolic process	8/152	489/18903	0.0442466	0.381384	0.351931	8	PBMC Early Down	HKBCG	ANG/CDA/DCP1B/DNASE1/IL4I1/MEX3D/PDE2A/PLEKHN1
GO:0022407	regulation of cell-cell adhesion	8/152	490/18903	0.0446867	0.381384	0.351931	8	PBMC Early Down	HKBCG	ALOX5/CBLB/CCR7/F11R/GCNT1/IL4I1/PYCARD/RUNX3
GO:0030595	leukocyte chemotaxis	5/152	240/18903	0.0447425	0.381384	0.351931	5	PBMC Early Down	HKBCG	ALOX5/CCR7/CKLF/CNR2/CXCR4
GO:0033673	negative regulation of kinase activity	5/152	240/18903	0.0447425	0.381384	0.351931	5	PBMC Early Down	HKBCG	CBLB/PYCARD/RGS14/SORL1/TNFAIP3
GO:0045088	regulation of innate immune response	5/152	240/18903	0.0447425	0.381384	0.351931	5	PBMC Early Down	HKBCG	CASP8/GBP5/PYCARD/TLR4/TNFAIP3
GO:0032735	positive regulation of interleukin-12 production	2/152	42/18903	0.0448515	0.381384	0.351931	2	PBMC Early Down	HKBCG	CCR7/TLR4
GO:0045429	positive regulation of nitric oxide biosynthetic process	2/152	42/18903	0.0448515	0.381384	0.351931	2	PBMC Early Down	HKBCG	DDAH2/TLR4
GO:0050691	regulation of defense response to virus by host	2/152	42/18903	0.0448515	0.381384	0.351931	2	PBMC Early Down	HKBCG	PYCARD/TNFAIP3
GO:0106056	regulation of calcineurin-mediated signaling	2/152	42/18903	0.0448515	0.381384	0.351931	2	PBMC Early Down	HKBCG	ATP2B4/TBC1D10C
GO:0046395	carboxylic acid catabolic process	5/152	243/18903	0.0467525	0.393292	0.362919	5	PBMC Early Down	HKBCG	ATP2B4/DDAH2/GCSH/IL4I1/SDSL
GO:0031952	regulation of protein autophosphorylation	2/152	43/18903	0.0467969	0.393292	0.362919	2	PBMC Early Down	HKBCG	NLRP12/RAP2B
GO:0032691	negative regulation of interleukin-1 beta production	2/152	43/18903	0.0467969	0.393292	0.362919	2	PBMC Early Down	HKBCG	ACP5/TNFAIP3
GO:0001776	leukocyte homeostasis	3/152	100/18903	0.0468565	0.393292	0.362919	3	PBMC Early Down	HKBCG	HCAR2/MERTK/TNFAIP3
GO:0002262	myeloid cell homeostasis	4/152	169/18903	0.0477018	0.398453	0.367681	4	PBMC Early Down	HKBCG	ABCB10/HCAR2/LDB1/MERTK
GO:1901214	regulation of neuron death	6/152	325/18903	0.0477776	0.398453	0.367681	6	PBMC Early Down	HKBCG	CASP8/CD200R1/NAIP/PINK1/SORL1/TLR4
GO:0044089	positive regulation of cellular component biogenesis	8/152	498/18903	0.0483119	0.399078	0.368258	8	PBMC Early Down	HKBCG	CCR7/GBP5/PINK1/PLEK2/PXN/PYCARD/TLR4/ULK1
GO:0034250	positive regulation of cellular amide metabolic process	4/152	170/18903	0.048558	0.399078	0.368258	4	PBMC Early Down	HKBCG	ABCG1/MIF4GD/PINK1/RMND1
GO:0031063	regulation of histone deacetylation	2/152	44/18903	0.0487728	0.399078	0.368258	2	PBMC Early Down	HKBCG	PINK1/SKI
GO:0042771	intrinsic apoptotic signaling pathway in response to DNA damage by p53 class mediator	2/152	44/18903	0.0487728	0.399078	0.368258	2	PBMC Early Down	HKBCG	PYCARD/ZNF385A
GO:0050856	regulation of T cell receptor signaling pathway	2/152	44/18903	0.0487728	0.399078	0.368258	2	PBMC Early Down	HKBCG	CBLB/CCR7
GO:1904407	positive regulation of nitric oxide metabolic process	2/152	44/18903	0.0487728	0.399078	0.368258	2	PBMC Early Down	HKBCG	DDAH2/TLR4
GO:0016575	histone deacetylation	3/152	102/18903	0.0491894	0.401226	0.37024	3	PBMC Early Down	HKBCG	BRMS1L/PINK1/SKI
GO:0016054	organic acid catabolic process	5/152	247/18903	0.0495152	0.401366	0.370369	5	PBMC Early Down	HKBCG	ATP2B4/DDAH2/GCSH/IL4I1/SDSL
GO:0033002	muscle cell proliferation	5/152	247/18903	0.0495152	0.401366	0.370369	5	PBMC Early Down	HKBCG	ANG/HPGD/SKI/TLR4/TNFAIP3
GO:1903034	regulation of response to wounding	4/152	172/18903	0.050296	0.404054	0.37285	4	PBMC Early Down	HKBCG	ALOX5/CXCR4/PROC/TNFAIP3
GO:2001242	regulation of intrinsic apoptotic signaling pathway	4/152	172/18903	0.050296	0.404054	0.37285	4	PBMC Early Down	HKBCG	GSDME/PINK1/PYCARD/ZNF385A
GO:0061157	mRNA destabilization	3/152	103/18903	0.050377	0.404054	0.37285	3	PBMC Early Down	HKBCG	DCP1B/MEX3D/PLEKHN1
GO:0046636	negative regulation of alpha-beta T cell activation	2/152	45/18903	0.0507785	0.404054	0.37285	2	PBMC Early Down	HKBCG	CBLB/RUNX3
GO:1904646	cellular response to amyloid-beta	2/152	45/18903	0.0507785	0.404054	0.37285	2	PBMC Early Down	HKBCG	ICAM1/TLR4
GO:2000785	regulation of autophagosome assembly	2/152	45/18903	0.0507785	0.404054	0.37285	2	PBMC Early Down	HKBCG	PINK1/ULK1
GO:0032479	regulation of type I interferon production	3/152	105/18903	0.0527937	0.415116	0.383058	3	PBMC Early Down	HKBCG	PYCARD/TLR4/TRAF3IP1
GO:0032606	type I interferon production	3/152	105/18903	0.0527937	0.415116	0.383058	3	PBMC Early Down	HKBCG	PYCARD/TLR4/TRAF3IP1
GO:0033173	calcineurin-NFAT signaling cascade	2/152	46/18903	0.0528135	0.415116	0.383058	2	PBMC Early Down	HKBCG	ATP2B4/TBC1D10C
GO:0030098	lymphocyte differentiation	7/152	419/18903	0.052884	0.415116	0.383058	7	PBMC Early Down	HKBCG	CCR7/IL4I1/IRF2BP2/IRF4/MERTK/PATZ1/RUNX3
GO:0048660	regulation of smooth muscle cell proliferation	4/152	175/18903	0.0529664	0.415116	0.383058	4	PBMC Early Down	HKBCG	ANG/HPGD/TLR4/TNFAIP3
GO:0071214	cellular response to abiotic stimulus	6/152	335/18903	0.053847	0.419491	0.387095	6	PBMC Early Down	HKBCG	CASP8/F11R/MAP3K14/PDE2A/PYCARD/TLR4
GO:0104004	cellular response to environmental stimulus	6/152	335/18903	0.053847	0.419491	0.387095	6	PBMC Early Down	HKBCG	CASP8/F11R/MAP3K14/PDE2A/PYCARD/TLR4
GO:0045601	regulation of endothelial cell differentiation	2/152	47/18903	0.0548772	0.42047	0.387998	2	PBMC Early Down	HKBCG	F11R/PROC
GO:0045646	regulation of erythrocyte differentiation	2/152	47/18903	0.0548772	0.42047	0.387998	2	PBMC Early Down	HKBCG	ABCB10/LDB1
GO:0090199	regulation of release of cytochrome c from mitochondria	2/152	47/18903	0.0548772	0.42047	0.387998	2	PBMC Early Down	HKBCG	PINK1/PYCARD
GO:0097028	dendritic cell differentiation	2/152	47/18903	0.0548772	0.42047	0.387998	2	PBMC Early Down	HKBCG	CCR7/IRF4
GO:1990778	protein localization to cell periphery	6/152	337/18903	0.0551147	0.42047	0.387998	6	PBMC Early Down	HKBCG	ATP2B4/F11R/GGA2/IQSEC2/RAB3D/ZDHHC7
GO:0050779	RNA destabilization	3/152	107/18903	0.0552655	0.42047	0.387998	3	PBMC Early Down	HKBCG	DCP1B/MEX3D/PLEKHN1
GO:0061014	positive regulation of mRNA catabolic process	3/152	107/18903	0.0552655	0.42047	0.387998	3	PBMC Early Down	HKBCG	DCP1B/MEX3D/PLEKHN1
GO:0062207	regulation of pattern recognition receptor signaling pathway	3/152	107/18903	0.0552655	0.42047	0.387998	3	PBMC Early Down	HKBCG	IRF4/TLR4/TNFAIP3
GO:0048736	appendage development	4/152	178/18903	0.0557129	0.420509	0.388033	4	PBMC Early Down	HKBCG	IQCE/RECK/SKI/ZNF219
GO:0060173	limb development	4/152	178/18903	0.0557129	0.420509	0.388033	4	PBMC Early Down	HKBCG	IQCE/RECK/SKI/ZNF219
GO:0006790	sulfur compound metabolic process	6/152	338/18903	0.0557554	0.420509	0.388033	6	PBMC Early Down	HKBCG	CHST12/ELOVL7/GGT7/ICMT/ISCA2/SLC25A19
GO:0019882	antigen processing and presentation	3/152	108/18903	0.0565218	0.423523	0.390815	3	PBMC Early Down	HKBCG	CCR7/ICAM1/PYCARD
GO:0051341	regulation of oxidoreductase activity	3/152	108/18903	0.0565218	0.423523	0.390815	3	PBMC Early Down	HKBCG	ATP2B4/CNR2/DDAH2
GO:0048659	smooth muscle cell proliferation	4/152	179/18903	0.0566452	0.423523	0.390815	4	PBMC Early Down	HKBCG	ANG/HPGD/TLR4/TNFAIP3
GO:0002673	regulation of acute inflammatory response	2/152	48/18903	0.0569689	0.423523	0.390815	2	PBMC Early Down	HKBCG	CCR7/DNASE1
GO:1902003	regulation of amyloid-beta formation	2/152	48/18903	0.0569689	0.423523	0.390815	2	PBMC Early Down	HKBCG	ABCG1/SORL1
GO:0034655	nucleobase-containing compound catabolic process	7/152	428/18903	0.0579608	0.42967	0.396487	7	PBMC Early Down	HKBCG	ANG/CDA/DCP1B/DNASE1/MEX3D/PDE2A/PLEKHN1
GO:0043457	regulation of cellular respiration	2/152	49/18903	0.0590882	0.43016	0.39694	2	PBMC Early Down	HKBCG	NOA1/PINK1
GO:1903426	regulation of reactive oxygen species biosynthetic process	2/152	49/18903	0.0590882	0.43016	0.39694	2	PBMC Early Down	HKBCG	ALOX5/TLR4
GO:2000378	negative regulation of reactive oxygen species metabolic process	2/152	49/18903	0.0590882	0.43016	0.39694	2	PBMC Early Down	HKBCG	ACP5/PINK1
GO:2000404	regulation of T cell migration	2/152	49/18903	0.0590882	0.43016	0.39694	2	PBMC Early Down	HKBCG	CD200R1/PYCARD
GO:0071216	cellular response to biotic stimulus	5/152	261/18903	0.0599298	0.43016	0.39694	5	PBMC Early Down	HKBCG	CDA/NFKBIA/PYCARD/TLR4/TNFAIP3
GO:0044000	movement in host	4/152	183/18903	0.0604584	0.43016	0.39694	4	PBMC Early Down	HKBCG	CXCR4/F11R/ICAM1/ZNF639
GO:1902041	regulation of extrinsic apoptotic signaling pathway via death domain receptors	2/152	50/18903	0.0612344	0.43016	0.39694	2	PBMC Early Down	HKBCG	ICAM1/TNFAIP3
GO:0032640	tumor necrosis factor production	4/152	184/18903	0.0614325	0.43016	0.39694	4	PBMC Early Down	HKBCG	ACP5/PYCARD/TLR4/TNFAIP3
GO:0032680	regulation of tumor necrosis factor production	4/152	184/18903	0.0614325	0.43016	0.39694	4	PBMC Early Down	HKBCG	ACP5/PYCARD/TLR4/TNFAIP3
GO:1905954	positive regulation of lipid localization	3/152	113/18903	0.0630056	0.43016	0.39694	3	PBMC Early Down	HKBCG	ABCG1/ATP8A1/NFKBIA
GO:0045765	regulation of angiogenesis	6/152	349/18903	0.0630999	0.43016	0.39694	6	PBMC Early Down	HKBCG	ALOX5/ATP2B4/CXCR4/FKBPL/RECK/TNFAIP3
GO:0044088	regulation of vacuole organization	2/152	51/18903	0.063407	0.43016	0.39694	2	PBMC Early Down	HKBCG	PINK1/ULK1
GO:0045058	T cell selection	2/152	51/18903	0.063407	0.43016	0.39694	2	PBMC Early Down	HKBCG	CCR7/IRF4
GO:0097720	calcineurin-mediated signaling	2/152	51/18903	0.063407	0.43016	0.39694	2	PBMC Early Down	HKBCG	ATP2B4/TBC1D10C
GO:0042113	B cell activation	6/152	350/18903	0.0637947	0.43016	0.39694	6	PBMC Early Down	HKBCG	CASP8/IL4I1/IRF2BP2/TBC1D10C/TLR4/TNFAIP3
GO:0002526	acute inflammatory response	3/152	114/18903	0.0643421	0.43016	0.39694	3	PBMC Early Down	HKBCG	CCR7/DNASE1/FN1
GO:0010543	regulation of platelet activation	2/152	52/18903	0.0656054	0.43016	0.39694	2	PBMC Early Down	HKBCG	F11R/TLR4
GO:0033559	unsaturated fatty acid metabolic process	3/152	115/18903	0.0656918	0.43016	0.39694	3	PBMC Early Down	HKBCG	ALOX5/ELOVL7/HPGD
GO:0035710	CD4-positive, alpha-beta T cell activation	3/152	115/18903	0.0656918	0.43016	0.39694	3	PBMC Early Down	HKBCG	CBLB/IRF4/RUNX3
GO:0046634	regulation of alpha-beta T cell activation	3/152	115/18903	0.0656918	0.43016	0.39694	3	PBMC Early Down	HKBCG	CBLB/IRF4/RUNX3
GO:0007265	Ras protein signal transduction	6/152	353/18903	0.0659062	0.43016	0.39694	6	PBMC Early Down	HKBCG	CTNNAL1/F11R/IQSEC2/KANK2/RAP2B/SCAI
GO:0070663	regulation of leukocyte proliferation	5/152	269/18903	0.0664014	0.43016	0.39694	5	PBMC Early Down	HKBCG	CBLB/IL4I1/PYCARD/TLR4/TNFAIP3
GO:0071706	tumor necrosis factor superfamily cytokine production	4/152	189/18903	0.0664277	0.43016	0.39694	4	PBMC Early Down	HKBCG	ACP5/PYCARD/TLR4/TNFAIP3
GO:1903555	regulation of tumor necrosis factor superfamily cytokine production	4/152	189/18903	0.0664277	0.43016	0.39694	4	PBMC Early Down	HKBCG	ACP5/PYCARD/TLR4/TNFAIP3
GO:0002832	negative regulation of response to biotic stimulus	3/152	116/18903	0.0670544	0.43016	0.39694	3	PBMC Early Down	HKBCG	IL4I1/TNFAIP3/TRAF3IP1
GO:1901342	regulation of vasculature development	6/152	355/18903	0.0673365	0.43016	0.39694	6	PBMC Early Down	HKBCG	ALOX5/ATP2B4/CXCR4/FKBPL/RECK/TNFAIP3
GO:0043433	negative regulation of DNA-binding transcription factor activity	4/152	190/18903	0.0674515	0.43016	0.39694	4	PBMC Early Down	HKBCG	NFKBIA/NLRP12/PYCARD/TNFAIP3
GO:0051260	protein homooligomerization	4/152	190/18903	0.0674515	0.43016	0.39694	4	PBMC Early Down	HKBCG	GBP5/KCTD12/PYCARD/STEAP4
GO:0009409	response to cold	2/152	53/18903	0.0678291	0.43016	0.39694	2	PBMC Early Down	HKBCG	CASP8/NFKBIA
GO:0010874	regulation of cholesterol efflux	2/152	53/18903	0.0678291	0.43016	0.39694	2	PBMC Early Down	HKBCG	ABCG1/NFKBIA
GO:0030838	positive regulation of actin filament polymerization	2/152	53/18903	0.0678291	0.43016	0.39694	2	PBMC Early Down	HKBCG	CCR7/PYCARD
GO:0002286	T cell activation involved in immune response	3/152	118/18903	0.0698183	0.43016	0.39694	3	PBMC Early Down	HKBCG	APBB1IP/ICAM1/IRF4
GO:0002718	regulation of cytokine production involved in immune response	3/152	118/18903	0.0698183	0.43016	0.39694	3	PBMC Early Down	HKBCG	ACP5/PYCARD/TLR4
GO:0050830	defense response to Gram-positive bacterium	3/152	118/18903	0.0698183	0.43016	0.39694	3	PBMC Early Down	HKBCG	ACP5/ANG/PYCARD
GO:0010883	regulation of lipid storage	2/152	54/18903	0.0700775	0.43016	0.39694	2	PBMC Early Down	HKBCG	ABCG1/NFKBIA
GO:0045744	negative regulation of G protein-coupled receptor signaling pathway	2/152	54/18903	0.0700775	0.43016	0.39694	2	PBMC Early Down	HKBCG	ATP2B4/RGS14
GO:0046578	regulation of Ras protein signal transduction	4/152	193/18903	0.0705719	0.43016	0.39694	4	PBMC Early Down	HKBCG	F11R/IQSEC2/KANK2/SCAI
GO:0032609	interferon-gamma production	3/152	119/18903	0.0712194	0.43016	0.39694	3	PBMC Early Down	HKBCG	CCR7/PYCARD/TLR4
GO:0032649	regulation of interferon-gamma production	3/152	119/18903	0.0712194	0.43016	0.39694	3	PBMC Early Down	HKBCG	CCR7/PYCARD/TLR4
GO:1902991	regulation of amyloid precursor protein catabolic process	2/152	55/18903	0.0723501	0.43016	0.39694	2	PBMC Early Down	HKBCG	ABCG1/SORL1
GO:1904645	response to amyloid-beta	2/152	55/18903	0.0723501	0.43016	0.39694	2	PBMC Early Down	HKBCG	ICAM1/TLR4
GO:2000107	negative regulation of leukocyte apoptotic process	2/152	55/18903	0.0723501	0.43016	0.39694	2	PBMC Early Down	HKBCG	CCR7/MERTK
GO:0051348	negative regulation of transferase activity	5/152	276/18903	0.0723726	0.43016	0.39694	5	PBMC Early Down	HKBCG	CBLB/PYCARD/RGS14/SORL1/TNFAIP3
GO:0002367	cytokine production involved in immune response	3/152	120/18903	0.0726332	0.43016	0.39694	3	PBMC Early Down	HKBCG	ACP5/PYCARD/TLR4
GO:0090288	negative regulation of cellular response to growth factor stimulus	3/152	120/18903	0.0726332	0.43016	0.39694	3	PBMC Early Down	HKBCG	ATP2B4/SKI/SORL1
GO:0051101	regulation of DNA binding	3/152	121/18903	0.0740595	0.43016	0.39694	3	PBMC Early Down	HKBCG	IRF4/NFKBIA/SKI
GO:0007015	actin filament organization	7/152	454/18903	0.0742798	0.43016	0.39694	7	PBMC Early Down	HKBCG	ANG/CCR7/F11R/MSRB1/PSTPIP1/PXN/PYCARD
GO:0001836	release of cytochrome c from mitochondria	2/152	56/18903	0.0746464	0.43016	0.39694	2	PBMC Early Down	HKBCG	PINK1/PYCARD
GO:0009116	nucleoside metabolic process	2/152	56/18903	0.0746464	0.43016	0.39694	2	PBMC Early Down	HKBCG	CDA/ICMT
GO:0034205	amyloid-beta formation	2/152	56/18903	0.0746464	0.43016	0.39694	2	PBMC Early Down	HKBCG	ABCG1/SORL1
GO:0043370	regulation of CD4-positive, alpha-beta T cell differentiation	2/152	56/18903	0.0746464	0.43016	0.39694	2	PBMC Early Down	HKBCG	IRF4/RUNX3
GO:0043687	post-translational protein modification	2/152	56/18903	0.0746464	0.43016	0.39694	2	PBMC Early Down	HKBCG	ICMT/SENP8
GO:0006476	protein deacetylation	3/152	122/18903	0.0754982	0.43016	0.39694	3	PBMC Early Down	HKBCG	BRMS1L/PINK1/SKI
GO:0071675	regulation of mononuclear cell migration	3/152	123/18903	0.0769494	0.43016	0.39694	3	PBMC Early Down	HKBCG	CCR7/CD200R1/PYCARD
GO:0032608	interferon-beta production	2/152	57/18903	0.0769658	0.43016	0.39694	2	PBMC Early Down	HKBCG	PYCARD/TLR4
GO:0032648	regulation of interferon-beta production	2/152	57/18903	0.0769658	0.43016	0.39694	2	PBMC Early Down	HKBCG	PYCARD/TLR4
GO:0043388	positive regulation of DNA binding	2/152	57/18903	0.0769658	0.43016	0.39694	2	PBMC Early Down	HKBCG	IRF4/SKI
GO:0061756	leukocyte adhesion to vascular endothelial cell	2/152	57/18903	0.0769658	0.43016	0.39694	2	PBMC Early Down	HKBCG	ALOX5/GCNT1
GO:0070997	neuron death	6/152	368/18903	0.0770737	0.43016	0.39694	6	PBMC Early Down	HKBCG	CASP8/CD200R1/NAIP/PINK1/SORL1/TLR4
GO:0000290	deadenylation-dependent decapping of nuclear-transcribed mRNA	1/152	10/18903	0.0775802	0.43016	0.39694	1	PBMC Early Down	HKBCG	DCP1B
GO:0002084	protein depalmitoylation	1/152	10/18903	0.0775802	0.43016	0.39694	1	PBMC Early Down	HKBCG	ABHD10
GO:0002138	retinoic acid biosynthetic process	1/152	10/18903	0.0775802	0.43016	0.39694	1	PBMC Early Down	HKBCG	DHRS9
GO:0002676	regulation of chronic inflammatory response	1/152	10/18903	0.0775802	0.43016	0.39694	1	PBMC Early Down	HKBCG	TNFAIP3
GO:0006222	UMP biosynthetic process	1/152	10/18903	0.0775802	0.43016	0.39694	1	PBMC Early Down	HKBCG	CDA
GO:0010572	positive regulation of platelet activation	1/152	10/18903	0.0775802	0.43016	0.39694	1	PBMC Early Down	HKBCG	TLR4
GO:0014848	urinary tract smooth muscle contraction	1/152	10/18903	0.0775802	0.43016	0.39694	1	PBMC Early Down	HKBCG	ATP2B4
GO:0031125	rRNA 3'-end processing	1/152	10/18903	0.0775802	0.43016	0.39694	1	PBMC Early Down	HKBCG	ERI1
GO:0032025	response to cobalt ion	1/152	10/18903	0.0775802	0.43016	0.39694	1	PBMC Early Down	HKBCG	CASP8
GO:0033034	positive regulation of myeloid cell apoptotic process	1/152	10/18903	0.0775802	0.43016	0.39694	1	PBMC Early Down	HKBCG	HCAR2
GO:0035871	protein K11-linked deubiquitination	1/152	10/18903	0.0775802	0.43016	0.39694	1	PBMC Early Down	HKBCG	TNFAIP3
GO:0038171	cannabinoid signaling pathway	1/152	10/18903	0.0775802	0.43016	0.39694	1	PBMC Early Down	HKBCG	CNR2
GO:0044351	macropinocytosis	1/152	10/18903	0.0775802	0.43016	0.39694	1	PBMC Early Down	HKBCG	PYCARD
GO:0045542	positive regulation of cholesterol biosynthetic process	1/152	10/18903	0.0775802	0.43016	0.39694	1	PBMC Early Down	HKBCG	ABCG1
GO:0048382	mesendoderm development	1/152	10/18903	0.0775802	0.43016	0.39694	1	PBMC Early Down	HKBCG	LDB1
GO:0048671	negative regulation of collateral sprouting	1/152	10/18903	0.0775802	0.43016	0.39694	1	PBMC Early Down	HKBCG	ULK1
GO:0060068	vagina development	1/152	10/18903	0.0775802	0.43016	0.39694	1	PBMC Early Down	HKBCG	MERTK
GO:0060296	regulation of cilium beat frequency involved in ciliary motility	1/152	10/18903	0.0775802	0.43016	0.39694	1	PBMC Early Down	HKBCG	CATSPER1
GO:0060856	establishment of blood-brain barrier	1/152	10/18903	0.0775802	0.43016	0.39694	1	PBMC Early Down	HKBCG	RECK
GO:0070391	response to lipoteichoic acid	1/152	10/18903	0.0775802	0.43016	0.39694	1	PBMC Early Down	HKBCG	TLR4
GO:0071223	cellular response to lipoteichoic acid	1/152	10/18903	0.0775802	0.43016	0.39694	1	PBMC Early Down	HKBCG	TLR4
GO:0071377	cellular response to glucagon stimulus	1/152	10/18903	0.0775802	0.43016	0.39694	1	PBMC Early Down	HKBCG	CYSLTR2
GO:0090557	establishment of endothelial intestinal barrier	1/152	10/18903	0.0775802	0.43016	0.39694	1	PBMC Early Down	HKBCG	F11R
GO:0098779	positive regulation of mitophagy in response to mitochondrial depolarization	1/152	10/18903	0.0775802	0.43016	0.39694	1	PBMC Early Down	HKBCG	PINK1
GO:0106120	positive regulation of sterol biosynthetic process	1/152	10/18903	0.0775802	0.43016	0.39694	1	PBMC Early Down	HKBCG	ABCG1
GO:1901401	regulation of tetrapyrrole metabolic process	1/152	10/18903	0.0775802	0.43016	0.39694	1	PBMC Early Down	HKBCG	ABCB10
GO:1901523	icosanoid catabolic process	1/152	10/18903	0.0775802	0.43016	0.39694	1	PBMC Early Down	HKBCG	HPGD
GO:1901725	regulation of histone deacetylase activity	1/152	10/18903	0.0775802	0.43016	0.39694	1	PBMC Early Down	HKBCG	PINK1
GO:1901750	leukotriene D4 biosynthetic process	1/152	10/18903	0.0775802	0.43016	0.39694	1	PBMC Early Down	HKBCG	GGT7
GO:1902412	regulation of mitotic cytokinesis	1/152	10/18903	0.0775802	0.43016	0.39694	1	PBMC Early Down	HKBCG	INCENP
GO:1902946	protein localization to early endosome	1/152	10/18903	0.0775802	0.43016	0.39694	1	PBMC Early Down	HKBCG	SORL1
GO:1902959	regulation of aspartic-type endopeptidase activity involved in amyloid precursor protein catabolic process	1/152	10/18903	0.0775802	0.43016	0.39694	1	PBMC Early Down	HKBCG	SORL1
GO:2000347	positive regulation of hepatocyte proliferation	1/152	10/18903	0.0775802	0.43016	0.39694	1	PBMC Early Down	HKBCG	TNFAIP3
GO:2000510	positive regulation of dendritic cell chemotaxis	1/152	10/18903	0.0775802	0.43016	0.39694	1	PBMC Early Down	HKBCG	CCR7
GO:0031589	cell-substrate adhesion	6/152	369/18903	0.0778542	0.43016	0.39694	6	PBMC Early Down	HKBCG	AKIP1/CCR7/FN1/LDB1/MERTK/PXN
GO:0009948	anterior/posterior axis specification	2/152	58/18903	0.0793079	0.43016	0.39694	2	PBMC Early Down	HKBCG	LDB1/SKI
GO:0031529	ruffle organization	2/152	58/18903	0.0793079	0.43016	0.39694	2	PBMC Early Down	HKBCG	CCR7/ICAM1
GO:0034204	lipid translocation	2/152	58/18903	0.0793079	0.43016	0.39694	2	PBMC Early Down	HKBCG	ABCG1/ATP8A1
GO:0048008	platelet-derived growth factor receptor signaling pathway	2/152	58/18903	0.0793079	0.43016	0.39694	2	PBMC Early Down	HKBCG	CBLB/RGS14
GO:0048016	inositol phosphate-mediated signaling	2/152	58/18903	0.0793079	0.43016	0.39694	2	PBMC Early Down	HKBCG	ATP2B4/TBC1D10C
GO:0043280	positive regulation of cysteine-type endopeptidase activity involved in apoptotic process	3/152	125/18903	0.0798884	0.43016	0.39694	3	PBMC Early Down	HKBCG	CASP8/NLRP12/PYCARD
GO:1904375	regulation of protein localization to cell periphery	3/152	125/18903	0.0798884	0.43016	0.39694	3	PBMC Early Down	HKBCG	ATP2B4/IQSEC2/ZDHHC7
GO:0045862	positive regulation of proteolysis	6/152	372/18903	0.0802228	0.43016	0.39694	6	PBMC Early Down	HKBCG	CASP8/FN1/NLRP12/PINK1/PLGRKT/PYCARD
GO:0034249	negative regulation of cellular amide metabolic process	5/152	285/18903	0.0804692	0.43016	0.39694	5	PBMC Early Down	HKBCG	ANG/DCP1B/MEX3D/PLEKHN1/SORL1
GO:0072659	protein localization to plasma membrane	5/152	285/18903	0.0804692	0.43016	0.39694	5	PBMC Early Down	HKBCG	ATP2B4/F11R/GGA2/RAB3D/ZDHHC7
GO:0051346	negative regulation of hydrolase activity	6/152	373/18903	0.0810212	0.43016	0.39694	6	PBMC Early Down	HKBCG	F11R/GCHFR/NAIP/PPP1R26/RECK/SORL1
GO:0051701	biological process involved in interaction with host	4/152	203/18903	0.0814979	0.43016	0.39694	4	PBMC Early Down	HKBCG	CXCR4/F11R/ICAM1/ZNF639
GO:0072666	establishment of protein localization to vacuole	2/152	59/18903	0.081672	0.43016	0.39694	2	PBMC Early Down	HKBCG	SORL1/TNFAIP3
GO:0000302	response to reactive oxygen species	4/152	204/18903	0.0826342	0.43016	0.39694	4	PBMC Early Down	HKBCG	ANKZF1/PINK1/PXN/TNFAIP3
GO:0050864	regulation of B cell activation	4/152	204/18903	0.0826342	0.43016	0.39694	4	PBMC Early Down	HKBCG	IL4I1/TBC1D10C/TLR4/TNFAIP3
GO:0050863	regulation of T cell activation	6/152	376/18903	0.0834434	0.43016	0.39694	6	PBMC Early Down	HKBCG	CBLB/CCR7/IL4I1/IRF4/PYCARD/RUNX3
GO:0043281	regulation of cysteine-type endopeptidase activity involved in apoptotic process	4/152	205/18903	0.0837783	0.43016	0.39694	4	PBMC Early Down	HKBCG	CASP8/NAIP/NLRP12/PYCARD
GO:0043407	negative regulation of MAP kinase activity	2/152	60/18903	0.0840578	0.43016	0.39694	2	PBMC Early Down	HKBCG	RGS14/SORL1
GO:1905517	macrophage migration	2/152	60/18903	0.0840578	0.43016	0.39694	2	PBMC Early Down	HKBCG	CD200R1/CKLF
GO:2000351	regulation of endothelial cell apoptotic process	2/152	60/18903	0.0840578	0.43016	0.39694	2	PBMC Early Down	HKBCG	ICAM1/TNFAIP3
GO:0050767	regulation of neurogenesis	6/152	377/18903	0.0842598	0.43016	0.39694	6	PBMC Early Down	HKBCG	CXCR4/FN1/RGS14/SKI/SORL1/ULK1
GO:0050868	negative regulation of T cell activation	3/152	128/18903	0.0843874	0.43016	0.39694	3	PBMC Early Down	HKBCG	CBLB/IL4I1/RUNX3
GO:0000338	protein deneddylation	1/152	11/18903	0.0850014	0.43016	0.39694	1	PBMC Early Down	HKBCG	SENP8
GO:0002158	osteoclast proliferation	1/152	11/18903	0.0850014	0.43016	0.39694	1	PBMC Early Down	HKBCG	TNFAIP3
GO:0002604	regulation of dendritic cell antigen processing and presentation	1/152	11/18903	0.0850014	0.43016	0.39694	1	PBMC Early Down	HKBCG	CCR7
GO:0006568	tryptophan metabolic process	1/152	11/18903	0.0850014	0.43016	0.39694	1	PBMC Early Down	HKBCG	IL4I1
GO:0006751	glutathione catabolic process	1/152	11/18903	0.0850014	0.43016	0.39694	1	PBMC Early Down	HKBCG	GGT7
GO:0009174	pyrimidine ribonucleoside monophosphate biosynthetic process	1/152	11/18903	0.0850014	0.43016	0.39694	1	PBMC Early Down	HKBCG	CDA
GO:0010624	regulation of Schwann cell proliferation	1/152	11/18903	0.0850014	0.43016	0.39694	1	PBMC Early Down	HKBCG	SKI
GO:0010887	negative regulation of cholesterol storage	1/152	11/18903	0.0850014	0.43016	0.39694	1	PBMC Early Down	HKBCG	ABCG1
GO:0014010	Schwann cell proliferation	1/152	11/18903	0.0850014	0.43016	0.39694	1	PBMC Early Down	HKBCG	SKI
GO:0016102	diterpenoid biosynthetic process	1/152	11/18903	0.0850014	0.43016	0.39694	1	PBMC Early Down	HKBCG	DHRS9
GO:0019062	virion attachment to host cell	1/152	11/18903	0.0850014	0.43016	0.39694	1	PBMC Early Down	HKBCG	ICAM1
GO:0032429	regulation of phospholipase A2 activity	1/152	11/18903	0.0850014	0.43016	0.39694	1	PBMC Early Down	HKBCG	ANG
GO:0032790	ribosome disassembly	1/152	11/18903	0.0850014	0.43016	0.39694	1	PBMC Early Down	HKBCG	GFM2
GO:0033212	iron import into cell	1/152	11/18903	0.0850014	0.43016	0.39694	1	PBMC Early Down	HKBCG	STEAP4
GO:0045060	negative thymic T cell selection	1/152	11/18903	0.0850014	0.43016	0.39694	1	PBMC Early Down	HKBCG	CCR7
GO:0051256	mitotic spindle midzone assembly	1/152	11/18903	0.0850014	0.43016	0.39694	1	PBMC Early Down	HKBCG	INCENP
GO:0051987	positive regulation of attachment of spindle microtubules to kinetochore	1/152	11/18903	0.0850014	0.43016	0.39694	1	PBMC Early Down	HKBCG	INCENP
GO:0060174	limb bud formation	1/152	11/18903	0.0850014	0.43016	0.39694	1	PBMC Early Down	HKBCG	ZNF219
GO:0060623	regulation of chromosome condensation	1/152	11/18903	0.0850014	0.43016	0.39694	1	PBMC Early Down	HKBCG	SMC2
GO:0070561	vitamin D receptor signaling pathway	1/152	11/18903	0.0850014	0.43016	0.39694	1	PBMC Early Down	HKBCG	KANK2
GO:0071872	cellular response to epinephrine stimulus	1/152	11/18903	0.0850014	0.43016	0.39694	1	PBMC Early Down	HKBCG	ATP2B4
GO:0090084	negative regulation of inclusion body assembly	1/152	11/18903	0.0850014	0.43016	0.39694	1	PBMC Early Down	HKBCG	SORL1
GO:1901731	positive regulation of platelet aggregation	1/152	11/18903	0.0850014	0.43016	0.39694	1	PBMC Early Down	HKBCG	F11R
GO:1903059	regulation of protein lipidation	1/152	11/18903	0.0850014	0.43016	0.39694	1	PBMC Early Down	HKBCG	ULK1
GO:1904464	regulation of matrix metallopeptidase secretion	1/152	11/18903	0.0850014	0.43016	0.39694	1	PBMC Early Down	HKBCG	TLR4
GO:1905668	positive regulation of protein localization to endosome	1/152	11/18903	0.0850014	0.43016	0.39694	1	PBMC Early Down	HKBCG	SORL1
GO:1990773	matrix metallopeptidase secretion	1/152	11/18903	0.0850014	0.43016	0.39694	1	PBMC Early Down	HKBCG	TLR4
GO:2000169	regulation of peptidyl-cysteine S-nitrosylation	1/152	11/18903	0.0850014	0.43016	0.39694	1	PBMC Early Down	HKBCG	ATP2B4
GO:0002285	lymphocyte activation involved in immune response	4/152	207/18903	0.0860899	0.43016	0.39694	4	PBMC Early Down	HKBCG	APBB1IP/ICAM1/IRF4/TLR4
GO:0090311	regulation of protein deacetylation	2/152	61/18903	0.0864647	0.43016	0.39694	2	PBMC Early Down	HKBCG	PINK1/SKI
GO:0019722	calcium-mediated signaling	4/152	208/18903	0.0872574	0.43016	0.39694	4	PBMC Early Down	HKBCG	ATP2B4/CCR7/CXCR4/TBC1D10C
GO:0042542	response to hydrogen peroxide	3/152	130/18903	0.087446	0.43016	0.39694	3	PBMC Early Down	HKBCG	ANKZF1/PINK1/TNFAIP3
GO:1990266	neutrophil migration	3/152	130/18903	0.087446	0.43016	0.39694	3	PBMC Early Down	HKBCG	CCR7/CKLF/PECAM1
GO:1903131	mononuclear cell differentiation	7/152	473/18903	0.0877654	0.43016	0.39694	7	PBMC Early Down	HKBCG	CCR7/IL4I1/IRF2BP2/IRF4/MERTK/PATZ1/RUNX3
GO:1903409	reactive oxygen species biosynthetic process	2/152	62/18903	0.0888922	0.43016	0.39694	2	PBMC Early Down	HKBCG	ALOX5/TLR4
GO:1904036	negative regulation of epithelial cell apoptotic process	2/152	62/18903	0.0888922	0.43016	0.39694	2	PBMC Early Down	HKBCG	ICAM1/TNFAIP3
GO:0032543	mitochondrial translation	3/152	131/18903	0.0889927	0.43016	0.39694	3	PBMC Early Down	HKBCG	GFM2/NOA1/RMND1
GO:0006639	acylglycerol metabolic process	3/152	132/18903	0.090551	0.43016	0.39694	3	PBMC Early Down	HKBCG	ANG/APOBR/SORL1
GO:0044282	small molecule catabolic process	6/152	385/18903	0.0909502	0.43016	0.39694	6	PBMC Early Down	HKBCG	ATP2B4/CDA/DDAH2/GCSH/IL4I1/SDSL
GO:0030217	T cell differentiation	5/152	296/18903	0.0909961	0.43016	0.39694	5	PBMC Early Down	HKBCG	CCR7/IL4I1/IRF4/PATZ1/RUNX3
GO:0030514	negative regulation of BMP signaling pathway	2/152	63/18903	0.0913399	0.43016	0.39694	2	PBMC Early Down	HKBCG	SKI/SORL1
GO:0032623	interleukin-2 production	2/152	63/18903	0.0913399	0.43016	0.39694	2	PBMC Early Down	HKBCG	IRF4/TNFAIP3
GO:0032663	regulation of interleukin-2 production	2/152	63/18903	0.0913399	0.43016	0.39694	2	PBMC Early Down	HKBCG	IRF4/TNFAIP3
GO:0032757	positive regulation of interleukin-8 production	2/152	63/18903	0.0913399	0.43016	0.39694	2	PBMC Early Down	HKBCG	PYCARD/TLR4
GO:0097035	regulation of membrane lipid distribution	2/152	63/18903	0.0913399	0.43016	0.39694	2	PBMC Early Down	HKBCG	ABCG1/ATP8A1
GO:0006638	neutral lipid metabolic process	3/152	133/18903	0.0921206	0.43016	0.39694	3	PBMC Early Down	HKBCG	ANG/APOBR/SORL1
GO:0000022	mitotic spindle elongation	1/152	12/18903	0.0923632	0.43016	0.39694	1	PBMC Early Down	HKBCG	INCENP
GO:0002327	immature B cell differentiation	1/152	12/18903	0.0923632	0.43016	0.39694	1	PBMC Early Down	HKBCG	IRF2BP2
GO:0002424	T cell mediated immune response to tumor cell	1/152	12/18903	0.0923632	0.43016	0.39694	1	PBMC Early Down	HKBCG	IL4I1
GO:0002645	positive regulation of tolerance induction	1/152	12/18903	0.0923632	0.43016	0.39694	1	PBMC Early Down	HKBCG	CBLB
GO:0006216	cytidine catabolic process	1/152	12/18903	0.0923632	0.43016	0.39694	1	PBMC Early Down	HKBCG	CDA
GO:0009972	cytidine deamination	1/152	12/18903	0.0923632	0.43016	0.39694	1	PBMC Early Down	HKBCG	CDA
GO:0010749	regulation of nitric oxide mediated signal transduction	1/152	12/18903	0.0923632	0.43016	0.39694	1	PBMC Early Down	HKBCG	ATP2B4
GO:0010936	negative regulation of macrophage cytokine production	1/152	12/18903	0.0923632	0.43016	0.39694	1	PBMC Early Down	HKBCG	ACP5
GO:0010992	ubiquitin recycling	1/152	12/18903	0.0923632	0.43016	0.39694	1	PBMC Early Down	HKBCG	PINK1
GO:0014745	negative regulation of muscle adaptation	1/152	12/18903	0.0923632	0.43016	0.39694	1	PBMC Early Down	HKBCG	ATP2B4
GO:0021702	cerebellar Purkinje cell differentiation	1/152	12/18903	0.0923632	0.43016	0.39694	1	PBMC Early Down	HKBCG	LDB1
GO:0031953	negative regulation of protein autophosphorylation	1/152	12/18903	0.0923632	0.43016	0.39694	1	PBMC Early Down	HKBCG	NLRP12
GO:0032252	secretory granule localization	1/152	12/18903	0.0923632	0.43016	0.39694	1	PBMC Early Down	HKBCG	TANC2
GO:0032490	detection of molecule of bacterial origin	1/152	12/18903	0.0923632	0.43016	0.39694	1	PBMC Early Down	HKBCG	TLR4
GO:0032926	negative regulation of activin receptor signaling pathway	1/152	12/18903	0.0923632	0.43016	0.39694	1	PBMC Early Down	HKBCG	SKI
GO:0034135	regulation of toll-like receptor 2 signaling pathway	1/152	12/18903	0.0923632	0.43016	0.39694	1	PBMC Early Down	HKBCG	TNFAIP3
GO:0043383	negative T cell selection	1/152	12/18903	0.0923632	0.43016	0.39694	1	PBMC Early Down	HKBCG	CCR7
GO:0043951	negative regulation of cAMP-mediated signaling	1/152	12/18903	0.0923632	0.43016	0.39694	1	PBMC Early Down	HKBCG	PDE2A
GO:0045117	azole transmembrane transport	1/152	12/18903	0.0923632	0.43016	0.39694	1	PBMC Early Down	HKBCG	SLC25A19
GO:0046087	cytidine metabolic process	1/152	12/18903	0.0923632	0.43016	0.39694	1	PBMC Early Down	HKBCG	CDA
GO:0070417	cellular response to cold	1/152	12/18903	0.0923632	0.43016	0.39694	1	PBMC Early Down	HKBCG	NFKBIA
GO:0070493	thrombin-activated receptor signaling pathway	1/152	12/18903	0.0923632	0.43016	0.39694	1	PBMC Early Down	HKBCG	HPGD
GO:0071635	negative regulation of transforming growth factor beta production	1/152	12/18903	0.0923632	0.43016	0.39694	1	PBMC Early Down	HKBCG	FN1
GO:0090209	negative regulation of triglyceride metabolic process	1/152	12/18903	0.0923632	0.43016	0.39694	1	PBMC Early Down	HKBCG	SORL1
GO:0090232	positive regulation of spindle checkpoint	1/152	12/18903	0.0923632	0.43016	0.39694	1	PBMC Early Down	HKBCG	INCENP
GO:0090267	positive regulation of mitotic cell cycle spindle assembly checkpoint	1/152	12/18903	0.0923632	0.43016	0.39694	1	PBMC Early Down	HKBCG	INCENP
GO:0097264	self proteolysis	1/152	12/18903	0.0923632	0.43016	0.39694	1	PBMC Early Down	HKBCG	CASP8
GO:0106072	negative regulation of adenylate cyclase-activating G protein-coupled receptor signaling pathway	1/152	12/18903	0.0923632	0.43016	0.39694	1	PBMC Early Down	HKBCG	ATP2B4
GO:0140052	cellular response to oxidised low-density lipoprotein particle stimulus	1/152	12/18903	0.0923632	0.43016	0.39694	1	PBMC Early Down	HKBCG	TLR4
GO:0150065	regulation of deacetylase activity	1/152	12/18903	0.0923632	0.43016	0.39694	1	PBMC Early Down	HKBCG	PINK1
GO:1901503	ether biosynthetic process	1/152	12/18903	0.0923632	0.43016	0.39694	1	PBMC Early Down	HKBCG	ALOX5
GO:1901748	leukotriene D4 metabolic process	1/152	12/18903	0.0923632	0.43016	0.39694	1	PBMC Early Down	HKBCG	GGT7
GO:1903238	positive regulation of leukocyte tethering or rolling	1/152	12/18903	0.0923632	0.43016	0.39694	1	PBMC Early Down	HKBCG	GCNT1
GO:1904177	regulation of adipose tissue development	1/152	12/18903	0.0923632	0.43016	0.39694	1	PBMC Early Down	HKBCG	SORL1
GO:1905245	regulation of aspartic-type peptidase activity	1/152	12/18903	0.0923632	0.43016	0.39694	1	PBMC Early Down	HKBCG	SORL1
GO:1905666	regulation of protein localization to endosome	1/152	12/18903	0.0923632	0.43016	0.39694	1	PBMC Early Down	HKBCG	SORL1
GO:2000508	regulation of dendritic cell chemotaxis	1/152	12/18903	0.0923632	0.43016	0.39694	1	PBMC Early Down	HKBCG	CCR7
GO:0002218	activation of innate immune response	2/152	64/18903	0.0938073	0.43016	0.39694	2	PBMC Early Down	HKBCG	PYCARD/TLR4
GO:0007178	transmembrane receptor protein serine/threonine kinase signaling pathway	6/152	390/18903	0.0952751	0.43016	0.39694	6	PBMC Early Down	HKBCG	BRMS1L/HPGD/LTBP2/PXN/SKI/SORL1
GO:0032507	maintenance of protein location in cell	2/152	65/18903	0.0962938	0.43016	0.39694	2	PBMC Early Down	HKBCG	PINK1/SORL1
GO:0050435	amyloid-beta metabolic process	2/152	65/18903	0.0962938	0.43016	0.39694	2	PBMC Early Down	HKBCG	ABCG1/SORL1
GO:0060760	positive regulation of response to cytokine stimulus	2/152	65/18903	0.0962938	0.43016	0.39694	2	PBMC Early Down	HKBCG	CXCR4/TLR4
GO:1905953	negative regulation of lipid localization	2/152	65/18903	0.0962938	0.43016	0.39694	2	PBMC Early Down	HKBCG	ABCG1/NFKBIA
GO:0050854	regulation of antigen receptor-mediated signaling pathway	2/152	66/18903	0.0987991	0.43016	0.39694	2	PBMC Early Down	HKBCG	CBLB/CCR7
GO:0072577	endothelial cell apoptotic process	2/152	66/18903	0.0987991	0.43016	0.39694	2	PBMC Early Down	HKBCG	ICAM1/TNFAIP3
GO:0002573	myeloid leukocyte differentiation	4/152	218/18903	0.0993501	0.43016	0.39694	4	PBMC Early Down	HKBCG	CASP8/CCR7/IRF4/TLR4
GO:1901215	negative regulation of neuron death	4/152	218/18903	0.0993501	0.43016	0.39694	4	PBMC Early Down	HKBCG	CD200R1/NAIP/PINK1/SORL1
GO:0002024	diet induced thermogenesis	1/152	13/18903	0.0996662	0.43016	0.39694	1	PBMC Early Down	HKBCG	SORL1
GO:0002524	hypersensitivity	1/152	13/18903	0.0996662	0.43016	0.39694	1	PBMC Early Down	HKBCG	CCR7
GO:0002664	regulation of T cell tolerance induction	1/152	13/18903	0.0996662	0.43016	0.39694	1	PBMC Early Down	HKBCG	CBLB
GO:0002863	positive regulation of inflammatory response to antigenic stimulus	1/152	13/18903	0.0996662	0.43016	0.39694	1	PBMC Early Down	HKBCG	CCR7
GO:0006388	tRNA splicing, via endonucleolytic cleavage and ligation	1/152	13/18903	0.0996662	0.43016	0.39694	1	PBMC Early Down	HKBCG	TSEN54
GO:0006521	regulation of cellular amino acid metabolic process	1/152	13/18903	0.0996662	0.43016	0.39694	1	PBMC Early Down	HKBCG	ATP2B4
GO:0006586	indolalkylamine metabolic process	1/152	13/18903	0.0996662	0.43016	0.39694	1	PBMC Early Down	HKBCG	IL4I1
GO:0009214	cyclic nucleotide catabolic process	1/152	13/18903	0.0996662	0.43016	0.39694	1	PBMC Early Down	HKBCG	PDE2A
GO:0009415	response to water	1/152	13/18903	0.0996662	0.43016	0.39694	1	PBMC Early Down	HKBCG	ATP2B4
GO:0015803	branched-chain amino acid transport	1/152	13/18903	0.0996662	0.43016	0.39694	1	PBMC Early Down	HKBCG	LLGL2
GO:0016024	CDP-diacylglycerol biosynthetic process	1/152	13/18903	0.0996662	0.43016	0.39694	1	PBMC Early Down	HKBCG	LCLAT1
GO:0030497	fatty acid elongation	1/152	13/18903	0.0996662	0.43016	0.39694	1	PBMC Early Down	HKBCG	ELOVL7
GO:0031272	regulation of pseudopodium assembly	1/152	13/18903	0.0996662	0.43016	0.39694	1	PBMC Early Down	HKBCG	CCR7
GO:0031274	positive regulation of pseudopodium assembly	1/152	13/18903	0.0996662	0.43016	0.39694	1	PBMC Early Down	HKBCG	CCR7
GO:0032268	regulation of cellular protein metabolic process	1/152	13/18903	0.0996662	0.43016	0.39694	1	PBMC Early Down	HKBCG	NAIP
GO:0033605	positive regulation of catecholamine secretion	1/152	13/18903	0.0996662	0.43016	0.39694	1	PBMC Early Down	HKBCG	PINK1
GO:0033700	phospholipid efflux	1/152	13/18903	0.0996662	0.43016	0.39694	1	PBMC Early Down	HKBCG	ABCG1
GO:0034144	negative regulation of toll-like receptor 4 signaling pathway	1/152	13/18903	0.0996662	0.43016	0.39694	1	PBMC Early Down	HKBCG	TNFAIP3
GO:0036462	TRAIL-activated apoptotic signaling pathway	1/152	13/18903	0.0996662	0.43016	0.39694	1	PBMC Early Down	HKBCG	CASP8
GO:0038203	TORC2 signaling	1/152	13/18903	0.0996662	0.43016	0.39694	1	PBMC Early Down	HKBCG	PINK1
GO:0042761	very long-chain fatty acid biosynthetic process	1/152	13/18903	0.0996662	0.43016	0.39694	1	PBMC Early Down	HKBCG	ELOVL7
GO:0044650	adhesion of symbiont to host cell	1/152	13/18903	0.0996662	0.43016	0.39694	1	PBMC Early Down	HKBCG	ICAM1
GO:0090235	regulation of metaphase plate congression	1/152	13/18903	0.0996662	0.43016	0.39694	1	PBMC Early Down	HKBCG	INCENP
GO:0097048	dendritic cell apoptotic process	1/152	13/18903	0.0996662	0.43016	0.39694	1	PBMC Early Down	HKBCG	CCR7
GO:1901524	regulation of mitophagy	1/152	13/18903	0.0996662	0.43016	0.39694	1	PBMC Early Down	HKBCG	PINK1
GO:1901857	positive regulation of cellular respiration	1/152	13/18903	0.0996662	0.43016	0.39694	1	PBMC Early Down	HKBCG	PINK1
GO:1903651	positive regulation of cytoplasmic transport	1/152	13/18903	0.0996662	0.43016	0.39694	1	PBMC Early Down	HKBCG	SORL1
GO:2000562	negative regulation of CD4-positive, alpha-beta T cell proliferation	1/152	13/18903	0.0996662	0.43016	0.39694	1	PBMC Early Down	HKBCG	CBLB
GO:2000668	regulation of dendritic cell apoptotic process	1/152	13/18903	0.0996662	0.43016	0.39694	1	PBMC Early Down	HKBCG	CCR7
GO:0051056	regulation of small GTPase mediated signal transduction	5/152	305/18903	0.100114	0.43016	0.39694	5	PBMC Early Down	HKBCG	ARHGAP9/F11R/IQSEC2/KANK2/SCAI
GO:0071375	cellular response to peptide hormone stimulus	5/152	306/18903	0.101155	0.43016	0.39694	5	PBMC Early Down	HKBCG	CYSLTR2/LEPROTL1/PXN/SORL1/ZDHHC7
GO:0035019	somatic stem cell population maintenance	2/152	67/18903	0.101323	0.43016	0.39694	2	PBMC Early Down	HKBCG	LDB1/SKI
GO:1901224	positive regulation of NIK/NF-kappaB signaling	2/152	67/18903	0.101323	0.43016	0.39694	2	PBMC Early Down	HKBCG	NLRP12/TLR4
GO:1903008	organelle disassembly	3/152	139/18903	0.101773	0.43016	0.39694	3	PBMC Early Down	HKBCG	GFM2/PINK1/ULK1
GO:0010720	positive regulation of cell development	5/152	307/18903	0.102201	0.43016	0.39694	5	PBMC Early Down	HKBCG	CXCR4/F11R/FN1/PROC/RGS14
GO:0044403	biological process involved in symbiotic interaction	5/152	307/18903	0.102201	0.43016	0.39694	5	PBMC Early Down	HKBCG	CXCR4/F11R/FN1/ICAM1/ZNF639
GO:0042157	lipoprotein metabolic process	3/152	140/18903	0.103419	0.43016	0.39694	3	PBMC Early Down	HKBCG	ABHD10/ULK1/ZDHHC7
GO:1903313	positive regulation of mRNA metabolic process	3/152	140/18903	0.103419	0.43016	0.39694	3	PBMC Early Down	HKBCG	DCP1B/MEX3D/PLEKHN1
GO:0042987	amyloid precursor protein catabolic process	2/152	68/18903	0.103864	0.43016	0.39694	2	PBMC Early Down	HKBCG	ABCG1/SORL1
GO:0001822	kidney development	5/152	309/18903	0.104309	0.43016	0.39694	5	PBMC Early Down	HKBCG	GCNT1/HPGD/KANK2/PECAM1/TRAF3IP1
GO:0071222	cellular response to lipopolysaccharide	4/152	222/18903	0.104395	0.43016	0.39694	4	PBMC Early Down	HKBCG	NFKBIA/PYCARD/TLR4/TNFAIP3
GO:0070374	positive regulation of ERK1 and ERK2 cascade	4/152	223/18903	0.105675	0.43016	0.39694	4	PBMC Early Down	HKBCG	CCR7/ICAM1/PYCARD/TLR4
GO:0019221	cytokine-mediated signaling pathway	7/152	496/18903	0.105836	0.43016	0.39694	7	PBMC Early Down	HKBCG	CASP8/CCR7/CXCR4/NAIP/NFKBIA/PYCARD/TNFAIP3
GO:0033674	positive regulation of kinase activity	7/152	496/18903	0.105836	0.43016	0.39694	7	PBMC Early Down	HKBCG	ANG/ATP2B4/CCR7/INCENP/MERTK/PINK1/TLR4
GO:0070830	bicellular tight junction assembly	2/152	69/18903	0.106423	0.43016	0.39694	2	PBMC Early Down	HKBCG	F11R/PECAM1
GO:2000401	regulation of lymphocyte migration	2/152	69/18903	0.106423	0.43016	0.39694	2	PBMC Early Down	HKBCG	CD200R1/PYCARD
GO:0000394	RNA splicing, via endonucleolytic cleavage and ligation	1/152	14/18903	0.106911	0.43016	0.39694	1	PBMC Early Down	HKBCG	TSEN54
GO:0002467	germinal center formation	1/152	14/18903	0.106911	0.43016	0.39694	1	PBMC Early Down	HKBCG	TNFAIP3
GO:0002756	MyD88-independent toll-like receptor signaling pathway	1/152	14/18903	0.106911	0.43016	0.39694	1	PBMC Early Down	HKBCG	TLR4
GO:0006563	L-serine metabolic process	1/152	14/18903	0.106911	0.43016	0.39694	1	PBMC Early Down	HKBCG	SDSL
GO:0007175	negative regulation of epidermal growth factor-activated receptor activity	1/152	14/18903	0.106911	0.43016	0.39694	1	PBMC Early Down	HKBCG	CBLB
GO:0010752	regulation of cGMP-mediated signaling	1/152	14/18903	0.106911	0.43016	0.39694	1	PBMC Early Down	HKBCG	PDE2A
GO:0010896	regulation of triglyceride catabolic process	1/152	14/18903	0.106911	0.43016	0.39694	1	PBMC Early Down	HKBCG	SORL1
GO:0015697	quaternary ammonium group transport	1/152	14/18903	0.106911	0.43016	0.39694	1	PBMC Early Down	HKBCG	SLC25A19
GO:0016078	tRNA catabolic process	1/152	14/18903	0.106911	0.43016	0.39694	1	PBMC Early Down	HKBCG	ANG
GO:0021694	cerebellar Purkinje cell layer formation	1/152	14/18903	0.106911	0.43016	0.39694	1	PBMC Early Down	HKBCG	LDB1
GO:0031665	negative regulation of lipopolysaccharide-mediated signaling pathway	1/152	14/18903	0.106911	0.43016	0.39694	1	PBMC Early Down	HKBCG	TNFAIP3
GO:0032486	Rap protein signal transduction	1/152	14/18903	0.106911	0.43016	0.39694	1	PBMC Early Down	HKBCG	RAP2B
GO:0032688	negative regulation of interferon-beta production	1/152	14/18903	0.106911	0.43016	0.39694	1	PBMC Early Down	HKBCG	PYCARD
GO:0032736	positive regulation of interleukin-13 production	1/152	14/18903	0.106911	0.43016	0.39694	1	PBMC Early Down	HKBCG	IRF4
GO:0033004	negative regulation of mast cell activation	1/152	14/18903	0.106911	0.43016	0.39694	1	PBMC Early Down	HKBCG	CNR2
GO:0042117	monocyte activation	1/152	14/18903	0.106911	0.43016	0.39694	1	PBMC Early Down	HKBCG	FN1
GO:0043374	CD8-positive, alpha-beta T cell differentiation	1/152	14/18903	0.106911	0.43016	0.39694	1	PBMC Early Down	HKBCG	RUNX3
GO:0043584	nose development	1/152	14/18903	0.106911	0.43016	0.39694	1	PBMC Early Down	HKBCG	SKI
GO:0043922	negative regulation by host of viral transcription	1/152	14/18903	0.106911	0.43016	0.39694	1	PBMC Early Down	HKBCG	ZNF639
GO:0045348	positive regulation of MHC class II biosynthetic process	1/152	14/18903	0.106911	0.43016	0.39694	1	PBMC Early Down	HKBCG	TLR4
GO:0046049	UMP metabolic process	1/152	14/18903	0.106911	0.43016	0.39694	1	PBMC Early Down	HKBCG	CDA
GO:0046131	pyrimidine ribonucleoside metabolic process	1/152	14/18903	0.106911	0.43016	0.39694	1	PBMC Early Down	HKBCG	CDA
GO:0046133	pyrimidine ribonucleoside catabolic process	1/152	14/18903	0.106911	0.43016	0.39694	1	PBMC Early Down	HKBCG	CDA
GO:0046341	CDP-diacylglycerol metabolic process	1/152	14/18903	0.106911	0.43016	0.39694	1	PBMC Early Down	HKBCG	LCLAT1
GO:0050966	detection of mechanical stimulus involved in sensory perception of pain	1/152	14/18903	0.106911	0.43016	0.39694	1	PBMC Early Down	HKBCG	CXCR4
GO:0051231	spindle elongation	1/152	14/18903	0.106911	0.43016	0.39694	1	PBMC Early Down	HKBCG	INCENP
GO:0051255	spindle midzone assembly	1/152	14/18903	0.106911	0.43016	0.39694	1	PBMC Early Down	HKBCG	INCENP
GO:0060628	regulation of ER to Golgi vesicle-mediated transport	1/152	14/18903	0.106911	0.43016	0.39694	1	PBMC Early Down	HKBCG	SORL1
GO:0070942	neutrophil mediated cytotoxicity	1/152	14/18903	0.106911	0.43016	0.39694	1	PBMC Early Down	HKBCG	DNASE1
GO:0071871	response to epinephrine	1/152	14/18903	0.106911	0.43016	0.39694	1	PBMC Early Down	HKBCG	ATP2B4
GO:0072531	pyrimidine-containing compound transmembrane transport	1/152	14/18903	0.106911	0.43016	0.39694	1	PBMC Early Down	HKBCG	SLC25A19
GO:0072540	T-helper 17 cell lineage commitment	1/152	14/18903	0.106911	0.43016	0.39694	1	PBMC Early Down	HKBCG	IRF4
GO:0072672	neutrophil extravasation	1/152	14/18903	0.106911	0.43016	0.39694	1	PBMC Early Down	HKBCG	PECAM1
GO:0098734	macromolecule depalmitoylation	1/152	14/18903	0.106911	0.43016	0.39694	1	PBMC Early Down	HKBCG	ABHD10
GO:1901298	regulation of hydrogen peroxide-mediated programmed cell death	1/152	14/18903	0.106911	0.43016	0.39694	1	PBMC Early Down	HKBCG	PINK1
GO:1902947	regulation of tau-protein kinase activity	1/152	14/18903	0.106911	0.43016	0.39694	1	PBMC Early Down	HKBCG	SORL1
GO:1904925	positive regulation of autophagy of mitochondrion in response to mitochondrial depolarization	1/152	14/18903	0.106911	0.43016	0.39694	1	PBMC Early Down	HKBCG	PINK1
GO:1905522	negative regulation of macrophage migration	1/152	14/18903	0.106911	0.43016	0.39694	1	PBMC Early Down	HKBCG	CD200R1
GO:2001140	positive regulation of phospholipid transport	1/152	14/18903	0.106911	0.43016	0.39694	1	PBMC Early Down	HKBCG	ATP8A1
GO:2001171	positive regulation of ATP biosynthetic process	1/152	14/18903	0.106911	0.43016	0.39694	1	PBMC Early Down	HKBCG	PINK1
GO:0097191	extrinsic apoptotic signaling pathway	4/152	224/18903	0.106961	0.43016	0.39694	4	PBMC Early Down	HKBCG	CASP8/ICAM1/PYCARD/TNFAIP3
GO:0045727	positive regulation of translation	3/152	143/18903	0.108423	0.430426	0.397185	3	PBMC Early Down	HKBCG	MIF4GD/PINK1/RMND1
GO:2001056	positive regulation of cysteine-type endopeptidase activity	3/152	143/18903	0.108423	0.430426	0.397185	3	PBMC Early Down	HKBCG	CASP8/NLRP12/PYCARD
GO:0032722	positive regulation of chemokine production	2/152	70/18903	0.108999	0.430426	0.397185	2	PBMC Early Down	HKBCG	PYCARD/TLR4
GO:0042130	negative regulation of T cell proliferation	2/152	70/18903	0.108999	0.430426	0.397185	2	PBMC Early Down	HKBCG	CBLB/IL4I1
GO:0046777	protein autophosphorylation	4/152	226/18903	0.109556	0.430426	0.397185	4	PBMC Early Down	HKBCG	NLRP12/PINK1/RAP2B/ULK1
GO:0050890	cognition	5/152	314/18903	0.109675	0.430426	0.397185	5	PBMC Early Down	HKBCG	ATP8A1/DGCR2/GPR155/RGS14/ZNF385A
GO:0030177	positive regulation of Wnt signaling pathway	3/152	144/18903	0.110111	0.430426	0.397185	3	PBMC Early Down	HKBCG	RECK/SKI/TNFAIP3
GO:0033344	cholesterol efflux	2/152	71/18903	0.111591	0.430426	0.397185	2	PBMC Early Down	HKBCG	ABCG1/NFKBIA
GO:1901607	alpha-amino acid biosynthetic process	2/152	71/18903	0.111591	0.430426	0.397185	2	PBMC Early Down	HKBCG	ATP2B4/SDSL
GO:0045089	positive regulation of innate immune response	3/152	145/18903	0.11181	0.430426	0.397185	3	PBMC Early Down	HKBCG	GBP5/PYCARD/TLR4
GO:0009615	response to virus	6/152	409/18903	0.112696	0.430426	0.397185	6	PBMC Early Down	HKBCG	CXCR4/GSDME/MAP3K14/PYCARD/TNFAIP3/TRAF3IP1
GO:1902105	regulation of leukocyte differentiation	5/152	317/18903	0.112958	0.430426	0.397185	5	PBMC Early Down	HKBCG	CASP8/IL4I1/IRF4/RUNX3/TLR4
GO:0031333	negative regulation of protein-containing complex assembly	3/152	146/18903	0.113519	0.430426	0.397185	3	PBMC Early Down	HKBCG	SORL1/TRAF3IP1/ULK1
GO:0050768	negative regulation of neurogenesis	3/152	146/18903	0.113519	0.430426	0.397185	3	PBMC Early Down	HKBCG	SKI/SORL1/ULK1
GO:0072001	renal system development	5/152	318/18903	0.114063	0.430426	0.397185	5	PBMC Early Down	HKBCG	GCNT1/HPGD/KANK2/PECAM1/TRAF3IP1
GO:0001768	establishment of T cell polarity	1/152	15/18903	0.114098	0.430426	0.397185	1	PBMC Early Down	HKBCG	CCR7
GO:0001771	immunological synapse formation	1/152	15/18903	0.114098	0.430426	0.397185	1	PBMC Early Down	HKBCG	CCR7
GO:0002468	dendritic cell antigen processing and presentation	1/152	15/18903	0.114098	0.430426	0.397185	1	PBMC Early Down	HKBCG	CCR7
GO:0002517	T cell tolerance induction	1/152	15/18903	0.114098	0.430426	0.397185	1	PBMC Early Down	HKBCG	CBLB
GO:0002864	regulation of acute inflammatory response to antigenic stimulus	1/152	15/18903	0.114098	0.430426	0.397185	1	PBMC Early Down	HKBCG	CCR7
GO:0006206	pyrimidine nucleobase metabolic process	1/152	15/18903	0.114098	0.430426	0.397185	1	PBMC Early Down	HKBCG	CDA
GO:0006570	tyrosine metabolic process	1/152	15/18903	0.114098	0.430426	0.397185	1	PBMC Early Down	HKBCG	IL4I1
GO:0007567	parturition	1/152	15/18903	0.114098	0.430426	0.397185	1	PBMC Early Down	HKBCG	HPGD
GO:0009173	pyrimidine ribonucleoside monophosphate metabolic process	1/152	15/18903	0.114098	0.430426	0.397185	1	PBMC Early Down	HKBCG	CDA
GO:0018410	C-terminal protein amino acid modification	1/152	15/18903	0.114098	0.430426	0.397185	1	PBMC Early Down	HKBCG	ICMT
GO:0033147	negative regulation of intracellular estrogen receptor signaling pathway	1/152	15/18903	0.114098	0.430426	0.397185	1	PBMC Early Down	HKBCG	KANK2
GO:0042994	cytoplasmic sequestering of transcription factor	1/152	15/18903	0.114098	0.430426	0.397185	1	PBMC Early Down	HKBCG	NFKBIA
GO:0048934	peripheral nervous system neuron differentiation	1/152	15/18903	0.114098	0.430426	0.397185	1	PBMC Early Down	HKBCG	RUNX3
GO:0048935	peripheral nervous system neuron development	1/152	15/18903	0.114098	0.430426	0.397185	1	PBMC Early Down	HKBCG	RUNX3
GO:0070207	protein homotrimerization	1/152	15/18903	0.114098	0.430426	0.397185	1	PBMC Early Down	HKBCG	STEAP4
GO:0070863	positive regulation of protein exit from endoplasmic reticulum	1/152	15/18903	0.114098	0.430426	0.397185	1	PBMC Early Down	HKBCG	SORL1
GO:0090205	positive regulation of cholesterol metabolic process	1/152	15/18903	0.114098	0.430426	0.397185	1	PBMC Early Down	HKBCG	ABCG1
GO:0090660	cerebrospinal fluid circulation	1/152	15/18903	0.114098	0.430426	0.397185	1	PBMC Early Down	HKBCG	JHY
GO:0106070	regulation of adenylate cyclase-activating G protein-coupled receptor signaling pathway	1/152	15/18903	0.114098	0.430426	0.397185	1	PBMC Early Down	HKBCG	ATP2B4
GO:0110156	methylguanosine-cap decapping	1/152	15/18903	0.114098	0.430426	0.397185	1	PBMC Early Down	HKBCG	DCP1B
GO:1902166	negative regulation of intrinsic apoptotic signaling pathway in response to DNA damage by p53 class mediator	1/152	15/18903	0.114098	0.430426	0.397185	1	PBMC Early Down	HKBCG	ZNF385A
GO:1902902	negative regulation of autophagosome assembly	1/152	15/18903	0.114098	0.430426	0.397185	1	PBMC Early Down	HKBCG	PINK1
GO:1904923	regulation of autophagy of mitochondrion in response to mitochondrial depolarization	1/152	15/18903	0.114098	0.430426	0.397185	1	PBMC Early Down	HKBCG	PINK1
GO:2000345	regulation of hepatocyte proliferation	1/152	15/18903	0.114098	0.430426	0.397185	1	PBMC Early Down	HKBCG	TNFAIP3
GO:2000402	negative regulation of lymphocyte migration	1/152	15/18903	0.114098	0.430426	0.397185	1	PBMC Early Down	HKBCG	CD200R1
GO:2001138	regulation of phospholipid transport	1/152	15/18903	0.114098	0.430426	0.397185	1	PBMC Early Down	HKBCG	ATP8A1
GO:0070265	necrotic cell death	2/152	72/18903	0.114199	0.430426	0.397185	2	PBMC Early Down	HKBCG	CASP8/GSDME
GO:0060326	cell chemotaxis	5/152	319/18903	0.115173	0.430426	0.397185	5	PBMC Early Down	HKBCG	ALOX5/CCR7/CKLF/CNR2/CXCR4
GO:0106106	cold-induced thermogenesis	3/152	147/18903	0.115238	0.430426	0.397185	3	PBMC Early Down	HKBCG	CXCR4/IRF4/TLR4
GO:0120161	regulation of cold-induced thermogenesis	3/152	147/18903	0.115238	0.430426	0.397185	3	PBMC Early Down	HKBCG	CXCR4/IRF4/TLR4
GO:1903038	negative regulation of leukocyte cell-cell adhesion	3/152	147/18903	0.115238	0.430426	0.397185	3	PBMC Early Down	HKBCG	CBLB/IL4I1/RUNX3
GO:0046637	regulation of alpha-beta T cell differentiation	2/152	73/18903	0.116823	0.430426	0.397185	2	PBMC Early Down	HKBCG	IRF4/RUNX3
GO:0071677	positive regulation of mononuclear cell migration	2/152	73/18903	0.116823	0.430426	0.397185	2	PBMC Early Down	HKBCG	CCR7/PYCARD
GO:0002687	positive regulation of leukocyte migration	3/152	148/18903	0.116966	0.430426	0.397185	3	PBMC Early Down	HKBCG	CCR7/ICAM1/PYCARD
GO:0015748	organophosphate ester transport	3/152	148/18903	0.116966	0.430426	0.397185	3	PBMC Early Down	HKBCG	ABCG1/ATP8A1/SLC25A19
GO:0044272	sulfur compound biosynthetic process	3/152	148/18903	0.116966	0.430426	0.397185	3	PBMC Early Down	HKBCG	CHST12/ELOVL7/GGT7
GO:0048662	negative regulation of smooth muscle cell proliferation	2/152	74/18903	0.119463	0.430426	0.397185	2	PBMC Early Down	HKBCG	ANG/TNFAIP3
GO:0050766	positive regulation of phagocytosis	2/152	74/18903	0.119463	0.430426	0.397185	2	PBMC Early Down	HKBCG	MERTK/PYCARD
GO:0071219	cellular response to molecule of bacterial origin	4/152	234/18903	0.120213	0.430426	0.397185	4	PBMC Early Down	HKBCG	NFKBIA/PYCARD/TLR4/TNFAIP3
GO:0010821	regulation of mitochondrion organization	3/152	150/18903	0.120452	0.430426	0.397185	3	PBMC Early Down	HKBCG	PDE2A/PINK1/PYCARD
GO:0001767	establishment of lymphocyte polarity	1/152	16/18903	0.121227	0.430426	0.397185	1	PBMC Early Down	HKBCG	CCR7
GO:0002730	regulation of dendritic cell cytokine production	1/152	16/18903	0.121227	0.430426	0.397185	1	PBMC Early Down	HKBCG	TLR4
GO:0006544	glycine metabolic process	1/152	16/18903	0.121227	0.430426	0.397185	1	PBMC Early Down	HKBCG	GCSH
GO:0006750	glutathione biosynthetic process	1/152	16/18903	0.121227	0.430426	0.397185	1	PBMC Early Down	HKBCG	GGT7
GO:0006825	copper ion transport	1/152	16/18903	0.121227	0.430426	0.397185	1	PBMC Early Down	HKBCG	STEAP4
GO:0009074	aromatic amino acid family catabolic process	1/152	16/18903	0.121227	0.430426	0.397185	1	PBMC Early Down	HKBCG	IL4I1
GO:0009130	pyrimidine nucleoside monophosphate biosynthetic process	1/152	16/18903	0.121227	0.430426	0.397185	1	PBMC Early Down	HKBCG	CDA
GO:0010421	hydrogen peroxide-mediated programmed cell death	1/152	16/18903	0.121227	0.430426	0.397185	1	PBMC Early Down	HKBCG	PINK1
GO:0023035	CD40 signaling pathway	1/152	16/18903	0.121227	0.430426	0.397185	1	PBMC Early Down	HKBCG	TNFAIP3
GO:0031269	pseudopodium assembly	1/152	16/18903	0.121227	0.430426	0.397185	1	PBMC Early Down	HKBCG	CCR7
GO:0034112	positive regulation of homotypic cell-cell adhesion	1/152	16/18903	0.121227	0.430426	0.397185	1	PBMC Early Down	HKBCG	F11R
GO:0034374	low-density lipoprotein particle remodeling	1/152	16/18903	0.121227	0.430426	0.397185	1	PBMC Early Down	HKBCG	ABCG1
GO:0034375	high-density lipoprotein particle remodeling	1/152	16/18903	0.121227	0.430426	0.397185	1	PBMC Early Down	HKBCG	ABCG1
GO:0042159	lipoprotein catabolic process	1/152	16/18903	0.121227	0.430426	0.397185	1	PBMC Early Down	HKBCG	ABHD10
GO:0042448	progesterone metabolic process	1/152	16/18903	0.121227	0.430426	0.397185	1	PBMC Early Down	HKBCG	DHRS9
GO:0043517	positive regulation of DNA damage response, signal transduction by p53 class mediator	1/152	16/18903	0.121227	0.430426	0.397185	1	PBMC Early Down	HKBCG	ZNF385A
GO:0044406	adhesion of symbiont to host	1/152	16/18903	0.121227	0.430426	0.397185	1	PBMC Early Down	HKBCG	ICAM1
GO:0044804	autophagy of nucleus	1/152	16/18903	0.121227	0.430426	0.397185	1	PBMC Early Down	HKBCG	ULK1
GO:0045651	positive regulation of macrophage differentiation	1/152	16/18903	0.121227	0.430426	0.397185	1	PBMC Early Down	HKBCG	CASP8
GO:0045779	negative regulation of bone resorption	1/152	16/18903	0.121227	0.430426	0.397185	1	PBMC Early Down	HKBCG	TNFAIP3
GO:0046068	cGMP metabolic process	1/152	16/18903	0.121227	0.430426	0.397185	1	PBMC Early Down	HKBCG	PDE2A
GO:0046135	pyrimidine nucleoside catabolic process	1/152	16/18903	0.121227	0.430426	0.397185	1	PBMC Early Down	HKBCG	CDA
GO:0046642	negative regulation of alpha-beta T cell proliferation	1/152	16/18903	0.121227	0.430426	0.397185	1	PBMC Early Down	HKBCG	CBLB
GO:0050862	positive regulation of T cell receptor signaling pathway	1/152	16/18903	0.121227	0.430426	0.397185	1	PBMC Early Down	HKBCG	CCR7
GO:0050965	detection of temperature stimulus involved in sensory perception of pain	1/152	16/18903	0.121227	0.430426	0.397185	1	PBMC Early Down	HKBCG	CXCR4
GO:0055091	phospholipid homeostasis	1/152	16/18903	0.121227	0.430426	0.397185	1	PBMC Early Down	HKBCG	ABCG1
GO:0070131	positive regulation of mitochondrial translation	1/152	16/18903	0.121227	0.430426	0.397185	1	PBMC Early Down	HKBCG	RMND1
GO:0097428	protein maturation by iron-sulfur cluster transfer	1/152	16/18903	0.121227	0.430426	0.397185	1	PBMC Early Down	HKBCG	ISCA2
GO:0099633	protein localization to postsynaptic specialization membrane	1/152	16/18903	0.121227	0.430426	0.397185	1	PBMC Early Down	HKBCG	IQSEC2
GO:0099645	neurotransmitter receptor localization to postsynaptic specialization membrane	1/152	16/18903	0.121227	0.430426	0.397185	1	PBMC Early Down	HKBCG	IQSEC2
GO:0072593	reactive oxygen species metabolic process	4/152	235/18903	0.121576	0.430426	0.397185	4	PBMC Early Down	HKBCG	ACP5/ALOX5/PINK1/TLR4
GO:2000116	regulation of cysteine-type endopeptidase activity	4/152	235/18903	0.121576	0.430426	0.397185	4	PBMC Early Down	HKBCG	CASP8/NAIP/NLRP12/PYCARD
GO:0006605	protein targeting	5/152	325/18903	0.121942	0.430426	0.397185	5	PBMC Early Down	HKBCG	ICMT/LTBP2/PINK1/SORL1/ZDHHC7
GO:0016239	positive regulation of macroautophagy	2/152	75/18903	0.122117	0.430426	0.397185	2	PBMC Early Down	HKBCG	PINK1/ULK1
GO:0120192	tight junction assembly	2/152	75/18903	0.122117	0.430426	0.397185	2	PBMC Early Down	HKBCG	F11R/PECAM1
GO:0051961	negative regulation of nervous system development	3/152	151/18903	0.12221	0.430426	0.397185	3	PBMC Early Down	HKBCG	SKI/SORL1/ULK1
GO:0045860	positive regulation of protein kinase activity	6/152	420/18903	0.123477	0.430426	0.397185	6	PBMC Early Down	HKBCG	ANG/ATP2B4/CCR7/INCENP/PINK1/TLR4
GO:0043434	response to peptide hormone	6/152	421/18903	0.124482	0.430426	0.397185	6	PBMC Early Down	HKBCG	CYSLTR2/GCNT1/LEPROTL1/PXN/SORL1/ZDHHC7
GO:0010822	positive regulation of mitochondrion organization	2/152	76/18903	0.124786	0.430426	0.397185	2	PBMC Early Down	HKBCG	PINK1/PYCARD
GO:0007160	cell-matrix adhesion	4/152	238/18903	0.125704	0.430426	0.397185	4	PBMC Early Down	HKBCG	CCR7/FN1/LDB1/PXN
GO:0050670	regulation of lymphocyte proliferation	4/152	239/18903	0.127093	0.430426	0.397185	4	PBMC Early Down	HKBCG	CBLB/IL4I1/PYCARD/TLR4
GO:0032729	positive regulation of interferon-gamma production	2/152	77/18903	0.127468	0.430426	0.397185	2	PBMC Early Down	HKBCG	PYCARD/TLR4
GO:0034121	regulation of toll-like receptor signaling pathway	2/152	77/18903	0.127468	0.430426	0.397185	2	PBMC Early Down	HKBCG	IRF4/TNFAIP3
GO:0043297	apical junction assembly	2/152	77/18903	0.127468	0.430426	0.397185	2	PBMC Early Down	HKBCG	F11R/PECAM1
GO:0008360	regulation of cell shape	3/152	154/18903	0.127539	0.430426	0.397185	3	PBMC Early Down	HKBCG	F11R/FN1/PEAK3
GO:0001574	ganglioside biosynthetic process	1/152	17/18903	0.128299	0.430426	0.397185	1	PBMC Early Down	HKBCG	ST8SIA4
GO:0002371	dendritic cell cytokine production	1/152	17/18903	0.128299	0.430426	0.397185	1	PBMC Early Down	HKBCG	TLR4
GO:0003356	regulation of cilium beat frequency	1/152	17/18903	0.128299	0.430426	0.397185	1	PBMC Early Down	HKBCG	CATSPER1
GO:0016045	detection of bacterium	1/152	17/18903	0.128299	0.430426	0.397185	1	PBMC Early Down	HKBCG	NAIP
GO:0016114	terpenoid biosynthetic process	1/152	17/18903	0.128299	0.430426	0.397185	1	PBMC Early Down	HKBCG	DHRS9
GO:0017014	protein nitrosylation	1/152	17/18903	0.128299	0.430426	0.397185	1	PBMC Early Down	HKBCG	ATP2B4
GO:0018119	peptidyl-cysteine S-nitrosylation	1/152	17/18903	0.128299	0.430426	0.397185	1	PBMC Early Down	HKBCG	ATP2B4
GO:0031268	pseudopodium organization	1/152	17/18903	0.128299	0.430426	0.397185	1	PBMC Early Down	HKBCG	CCR7
GO:0032048	cardiolipin metabolic process	1/152	17/18903	0.128299	0.430426	0.397185	1	PBMC Early Down	HKBCG	LCLAT1
GO:0034134	toll-like receptor 2 signaling pathway	1/152	17/18903	0.128299	0.430426	0.397185	1	PBMC Early Down	HKBCG	TNFAIP3
GO:0035720	intraciliary anterograde transport	1/152	17/18903	0.128299	0.430426	0.397185	1	PBMC Early Down	HKBCG	TRAF3IP1
GO:0043923	positive regulation by host of viral transcription	1/152	17/18903	0.128299	0.430426	0.397185	1	PBMC Early Down	HKBCG	ZNF639
GO:0060253	negative regulation of glial cell proliferation	1/152	17/18903	0.128299	0.430426	0.397185	1	PBMC Early Down	HKBCG	SKI
GO:0061158	3'-UTR-mediated mRNA destabilization	1/152	17/18903	0.128299	0.430426	0.397185	1	PBMC Early Down	HKBCG	PLEKHN1
GO:0061709	reticulophagy	1/152	17/18903	0.128299	0.430426	0.397185	1	PBMC Early Down	HKBCG	ULK1
GO:0070206	protein trimerization	1/152	17/18903	0.128299	0.430426	0.397185	1	PBMC Early Down	HKBCG	STEAP4
GO:0072378	blood coagulation, fibrin clot formation	1/152	17/18903	0.128299	0.430426	0.397185	1	PBMC Early Down	HKBCG	FN1
GO:0090083	regulation of inclusion body assembly	1/152	17/18903	0.128299	0.430426	0.397185	1	PBMC Early Down	HKBCG	SORL1
GO:0097468	programmed cell death in response to reactive oxygen species	1/152	17/18903	0.128299	0.430426	0.397185	1	PBMC Early Down	HKBCG	PINK1
GO:1900037	regulation of cellular response to hypoxia	1/152	17/18903	0.128299	0.430426	0.397185	1	PBMC Early Down	HKBCG	PINK1
GO:1902165	regulation of intrinsic apoptotic signaling pathway in response to DNA damage by p53 class mediator	1/152	17/18903	0.128299	0.430426	0.397185	1	PBMC Early Down	HKBCG	ZNF385A
GO:1903236	regulation of leukocyte tethering or rolling	1/152	17/18903	0.128299	0.430426	0.397185	1	PBMC Early Down	HKBCG	GCNT1
GO:0032368	regulation of lipid transport	3/152	155/18903	0.129334	0.430426	0.397185	3	PBMC Early Down	HKBCG	ABCG1/ATP8A1/NFKBIA
GO:2001236	regulation of extrinsic apoptotic signaling pathway	3/152	155/18903	0.129334	0.430426	0.397185	3	PBMC Early Down	HKBCG	ICAM1/PYCARD/TNFAIP3
GO:0002703	regulation of leukocyte mediated immunity	4/152	241/18903	0.129891	0.430426	0.397185	4	PBMC Early Down	HKBCG	DNASE1/ICAM1/IL4I1/TLR4
GO:0009895	negative regulation of catabolic process	5/152	332/18903	0.13007	0.430426	0.397185	5	PBMC Early Down	HKBCG	ATP2B4/HCAR2/PINK1/SORL1/ZDHHC7
GO:0009064	glutamine family amino acid metabolic process	2/152	78/18903	0.130164	0.430426	0.397185	2	PBMC Early Down	HKBCG	ATP2B4/DDAH2
GO:0043966	histone H3 acetylation	2/152	78/18903	0.130164	0.430426	0.397185	2	PBMC Early Down	HKBCG	IRF4/LDB1
GO:0061045	negative regulation of wound healing	2/152	78/18903	0.130164	0.430426	0.397185	2	PBMC Early Down	HKBCG	ALOX5/PROC
GO:0072665	protein localization to vacuole	2/152	78/18903	0.130164	0.430426	0.397185	2	PBMC Early Down	HKBCG	SORL1/TNFAIP3
GO:1901264	carbohydrate derivative transport	2/152	78/18903	0.130164	0.430426	0.397185	2	PBMC Early Down	HKBCG	ABCG1/SLC25A19
GO:0097529	myeloid leukocyte migration	4/152	242/18903	0.1313	0.430426	0.397185	4	PBMC Early Down	HKBCG	CCR7/CD200R1/CKLF/PECAM1
GO:0052548	regulation of endopeptidase activity	6/152	428/18903	0.131627	0.430426	0.397185	6	PBMC Early Down	HKBCG	CASP8/NAIP/NLRP12/PYCARD/RECK/SORL1
GO:0032944	regulation of mononuclear cell proliferation	4/152	243/18903	0.132715	0.430426	0.397185	4	PBMC Early Down	HKBCG	CBLB/IL4I1/PYCARD/TLR4
GO:0002720	positive regulation of cytokine production involved in immune response	2/152	79/18903	0.132874	0.430426	0.397185	2	PBMC Early Down	HKBCG	PYCARD/TLR4
GO:0008652	cellular amino acid biosynthetic process	2/152	79/18903	0.132874	0.430426	0.397185	2	PBMC Early Down	HKBCG	ATP2B4/SDSL
GO:0090101	negative regulation of transmembrane receptor protein serine/threonine kinase signaling pathway	3/152	158/18903	0.134771	0.430426	0.397185	3	PBMC Early Down	HKBCG	BRMS1L/SKI/SORL1
GO:0097530	granulocyte migration	3/152	158/18903	0.134771	0.430426	0.397185	3	PBMC Early Down	HKBCG	CCR7/CKLF/PECAM1
GO:0002295	T-helper cell lineage commitment	1/152	18/18903	0.135315	0.430426	0.397185	1	PBMC Early Down	HKBCG	IRF4
GO:0002693	positive regulation of cellular extravasation	1/152	18/18903	0.135315	0.430426	0.397185	1	PBMC Early Down	HKBCG	ICAM1
GO:0003159	morphogenesis of an endothelium	1/152	18/18903	0.135315	0.430426	0.397185	1	PBMC Early Down	HKBCG	CXCR4
GO:0006415	translational termination	1/152	18/18903	0.135315	0.430426	0.397185	1	PBMC Early Down	HKBCG	GFM2
GO:0006978	DNA damage response, signal transduction by p53 class mediator resulting in transcription of p21 class mediator	1/152	18/18903	0.135315	0.430426	0.397185	1	PBMC Early Down	HKBCG	ZNF385A
GO:0008356	asymmetric cell division	1/152	18/18903	0.135315	0.430426	0.397185	1	PBMC Early Down	HKBCG	RGS14
GO:0009068	aspartate family amino acid catabolic process	1/152	18/18903	0.135315	0.430426	0.397185	1	PBMC Early Down	HKBCG	SDSL
GO:0010612	regulation of cardiac muscle adaptation	1/152	18/18903	0.135315	0.430426	0.397185	1	PBMC Early Down	HKBCG	ATP2B4
GO:0010755	regulation of plasminogen activation	1/152	18/18903	0.135315	0.430426	0.397185	1	PBMC Early Down	HKBCG	PLGRKT
GO:0019184	nonribosomal peptide biosynthetic process	1/152	18/18903	0.135315	0.430426	0.397185	1	PBMC Early Down	HKBCG	GGT7
GO:0021692	cerebellar Purkinje cell layer morphogenesis	1/152	18/18903	0.135315	0.430426	0.397185	1	PBMC Early Down	HKBCG	LDB1
GO:0030206	chondroitin sulfate biosynthetic process	1/152	18/18903	0.135315	0.430426	0.397185	1	PBMC Early Down	HKBCG	CHST12
GO:0030540	female genitalia development	1/152	18/18903	0.135315	0.430426	0.397185	1	PBMC Early Down	HKBCG	MERTK
GO:0034138	toll-like receptor 3 signaling pathway	1/152	18/18903	0.135315	0.430426	0.397185	1	PBMC Early Down	HKBCG	TNFAIP3
GO:0042407	cristae formation	1/152	18/18903	0.135315	0.430426	0.397185	1	PBMC Early Down	HKBCG	PINK1
GO:0043116	negative regulation of vascular permeability	1/152	18/18903	0.135315	0.430426	0.397185	1	PBMC Early Down	HKBCG	PDE2A
GO:0043117	positive regulation of vascular permeability	1/152	18/18903	0.135315	0.430426	0.397185	1	PBMC Early Down	HKBCG	PDE2A
GO:0043173	nucleotide salvage	1/152	18/18903	0.135315	0.430426	0.397185	1	PBMC Early Down	HKBCG	CDA
GO:0043217	myelin maintenance	1/152	18/18903	0.135315	0.430426	0.397185	1	PBMC Early Down	HKBCG	CXCR4
GO:0046851	negative regulation of bone remodeling	1/152	18/18903	0.135315	0.430426	0.397185	1	PBMC Early Down	HKBCG	TNFAIP3
GO:0050746	regulation of lipoprotein metabolic process	1/152	18/18903	0.135315	0.430426	0.397185	1	PBMC Early Down	HKBCG	ULK1
GO:0051770	positive regulation of nitric-oxide synthase biosynthetic process	1/152	18/18903	0.135315	0.430426	0.397185	1	PBMC Early Down	HKBCG	TLR4
GO:0051988	regulation of attachment of spindle microtubules to kinetochore	1/152	18/18903	0.135315	0.430426	0.397185	1	PBMC Early Down	HKBCG	INCENP
GO:0061154	endothelial tube morphogenesis	1/152	18/18903	0.135315	0.430426	0.397185	1	PBMC Early Down	HKBCG	CXCR4
GO:0072567	chemokine (C-X-C motif) ligand 2 production	1/152	18/18903	0.135315	0.430426	0.397185	1	PBMC Early Down	HKBCG	TLR4
GO:0086103	G protein-coupled receptor signaling pathway involved in heart process	1/152	18/18903	0.135315	0.430426	0.397185	1	PBMC Early Down	HKBCG	ATP2B4
GO:0110154	RNA decapping	1/152	18/18903	0.135315	0.430426	0.397185	1	PBMC Early Down	HKBCG	DCP1B
GO:0150079	negative regulation of neuroinflammatory response	1/152	18/18903	0.135315	0.430426	0.397185	1	PBMC Early Down	HKBCG	CD200R1
GO:1901970	positive regulation of mitotic sister chromatid separation	1/152	18/18903	0.135315	0.430426	0.397185	1	PBMC Early Down	HKBCG	INCENP
GO:1902548	negative regulation of cellular response to vascular endothelial growth factor stimulus	1/152	18/18903	0.135315	0.430426	0.397185	1	PBMC Early Down	HKBCG	ATP2B4
GO:1902683	regulation of receptor localization to synapse	1/152	18/18903	0.135315	0.430426	0.397185	1	PBMC Early Down	HKBCG	IQSEC2
GO:1903242	regulation of cardiac muscle hypertrophy in response to stress	1/152	18/18903	0.135315	0.430426	0.397185	1	PBMC Early Down	HKBCG	ATP2B4
GO:2000341	regulation of chemokine (C-X-C motif) ligand 2 production	1/152	18/18903	0.135315	0.430426	0.397185	1	PBMC Early Down	HKBCG	TLR4
GO:1903201	regulation of oxidative stress-induced cell death	2/152	80/18903	0.135596	0.430795	0.397526	2	PBMC Early Down	HKBCG	PINK1/TLR4
GO:0060041	retina development in camera-type eye	3/152	159/18903	0.136601	0.433459	0.399984	3	PBMC Early Down	HKBCG	ATP2B4/MERTK/SKI
GO:0007422	peripheral nervous system development	2/152	81/18903	0.138331	0.436096	0.402418	2	PBMC Early Down	HKBCG	RUNX3/SKI
GO:0032371	regulation of sterol transport	2/152	81/18903	0.138331	0.436096	0.402418	2	PBMC Early Down	HKBCG	ABCG1/NFKBIA
GO:0032374	regulation of cholesterol transport	2/152	81/18903	0.138331	0.436096	0.402418	2	PBMC Early Down	HKBCG	ABCG1/NFKBIA
GO:0072332	intrinsic apoptotic signaling pathway by p53 class mediator	2/152	81/18903	0.138331	0.436096	0.402418	2	PBMC Early Down	HKBCG	PYCARD/ZNF385A
GO:0120193	tight junction organization	2/152	81/18903	0.138331	0.436096	0.402418	2	PBMC Early Down	HKBCG	F11R/PECAM1
GO:0051259	protein complex oligomerization	4/152	247/18903	0.138438	0.436096	0.402418	4	PBMC Early Down	HKBCG	GBP5/KCTD12/PYCARD/STEAP4
GO:0072527	pyrimidine-containing compound metabolic process	2/152	82/18903	0.141078	0.438104	0.40427	2	PBMC Early Down	HKBCG	CDA/SLC25A19
GO:0051235	maintenance of location	5/152	342/18903	0.142097	0.438104	0.40427	5	PBMC Early Down	HKBCG	ABCG1/CCR7/NFKBIA/PINK1/SORL1
GO:0007034	vacuolar transport	3/152	162/18903	0.142142	0.438104	0.40427	3	PBMC Early Down	HKBCG	LEPROTL1/PINK1/SORL1
GO:0002283	neutrophil activation involved in immune response	1/152	19/18903	0.142274	0.438104	0.40427	1	PBMC Early Down	HKBCG	DNASE1
GO:0002523	leukocyte migration involved in inflammatory response	1/152	19/18903	0.142274	0.438104	0.40427	1	PBMC Early Down	HKBCG	ALOX5
GO:0002544	chronic inflammatory response	1/152	19/18903	0.142274	0.438104	0.40427	1	PBMC Early Down	HKBCG	TNFAIP3
GO:0007076	mitotic chromosome condensation	1/152	19/18903	0.142274	0.438104	0.40427	1	PBMC Early Down	HKBCG	SMC2
GO:0010885	regulation of cholesterol storage	1/152	19/18903	0.142274	0.438104	0.40427	1	PBMC Early Down	HKBCG	ABCG1
GO:0035338	long-chain fatty-acyl-CoA biosynthetic process	1/152	19/18903	0.142274	0.438104	0.40427	1	PBMC Early Down	HKBCG	ELOVL7
GO:0042772	DNA damage response, signal transduction resulting in transcription	1/152	19/18903	0.142274	0.438104	0.40427	1	PBMC Early Down	HKBCG	ZNF385A
GO:0043628	small regulatory ncRNA 3'-end processing	1/152	19/18903	0.142274	0.438104	0.40427	1	PBMC Early Down	HKBCG	ERI1
GO:0045346	regulation of MHC class II biosynthetic process	1/152	19/18903	0.142274	0.438104	0.40427	1	PBMC Early Down	HKBCG	TLR4
GO:0050961	detection of temperature stimulus involved in sensory perception	1/152	19/18903	0.142274	0.438104	0.40427	1	PBMC Early Down	HKBCG	CXCR4
GO:1901569	fatty acid derivative catabolic process	1/152	19/18903	0.142274	0.438104	0.40427	1	PBMC Early Down	HKBCG	HPGD
GO:1901978	positive regulation of cell cycle checkpoint	1/152	19/18903	0.142274	0.438104	0.40427	1	PBMC Early Down	HKBCG	INCENP
GO:1902176	negative regulation of oxidative stress-induced intrinsic apoptotic signaling pathway	1/152	19/18903	0.142274	0.438104	0.40427	1	PBMC Early Down	HKBCG	PINK1
GO:2000786	positive regulation of autophagosome assembly	1/152	19/18903	0.142274	0.438104	0.40427	1	PBMC Early Down	HKBCG	ULK1
GO:2001135	regulation of endocytic recycling	1/152	19/18903	0.142274	0.438104	0.40427	1	PBMC Early Down	HKBCG	SORL1
GO:2001185	regulation of CD8-positive, alpha-beta T cell activation	1/152	19/18903	0.142274	0.438104	0.40427	1	PBMC Early Down	HKBCG	RUNX3
GO:0007492	endoderm development	2/152	83/18903	0.143837	0.440828	0.406784	2	PBMC Early Down	HKBCG	FN1/LDB1
GO:0050848	regulation of calcium-mediated signaling	2/152	83/18903	0.143837	0.440828	0.406784	2	PBMC Early Down	HKBCG	ATP2B4/TBC1D10C
GO:0061515	myeloid cell development	2/152	83/18903	0.143837	0.440828	0.406784	2	PBMC Early Down	HKBCG	ABCB10/ZNF385A
GO:0061912	selective autophagy	2/152	83/18903	0.143837	0.440828	0.406784	2	PBMC Early Down	HKBCG	PINK1/ULK1
GO:0140053	mitochondrial gene expression	3/152	163/18903	0.144006	0.440828	0.406784	3	PBMC Early Down	HKBCG	GFM2/NOA1/RMND1
GO:0050870	positive regulation of T cell activation	4/152	251/18903	0.144259	0.441084	0.40702	4	PBMC Early Down	HKBCG	CCR7/IL4I1/PYCARD/RUNX3
GO:0090305	nucleic acid phosphodiester bond hydrolysis	4/152	253/18903	0.147206	0.444121	0.409822	4	PBMC Early Down	HKBCG	ANG/DCP1B/DNASE1/ERI1
GO:0097305	response to alcohol	4/152	253/18903	0.147206	0.444121	0.409822	4	PBMC Early Down	HKBCG	CASP8/CCR7/CDA/HPGD
GO:0019216	regulation of lipid metabolic process	5/152	347/18903	0.148287	0.444121	0.409822	5	PBMC Early Down	HKBCG	ABCG1/CCR7/HCAR2/HPGD/SORL1
GO:0002643	regulation of tolerance induction	1/152	20/18903	0.149178	0.444121	0.409822	1	PBMC Early Down	HKBCG	CBLB
GO:0002837	regulation of immune response to tumor cell	1/152	20/18903	0.149178	0.444121	0.409822	1	PBMC Early Down	HKBCG	IL4I1
GO:0006491	N-glycan processing	1/152	20/18903	0.149178	0.444121	0.409822	1	PBMC Early Down	HKBCG	ST8SIA4
GO:0006607	NLS-bearing protein import into nucleus	1/152	20/18903	0.149178	0.444121	0.409822	1	PBMC Early Down	HKBCG	CBLB
GO:0009310	amine catabolic process	1/152	20/18903	0.149178	0.444121	0.409822	1	PBMC Early Down	HKBCG	ATP2B4
GO:0010310	regulation of hydrogen peroxide metabolic process	1/152	20/18903	0.149178	0.444121	0.409822	1	PBMC Early Down	HKBCG	PINK1
GO:0030220	platelet formation	1/152	20/18903	0.149178	0.444121	0.409822	1	PBMC Early Down	HKBCG	ZNF385A
GO:0032211	negative regulation of telomere maintenance via telomerase	1/152	20/18903	0.149178	0.444121	0.409822	1	PBMC Early Down	HKBCG	STN1
GO:0032332	positive regulation of chondrocyte differentiation	1/152	20/18903	0.149178	0.444121	0.409822	1	PBMC Early Down	HKBCG	ZNF219
GO:0033762	response to glucagon	1/152	20/18903	0.149178	0.444121	0.409822	1	PBMC Early Down	HKBCG	CYSLTR2
GO:0035461	vitamin transmembrane transport	1/152	20/18903	0.149178	0.444121	0.409822	1	PBMC Early Down	HKBCG	SLC25A19
GO:0042953	lipoprotein transport	1/152	20/18903	0.149178	0.444121	0.409822	1	PBMC Early Down	HKBCG	UNC119B
GO:0043011	myeloid dendritic cell differentiation	1/152	20/18903	0.149178	0.444121	0.409822	1	PBMC Early Down	HKBCG	IRF4
GO:0043691	reverse cholesterol transport	1/152	20/18903	0.149178	0.444121	0.409822	1	PBMC Early Down	HKBCG	ABCG1
GO:0045342	MHC class II biosynthetic process	1/152	20/18903	0.149178	0.444121	0.409822	1	PBMC Early Down	HKBCG	TLR4
GO:0048670	regulation of collateral sprouting	1/152	20/18903	0.149178	0.444121	0.409822	1	PBMC Early Down	HKBCG	ULK1
GO:0072376	protein activation cascade	1/152	20/18903	0.149178	0.444121	0.409822	1	PBMC Early Down	HKBCG	FN1
GO:1902004	positive regulation of amyloid-beta formation	1/152	20/18903	0.149178	0.444121	0.409822	1	PBMC Early Down	HKBCG	ABCG1
GO:1902473	regulation of protein localization to synapse	1/152	20/18903	0.149178	0.444121	0.409822	1	PBMC Early Down	HKBCG	IQSEC2
GO:2000479	regulation of cAMP-dependent protein kinase activity	1/152	20/18903	0.149178	0.444121	0.409822	1	PBMC Early Down	HKBCG	ATP2B4
GO:0070661	leukocyte proliferation	5/152	348/18903	0.149539	0.444687	0.410345	5	PBMC Early Down	HKBCG	CBLB/IL4I1/PYCARD/TLR4/TNFAIP3
GO:0030307	positive regulation of cell growth	3/152	167/18903	0.151542	0.446134	0.41168	3	PBMC Early Down	HKBCG	CXCR4/FN1/ZNF639
GO:0017148	negative regulation of translation	4/152	258/18903	0.154673	0.446134	0.41168	4	PBMC Early Down	HKBCG	ANG/DCP1B/MEX3D/PLEKHN1
GO:0001910	regulation of leukocyte mediated cytotoxicity	2/152	87/18903	0.154982	0.446134	0.41168	2	PBMC Early Down	HKBCG	DNASE1/ICAM1
GO:0010232	vascular transport	2/152	87/18903	0.154982	0.446134	0.41168	2	PBMC Early Down	HKBCG	ATP2B4/ATP8A1
GO:0014910	regulation of smooth muscle cell migration	2/152	87/18903	0.154982	0.446134	0.41168	2	PBMC Early Down	HKBCG	SORL1/TLR4
GO:0019915	lipid storage	2/152	87/18903	0.154982	0.446134	0.41168	2	PBMC Early Down	HKBCG	ABCG1/NFKBIA
GO:0048145	regulation of fibroblast proliferation	2/152	87/18903	0.154982	0.446134	0.41168	2	PBMC Early Down	HKBCG	FN1/SKI
GO:0050672	negative regulation of lymphocyte proliferation	2/152	87/18903	0.154982	0.446134	0.41168	2	PBMC Early Down	HKBCG	CBLB/IL4I1
GO:0150104	transport across blood-brain barrier	2/152	87/18903	0.154982	0.446134	0.41168	2	PBMC Early Down	HKBCG	ATP2B4/ATP8A1
GO:0002089	lens morphogenesis in camera-type eye	1/152	21/18903	0.156027	0.446134	0.41168	1	PBMC Early Down	HKBCG	SKI
GO:0002834	regulation of response to tumor cell	1/152	21/18903	0.156027	0.446134	0.41168	1	PBMC Early Down	HKBCG	IL4I1
GO:0007252	I-kappaB phosphorylation	1/152	21/18903	0.156027	0.446134	0.41168	1	PBMC Early Down	HKBCG	TLR4
GO:0010878	cholesterol storage	1/152	21/18903	0.156027	0.446134	0.41168	1	PBMC Early Down	HKBCG	ABCG1
GO:0016137	glycoside metabolic process	1/152	21/18903	0.156027	0.446134	0.41168	1	PBMC Early Down	HKBCG	ABHD10
GO:0032011	ARF protein signal transduction	1/152	21/18903	0.156027	0.446134	0.41168	1	PBMC Early Down	HKBCG	IQSEC2
GO:0032012	regulation of ARF protein signal transduction	1/152	21/18903	0.156027	0.446134	0.41168	1	PBMC Early Down	HKBCG	IQSEC2
GO:0032616	interleukin-13 production	1/152	21/18903	0.156027	0.446134	0.41168	1	PBMC Early Down	HKBCG	IRF4
GO:0032656	regulation of interleukin-13 production	1/152	21/18903	0.156027	0.446134	0.41168	1	PBMC Early Down	HKBCG	IRF4
GO:0042454	ribonucleoside catabolic process	1/152	21/18903	0.156027	0.446134	0.41168	1	PBMC Early Down	HKBCG	CDA
GO:0043373	CD4-positive, alpha-beta T cell lineage commitment	1/152	21/18903	0.156027	0.446134	0.41168	1	PBMC Early Down	HKBCG	IRF4
GO:0043651	linoleic acid metabolic process	1/152	21/18903	0.156027	0.446134	0.41168	1	PBMC Early Down	HKBCG	ALOX5
GO:0044090	positive regulation of vacuole organization	1/152	21/18903	0.156027	0.446134	0.41168	1	PBMC Early Down	HKBCG	ULK1
GO:0044872	lipoprotein localization	1/152	21/18903	0.156027	0.446134	0.41168	1	PBMC Early Down	HKBCG	UNC119B
GO:0051315	attachment of mitotic spindle microtubules to kinetochore	1/152	21/18903	0.156027	0.446134	0.41168	1	PBMC Early Down	HKBCG	INCENP
GO:0052695	cellular glucuronidation	1/152	21/18903	0.156027	0.446134	0.41168	1	PBMC Early Down	HKBCG	ABHD10
GO:0060546	negative regulation of necroptotic process	1/152	21/18903	0.156027	0.446134	0.41168	1	PBMC Early Down	HKBCG	CASP8
GO:0071731	response to nitric oxide	1/152	21/18903	0.156027	0.446134	0.41168	1	PBMC Early Down	HKBCG	CCR7
GO:0090141	positive regulation of mitochondrial fission	1/152	21/18903	0.156027	0.446134	0.41168	1	PBMC Early Down	HKBCG	PINK1
GO:0090231	regulation of spindle checkpoint	1/152	21/18903	0.156027	0.446134	0.41168	1	PBMC Early Down	HKBCG	INCENP
GO:0090266	regulation of mitotic cell cycle spindle assembly checkpoint	1/152	21/18903	0.156027	0.446134	0.41168	1	PBMC Early Down	HKBCG	INCENP
GO:0097503	sialylation	1/152	21/18903	0.156027	0.446134	0.41168	1	PBMC Early Down	HKBCG	ST8SIA4
GO:0098780	response to mitochondrial depolarisation	1/152	21/18903	0.156027	0.446134	0.41168	1	PBMC Early Down	HKBCG	PINK1
GO:1903204	negative regulation of oxidative stress-induced neuron death	1/152	21/18903	0.156027	0.446134	0.41168	1	PBMC Early Down	HKBCG	PINK1
GO:1903206	negative regulation of hydrogen peroxide-induced cell death	1/152	21/18903	0.156027	0.446134	0.41168	1	PBMC Early Down	HKBCG	PINK1
GO:1903504	regulation of mitotic spindle checkpoint	1/152	21/18903	0.156027	0.446134	0.41168	1	PBMC Early Down	HKBCG	INCENP
GO:0032945	negative regulation of mononuclear cell proliferation	2/152	88/18903	0.157794	0.448793	0.414133	2	PBMC Early Down	HKBCG	CBLB/IL4I1
GO:0043367	CD4-positive, alpha-beta T cell differentiation	2/152	88/18903	0.157794	0.448793	0.414133	2	PBMC Early Down	HKBCG	IRF4/RUNX3
GO:0016482	cytosolic transport	3/152	171/18903	0.1592	0.448793	0.414133	3	PBMC Early Down	HKBCG	SORL1/TANC2/TBC1D10C
GO:0051090	regulation of DNA-binding transcription factor activity	6/152	454/18903	0.15982	0.448793	0.414133	6	PBMC Early Down	HKBCG	NFKBIA/NLRP12/PINK1/PYCARD/TLR4/TNFAIP3
GO:0050829	defense response to Gram-negative bacterium	2/152	89/18903	0.160616	0.448793	0.414133	2	PBMC Early Down	HKBCG	PYCARD/TLR4
GO:1905475	regulation of protein localization to membrane	3/152	172/18903	0.161134	0.448793	0.414133	3	PBMC Early Down	HKBCG	ATP2B4/IQSEC2/ZDHHC7
GO:1990138	neuron projection extension	3/152	172/18903	0.161134	0.448793	0.414133	3	PBMC Early Down	HKBCG	CXCR4/FN1/ULK1
GO:0051960	regulation of nervous system development	6/152	456/18903	0.162091	0.448793	0.414133	6	PBMC Early Down	HKBCG	CXCR4/FN1/RGS14/SKI/SORL1/ULK1
GO:0006907	pinocytosis	1/152	22/18903	0.162821	0.448793	0.414133	1	PBMC Early Down	HKBCG	PYCARD
GO:0009129	pyrimidine nucleoside monophosphate metabolic process	1/152	22/18903	0.162821	0.448793	0.414133	1	PBMC Early Down	HKBCG	CDA
GO:0021533	cell differentiation in hindbrain	1/152	22/18903	0.162821	0.448793	0.414133	1	PBMC Early Down	HKBCG	LDB1
GO:0030277	maintenance of gastrointestinal epithelium	1/152	22/18903	0.162821	0.448793	0.414133	1	PBMC Early Down	HKBCG	TLR4
GO:0030728	ovulation	1/152	22/18903	0.162821	0.448793	0.414133	1	PBMC Early Down	HKBCG	HPGD
GO:0032402	melanosome transport	1/152	22/18903	0.162821	0.448793	0.414133	1	PBMC Early Down	HKBCG	MREG
GO:0032700	negative regulation of interleukin-17 production	1/152	22/18903	0.162821	0.448793	0.414133	1	PBMC Early Down	HKBCG	TLR4
GO:0032928	regulation of superoxide anion generation	1/152	22/18903	0.162821	0.448793	0.414133	1	PBMC Early Down	HKBCG	ACP5
GO:0034104	negative regulation of tissue remodeling	1/152	22/18903	0.162821	0.448793	0.414133	1	PBMC Early Down	HKBCG	TNFAIP3
GO:0035855	megakaryocyte development	1/152	22/18903	0.162821	0.448793	0.414133	1	PBMC Early Down	HKBCG	ZNF385A
GO:0036344	platelet morphogenesis	1/152	22/18903	0.162821	0.448793	0.414133	1	PBMC Early Down	HKBCG	ZNF385A
GO:0043371	negative regulation of CD4-positive, alpha-beta T cell differentiation	1/152	22/18903	0.162821	0.448793	0.414133	1	PBMC Early Down	HKBCG	RUNX3
GO:0045061	thymic T cell selection	1/152	22/18903	0.162821	0.448793	0.414133	1	PBMC Early Down	HKBCG	CCR7
GO:0046128	purine ribonucleoside metabolic process	1/152	22/18903	0.162821	0.448793	0.414133	1	PBMC Early Down	HKBCG	ICMT
GO:0046628	positive regulation of insulin receptor signaling pathway	1/152	22/18903	0.162821	0.448793	0.414133	1	PBMC Early Down	HKBCG	SORL1
GO:0051220	cytoplasmic sequestering of protein	1/152	22/18903	0.162821	0.448793	0.414133	1	PBMC Early Down	HKBCG	NFKBIA
GO:0051767	nitric-oxide synthase biosynthetic process	1/152	22/18903	0.162821	0.448793	0.414133	1	PBMC Early Down	HKBCG	TLR4
GO:0051769	regulation of nitric-oxide synthase biosynthetic process	1/152	22/18903	0.162821	0.448793	0.414133	1	PBMC Early Down	HKBCG	TLR4
GO:0062099	negative regulation of programmed necrotic cell death	1/152	22/18903	0.162821	0.448793	0.414133	1	PBMC Early Down	HKBCG	CASP8
GO:0071305	cellular response to vitamin D	1/152	22/18903	0.162821	0.448793	0.414133	1	PBMC Early Down	HKBCG	KANK2
GO:0072574	hepatocyte proliferation	1/152	22/18903	0.162821	0.448793	0.414133	1	PBMC Early Down	HKBCG	TNFAIP3
GO:0072575	epithelial cell proliferation involved in liver morphogenesis	1/152	22/18903	0.162821	0.448793	0.414133	1	PBMC Early Down	HKBCG	TNFAIP3
GO:1903209	positive regulation of oxidative stress-induced cell death	1/152	22/18903	0.162821	0.448793	0.414133	1	PBMC Early Down	HKBCG	TLR4
GO:1903428	positive regulation of reactive oxygen species biosynthetic process	1/152	22/18903	0.162821	0.448793	0.414133	1	PBMC Early Down	HKBCG	TLR4
GO:2000310	regulation of NMDA receptor activity	1/152	22/18903	0.162821	0.448793	0.414133	1	PBMC Early Down	HKBCG	PINK1
GO:2000810	regulation of bicellular tight junction assembly	1/152	22/18903	0.162821	0.448793	0.414133	1	PBMC Early Down	HKBCG	F11R
GO:0070098	chemokine-mediated signaling pathway	2/152	90/18903	0.163447	0.450042	0.415286	2	PBMC Early Down	HKBCG	CCR7/CXCR4
GO:0001655	urogenital system development	5/152	360/18903	0.164907	0.452046	0.417135	5	PBMC Early Down	HKBCG	GCNT1/HPGD/KANK2/PECAM1/TRAF3IP1
GO:0010950	positive regulation of endopeptidase activity	3/152	174/18903	0.165022	0.452046	0.417135	3	PBMC Early Down	HKBCG	CASP8/NLRP12/PYCARD
GO:0046631	alpha-beta T cell activation	3/152	174/18903	0.165022	0.452046	0.417135	3	PBMC Early Down	HKBCG	CBLB/IRF4/RUNX3
GO:1901216	positive regulation of neuron death	2/152	91/18903	0.166287	0.452046	0.417135	2	PBMC Early Down	HKBCG	CASP8/TLR4
GO:0030522	intracellular receptor signaling pathway	4/152	266/18903	0.166912	0.452046	0.417135	4	PBMC Early Down	HKBCG	KANK2/NFKBIA/TLR4/TNFAIP3
GO:0043488	regulation of mRNA stability	3/152	175/18903	0.166976	0.452046	0.417135	3	PBMC Early Down	HKBCG	DCP1B/MEX3D/PLEKHN1
GO:1901136	carbohydrate derivative catabolic process	3/152	176/18903	0.168937	0.452046	0.417135	3	PBMC Early Down	HKBCG	ABHD10/CDA/PDE2A
GO:1902905	positive regulation of supramolecular fiber organization	3/152	176/18903	0.168937	0.452046	0.417135	3	PBMC Early Down	HKBCG	CCR7/PXN/PYCARD
GO:0002082	regulation of oxidative phosphorylation	1/152	23/18903	0.169561	0.452046	0.417135	1	PBMC Early Down	HKBCG	PINK1
GO:0002363	alpha-beta T cell lineage commitment	1/152	23/18903	0.169561	0.452046	0.417135	1	PBMC Early Down	HKBCG	IRF4
GO:0009220	pyrimidine ribonucleotide biosynthetic process	1/152	23/18903	0.169561	0.452046	0.417135	1	PBMC Early Down	HKBCG	CDA
GO:0010560	positive regulation of glycoprotein biosynthetic process	1/152	23/18903	0.169561	0.452046	0.417135	1	PBMC Early Down	HKBCG	CCR7
GO:0010893	positive regulation of steroid biosynthetic process	1/152	23/18903	0.169561	0.452046	0.417135	1	PBMC Early Down	HKBCG	ABCG1
GO:0031065	positive regulation of histone deacetylation	1/152	23/18903	0.169561	0.452046	0.417135	1	PBMC Early Down	HKBCG	PINK1
GO:0032401	establishment of melanosome localization	1/152	23/18903	0.169561	0.452046	0.417135	1	PBMC Early Down	HKBCG	MREG
GO:0032727	positive regulation of interferon-alpha production	1/152	23/18903	0.169561	0.452046	0.417135	1	PBMC Early Down	HKBCG	TLR4
GO:0034695	response to prostaglandin E	1/152	23/18903	0.169561	0.452046	0.417135	1	PBMC Early Down	HKBCG	CCR7
GO:0035024	negative regulation of Rho protein signal transduction	1/152	23/18903	0.169561	0.452046	0.417135	1	PBMC Early Down	HKBCG	SCAI
GO:0035739	CD4-positive, alpha-beta T cell proliferation	1/152	23/18903	0.169561	0.452046	0.417135	1	PBMC Early Down	HKBCG	CBLB
GO:0045540	regulation of cholesterol biosynthetic process	1/152	23/18903	0.169561	0.452046	0.417135	1	PBMC Early Down	HKBCG	ABCG1
GO:0045591	positive regulation of regulatory T cell differentiation	1/152	23/18903	0.169561	0.452046	0.417135	1	PBMC Early Down	HKBCG	IL4I1
GO:0050650	chondroitin sulfate proteoglycan biosynthetic process	1/152	23/18903	0.169561	0.452046	0.417135	1	PBMC Early Down	HKBCG	CHST12
GO:0051383	kinetochore organization	1/152	23/18903	0.169561	0.452046	0.417135	1	PBMC Early Down	HKBCG	SMC2
GO:0051904	pigment granule transport	1/152	23/18903	0.169561	0.452046	0.417135	1	PBMC Early Down	HKBCG	MREG
GO:0072576	liver morphogenesis	1/152	23/18903	0.169561	0.452046	0.417135	1	PBMC Early Down	HKBCG	TNFAIP3
GO:0106118	regulation of sterol biosynthetic process	1/152	23/18903	0.169561	0.452046	0.417135	1	PBMC Early Down	HKBCG	ABCG1
GO:1901032	negative regulation of response to reactive oxygen species	1/152	23/18903	0.169561	0.452046	0.417135	1	PBMC Early Down	HKBCG	PINK1
GO:1902254	negative regulation of intrinsic apoptotic signaling pathway by p53 class mediator	1/152	23/18903	0.169561	0.452046	0.417135	1	PBMC Early Down	HKBCG	ZNF385A
GO:1903861	positive regulation of dendrite extension	1/152	23/18903	0.169561	0.452046	0.417135	1	PBMC Early Down	HKBCG	CXCR4
GO:2000561	regulation of CD4-positive, alpha-beta T cell proliferation	1/152	23/18903	0.169561	0.452046	0.417135	1	PBMC Early Down	HKBCG	CBLB
GO:2001169	regulation of ATP biosynthetic process	1/152	23/18903	0.169561	0.452046	0.417135	1	PBMC Early Down	HKBCG	PINK1
GO:0019827	stem cell population maintenance	3/152	177/18903	0.170905	0.455165	0.420013	3	PBMC Early Down	HKBCG	BRMS1L/LDB1/SKI
GO:0032956	regulation of actin cytoskeleton organization	5/152	365/18903	0.171491	0.456194	0.420963	5	PBMC Early Down	HKBCG	CCR7/F11R/PEAK3/PXN/PYCARD
GO:0000422	autophagy of mitochondrion	2/152	93/18903	0.171993	0.456194	0.420963	2	PBMC Early Down	HKBCG	PINK1/ULK1
GO:0022406	membrane docking	2/152	93/18903	0.171993	0.456194	0.420963	2	PBMC Early Down	HKBCG	ICAM1/RAB3D
GO:0061726	mitochondrion disassembly	2/152	93/18903	0.171993	0.456194	0.420963	2	PBMC Early Down	HKBCG	PINK1/ULK1
GO:0001659	temperature homeostasis	3/152	178/18903	0.17288	0.456766	0.421491	3	PBMC Early Down	HKBCG	CXCR4/IRF4/TLR4
GO:0051492	regulation of stress fiber assembly	2/152	94/18903	0.174858	0.456766	0.421491	2	PBMC Early Down	HKBCG	F11R/PXN
GO:1903035	negative regulation of response to wounding	2/152	94/18903	0.174858	0.456766	0.421491	2	PBMC Early Down	HKBCG	ALOX5/PROC
GO:0045580	regulation of T cell differentiation	3/152	179/18903	0.174861	0.456766	0.421491	3	PBMC Early Down	HKBCG	IL4I1/IRF4/RUNX3
GO:0048771	tissue remodeling	3/152	179/18903	0.174861	0.456766	0.421491	3	PBMC Early Down	HKBCG	ACP5/RAB3D/TNFAIP3
GO:0002755	MyD88-dependent toll-like receptor signaling pathway	1/152	24/18903	0.176246	0.456766	0.421491	1	PBMC Early Down	HKBCG	TLR4
GO:0002922	positive regulation of humoral immune response	1/152	24/18903	0.176246	0.456766	0.421491	1	PBMC Early Down	HKBCG	CCR7
GO:0006213	pyrimidine nucleoside metabolic process	1/152	24/18903	0.176246	0.456766	0.421491	1	PBMC Early Down	HKBCG	CDA
GO:0006925	inflammatory cell apoptotic process	1/152	24/18903	0.176246	0.456766	0.421491	1	PBMC Early Down	HKBCG	HCAR2
GO:0010640	regulation of platelet-derived growth factor receptor signaling pathway	1/152	24/18903	0.176246	0.456766	0.421491	1	PBMC Early Down	HKBCG	CBLB
GO:0016048	detection of temperature stimulus	1/152	24/18903	0.176246	0.456766	0.421491	1	PBMC Early Down	HKBCG	CXCR4
GO:0018230	peptidyl-L-cysteine S-palmitoylation	1/152	24/18903	0.176246	0.456766	0.421491	1	PBMC Early Down	HKBCG	ZDHHC7
GO:0018231	peptidyl-S-diacylglycerol-L-cysteine biosynthetic process from peptidyl-cysteine	1/152	24/18903	0.176246	0.456766	0.421491	1	PBMC Early Down	HKBCG	ZDHHC7
GO:0030859	polarized epithelial cell differentiation	1/152	24/18903	0.176246	0.456766	0.421491	1	PBMC Early Down	HKBCG	ZDHHC7
GO:0036010	protein localization to endosome	1/152	24/18903	0.176246	0.456766	0.421491	1	PBMC Early Down	HKBCG	SORL1
GO:0036120	cellular response to platelet-derived growth factor stimulus	1/152	24/18903	0.176246	0.456766	0.421491	1	PBMC Early Down	HKBCG	TLR4
GO:0042430	indole-containing compound metabolic process	1/152	24/18903	0.176246	0.456766	0.421491	1	PBMC Early Down	HKBCG	IL4I1
GO:0043369	CD4-positive or CD8-positive, alpha-beta T cell lineage commitment	1/152	24/18903	0.176246	0.456766	0.421491	1	PBMC Early Down	HKBCG	IRF4
GO:0051905	establishment of pigment granule localization	1/152	24/18903	0.176246	0.456766	0.421491	1	PBMC Early Down	HKBCG	MREG
GO:0060352	cell adhesion molecule production	1/152	24/18903	0.176246	0.456766	0.421491	1	PBMC Early Down	HKBCG	GCNT1
GO:0060706	cell differentiation involved in embryonic placenta development	1/152	24/18903	0.176246	0.456766	0.421491	1	PBMC Early Down	HKBCG	CASP8
GO:0070841	inclusion body assembly	1/152	24/18903	0.176246	0.456766	0.421491	1	PBMC Early Down	HKBCG	SORL1
GO:0071676	negative regulation of mononuclear cell migration	1/152	24/18903	0.176246	0.456766	0.421491	1	PBMC Early Down	HKBCG	CD200R1
GO:0007044	cell-substrate junction assembly	2/152	95/18903	0.177731	0.457725	0.422375	2	PBMC Early Down	HKBCG	FN1/LDB1
GO:0014909	smooth muscle cell migration	2/152	95/18903	0.177731	0.457725	0.422375	2	PBMC Early Down	HKBCG	SORL1/TLR4
GO:0042982	amyloid precursor protein metabolic process	2/152	95/18903	0.177731	0.457725	0.422375	2	PBMC Early Down	HKBCG	ABCG1/SORL1
GO:0098727	maintenance of cell number	3/152	181/18903	0.178843	0.457725	0.422375	3	PBMC Early Down	HKBCG	BRMS1L/LDB1/SKI
GO:0002275	myeloid cell activation involved in immune response	2/152	96/18903	0.180611	0.457725	0.422375	2	PBMC Early Down	HKBCG	DNASE1/PYCARD
GO:0006497	protein lipidation	2/152	96/18903	0.180611	0.457725	0.422375	2	PBMC Early Down	HKBCG	ULK1/ZDHHC7
GO:0009798	axis specification	2/152	96/18903	0.180611	0.457725	0.422375	2	PBMC Early Down	HKBCG	LDB1/SKI
GO:0061097	regulation of protein tyrosine kinase activity	2/152	96/18903	0.180611	0.457725	0.422375	2	PBMC Early Down	HKBCG	CBLB/RAP2B
GO:0042129	regulation of T cell proliferation	3/152	182/18903	0.180843	0.457725	0.422375	3	PBMC Early Down	HKBCG	CBLB/IL4I1/PYCARD
GO:0051098	regulation of binding	5/152	372/18903	0.180879	0.457725	0.422375	5	PBMC Early Down	HKBCG	CBLB/IRF4/NFKBIA/SKI/SORL1
GO:0000466	maturation of 5.8S rRNA from tricistronic rRNA transcript (SSU-rRNA, 5.8S rRNA, LSU-rRNA)	1/152	25/18903	0.182879	0.457725	0.422375	1	PBMC Early Down	HKBCG	ERI1
GO:0001779	natural killer cell differentiation	1/152	25/18903	0.182879	0.457725	0.422375	1	PBMC Early Down	HKBCG	MERTK
GO:0018904	ether metabolic process	1/152	25/18903	0.182879	0.457725	0.422375	1	PBMC Early Down	HKBCG	ALOX5
GO:0021697	cerebellar cortex formation	1/152	25/18903	0.182879	0.457725	0.422375	1	PBMC Early Down	HKBCG	LDB1
GO:0032400	melanosome localization	1/152	25/18903	0.182879	0.457725	0.422375	1	PBMC Early Down	HKBCG	MREG
GO:0035336	long-chain fatty-acyl-CoA metabolic process	1/152	25/18903	0.182879	0.457725	0.422375	1	PBMC Early Down	HKBCG	ELOVL7
GO:0045649	regulation of macrophage differentiation	1/152	25/18903	0.182879	0.457725	0.422375	1	PBMC Early Down	HKBCG	CASP8
GO:0045980	negative regulation of nucleotide metabolic process	1/152	25/18903	0.182879	0.457725	0.422375	1	PBMC Early Down	HKBCG	CDA
GO:0046949	fatty-acyl-CoA biosynthetic process	1/152	25/18903	0.182879	0.457725	0.422375	1	PBMC Early Down	HKBCG	ELOVL7
GO:0048668	collateral sprouting	1/152	25/18903	0.182879	0.457725	0.422375	1	PBMC Early Down	HKBCG	ULK1
GO:0048714	positive regulation of oligodendrocyte differentiation	1/152	25/18903	0.182879	0.457725	0.422375	1	PBMC Early Down	HKBCG	CXCR4
GO:0050860	negative regulation of T cell receptor signaling pathway	1/152	25/18903	0.182879	0.457725	0.422375	1	PBMC Early Down	HKBCG	CBLB
GO:0062149	detection of stimulus involved in sensory perception of pain	1/152	25/18903	0.182879	0.457725	0.422375	1	PBMC Early Down	HKBCG	CXCR4
GO:0070129	regulation of mitochondrial translation	1/152	25/18903	0.182879	0.457725	0.422375	1	PBMC Early Down	HKBCG	RMND1
GO:0090023	positive regulation of neutrophil chemotaxis	1/152	25/18903	0.182879	0.457725	0.422375	1	PBMC Early Down	HKBCG	CCR7
GO:1900078	positive regulation of cellular response to insulin stimulus	1/152	25/18903	0.182879	0.457725	0.422375	1	PBMC Early Down	HKBCG	SORL1
GO:1902993	positive regulation of amyloid precursor protein catabolic process	1/152	25/18903	0.182879	0.457725	0.422375	1	PBMC Early Down	HKBCG	ABCG1
GO:0008593	regulation of Notch signaling pathway	2/152	97/18903	0.183499	0.457725	0.422375	2	PBMC Early Down	HKBCG	LLGL2/NFKBIA
GO:0010596	negative regulation of endothelial cell migration	2/152	97/18903	0.183499	0.457725	0.422375	2	PBMC Early Down	HKBCG	ATP2B4/PATZ1
GO:2001251	negative regulation of chromosome organization	2/152	97/18903	0.183499	0.457725	0.422375	2	PBMC Early Down	HKBCG	INCENP/STN1
GO:1902107	positive regulation of leukocyte differentiation	3/152	184/18903	0.184862	0.457725	0.422375	3	PBMC Early Down	HKBCG	CASP8/IL4I1/RUNX3
GO:1903708	positive regulation of hemopoiesis	3/152	184/18903	0.184862	0.457725	0.422375	3	PBMC Early Down	HKBCG	CASP8/IL4I1/RUNX3
GO:0002460	adaptive immune response based on somatic recombination of immune receptors built from immunoglobulin superfamily domains	5/152	375/18903	0.184961	0.457725	0.422375	5	PBMC Early Down	HKBCG	ICAM1/IL4I1/IRF4/TLR4/TNFAIP3
GO:0110053	regulation of actin filament organization	4/152	278/18903	0.185888	0.457725	0.422375	4	PBMC Early Down	HKBCG	CCR7/F11R/PXN/PYCARD
GO:0032642	regulation of chemokine production	2/152	98/18903	0.186393	0.457725	0.422375	2	PBMC Early Down	HKBCG	PYCARD/TLR4
GO:0048661	positive regulation of smooth muscle cell proliferation	2/152	98/18903	0.186393	0.457725	0.422375	2	PBMC Early Down	HKBCG	HPGD/TLR4
GO:0060349	bone morphogenesis	2/152	98/18903	0.186393	0.457725	0.422375	2	PBMC Early Down	HKBCG	ACP5/SKI
GO:0120162	positive regulation of cold-induced thermogenesis	2/152	98/18903	0.186393	0.457725	0.422375	2	PBMC Early Down	HKBCG	CXCR4/IRF4
GO:1990868	response to chemokine	2/152	98/18903	0.186393	0.457725	0.422375	2	PBMC Early Down	HKBCG	CCR7/CXCR4
GO:1990869	cellular response to chemokine	2/152	98/18903	0.186393	0.457725	0.422375	2	PBMC Early Down	HKBCG	CCR7/CXCR4
GO:1905952	regulation of lipid localization	3/152	185/18903	0.186881	0.457725	0.422375	3	PBMC Early Down	HKBCG	ABCG1/ATP8A1/NFKBIA
GO:0009266	response to temperature stimulus	3/152	186/18903	0.188905	0.457725	0.422375	3	PBMC Early Down	HKBCG	CASP8/CXCR4/NFKBIA
GO:0043405	regulation of MAP kinase activity	3/152	186/18903	0.188905	0.457725	0.422375	3	PBMC Early Down	HKBCG	RGS14/SORL1/TLR4
GO:0006140	regulation of nucleotide metabolic process	2/152	99/18903	0.189293	0.457725	0.422375	2	PBMC Early Down	HKBCG	CDA/PINK1
GO:0030101	natural killer cell activation	2/152	99/18903	0.189293	0.457725	0.422375	2	PBMC Early Down	HKBCG	CASP8/MERTK
GO:0030512	negative regulation of transforming growth factor beta receptor signaling pathway	2/152	99/18903	0.189293	0.457725	0.422375	2	PBMC Early Down	HKBCG	BRMS1L/SKI
GO:0032602	chemokine production	2/152	99/18903	0.189293	0.457725	0.422375	2	PBMC Early Down	HKBCG	PYCARD/TLR4
GO:0032755	positive regulation of interleukin-6 production	2/152	99/18903	0.189293	0.457725	0.422375	2	PBMC Early Down	HKBCG	PYCARD/TLR4
GO:2001237	negative regulation of extrinsic apoptotic signaling pathway	2/152	99/18903	0.189293	0.457725	0.422375	2	PBMC Early Down	HKBCG	ICAM1/TNFAIP3
GO:0000737	DNA catabolic process, endonucleolytic	1/152	26/18903	0.189458	0.457725	0.422375	1	PBMC Early Down	HKBCG	DNASE1
GO:0002026	regulation of the force of heart contraction	1/152	26/18903	0.189458	0.457725	0.422375	1	PBMC Early Down	HKBCG	ATP2B4
GO:0002438	acute inflammatory response to antigenic stimulus	1/152	26/18903	0.189458	0.457725	0.422375	1	PBMC Early Down	HKBCG	CCR7
GO:0006063	uronic acid metabolic process	1/152	26/18903	0.189458	0.457725	0.422375	1	PBMC Early Down	HKBCG	ABHD10
GO:0006929	substrate-dependent cell migration	1/152	26/18903	0.189458	0.457725	0.422375	1	PBMC Early Down	HKBCG	FN1
GO:0009164	nucleoside catabolic process	1/152	26/18903	0.189458	0.457725	0.422375	1	PBMC Early Down	HKBCG	CDA
GO:0010954	positive regulation of protein processing	1/152	26/18903	0.189458	0.457725	0.422375	1	PBMC Early Down	HKBCG	PLGRKT
GO:0019585	glucuronate metabolic process	1/152	26/18903	0.189458	0.457725	0.422375	1	PBMC Early Down	HKBCG	ABHD10
GO:0030318	melanocyte differentiation	1/152	26/18903	0.189458	0.457725	0.422375	1	PBMC Early Down	HKBCG	MREG
GO:0030810	positive regulation of nucleotide biosynthetic process	1/152	26/18903	0.189458	0.457725	0.422375	1	PBMC Early Down	HKBCG	PINK1
GO:0032925	regulation of activin receptor signaling pathway	1/152	26/18903	0.189458	0.457725	0.422375	1	PBMC Early Down	HKBCG	SKI
GO:0033622	integrin activation	1/152	26/18903	0.189458	0.457725	0.422375	1	PBMC Early Down	HKBCG	FN1
GO:0035994	response to muscle stretch	1/152	26/18903	0.189458	0.457725	0.422375	1	PBMC Early Down	HKBCG	NFKBIA
GO:0036119	response to platelet-derived growth factor	1/152	26/18903	0.189458	0.457725	0.422375	1	PBMC Early Down	HKBCG	TLR4
GO:0046339	diacylglycerol metabolic process	1/152	26/18903	0.189458	0.457725	0.422375	1	PBMC Early Down	HKBCG	ANG
GO:0046639	negative regulation of alpha-beta T cell differentiation	1/152	26/18903	0.189458	0.457725	0.422375	1	PBMC Early Down	HKBCG	RUNX3
GO:0050857	positive regulation of antigen receptor-mediated signaling pathway	1/152	26/18903	0.189458	0.457725	0.422375	1	PBMC Early Down	HKBCG	CCR7
GO:0050951	sensory perception of temperature stimulus	1/152	26/18903	0.189458	0.457725	0.422375	1	PBMC Early Down	HKBCG	CXCR4
GO:0051875	pigment granule localization	1/152	26/18903	0.189458	0.457725	0.422375	1	PBMC Early Down	HKBCG	MREG
GO:0072010	glomerular epithelium development	1/152	26/18903	0.189458	0.457725	0.422375	1	PBMC Early Down	HKBCG	PECAM1
GO:1900373	positive regulation of purine nucleotide biosynthetic process	1/152	26/18903	0.189458	0.457725	0.422375	1	PBMC Early Down	HKBCG	PINK1
GO:1902455	negative regulation of stem cell population maintenance	1/152	26/18903	0.189458	0.457725	0.422375	1	PBMC Early Down	HKBCG	BRMS1L
GO:1903020	positive regulation of glycoprotein metabolic process	1/152	26/18903	0.189458	0.457725	0.422375	1	PBMC Early Down	HKBCG	CCR7
GO:1903859	regulation of dendrite extension	1/152	26/18903	0.189458	0.457725	0.422375	1	PBMC Early Down	HKBCG	CXCR4
GO:0002700	regulation of production of molecular mediator of immune response	3/152	187/18903	0.190935	0.45983	0.424318	3	PBMC Early Down	HKBCG	ACP5/PYCARD/TLR4
GO:0043487	regulation of RNA stability	3/152	187/18903	0.190935	0.45983	0.424318	3	PBMC Early Down	HKBCG	DCP1B/MEX3D/PLEKHN1
GO:0036473	cell death in response to oxidative stress	2/152	100/18903	0.1922	0.45983	0.424318	2	PBMC Early Down	HKBCG	PINK1/TLR4
GO:0002833	positive regulation of response to biotic stimulus	3/152	188/18903	0.19297	0.45983	0.424318	3	PBMC Early Down	HKBCG	GBP5/PYCARD/TLR4
GO:0010721	negative regulation of cell development	3/152	188/18903	0.19297	0.45983	0.424318	3	PBMC Early Down	HKBCG	SKI/SORL1/ULK1
GO:0043547	positive regulation of GTPase activity	4/152	283/18903	0.193997	0.45983	0.424318	4	PBMC Early Down	HKBCG	CCR7/F11R/RGS14/TBC1D10C
GO:2000113	negative regulation of cellular macromolecule biosynthetic process	4/152	283/18903	0.193997	0.45983	0.424318	4	PBMC Early Down	HKBCG	ANG/DCP1B/MEX3D/PLEKHN1
GO:0042742	defense response to bacterium	5/152	382/18903	0.194615	0.45983	0.424318	5	PBMC Early Down	HKBCG	ACP5/ANG/NAIP/PYCARD/TLR4
GO:0042158	lipoprotein biosynthetic process	2/152	101/18903	0.195113	0.45983	0.424318	2	PBMC Early Down	HKBCG	ULK1/ZDHHC7
GO:0150115	cell-substrate junction organization	2/152	101/18903	0.195113	0.45983	0.424318	2	PBMC Early Down	HKBCG	FN1/LDB1
GO:2001243	negative regulation of intrinsic apoptotic signaling pathway	2/152	101/18903	0.195113	0.45983	0.424318	2	PBMC Early Down	HKBCG	PINK1/ZNF385A
GO:0001573	ganglioside metabolic process	1/152	27/18903	0.195984	0.45983	0.424318	1	PBMC Early Down	HKBCG	ST8SIA4
GO:0001963	synaptic transmission, dopaminergic	1/152	27/18903	0.195984	0.45983	0.424318	1	PBMC Early Down	HKBCG	PINK1
GO:0002418	immune response to tumor cell	1/152	27/18903	0.195984	0.45983	0.424318	1	PBMC Early Down	HKBCG	IL4I1
GO:0002710	negative regulation of T cell mediated immunity	1/152	27/18903	0.195984	0.45983	0.424318	1	PBMC Early Down	HKBCG	IL4I1
GO:0009081	branched-chain amino acid metabolic process	1/152	27/18903	0.195984	0.45983	0.424318	1	PBMC Early Down	HKBCG	SDSL
GO:0021680	cerebellar Purkinje cell layer development	1/152	27/18903	0.195984	0.45983	0.424318	1	PBMC Early Down	HKBCG	LDB1
GO:0031639	plasminogen activation	1/152	27/18903	0.195984	0.45983	0.424318	1	PBMC Early Down	HKBCG	PLGRKT
GO:0031954	positive regulation of protein autophosphorylation	1/152	27/18903	0.195984	0.45983	0.424318	1	PBMC Early Down	HKBCG	RAP2B
GO:0032511	late endosome to vacuole transport via multivesicular body sorting pathway	1/152	27/18903	0.195984	0.45983	0.424318	1	PBMC Early Down	HKBCG	LEPROTL1
GO:0032753	positive regulation of interleukin-4 production	1/152	27/18903	0.195984	0.45983	0.424318	1	PBMC Early Down	HKBCG	IRF4
GO:0034143	regulation of toll-like receptor 4 signaling pathway	1/152	27/18903	0.195984	0.45983	0.424318	1	PBMC Early Down	HKBCG	TNFAIP3
GO:0036037	CD8-positive, alpha-beta T cell activation	1/152	27/18903	0.195984	0.45983	0.424318	1	PBMC Early Down	HKBCG	RUNX3
GO:0042059	negative regulation of epidermal growth factor receptor signaling pathway	1/152	27/18903	0.195984	0.45983	0.424318	1	PBMC Early Down	HKBCG	CBLB
GO:0042133	neurotransmitter metabolic process	1/152	27/18903	0.195984	0.45983	0.424318	1	PBMC Early Down	HKBCG	GCHFR
GO:0042278	purine nucleoside metabolic process	1/152	27/18903	0.195984	0.45983	0.424318	1	PBMC Early Down	HKBCG	ICMT
GO:0042832	defense response to protozoan	1/152	27/18903	0.195984	0.45983	0.424318	1	PBMC Early Down	HKBCG	IRF4
GO:0050687	negative regulation of defense response to virus	1/152	27/18903	0.195984	0.45983	0.424318	1	PBMC Early Down	HKBCG	TRAF3IP1
GO:0070861	regulation of protein exit from endoplasmic reticulum	1/152	27/18903	0.195984	0.45983	0.424318	1	PBMC Early Down	HKBCG	SORL1
GO:0071880	adenylate cyclase-activating adrenergic receptor signaling pathway	1/152	27/18903	0.195984	0.45983	0.424318	1	PBMC Early Down	HKBCG	ATP2B4
GO:1902932	positive regulation of alcohol biosynthetic process	1/152	27/18903	0.195984	0.45983	0.424318	1	PBMC Early Down	HKBCG	ABCG1
GO:1904357	negative regulation of telomere maintenance via telomere lengthening	1/152	27/18903	0.195984	0.45983	0.424318	1	PBMC Early Down	HKBCG	STN1
GO:0061013	regulation of mRNA catabolic process	3/152	190/18903	0.197058	0.461932	0.426258	3	PBMC Early Down	HKBCG	DCP1B/MEX3D/PLEKHN1
GO:0008630	intrinsic apoptotic signaling pathway in response to DNA damage	2/152	102/18903	0.198032	0.46338	0.427594	2	PBMC Early Down	HKBCG	PYCARD/ZNF385A
GO:0031341	regulation of cell killing	2/152	102/18903	0.198032	0.46338	0.427594	2	PBMC Early Down	HKBCG	DNASE1/ICAM1
GO:0019233	sensory perception of pain	2/152	103/18903	0.200955	0.46373	0.427917	2	PBMC Early Down	HKBCG	CNR2/CXCR4
GO:0032677	regulation of interleukin-8 production	2/152	103/18903	0.200955	0.46373	0.427917	2	PBMC Early Down	HKBCG	PYCARD/TLR4
GO:0045639	positive regulation of myeloid cell differentiation	2/152	103/18903	0.200955	0.46373	0.427917	2	PBMC Early Down	HKBCG	ABCB10/CASP8
GO:0048144	fibroblast proliferation	2/152	103/18903	0.200955	0.46373	0.427917	2	PBMC Early Down	HKBCG	FN1/SKI
GO:0050764	regulation of phagocytosis	2/152	103/18903	0.200955	0.46373	0.427917	2	PBMC Early Down	HKBCG	MERTK/PYCARD
GO:1903076	regulation of protein localization to plasma membrane	2/152	103/18903	0.200955	0.46373	0.427917	2	PBMC Early Down	HKBCG	ATP2B4/ZDHHC7
GO:0000469	cleavage involved in rRNA processing	1/152	28/18903	0.202459	0.46373	0.427917	1	PBMC Early Down	HKBCG	ERI1
GO:0001562	response to protozoan	1/152	28/18903	0.202459	0.46373	0.427917	1	PBMC Early Down	HKBCG	IRF4
GO:0001702	gastrulation with mouth forming second	1/152	28/18903	0.202459	0.46373	0.427917	1	PBMC Early Down	HKBCG	LDB1
GO:0002675	positive regulation of acute inflammatory response	1/152	28/18903	0.202459	0.46373	0.427917	1	PBMC Early Down	HKBCG	CCR7
GO:0014072	response to isoquinoline alkaloid	1/152	28/18903	0.202459	0.46373	0.427917	1	PBMC Early Down	HKBCG	CXCR4
GO:0031664	regulation of lipopolysaccharide-mediated signaling pathway	1/152	28/18903	0.202459	0.46373	0.427917	1	PBMC Early Down	HKBCG	TNFAIP3
GO:0032104	regulation of response to extracellular stimulus	1/152	28/18903	0.202459	0.46373	0.427917	1	PBMC Early Down	HKBCG	KANK2
GO:0032107	regulation of response to nutrient levels	1/152	28/18903	0.202459	0.46373	0.427917	1	PBMC Early Down	HKBCG	KANK2
GO:0032703	negative regulation of interleukin-2 production	1/152	28/18903	0.202459	0.46373	0.427917	1	PBMC Early Down	HKBCG	TNFAIP3
GO:0032878	regulation of establishment or maintenance of cell polarity	1/152	28/18903	0.202459	0.46373	0.427917	1	PBMC Early Down	HKBCG	LLGL2
GO:0043278	response to morphine	1/152	28/18903	0.202459	0.46373	0.427917	1	PBMC Early Down	HKBCG	CXCR4
GO:0060547	negative regulation of necrotic cell death	1/152	28/18903	0.202459	0.46373	0.427917	1	PBMC Early Down	HKBCG	CASP8
GO:0071624	positive regulation of granulocyte chemotaxis	1/152	28/18903	0.202459	0.46373	0.427917	1	PBMC Early Down	HKBCG	CCR7
GO:0090382	phagosome maturation	1/152	28/18903	0.202459	0.46373	0.427917	1	PBMC Early Down	HKBCG	MREG
GO:1903319	positive regulation of protein maturation	1/152	28/18903	0.202459	0.46373	0.427917	1	PBMC Early Down	HKBCG	PLGRKT
GO:1903649	regulation of cytoplasmic transport	1/152	28/18903	0.202459	0.46373	0.427917	1	PBMC Early Down	HKBCG	SORL1
GO:1903671	negative regulation of sprouting angiogenesis	1/152	28/18903	0.202459	0.46373	0.427917	1	PBMC Early Down	HKBCG	ALOX5
GO:1903779	regulation of cardiac conduction	1/152	28/18903	0.202459	0.46373	0.427917	1	PBMC Early Down	HKBCG	ATP2B4
GO:0006641	triglyceride metabolic process	2/152	104/18903	0.203884	0.464949	0.429042	2	PBMC Early Down	HKBCG	APOBR/SORL1
GO:0006892	post-Golgi vesicle-mediated transport	2/152	104/18903	0.203884	0.464949	0.429042	2	PBMC Early Down	HKBCG	GGA2/SORL1
GO:0015914	phospholipid transport	2/152	104/18903	0.203884	0.464949	0.429042	2	PBMC Early Down	HKBCG	ABCG1/ATP8A1
GO:0032637	interleukin-8 production	2/152	104/18903	0.203884	0.464949	0.429042	2	PBMC Early Down	HKBCG	PYCARD/TLR4
GO:0110020	regulation of actomyosin structure organization	2/152	104/18903	0.203884	0.464949	0.429042	2	PBMC Early Down	HKBCG	F11R/PXN
GO:0001667	ameboidal-type cell migration	6/152	492/18903	0.205238	0.465387	0.429446	6	PBMC Early Down	HKBCG	ATP2B4/FN1/KANK2/PATZ1/PXN/TNS1
GO:0032760	positive regulation of tumor necrosis factor production	2/152	105/18903	0.206818	0.465387	0.429446	2	PBMC Early Down	HKBCG	PYCARD/TLR4
GO:0003341	cilium movement	3/152	195/18903	0.207367	0.465387	0.429446	3	PBMC Early Down	HKBCG	ATP2B4/CATSPER1/JHY
GO:0051495	positive regulation of cytoskeleton organization	3/152	195/18903	0.207367	0.465387	0.429446	3	PBMC Early Down	HKBCG	CCR7/PXN/PYCARD
GO:0006622	protein targeting to lysosome	1/152	29/18903	0.208881	0.465387	0.429446	1	PBMC Early Down	HKBCG	SORL1
GO:0010804	negative regulation of tumor necrosis factor-mediated signaling pathway	1/152	29/18903	0.208881	0.465387	0.429446	1	PBMC Early Down	HKBCG	NAIP
GO:0022011	myelination in peripheral nervous system	1/152	29/18903	0.208881	0.465387	0.429446	1	PBMC Early Down	HKBCG	SKI
GO:0032292	peripheral nervous system axon ensheathment	1/152	29/18903	0.208881	0.465387	0.429446	1	PBMC Early Down	HKBCG	SKI
GO:0032367	intracellular cholesterol transport	1/152	29/18903	0.208881	0.465387	0.429446	1	PBMC Early Down	HKBCG	ABCG1
GO:0032607	interferon-alpha production	1/152	29/18903	0.208881	0.465387	0.429446	1	PBMC Early Down	HKBCG	TLR4
GO:0032647	regulation of interferon-alpha production	1/152	29/18903	0.208881	0.465387	0.429446	1	PBMC Early Down	HKBCG	TLR4
GO:0042104	positive regulation of activated T cell proliferation	1/152	29/18903	0.208881	0.465387	0.429446	1	PBMC Early Down	HKBCG	PYCARD
GO:0042759	long-chain fatty acid biosynthetic process	1/152	29/18903	0.208881	0.465387	0.429446	1	PBMC Early Down	HKBCG	ALOX5
GO:0043949	regulation of cAMP-mediated signaling	1/152	29/18903	0.208881	0.465387	0.429446	1	PBMC Early Down	HKBCG	PDE2A
GO:0072012	glomerulus vasculature development	1/152	29/18903	0.208881	0.465387	0.429446	1	PBMC Early Down	HKBCG	PECAM1
GO:0090312	positive regulation of protein deacetylation	1/152	29/18903	0.208881	0.465387	0.429446	1	PBMC Early Down	HKBCG	PINK1
GO:1902175	regulation of oxidative stress-induced intrinsic apoptotic signaling pathway	1/152	29/18903	0.208881	0.465387	0.429446	1	PBMC Early Down	HKBCG	PINK1
GO:1902430	negative regulation of amyloid-beta formation	1/152	29/18903	0.208881	0.465387	0.429446	1	PBMC Early Down	HKBCG	SORL1
GO:1902547	regulation of cellular response to vascular endothelial growth factor stimulus	1/152	29/18903	0.208881	0.465387	0.429446	1	PBMC Early Down	HKBCG	ATP2B4
GO:2000765	regulation of cytoplasmic translation	1/152	29/18903	0.208881	0.465387	0.429446	1	PBMC Early Down	HKBCG	ZNF385A
GO:0022600	digestive system process	2/152	106/18903	0.209757	0.465387	0.429446	2	PBMC Early Down	HKBCG	F11R/TLR4
GO:0030593	neutrophil chemotaxis	2/152	106/18903	0.209757	0.465387	0.429446	2	PBMC Early Down	HKBCG	CCR7/CKLF
GO:0043410	positive regulation of MAPK cascade	6/152	496/18903	0.210275	0.465387	0.429446	6	PBMC Early Down	HKBCG	CCR7/GSDME/ICAM1/NAIP/PYCARD/TLR4
GO:0051650	establishment of vesicle localization	3/152	197/18903	0.211525	0.465387	0.429446	3	PBMC Early Down	HKBCG	MREG/PINK1/TANC2
GO:0014013	regulation of gliogenesis	2/152	107/18903	0.212699	0.465387	0.429446	2	PBMC Early Down	HKBCG	CXCR4/SKI
GO:0060840	artery development	2/152	107/18903	0.212699	0.465387	0.429446	2	PBMC Early Down	HKBCG	HPGD/PDE2A
GO:0002819	regulation of adaptive immune response	3/152	198/18903	0.213611	0.465387	0.429446	3	PBMC Early Down	HKBCG	IL4I1/PYCARD/TNFAIP3
GO:0001556	oocyte maturation	1/152	30/18903	0.215253	0.465387	0.429446	1	PBMC Early Down	HKBCG	ANG
GO:0001975	response to amphetamine	1/152	30/18903	0.215253	0.465387	0.429446	1	PBMC Early Down	HKBCG	CNR2
GO:0002360	T cell lineage commitment	1/152	30/18903	0.215253	0.465387	0.429446	1	PBMC Early Down	HKBCG	IRF4
GO:0007176	regulation of epidermal growth factor-activated receptor activity	1/152	30/18903	0.215253	0.465387	0.429446	1	PBMC Early Down	HKBCG	CBLB
GO:0007202	activation of phospholipase C activity	1/152	30/18903	0.215253	0.465387	0.429446	1	PBMC Early Down	HKBCG	ANG
GO:0008209	androgen metabolic process	1/152	30/18903	0.215253	0.465387	0.429446	1	PBMC Early Down	HKBCG	DHRS9
GO:0008299	isoprenoid biosynthetic process	1/152	30/18903	0.215253	0.465387	0.429446	1	PBMC Early Down	HKBCG	DHRS9
GO:0009072	aromatic amino acid family metabolic process	1/152	30/18903	0.215253	0.465387	0.429446	1	PBMC Early Down	HKBCG	IL4I1
GO:0016226	iron-sulfur cluster assembly	1/152	30/18903	0.215253	0.465387	0.429446	1	PBMC Early Down	HKBCG	ISCA2
GO:0021522	spinal cord motor neuron differentiation	1/152	30/18903	0.215253	0.465387	0.429446	1	PBMC Early Down	HKBCG	SCYL3
GO:0030204	chondroitin sulfate metabolic process	1/152	30/18903	0.215253	0.465387	0.429446	1	PBMC Early Down	HKBCG	CHST12
GO:0031163	metallo-sulfur cluster assembly	1/152	30/18903	0.215253	0.465387	0.429446	1	PBMC Early Down	HKBCG	ISCA2
GO:0034368	protein-lipid complex remodeling	1/152	30/18903	0.215253	0.465387	0.429446	1	PBMC Early Down	HKBCG	ABCG1
GO:0034369	plasma lipoprotein particle remodeling	1/152	30/18903	0.215253	0.465387	0.429446	1	PBMC Early Down	HKBCG	ABCG1
GO:0043032	positive regulation of macrophage activation	1/152	30/18903	0.215253	0.465387	0.429446	1	PBMC Early Down	HKBCG	TLR4
GO:0043094	cellular metabolic compound salvage	1/152	30/18903	0.215253	0.465387	0.429446	1	PBMC Early Down	HKBCG	CDA
GO:0045940	positive regulation of steroid metabolic process	1/152	30/18903	0.215253	0.465387	0.429446	1	PBMC Early Down	HKBCG	ABCG1
GO:0060295	regulation of cilium movement involved in cell motility	1/152	30/18903	0.215253	0.465387	0.429446	1	PBMC Early Down	HKBCG	CATSPER1
GO:0060325	face morphogenesis	1/152	30/18903	0.215253	0.465387	0.429446	1	PBMC Early Down	HKBCG	SKI
GO:0062125	regulation of mitochondrial gene expression	1/152	30/18903	0.215253	0.465387	0.429446	1	PBMC Early Down	HKBCG	RMND1
GO:0072539	T-helper 17 cell differentiation	1/152	30/18903	0.215253	0.465387	0.429446	1	PBMC Early Down	HKBCG	IRF4
GO:0090140	regulation of mitochondrial fission	1/152	30/18903	0.215253	0.465387	0.429446	1	PBMC Early Down	HKBCG	PINK1
GO:0090330	regulation of platelet aggregation	1/152	30/18903	0.215253	0.465387	0.429446	1	PBMC Early Down	HKBCG	F11R
GO:1901798	positive regulation of signal transduction by p53 class mediator	1/152	30/18903	0.215253	0.465387	0.429446	1	PBMC Early Down	HKBCG	ZNF385A
GO:1902019	regulation of cilium-dependent cell motility	1/152	30/18903	0.215253	0.465387	0.429446	1	PBMC Early Down	HKBCG	CATSPER1
GO:1902230	negative regulation of intrinsic apoptotic signaling pathway in response to DNA damage	1/152	30/18903	0.215253	0.465387	0.429446	1	PBMC Early Down	HKBCG	ZNF385A
GO:1903205	regulation of hydrogen peroxide-induced cell death	1/152	30/18903	0.215253	0.465387	0.429446	1	PBMC Early Down	HKBCG	PINK1
GO:2000108	positive regulation of leukocyte apoptotic process	1/152	30/18903	0.215253	0.465387	0.429446	1	PBMC Early Down	HKBCG	HCAR2
GO:0001666	response to hypoxia	4/152	296/18903	0.215574	0.465387	0.429446	4	PBMC Early Down	HKBCG	ANG/CXCR4/PINK1/PLEKHN1
GO:0008637	apoptotic mitochondrial changes	2/152	108/18903	0.215646	0.465387	0.429446	2	PBMC Early Down	HKBCG	PINK1/PYCARD
GO:0014812	muscle cell migration	2/152	108/18903	0.215646	0.465387	0.429446	2	PBMC Early Down	HKBCG	SORL1/TLR4
GO:0032231	regulation of actin filament bundle assembly	2/152	108/18903	0.215646	0.465387	0.429446	2	PBMC Early Down	HKBCG	F11R/PXN
GO:0033138	positive regulation of peptidyl-serine phosphorylation	2/152	108/18903	0.215646	0.465387	0.429446	2	PBMC Early Down	HKBCG	ATP2B4/PINK1
GO:0044106	cellular amine metabolic process	2/152	108/18903	0.215646	0.465387	0.429446	2	PBMC Early Down	HKBCG	ATP2B4/IL4I1
GO:0061387	regulation of extent of cell growth	2/152	108/18903	0.215646	0.465387	0.429446	2	PBMC Early Down	HKBCG	FN1/ULK1
GO:0062014	negative regulation of small molecule metabolic process	2/152	108/18903	0.215646	0.465387	0.429446	2	PBMC Early Down	HKBCG	ATP2B4/CDA
GO:1902106	negative regulation of leukocyte differentiation	2/152	108/18903	0.215646	0.465387	0.429446	2	PBMC Early Down	HKBCG	RUNX3/TLR4
GO:0120032	regulation of plasma membrane bounded cell projection assembly	3/152	199/18903	0.215702	0.465387	0.429446	3	PBMC Early Down	HKBCG	CCR7/ICAM1/PLEK2
GO:0030038	contractile actin filament bundle assembly	2/152	109/18903	0.218596	0.467206	0.431125	2	PBMC Early Down	HKBCG	F11R/PXN
GO:0043149	stress fiber assembly	2/152	109/18903	0.218596	0.467206	0.431125	2	PBMC Early Down	HKBCG	F11R/PXN
GO:1903557	positive regulation of tumor necrosis factor superfamily cytokine production	2/152	109/18903	0.218596	0.467206	0.431125	2	PBMC Early Down	HKBCG	PYCARD/TLR4
GO:0097193	intrinsic apoptotic signaling pathway	4/152	298/18903	0.218952	0.467206	0.431125	4	PBMC Early Down	HKBCG	GSDME/PINK1/PYCARD/ZNF385A
GO:0032271	regulation of protein polymerization	3/152	201/18903	0.219896	0.467206	0.431125	3	PBMC Early Down	HKBCG	CCR7/PINK1/PYCARD
GO:0060491	regulation of cell projection assembly	3/152	201/18903	0.219896	0.467206	0.431125	3	PBMC Early Down	HKBCG	CCR7/ICAM1/PLEK2
GO:0051251	positive regulation of lymphocyte activation	5/152	400/18903	0.220217	0.467206	0.431125	5	PBMC Early Down	HKBCG	CCR7/IL4I1/PYCARD/RUNX3/TLR4
GO:0006401	RNA catabolic process	4/152	299/18903	0.220647	0.467206	0.431125	4	PBMC Early Down	HKBCG	ANG/DCP1B/MEX3D/PLEKHN1
GO:0000045	autophagosome assembly	2/152	110/18903	0.221551	0.467206	0.431125	2	PBMC Early Down	HKBCG	PINK1/ULK1
GO:0007218	neuropeptide signaling pathway	2/152	110/18903	0.221551	0.467206	0.431125	2	PBMC Early Down	HKBCG	CYSLTR2/SORL1
GO:0045833	negative regulation of lipid metabolic process	2/152	110/18903	0.221551	0.467206	0.431125	2	PBMC Early Down	HKBCG	HCAR2/SORL1
GO:1904035	regulation of epithelial cell apoptotic process	2/152	110/18903	0.221551	0.467206	0.431125	2	PBMC Early Down	HKBCG	ICAM1/TNFAIP3
GO:0002230	positive regulation of defense response to virus by host	1/152	31/18903	0.221573	0.467206	0.431125	1	PBMC Early Down	HKBCG	PYCARD
GO:0003299	muscle hypertrophy in response to stress	1/152	31/18903	0.221573	0.467206	0.431125	1	PBMC Early Down	HKBCG	ATP2B4
GO:0006783	heme biosynthetic process	1/152	31/18903	0.221573	0.467206	0.431125	1	PBMC Early Down	HKBCG	ABCB10
GO:0009218	pyrimidine ribonucleotide metabolic process	1/152	31/18903	0.221573	0.467206	0.431125	1	PBMC Early Down	HKBCG	CDA
GO:0014887	cardiac muscle adaptation	1/152	31/18903	0.221573	0.467206	0.431125	1	PBMC Early Down	HKBCG	ATP2B4
GO:0014898	cardiac muscle hypertrophy in response to stress	1/152	31/18903	0.221573	0.467206	0.431125	1	PBMC Early Down	HKBCG	ATP2B4
GO:0019433	triglyceride catabolic process	1/152	31/18903	0.221573	0.467206	0.431125	1	PBMC Early Down	HKBCG	SORL1
GO:0034656	nucleobase-containing small molecule catabolic process	1/152	31/18903	0.221573	0.467206	0.431125	1	PBMC Early Down	HKBCG	CDA
GO:0034694	response to prostaglandin	1/152	31/18903	0.221573	0.467206	0.431125	1	PBMC Early Down	HKBCG	CCR7
GO:0051491	positive regulation of filopodium assembly	1/152	31/18903	0.221573	0.467206	0.431125	1	PBMC Early Down	HKBCG	CCR7
GO:0061437	renal system vasculature development	1/152	31/18903	0.221573	0.467206	0.431125	1	PBMC Early Down	HKBCG	PECAM1
GO:0061440	kidney vasculature development	1/152	31/18903	0.221573	0.467206	0.431125	1	PBMC Early Down	HKBCG	PECAM1
GO:0071295	cellular response to vitamin	1/152	31/18903	0.221573	0.467206	0.431125	1	PBMC Early Down	HKBCG	KANK2
GO:1900027	regulation of ruffle assembly	1/152	31/18903	0.221573	0.467206	0.431125	1	PBMC Early Down	HKBCG	ICAM1
GO:1901185	negative regulation of ERBB signaling pathway	1/152	31/18903	0.221573	0.467206	0.431125	1	PBMC Early Down	HKBCG	CBLB
GO:1905145	cellular response to acetylcholine	1/152	31/18903	0.221573	0.467206	0.431125	1	PBMC Early Down	HKBCG	ATP2B4
GO:0022408	negative regulation of cell-cell adhesion	3/152	202/18903	0.221999	0.467727	0.431605	3	PBMC Early Down	HKBCG	CBLB/IL4I1/RUNX3
GO:0030148	sphingolipid biosynthetic process	2/152	111/18903	0.224508	0.471105	0.434722	2	PBMC Early Down	HKBCG	ELOVL7/ST8SIA4
GO:0030510	regulation of BMP signaling pathway	2/152	111/18903	0.224508	0.471105	0.434722	2	PBMC Early Down	HKBCG	SKI/SORL1
GO:0031532	actin cytoskeleton reorganization	2/152	111/18903	0.224508	0.471105	0.434722	2	PBMC Early Down	HKBCG	F11R/PLEK2
GO:0120034	positive regulation of plasma membrane bounded cell projection assembly	2/152	111/18903	0.224508	0.471105	0.434722	2	PBMC Early Down	HKBCG	CCR7/PLEK2
GO:1905818	regulation of chromosome separation	2/152	111/18903	0.224508	0.471105	0.434722	2	PBMC Early Down	HKBCG	INCENP/SMC2
GO:0045786	negative regulation of cell cycle	5/152	405/18903	0.22751	0.472387	0.435906	5	PBMC Early Down	HKBCG	HPGD/INCENP/KANK2/RUNX3/TNFAIP3
GO:0006221	pyrimidine nucleotide biosynthetic process	1/152	32/18903	0.227842	0.472387	0.435906	1	PBMC Early Down	HKBCG	CDA
GO:0006308	DNA catabolic process	1/152	32/18903	0.227842	0.472387	0.435906	1	PBMC Early Down	HKBCG	DNASE1
GO:0014044	Schwann cell development	1/152	32/18903	0.227842	0.472387	0.435906	1	PBMC Early Down	HKBCG	SKI
GO:0032366	intracellular sterol transport	1/152	32/18903	0.227842	0.472387	0.435906	1	PBMC Early Down	HKBCG	ABCG1
GO:0034367	protein-containing complex remodeling	1/152	32/18903	0.227842	0.472387	0.435906	1	PBMC Early Down	HKBCG	ABCG1
GO:0035115	embryonic forelimb morphogenesis	1/152	32/18903	0.227842	0.472387	0.435906	1	PBMC Early Down	HKBCG	RECK
GO:0043552	positive regulation of phosphatidylinositol 3-kinase activity	1/152	32/18903	0.227842	0.472387	0.435906	1	PBMC Early Down	HKBCG	CCR7
GO:0045671	negative regulation of osteoclast differentiation	1/152	32/18903	0.227842	0.472387	0.435906	1	PBMC Early Down	HKBCG	TLR4
GO:0051443	positive regulation of ubiquitin-protein transferase activity	1/152	32/18903	0.227842	0.472387	0.435906	1	PBMC Early Down	HKBCG	PINK1
GO:0060544	regulation of necroptotic process	1/152	32/18903	0.227842	0.472387	0.435906	1	PBMC Early Down	HKBCG	CASP8
GO:0061036	positive regulation of cartilage development	1/152	32/18903	0.227842	0.472387	0.435906	1	PBMC Early Down	HKBCG	ZNF219
GO:0061099	negative regulation of protein tyrosine kinase activity	1/152	32/18903	0.227842	0.472387	0.435906	1	PBMC Early Down	HKBCG	CBLB
GO:1903715	regulation of aerobic respiration	1/152	32/18903	0.227842	0.472387	0.435906	1	PBMC Early Down	HKBCG	PINK1
GO:1903955	positive regulation of protein targeting to mitochondrion	1/152	32/18903	0.227842	0.472387	0.435906	1	PBMC Early Down	HKBCG	PINK1
GO:0032970	regulation of actin filament-based process	5/152	406/18903	0.228977	0.474361	0.437727	5	PBMC Early Down	HKBCG	CCR7/F11R/PEAK3/PXN/PYCARD
GO:0051607	defense response to virus	4/152	304/18903	0.229171	0.474387	0.437751	4	PBMC Early Down	HKBCG	MAP3K14/PYCARD/TNFAIP3/TRAF3IP1
GO:0002456	T cell mediated immunity	2/152	113/18903	0.230432	0.474692	0.438032	2	PBMC Early Down	HKBCG	ICAM1/IL4I1
GO:0010633	negative regulation of epithelial cell migration	2/152	113/18903	0.230432	0.474692	0.438032	2	PBMC Early Down	HKBCG	ATP2B4/PATZ1
GO:0061640	cytoskeleton-dependent cytokinesis	2/152	113/18903	0.230432	0.474692	0.438032	2	PBMC Early Down	HKBCG	INCENP/SEPTIN1
GO:0046651	lymphocyte proliferation	4/152	305/18903	0.230886	0.474692	0.438032	4	PBMC Early Down	HKBCG	CBLB/IL4I1/PYCARD/TLR4
GO:0140546	defense response to symbiont	4/152	305/18903	0.230886	0.474692	0.438032	4	PBMC Early Down	HKBCG	MAP3K14/PYCARD/TNFAIP3/TRAF3IP1
GO:0002062	chondrocyte differentiation	2/152	114/18903	0.233398	0.474692	0.438032	2	PBMC Early Down	HKBCG	RUNX3/ZNF219
GO:1903707	negative regulation of hemopoiesis	2/152	114/18903	0.233398	0.474692	0.438032	2	PBMC Early Down	HKBCG	RUNX3/TLR4
GO:0001782	B cell homeostasis	1/152	33/18903	0.234062	0.474692	0.438032	1	PBMC Early Down	HKBCG	TNFAIP3
GO:0001881	receptor recycling	1/152	33/18903	0.234062	0.474692	0.438032	1	PBMC Early Down	HKBCG	SORL1
GO:0006654	phosphatidic acid biosynthetic process	1/152	33/18903	0.234062	0.474692	0.438032	1	PBMC Early Down	HKBCG	LCLAT1
GO:0018345	protein palmitoylation	1/152	33/18903	0.234062	0.474692	0.438032	1	PBMC Early Down	HKBCG	ZDHHC7
GO:0021772	olfactory bulb development	1/152	33/18903	0.234062	0.474692	0.438032	1	PBMC Early Down	HKBCG	SKI
GO:0033032	regulation of myeloid cell apoptotic process	1/152	33/18903	0.234062	0.474692	0.438032	1	PBMC Early Down	HKBCG	HCAR2
GO:0042219	cellular modified amino acid catabolic process	1/152	33/18903	0.234062	0.474692	0.438032	1	PBMC Early Down	HKBCG	GGT7
GO:0043171	peptide catabolic process	1/152	33/18903	0.234062	0.474692	0.438032	1	PBMC Early Down	HKBCG	GGT7
GO:0045577	regulation of B cell differentiation	1/152	33/18903	0.234062	0.474692	0.438032	1	PBMC Early Down	HKBCG	IL4I1
GO:0045736	negative regulation of cyclin-dependent protein serine/threonine kinase activity	1/152	33/18903	0.234062	0.474692	0.438032	1	PBMC Early Down	HKBCG	TNFAIP3
GO:0048147	negative regulation of fibroblast proliferation	1/152	33/18903	0.234062	0.474692	0.438032	1	PBMC Early Down	HKBCG	SKI
GO:0050858	negative regulation of antigen receptor-mediated signaling pathway	1/152	33/18903	0.234062	0.474692	0.438032	1	PBMC Early Down	HKBCG	CBLB
GO:0050901	leukocyte tethering or rolling	1/152	33/18903	0.234062	0.474692	0.438032	1	PBMC Early Down	HKBCG	GCNT1
GO:0050974	detection of mechanical stimulus involved in sensory perception	1/152	33/18903	0.234062	0.474692	0.438032	1	PBMC Early Down	HKBCG	CXCR4
GO:0051497	negative regulation of stress fiber assembly	1/152	33/18903	0.234062	0.474692	0.438032	1	PBMC Early Down	HKBCG	F11R
GO:0071875	adrenergic receptor signaling pathway	1/152	33/18903	0.234062	0.474692	0.438032	1	PBMC Early Down	HKBCG	ATP2B4
GO:1902253	regulation of intrinsic apoptotic signaling pathway by p53 class mediator	1/152	33/18903	0.234062	0.474692	0.438032	1	PBMC Early Down	HKBCG	ZNF385A
GO:1902992	negative regulation of amyloid precursor protein catabolic process	1/152	33/18903	0.234062	0.474692	0.438032	1	PBMC Early Down	HKBCG	SORL1
GO:1904030	negative regulation of cyclin-dependent protein kinase activity	1/152	33/18903	0.234062	0.474692	0.438032	1	PBMC Early Down	HKBCG	TNFAIP3
GO:0030705	cytoskeleton-dependent intracellular transport	3/152	208/18903	0.234703	0.47562	0.438889	3	PBMC Early Down	HKBCG	MREG/TANC2/TRAF3IP1
GO:0045732	positive regulation of protein catabolic process	3/152	209/18903	0.236833	0.477892	0.440985	3	PBMC Early Down	HKBCG	CBLB/SORL1/TNFAIP3
GO:0099111	microtubule-based transport	3/152	209/18903	0.236833	0.477892	0.440985	3	PBMC Early Down	HKBCG	JHY/MREG/TRAF3IP1
GO:0036293	response to decreased oxygen levels	4/152	309/18903	0.237779	0.477892	0.440985	4	PBMC Early Down	HKBCG	ANG/CXCR4/PINK1/PLEKHN1
GO:0031396	regulation of protein ubiquitination	3/152	210/18903	0.238967	0.477892	0.440985	3	PBMC Early Down	HKBCG	CBLB/PINK1/TNFAIP3
GO:0045619	regulation of lymphocyte differentiation	3/152	210/18903	0.238967	0.477892	0.440985	3	PBMC Early Down	HKBCG	IL4I1/IRF4/RUNX3
GO:0051702	biological process involved in interaction with symbiont	2/152	116/18903	0.239336	0.477892	0.440985	2	PBMC Early Down	HKBCG	FN1/ZNF639
GO:0002021	response to dietary excess	1/152	34/18903	0.240232	0.477892	0.440985	1	PBMC Early Down	HKBCG	SORL1
GO:0002495	antigen processing and presentation of peptide antigen via MHC class II	1/152	34/18903	0.240232	0.477892	0.440985	1	PBMC Early Down	HKBCG	PYCARD
GO:0006688	glycosphingolipid biosynthetic process	1/152	34/18903	0.240232	0.477892	0.440985	1	PBMC Early Down	HKBCG	ST8SIA4
GO:0009112	nucleobase metabolic process	1/152	34/18903	0.240232	0.477892	0.440985	1	PBMC Early Down	HKBCG	CDA
GO:0009156	ribonucleoside monophosphate biosynthetic process	1/152	34/18903	0.240232	0.477892	0.440985	1	PBMC Early Down	HKBCG	CDA
GO:0021696	cerebellar cortex morphogenesis	1/152	34/18903	0.240232	0.477892	0.440985	1	PBMC Early Down	HKBCG	LDB1
GO:0032743	positive regulation of interleukin-2 production	1/152	34/18903	0.240232	0.477892	0.440985	1	PBMC Early Down	HKBCG	IRF4
GO:0033238	regulation of cellular amine metabolic process	1/152	34/18903	0.240232	0.477892	0.440985	1	PBMC Early Down	HKBCG	ATP2B4
GO:0035025	positive regulation of Rho protein signal transduction	1/152	34/18903	0.240232	0.477892	0.440985	1	PBMC Early Down	HKBCG	F11R
GO:0036474	cell death in response to hydrogen peroxide	1/152	34/18903	0.240232	0.477892	0.440985	1	PBMC Early Down	HKBCG	PINK1
GO:0042573	retinoic acid metabolic process	1/152	34/18903	0.240232	0.477892	0.440985	1	PBMC Early Down	HKBCG	DHRS9
GO:0045648	positive regulation of erythrocyte differentiation	1/152	34/18903	0.240232	0.477892	0.440985	1	PBMC Early Down	HKBCG	ABCB10
GO:0055094	response to lipoprotein particle	1/152	34/18903	0.240232	0.477892	0.440985	1	PBMC Early Down	HKBCG	TLR4
GO:0090022	regulation of neutrophil chemotaxis	1/152	34/18903	0.240232	0.477892	0.440985	1	PBMC Early Down	HKBCG	CCR7
GO:0090322	regulation of superoxide metabolic process	1/152	34/18903	0.240232	0.477892	0.440985	1	PBMC Early Down	HKBCG	ACP5
GO:1901797	negative regulation of signal transduction by p53 class mediator	1/152	34/18903	0.240232	0.477892	0.440985	1	PBMC Early Down	HKBCG	ZNF385A
GO:1902624	positive regulation of neutrophil migration	1/152	34/18903	0.240232	0.477892	0.440985	1	PBMC Early Down	HKBCG	CCR7
GO:1905144	response to acetylcholine	1/152	34/18903	0.240232	0.477892	0.440985	1	PBMC Early Down	HKBCG	ATP2B4
GO:0007018	microtubule-based movement	5/152	415/18903	0.242305	0.479293	0.442279	5	PBMC Early Down	HKBCG	ATP2B4/CATSPER1/JHY/MREG/TRAF3IP1
GO:0009308	amine metabolic process	2/152	117/18903	0.242309	0.479293	0.442279	2	PBMC Early Down	HKBCG	ATP2B4/IL4I1
GO:0021782	glial cell development	2/152	117/18903	0.242309	0.479293	0.442279	2	PBMC Early Down	HKBCG	SKI/TLR4
GO:0045582	positive regulation of T cell differentiation	2/152	117/18903	0.242309	0.479293	0.442279	2	PBMC Early Down	HKBCG	IL4I1/RUNX3
GO:0046632	alpha-beta T cell differentiation	2/152	117/18903	0.242309	0.479293	0.442279	2	PBMC Early Down	HKBCG	IRF4/RUNX3
GO:1905037	autophagosome organization	2/152	117/18903	0.242309	0.479293	0.442279	2	PBMC Early Down	HKBCG	PINK1/ULK1
GO:0022604	regulation of cell morphogenesis	4/152	312/18903	0.24298	0.479293	0.442279	4	PBMC Early Down	HKBCG	CXCR4/F11R/FN1/PEAK3
GO:0032943	mononuclear cell proliferation	4/152	312/18903	0.24298	0.479293	0.442279	4	PBMC Early Down	HKBCG	CBLB/IL4I1/PYCARD/TLR4
GO:0042098	T cell proliferation	3/152	212/18903	0.243244	0.479293	0.442279	3	PBMC Early Down	HKBCG	CBLB/IL4I1/PYCARD
GO:0018105	peptidyl-serine phosphorylation	4/152	313/18903	0.24472	0.479293	0.442279	4	PBMC Early Down	HKBCG	ATP2B4/PINK1/STK32C/ULK1
GO:0030326	embryonic limb morphogenesis	2/152	118/18903	0.245283	0.479293	0.442279	2	PBMC Early Down	HKBCG	RECK/SKI
GO:0035113	embryonic appendage morphogenesis	2/152	118/18903	0.245283	0.479293	0.442279	2	PBMC Early Down	HKBCG	RECK/SKI
GO:0071346	cellular response to interferon-gamma	2/152	118/18903	0.245283	0.479293	0.442279	2	PBMC Early Down	HKBCG	GBP5/TLR4
GO:0051648	vesicle localization	3/152	213/18903	0.245387	0.479293	0.442279	3	PBMC Early Down	HKBCG	MREG/PINK1/TANC2
GO:0000038	very long-chain fatty acid metabolic process	1/152	35/18903	0.246352	0.479293	0.442279	1	PBMC Early Down	HKBCG	ELOVL7
GO:0002446	neutrophil mediated immunity	1/152	35/18903	0.246352	0.479293	0.442279	1	PBMC Early Down	HKBCG	DNASE1
GO:0002719	negative regulation of cytokine production involved in immune response	1/152	35/18903	0.246352	0.479293	0.442279	1	PBMC Early Down	HKBCG	ACP5
GO:0006779	porphyrin-containing compound biosynthetic process	1/152	35/18903	0.246352	0.479293	0.442279	1	PBMC Early Down	HKBCG	ABCB10
GO:0016242	negative regulation of macroautophagy	1/152	35/18903	0.246352	0.479293	0.442279	1	PBMC Early Down	HKBCG	PINK1
GO:0021988	olfactory lobe development	1/152	35/18903	0.246352	0.479293	0.442279	1	PBMC Early Down	HKBCG	SKI
GO:0032205	negative regulation of telomere maintenance	1/152	35/18903	0.246352	0.479293	0.442279	1	PBMC Early Down	HKBCG	STN1
GO:0032633	interleukin-4 production	1/152	35/18903	0.246352	0.479293	0.442279	1	PBMC Early Down	HKBCG	IRF4
GO:0032673	regulation of interleukin-4 production	1/152	35/18903	0.246352	0.479293	0.442279	1	PBMC Early Down	HKBCG	IRF4
GO:0033014	tetrapyrrole biosynthetic process	1/152	35/18903	0.246352	0.479293	0.442279	1	PBMC Early Down	HKBCG	ABCB10
GO:0033146	regulation of intracellular estrogen receptor signaling pathway	1/152	35/18903	0.246352	0.479293	0.442279	1	PBMC Early Down	HKBCG	KANK2
GO:0050654	chondroitin sulfate proteoglycan metabolic process	1/152	35/18903	0.246352	0.479293	0.442279	1	PBMC Early Down	HKBCG	CHST12
GO:0062098	regulation of programmed necrotic cell death	1/152	35/18903	0.246352	0.479293	0.442279	1	PBMC Early Down	HKBCG	CASP8
GO:1903539	protein localization to postsynaptic membrane	1/152	35/18903	0.246352	0.479293	0.442279	1	PBMC Early Down	HKBCG	IQSEC2
GO:2000406	positive regulation of T cell migration	1/152	35/18903	0.246352	0.479293	0.442279	1	PBMC Early Down	HKBCG	PYCARD
GO:0006909	phagocytosis	4/152	314/18903	0.246462	0.479293	0.442279	4	PBMC Early Down	HKBCG	MERTK/PECAM1/PYCARD/TLR4
GO:0031398	positive regulation of protein ubiquitination	2/152	119/18903	0.248258	0.482236	0.444994	2	PBMC Early Down	HKBCG	CBLB/PINK1
GO:0051897	positive regulation of protein kinase B signaling	2/152	120/18903	0.251235	0.482236	0.444994	2	PBMC Early Down	HKBCG	CCR7/PINK1
GO:0000423	mitophagy	1/152	36/18903	0.252423	0.482236	0.444994	1	PBMC Early Down	HKBCG	PINK1
GO:0000460	maturation of 5.8S rRNA	1/152	36/18903	0.252423	0.482236	0.444994	1	PBMC Early Down	HKBCG	ERI1
GO:0001569	branching involved in blood vessel morphogenesis	1/152	36/18903	0.252423	0.482236	0.444994	1	PBMC Early Down	HKBCG	FKBPL
GO:0002504	antigen processing and presentation of peptide or polysaccharide antigen via MHC class II	1/152	36/18903	0.252423	0.482236	0.444994	1	PBMC Early Down	HKBCG	PYCARD
GO:0007616	long-term memory	1/152	36/18903	0.252423	0.482236	0.444994	1	PBMC Early Down	HKBCG	RGS14
GO:0010614	negative regulation of cardiac muscle hypertrophy	1/152	36/18903	0.252423	0.482236	0.444994	1	PBMC Early Down	HKBCG	ATP2B4
GO:0018149	peptide cross-linking	1/152	36/18903	0.252423	0.482236	0.444994	1	PBMC Early Down	HKBCG	FN1
GO:0019934	cGMP-mediated signaling	1/152	36/18903	0.252423	0.482236	0.444994	1	PBMC Early Down	HKBCG	PDE2A
GO:0032228	regulation of synaptic transmission, GABAergic	1/152	36/18903	0.252423	0.482236	0.444994	1	PBMC Early Down	HKBCG	CNR2
GO:0032232	negative regulation of actin filament bundle assembly	1/152	36/18903	0.252423	0.482236	0.444994	1	PBMC Early Down	HKBCG	F11R
GO:0033280	response to vitamin D	1/152	36/18903	0.252423	0.482236	0.444994	1	PBMC Early Down	HKBCG	KANK2
GO:0034260	negative regulation of GTPase activity	1/152	36/18903	0.252423	0.482236	0.444994	1	PBMC Early Down	HKBCG	F11R
GO:0045589	regulation of regulatory T cell differentiation	1/152	36/18903	0.252423	0.482236	0.444994	1	PBMC Early Down	HKBCG	IL4I1
GO:0046471	phosphatidylglycerol metabolic process	1/152	36/18903	0.252423	0.482236	0.444994	1	PBMC Early Down	HKBCG	LCLAT1
GO:0060323	head morphogenesis	1/152	36/18903	0.252423	0.482236	0.444994	1	PBMC Early Down	HKBCG	SKI
GO:0062237	protein localization to postsynapse	1/152	36/18903	0.252423	0.482236	0.444994	1	PBMC Early Down	HKBCG	IQSEC2
GO:0071108	protein K48-linked deubiquitination	1/152	36/18903	0.252423	0.482236	0.444994	1	PBMC Early Down	HKBCG	TNFAIP3
GO:0090218	positive regulation of lipid kinase activity	1/152	36/18903	0.252423	0.482236	0.444994	1	PBMC Early Down	HKBCG	CCR7
GO:0097484	dendrite extension	1/152	36/18903	0.252423	0.482236	0.444994	1	PBMC Early Down	HKBCG	CXCR4
GO:1903146	regulation of autophagy of mitochondrion	1/152	36/18903	0.252423	0.482236	0.444994	1	PBMC Early Down	HKBCG	PINK1
GO:1903580	positive regulation of ATP metabolic process	1/152	36/18903	0.252423	0.482236	0.444994	1	PBMC Early Down	HKBCG	PINK1
GO:1903749	positive regulation of establishment of protein localization to mitochondrion	1/152	36/18903	0.252423	0.482236	0.444994	1	PBMC Early Down	HKBCG	PINK1
GO:0001558	regulation of cell growth	5/152	422/18903	0.252814	0.482628	0.445356	5	PBMC Early Down	HKBCG	CDA/CXCR4/FN1/ULK1/ZNF639
GO:0030301	cholesterol transport	2/152	121/18903	0.254212	0.484586	0.447163	2	PBMC Early Down	HKBCG	ABCG1/NFKBIA
GO:0032355	response to estradiol	2/152	121/18903	0.254212	0.484586	0.447163	2	PBMC Early Down	HKBCG	CASP8/HPGD
GO:0019058	viral life cycle	4/152	319/18903	0.255216	0.486143	0.448599	4	PBMC Early Down	HKBCG	CXCR4/F11R/ICAM1/ZNF639
GO:0043491	protein kinase B signaling	3/152	218/18903	0.256148	0.486245	0.448693	3	PBMC Early Down	HKBCG	CCR7/MERTK/PINK1
GO:0072330	monocarboxylic acid biosynthetic process	3/152	218/18903	0.256148	0.486245	0.448693	3	PBMC Early Down	HKBCG	ALOX5/DHRS9/ELOVL7
GO:0002698	negative regulation of immune effector process	2/152	122/18903	0.257191	0.486245	0.448693	2	PBMC Early Down	HKBCG	ACP5/IL4I1
GO:0002761	regulation of myeloid leukocyte differentiation	2/152	122/18903	0.257191	0.486245	0.448693	2	PBMC Early Down	HKBCG	CASP8/TLR4
GO:0048675	axon extension	2/152	122/18903	0.257191	0.486245	0.448693	2	PBMC Early Down	HKBCG	FN1/ULK1
GO:0008207	C21-steroid hormone metabolic process	1/152	37/18903	0.258446	0.486245	0.448693	1	PBMC Early Down	HKBCG	DHRS9
GO:0009303	rRNA transcription	1/152	37/18903	0.258446	0.486245	0.448693	1	PBMC Early Down	HKBCG	ANG
GO:0010923	negative regulation of phosphatase activity	1/152	37/18903	0.258446	0.486245	0.448693	1	PBMC Early Down	HKBCG	PPP1R26
GO:0014046	dopamine secretion	1/152	37/18903	0.258446	0.486245	0.448693	1	PBMC Early Down	HKBCG	PINK1
GO:0014059	regulation of dopamine secretion	1/152	37/18903	0.258446	0.486245	0.448693	1	PBMC Early Down	HKBCG	PINK1
GO:0033144	negative regulation of intracellular steroid hormone receptor signaling pathway	1/152	37/18903	0.258446	0.486245	0.448693	1	PBMC Early Down	HKBCG	KANK2
GO:0034110	regulation of homotypic cell-cell adhesion	1/152	37/18903	0.258446	0.486245	0.448693	1	PBMC Early Down	HKBCG	F11R
GO:0045324	late endosome to vacuole transport	1/152	37/18903	0.258446	0.486245	0.448693	1	PBMC Early Down	HKBCG	LEPROTL1
GO:0046473	phosphatidic acid metabolic process	1/152	37/18903	0.258446	0.486245	0.448693	1	PBMC Early Down	HKBCG	LCLAT1
GO:0050931	pigment cell differentiation	1/152	37/18903	0.258446	0.486245	0.448693	1	PBMC Early Down	HKBCG	MREG
GO:0072528	pyrimidine-containing compound biosynthetic process	1/152	37/18903	0.258446	0.486245	0.448693	1	PBMC Early Down	HKBCG	CDA
GO:2000279	negative regulation of DNA biosynthetic process	1/152	37/18903	0.258446	0.486245	0.448693	1	PBMC Early Down	HKBCG	STN1
GO:0009101	glycoprotein biosynthetic process	4/152	321/18903	0.258735	0.486438	0.448871	4	PBMC Early Down	HKBCG	CCR7/CHST12/GCNT1/ST8SIA4
GO:0090630	activation of GTPase activity	2/152	123/18903	0.26017	0.488782	0.451034	2	PBMC Early Down	HKBCG	CCR7/TBC1D10C
GO:0046660	female sex differentiation	2/152	124/18903	0.26315	0.491445	0.453491	2	PBMC Early Down	HKBCG	ANG/MERTK
GO:0031331	positive regulation of cellular catabolic process	5/152	429/18903	0.263437	0.491445	0.453491	5	PBMC Early Down	HKBCG	DCP1B/MEX3D/PINK1/PLEKHN1/ULK1
GO:0006862	nucleotide transport	1/152	38/18903	0.264421	0.491445	0.453491	1	PBMC Early Down	HKBCG	SLC25A19
GO:0014037	Schwann cell differentiation	1/152	38/18903	0.264421	0.491445	0.453491	1	PBMC Early Down	HKBCG	SKI
GO:0014741	negative regulation of muscle hypertrophy	1/152	38/18903	0.264421	0.491445	0.453491	1	PBMC Early Down	HKBCG	ATP2B4
GO:0035337	fatty-acyl-CoA metabolic process	1/152	38/18903	0.264421	0.491445	0.453491	1	PBMC Early Down	HKBCG	ELOVL7
GO:0043368	positive T cell selection	1/152	38/18903	0.264421	0.491445	0.453491	1	PBMC Early Down	HKBCG	IRF4
GO:0043516	regulation of DNA damage response, signal transduction by p53 class mediator	1/152	38/18903	0.264421	0.491445	0.453491	1	PBMC Early Down	HKBCG	ZNF385A
GO:0045746	negative regulation of Notch signaling pathway	1/152	38/18903	0.264421	0.491445	0.453491	1	PBMC Early Down	HKBCG	NFKBIA
GO:0045773	positive regulation of axon extension	1/152	38/18903	0.264421	0.491445	0.453491	1	PBMC Early Down	HKBCG	FN1
GO:0048741	skeletal muscle fiber development	1/152	38/18903	0.264421	0.491445	0.453491	1	PBMC Early Down	HKBCG	SKI
GO:0048821	erythrocyte development	1/152	38/18903	0.264421	0.491445	0.453491	1	PBMC Early Down	HKBCG	ABCB10
GO:0070536	protein K63-linked deubiquitination	1/152	38/18903	0.264421	0.491445	0.453491	1	PBMC Early Down	HKBCG	TNFAIP3
GO:0072529	pyrimidine-containing compound catabolic process	1/152	38/18903	0.264421	0.491445	0.453491	1	PBMC Early Down	HKBCG	CDA
GO:1902229	regulation of intrinsic apoptotic signaling pathway in response to DNA damage	1/152	38/18903	0.264421	0.491445	0.453491	1	PBMC Early Down	HKBCG	ZNF385A
GO:0010810	regulation of cell-substrate adhesion	3/152	222/18903	0.264804	0.491806	0.453825	3	PBMC Early Down	HKBCG	CCR7/FN1/LDB1
GO:0001952	regulation of cell-matrix adhesion	2/152	125/18903	0.26613	0.493563	0.455446	2	PBMC Early Down	HKBCG	CCR7/LDB1
GO:0010811	positive regulation of cell-substrate adhesion	2/152	125/18903	0.26613	0.493563	0.455446	2	PBMC Early Down	HKBCG	CCR7/FN1
GO:0032728	positive regulation of interferon-beta production	1/152	39/18903	0.270347	0.49819	0.459716	1	PBMC Early Down	HKBCG	TLR4
GO:0033028	myeloid cell apoptotic process	1/152	39/18903	0.270347	0.49819	0.459716	1	PBMC Early Down	HKBCG	HCAR2
GO:0035136	forelimb morphogenesis	1/152	39/18903	0.270347	0.49819	0.459716	1	PBMC Early Down	HKBCG	RECK
GO:0044273	sulfur compound catabolic process	1/152	39/18903	0.270347	0.49819	0.459716	1	PBMC Early Down	HKBCG	GGT7
GO:0045066	regulatory T cell differentiation	1/152	39/18903	0.270347	0.49819	0.459716	1	PBMC Early Down	HKBCG	IL4I1
GO:0046329	negative regulation of JNK cascade	1/152	39/18903	0.270347	0.49819	0.459716	1	PBMC Early Down	HKBCG	PINK1
GO:0060251	regulation of glial cell proliferation	1/152	39/18903	0.270347	0.49819	0.459716	1	PBMC Early Down	HKBCG	SKI
GO:0071634	regulation of transforming growth factor beta production	1/152	39/18903	0.270347	0.49819	0.459716	1	PBMC Early Down	HKBCG	FN1
GO:0090181	regulation of cholesterol metabolic process	1/152	39/18903	0.270347	0.49819	0.459716	1	PBMC Early Down	HKBCG	ABCG1
GO:0051651	maintenance of location in cell	3/152	226/18903	0.273497	0.501215	0.462507	3	PBMC Early Down	HKBCG	CCR7/PINK1/SORL1
GO:0030218	erythrocyte differentiation	2/152	128/18903	0.275069	0.501215	0.462507	2	PBMC Early Down	HKBCG	ABCB10/LDB1
GO:0045471	response to ethanol	2/152	128/18903	0.275069	0.501215	0.462507	2	PBMC Early Down	HKBCG	CASP8/HPGD
GO:0010001	glial cell differentiation	3/152	227/18903	0.275675	0.501215	0.462507	3	PBMC Early Down	HKBCG	CXCR4/SKI/TLR4
GO:0051656	establishment of organelle localization	5/152	437/18903	0.275704	0.501215	0.462507	5	PBMC Early Down	HKBCG	INCENP/LLGL2/MREG/PINK1/TANC2
GO:0000184	nuclear-transcribed mRNA catabolic process, nonsense-mediated decay	1/152	40/18903	0.276227	0.501215	0.462507	1	PBMC Early Down	HKBCG	DCP1B
GO:0000266	mitochondrial fission	1/152	40/18903	0.276227	0.501215	0.462507	1	PBMC Early Down	HKBCG	PINK1
GO:0002183	cytoplasmic translational initiation	1/152	40/18903	0.276227	0.501215	0.462507	1	PBMC Early Down	HKBCG	MIF4GD
GO:0003352	regulation of cilium movement	1/152	40/18903	0.276227	0.501215	0.462507	1	PBMC Early Down	HKBCG	CATSPER1
GO:0007007	inner mitochondrial membrane organization	1/152	40/18903	0.276227	0.501215	0.462507	1	PBMC Early Down	HKBCG	PINK1
GO:0009187	cyclic nucleotide metabolic process	1/152	40/18903	0.276227	0.501215	0.462507	1	PBMC Early Down	HKBCG	PDE2A
GO:0010863	positive regulation of phospholipase C activity	1/152	40/18903	0.276227	0.501215	0.462507	1	PBMC Early Down	HKBCG	ANG
GO:0016233	telomere capping	1/152	40/18903	0.276227	0.501215	0.462507	1	PBMC Early Down	HKBCG	STN1
GO:0030866	cortical actin cytoskeleton organization	1/152	40/18903	0.276227	0.501215	0.462507	1	PBMC Early Down	HKBCG	LLGL2
GO:0043001	Golgi to plasma membrane protein transport	1/152	40/18903	0.276227	0.501215	0.462507	1	PBMC Early Down	HKBCG	GGA2
GO:0045740	positive regulation of DNA replication	1/152	40/18903	0.276227	0.501215	0.462507	1	PBMC Early Down	HKBCG	STN1
GO:0048246	macrophage chemotaxis	1/152	40/18903	0.276227	0.501215	0.462507	1	PBMC Early Down	HKBCG	CKLF
GO:0048489	synaptic vesicle transport	1/152	40/18903	0.276227	0.501215	0.462507	1	PBMC Early Down	HKBCG	PINK1
GO:0051294	establishment of spindle orientation	1/152	40/18903	0.276227	0.501215	0.462507	1	PBMC Early Down	HKBCG	LLGL2
GO:0098751	bone cell development	1/152	40/18903	0.276227	0.501215	0.462507	1	PBMC Early Down	HKBCG	ZNF385A
GO:1900016	negative regulation of cytokine production involved in inflammatory response	1/152	40/18903	0.276227	0.501215	0.462507	1	PBMC Early Down	HKBCG	PYCARD
GO:1901998	toxin transport	1/152	40/18903	0.276227	0.501215	0.462507	1	PBMC Early Down	HKBCG	ABCG1
GO:0007041	lysosomal transport	2/152	129/18903	0.278048	0.504167	0.465231	2	PBMC Early Down	HKBCG	PINK1/SORL1
GO:0018209	peptidyl-serine modification	4/152	332/18903	0.278259	0.504198	0.46526	4	PBMC Early Down	HKBCG	ATP2B4/PINK1/STK32C/ULK1
GO:0048588	developmental cell growth	3/152	229/18903	0.280036	0.505045	0.466042	3	PBMC Early Down	HKBCG	CXCR4/FN1/ULK1
GO:0071902	positive regulation of protein serine/threonine kinase activity	3/152	229/18903	0.280036	0.505045	0.466042	3	PBMC Early Down	HKBCG	ATP2B4/INCENP/TLR4
GO:0030317	flagellated sperm motility	2/152	130/18903	0.281026	0.505045	0.466042	2	PBMC Early Down	HKBCG	ATP2B4/CATSPER1
GO:0045621	positive regulation of lymphocyte differentiation	2/152	130/18903	0.281026	0.505045	0.466042	2	PBMC Early Down	HKBCG	IL4I1/RUNX3
GO:0071621	granulocyte chemotaxis	2/152	130/18903	0.281026	0.505045	0.466042	2	PBMC Early Down	HKBCG	CCR7/CKLF
GO:0097722	sperm motility	2/152	130/18903	0.281026	0.505045	0.466042	2	PBMC Early Down	HKBCG	ATP2B4/CATSPER1
GO:0032509	endosome transport via multivesicular body sorting pathway	1/152	41/18903	0.282059	0.505045	0.466042	1	PBMC Early Down	HKBCG	LEPROTL1
GO:0042119	neutrophil activation	1/152	41/18903	0.282059	0.505045	0.466042	1	PBMC Early Down	HKBCG	DNASE1
GO:0045124	regulation of bone resorption	1/152	41/18903	0.282059	0.505045	0.466042	1	PBMC Early Down	HKBCG	TNFAIP3
GO:0046461	neutral lipid catabolic process	1/152	41/18903	0.282059	0.505045	0.466042	1	PBMC Early Down	HKBCG	SORL1
GO:0046464	acylglycerol catabolic process	1/152	41/18903	0.282059	0.505045	0.466042	1	PBMC Early Down	HKBCG	SORL1
GO:0070232	regulation of T cell apoptotic process	1/152	41/18903	0.282059	0.505045	0.466042	1	PBMC Early Down	HKBCG	GIMAP8
GO:0072595	maintenance of protein localization in organelle	1/152	41/18903	0.282059	0.505045	0.466042	1	PBMC Early Down	HKBCG	PINK1
GO:0098703	calcium ion import across plasma membrane	1/152	41/18903	0.282059	0.505045	0.466042	1	PBMC Early Down	HKBCG	ATP2B4
GO:0150077	regulation of neuroinflammatory response	1/152	41/18903	0.282059	0.505045	0.466042	1	PBMC Early Down	HKBCG	CD200R1
GO:1901031	regulation of response to reactive oxygen species	1/152	41/18903	0.282059	0.505045	0.466042	1	PBMC Early Down	HKBCG	PINK1
GO:1901223	negative regulation of NIK/NF-kappaB signaling	1/152	41/18903	0.282059	0.505045	0.466042	1	PBMC Early Down	HKBCG	NLRP12
GO:0008037	cell recognition	3/152	230/18903	0.28222	0.505045	0.466042	3	PBMC Early Down	HKBCG	CCR7/CXCR4/PECAM1
GO:0050769	positive regulation of neurogenesis	3/152	231/18903	0.284405	0.508606	0.469327	3	PBMC Early Down	HKBCG	CXCR4/FN1/RGS14
GO:0051983	regulation of chromosome segregation	2/152	132/18903	0.286979	0.510199	0.470797	2	PBMC Early Down	HKBCG	INCENP/SMC2
GO:0070482	response to oxygen levels	4/152	337/18903	0.287214	0.510199	0.470797	4	PBMC Early Down	HKBCG	ANG/CXCR4/PINK1/PLEKHN1
GO:0003351	epithelial cilium movement involved in extracellular fluid movement	1/152	42/18903	0.287845	0.510199	0.470797	1	PBMC Early Down	HKBCG	JHY
GO:0006623	protein targeting to vacuole	1/152	42/18903	0.287845	0.510199	0.470797	1	PBMC Early Down	HKBCG	SORL1
GO:0014002	astrocyte development	1/152	42/18903	0.287845	0.510199	0.470797	1	PBMC Early Down	HKBCG	TLR4
GO:0014904	myotube cell development	1/152	42/18903	0.287845	0.510199	0.470797	1	PBMC Early Down	HKBCG	SKI
GO:0021587	cerebellum morphogenesis	1/152	42/18903	0.287845	0.510199	0.470797	1	PBMC Early Down	HKBCG	LDB1
GO:0031670	cellular response to nutrient	1/152	42/18903	0.287845	0.510199	0.470797	1	PBMC Early Down	HKBCG	KANK2
GO:0050892	intestinal absorption	1/152	42/18903	0.287845	0.510199	0.470797	1	PBMC Early Down	HKBCG	F11R
GO:0071604	transforming growth factor beta production	1/152	42/18903	0.287845	0.510199	0.470797	1	PBMC Early Down	HKBCG	FN1
GO:1900274	regulation of phospholipase C activity	1/152	42/18903	0.287845	0.510199	0.470797	1	PBMC Early Down	HKBCG	ANG
GO:2000249	regulation of actin cytoskeleton reorganization	1/152	42/18903	0.287845	0.510199	0.470797	1	PBMC Early Down	HKBCG	F11R
GO:2000403	positive regulation of lymphocyte migration	1/152	42/18903	0.287845	0.510199	0.470797	1	PBMC Early Down	HKBCG	PYCARD
GO:0060348	bone development	3/152	233/18903	0.288779	0.511158	0.471683	3	PBMC Early Down	HKBCG	ACP5/SKI/ZNF385A
GO:0060560	developmental growth involved in morphogenesis	3/152	233/18903	0.288779	0.511158	0.471683	3	PBMC Early Down	HKBCG	CXCR4/FN1/ULK1
GO:0090287	regulation of cellular response to growth factor stimulus	4/152	338/18903	0.28901	0.511219	0.471739	4	PBMC Early Down	HKBCG	ATP2B4/BRMS1L/SKI/SORL1
GO:0002702	positive regulation of production of molecular mediator of immune response	2/152	133/18903	0.289954	0.512001	0.47246	2	PBMC Early Down	HKBCG	PYCARD/TLR4
GO:0035303	regulation of dephosphorylation	2/152	133/18903	0.289954	0.512001	0.47246	2	PBMC Early Down	HKBCG	PINK1/PPP1R26
GO:0062012	regulation of small molecule metabolic process	4/152	339/18903	0.290808	0.512001	0.47246	4	PBMC Early Down	HKBCG	ABCG1/ATP2B4/CDA/PINK1
GO:0009260	ribonucleotide biosynthetic process	3/152	234/18903	0.290968	0.512001	0.47246	3	PBMC Early Down	HKBCG	CDA/ELOVL7/PINK1
GO:0001909	leukocyte mediated cytotoxicity	2/152	134/18903	0.292928	0.512001	0.47246	2	PBMC Early Down	HKBCG	DNASE1/ICAM1
GO:0006612	protein targeting to membrane	2/152	134/18903	0.292928	0.512001	0.47246	2	PBMC Early Down	HKBCG	ICMT/ZDHHC7
GO:0043467	regulation of generation of precursor metabolites and energy	2/152	134/18903	0.292928	0.512001	0.47246	2	PBMC Early Down	HKBCG	NOA1/PINK1
GO:0002347	response to tumor cell	1/152	43/18903	0.293584	0.512001	0.47246	1	PBMC Early Down	HKBCG	IL4I1
GO:0008608	attachment of spindle microtubules to kinetochore	1/152	43/18903	0.293584	0.512001	0.47246	1	PBMC Early Down	HKBCG	INCENP
GO:0009124	nucleoside monophosphate biosynthetic process	1/152	43/18903	0.293584	0.512001	0.47246	1	PBMC Early Down	HKBCG	CDA
GO:0009154	purine ribonucleotide catabolic process	1/152	43/18903	0.293584	0.512001	0.47246	1	PBMC Early Down	HKBCG	PDE2A
GO:0016266	O-glycan processing	1/152	43/18903	0.293584	0.512001	0.47246	1	PBMC Early Down	HKBCG	GCNT1
GO:0042491	inner ear auditory receptor cell differentiation	1/152	43/18903	0.293584	0.512001	0.47246	1	PBMC Early Down	HKBCG	GSDME
GO:0042554	superoxide anion generation	1/152	43/18903	0.293584	0.512001	0.47246	1	PBMC Early Down	HKBCG	ACP5
GO:0045622	regulation of T-helper cell differentiation	1/152	43/18903	0.293584	0.512001	0.47246	1	PBMC Early Down	HKBCG	IRF4
GO:0045687	positive regulation of glial cell differentiation	1/152	43/18903	0.293584	0.512001	0.47246	1	PBMC Early Down	HKBCG	CXCR4
GO:0048713	regulation of oligodendrocyte differentiation	1/152	43/18903	0.293584	0.512001	0.47246	1	PBMC Early Down	HKBCG	CXCR4
GO:0051954	positive regulation of amine transport	1/152	43/18903	0.293584	0.512001	0.47246	1	PBMC Early Down	HKBCG	PINK1
GO:0090207	regulation of triglyceride metabolic process	1/152	43/18903	0.293584	0.512001	0.47246	1	PBMC Early Down	HKBCG	SORL1
GO:0090503	RNA phosphodiester bond hydrolysis, exonucleolytic	1/152	43/18903	0.293584	0.512001	0.47246	1	PBMC Early Down	HKBCG	ERI1
GO:1900371	regulation of purine nucleotide biosynthetic process	1/152	43/18903	0.293584	0.512001	0.47246	1	PBMC Early Down	HKBCG	PINK1
GO:0072594	establishment of protein localization to organelle	5/152	449/18903	0.294321	0.512943	0.473329	5	PBMC Early Down	HKBCG	CBLB/NFKBIA/PINK1/SORL1/TNFAIP3
GO:0002696	positive regulation of leukocyte activation	5/152	450/18903	0.295883	0.514316	0.474596	5	PBMC Early Down	HKBCG	CCR7/IL4I1/PYCARD/RUNX3/TLR4
GO:0015918	sterol transport	2/152	135/18903	0.295899	0.514316	0.474596	2	PBMC Early Down	HKBCG	ABCG1/NFKBIA
GO:0051304	chromosome separation	2/152	135/18903	0.295899	0.514316	0.474596	2	PBMC Early Down	HKBCG	INCENP/SMC2
GO:2001235	positive regulation of apoptotic signaling pathway	2/152	135/18903	0.295899	0.514316	0.474596	2	PBMC Early Down	HKBCG	GSDME/PYCARD
GO:0014014	negative regulation of gliogenesis	1/152	44/18903	0.299277	0.51605	0.476196	1	PBMC Early Down	HKBCG	SKI
GO:0014075	response to amine	1/152	44/18903	0.299277	0.51605	0.476196	1	PBMC Early Down	HKBCG	CNR2
GO:0014911	positive regulation of smooth muscle cell migration	1/152	44/18903	0.299277	0.51605	0.476196	1	PBMC Early Down	HKBCG	TLR4
GO:0030808	regulation of nucleotide biosynthetic process	1/152	44/18903	0.299277	0.51605	0.476196	1	PBMC Early Down	HKBCG	PINK1
GO:0032689	negative regulation of interferon-gamma production	1/152	44/18903	0.299277	0.51605	0.476196	1	PBMC Early Down	HKBCG	TLR4
GO:0044275	cellular carbohydrate catabolic process	1/152	44/18903	0.299277	0.51605	0.476196	1	PBMC Early Down	HKBCG	ABHD10
GO:0046640	regulation of alpha-beta T cell proliferation	1/152	44/18903	0.299277	0.51605	0.476196	1	PBMC Early Down	HKBCG	CBLB
GO:0061001	regulation of dendritic spine morphogenesis	1/152	44/18903	0.299277	0.51605	0.476196	1	PBMC Early Down	HKBCG	TANC2
GO:0072538	T-helper 17 type immune response	1/152	44/18903	0.299277	0.51605	0.476196	1	PBMC Early Down	HKBCG	IRF4
GO:1903214	regulation of protein targeting to mitochondrion	1/152	44/18903	0.299277	0.51605	0.476196	1	PBMC Early Down	HKBCG	PINK1
GO:1903573	negative regulation of response to endoplasmic reticulum stress	1/152	44/18903	0.299277	0.51605	0.476196	1	PBMC Early Down	HKBCG	ALOX5
GO:1905521	regulation of macrophage migration	1/152	44/18903	0.299277	0.51605	0.476196	1	PBMC Early Down	HKBCG	CD200R1
GO:0034101	erythrocyte homeostasis	2/152	137/18903	0.301838	0.519433	0.479318	2	PBMC Early Down	HKBCG	ABCB10/LDB1
GO:1903322	positive regulation of protein modification by small protein conjugation or removal	2/152	137/18903	0.301838	0.519433	0.479318	2	PBMC Early Down	HKBCG	CBLB/PINK1
GO:1904019	epithelial cell apoptotic process	2/152	137/18903	0.301838	0.519433	0.479318	2	PBMC Early Down	HKBCG	ICAM1/TNFAIP3
GO:0006858	extracellular transport	1/152	45/18903	0.304925	0.51959	0.479463	1	PBMC Early Down	HKBCG	JHY
GO:0006904	vesicle docking involved in exocytosis	1/152	45/18903	0.304925	0.51959	0.479463	1	PBMC Early Down	HKBCG	RAB3D
GO:0008631	intrinsic apoptotic signaling pathway in response to oxidative stress	1/152	45/18903	0.304925	0.51959	0.479463	1	PBMC Early Down	HKBCG	PINK1
GO:0021575	hindbrain morphogenesis	1/152	45/18903	0.304925	0.51959	0.479463	1	PBMC Early Down	HKBCG	LDB1
GO:0030501	positive regulation of bone mineralization	1/152	45/18903	0.304925	0.51959	0.479463	1	PBMC Early Down	HKBCG	ALOX5
GO:0030890	positive regulation of B cell proliferation	1/152	45/18903	0.304925	0.51959	0.479463	1	PBMC Early Down	HKBCG	TLR4
GO:0031295	T cell costimulation	1/152	45/18903	0.304925	0.51959	0.479463	1	PBMC Early Down	HKBCG	CCR7
GO:0033003	regulation of mast cell activation	1/152	45/18903	0.304925	0.51959	0.479463	1	PBMC Early Down	HKBCG	CNR2
GO:0035384	thioester biosynthetic process	1/152	45/18903	0.304925	0.51959	0.479463	1	PBMC Early Down	HKBCG	ELOVL7
GO:0043620	regulation of DNA-templated transcription in response to stress	1/152	45/18903	0.304925	0.51959	0.479463	1	PBMC Early Down	HKBCG	RGS14
GO:0062208	positive regulation of pattern recognition receptor signaling pathway	1/152	45/18903	0.304925	0.51959	0.479463	1	PBMC Early Down	HKBCG	TLR4
GO:0071616	acyl-CoA biosynthetic process	1/152	45/18903	0.304925	0.51959	0.479463	1	PBMC Early Down	HKBCG	ELOVL7
GO:0071827	plasma lipoprotein particle organization	1/152	45/18903	0.304925	0.51959	0.479463	1	PBMC Early Down	HKBCG	ABCG1
GO:0098927	vesicle-mediated transport between endosomal compartments	1/152	45/18903	0.304925	0.51959	0.479463	1	PBMC Early Down	HKBCG	SORL1
GO:1902116	negative regulation of organelle assembly	1/152	45/18903	0.304925	0.51959	0.479463	1	PBMC Early Down	HKBCG	PINK1
GO:0006354	DNA-templated transcription elongation	3/152	241/18903	0.306323	0.52129	0.481032	3	PBMC Early Down	HKBCG	FHL3/LDB1/PXN
GO:0046390	ribose phosphate biosynthetic process	3/152	241/18903	0.306323	0.52129	0.481032	3	PBMC Early Down	HKBCG	CDA/ELOVL7/PINK1
GO:0007586	digestion	2/152	139/18903	0.307768	0.522299	0.481963	2	PBMC Early Down	HKBCG	F11R/TLR4
GO:0008203	cholesterol metabolic process	2/152	139/18903	0.307768	0.522299	0.481963	2	PBMC Early Down	HKBCG	ABCG1/APOBR
GO:0050852	T cell receptor signaling pathway	2/152	139/18903	0.307768	0.522299	0.481963	2	PBMC Early Down	HKBCG	CBLB/CCR7
GO:0002920	regulation of humoral immune response	1/152	46/18903	0.310527	0.522299	0.481963	1	PBMC Early Down	HKBCG	CCR7
GO:0007094	mitotic spindle assembly checkpoint signaling	1/152	46/18903	0.310527	0.522299	0.481963	1	PBMC Early Down	HKBCG	INCENP
GO:0021517	ventral spinal cord development	1/152	46/18903	0.310527	0.522299	0.481963	1	PBMC Early Down	HKBCG	SCYL3
GO:0032467	positive regulation of cytokinesis	1/152	46/18903	0.310527	0.522299	0.481963	1	PBMC Early Down	HKBCG	INCENP
GO:0042088	T-helper 1 type immune response	1/152	46/18903	0.310527	0.522299	0.481963	1	PBMC Early Down	HKBCG	TLR4
GO:0042168	heme metabolic process	1/152	46/18903	0.310527	0.522299	0.481963	1	PBMC Early Down	HKBCG	ABCB10
GO:0042398	cellular modified amino acid biosynthetic process	1/152	46/18903	0.310527	0.522299	0.481963	1	PBMC Early Down	HKBCG	GGT7
GO:0046006	regulation of activated T cell proliferation	1/152	46/18903	0.310527	0.522299	0.481963	1	PBMC Early Down	HKBCG	PYCARD
GO:0048806	genitalia development	1/152	46/18903	0.310527	0.522299	0.481963	1	PBMC Early Down	HKBCG	MERTK
GO:0070266	necroptotic process	1/152	46/18903	0.310527	0.522299	0.481963	1	PBMC Early Down	HKBCG	CASP8
GO:0071173	spindle assembly checkpoint signaling	1/152	46/18903	0.310527	0.522299	0.481963	1	PBMC Early Down	HKBCG	INCENP
GO:0071174	mitotic spindle checkpoint signaling	1/152	46/18903	0.310527	0.522299	0.481963	1	PBMC Early Down	HKBCG	INCENP
GO:0097178	ruffle assembly	1/152	46/18903	0.310527	0.522299	0.481963	1	PBMC Early Down	HKBCG	ICAM1
GO:2000273	positive regulation of signaling receptor activity	1/152	46/18903	0.310527	0.522299	0.481963	1	PBMC Early Down	HKBCG	PINK1
GO:0030833	regulation of actin filament polymerization	2/152	140/18903	0.31073	0.522299	0.481963	2	PBMC Early Down	HKBCG	CCR7/PYCARD
GO:0034341	response to interferon-gamma	2/152	140/18903	0.31073	0.522299	0.481963	2	PBMC Early Down	HKBCG	GBP5/TLR4
GO:0045444	fat cell differentiation	3/152	244/18903	0.312915	0.525193	0.484634	3	PBMC Early Down	HKBCG	ALOX5/STEAP4/ZNF385A
GO:0034754	cellular hormone metabolic process	2/152	141/18903	0.313689	0.525193	0.484634	2	PBMC Early Down	HKBCG	DHRS9/IL4I1
GO:0002701	negative regulation of production of molecular mediator of immune response	1/152	47/18903	0.316085	0.525193	0.484634	1	PBMC Early Down	HKBCG	ACP5
GO:0002861	regulation of inflammatory response to antigenic stimulus	1/152	47/18903	0.316085	0.525193	0.484634	1	PBMC Early Down	HKBCG	CCR7
GO:0008542	visual learning	1/152	47/18903	0.316085	0.525193	0.484634	1	PBMC Early Down	HKBCG	RGS14
GO:0031294	lymphocyte costimulation	1/152	47/18903	0.316085	0.525193	0.484634	1	PBMC Early Down	HKBCG	CCR7
GO:0031577	spindle checkpoint signaling	1/152	47/18903	0.316085	0.525193	0.484634	1	PBMC Early Down	HKBCG	INCENP
GO:0032365	intracellular lipid transport	1/152	47/18903	0.316085	0.525193	0.484634	1	PBMC Early Down	HKBCG	ABCG1
GO:0036230	granulocyte activation	1/152	47/18903	0.316085	0.525193	0.484634	1	PBMC Early Down	HKBCG	DNASE1
GO:0042073	intraciliary transport	1/152	47/18903	0.316085	0.525193	0.484634	1	PBMC Early Down	HKBCG	TRAF3IP1
GO:0046633	alpha-beta T cell proliferation	1/152	47/18903	0.316085	0.525193	0.484634	1	PBMC Early Down	HKBCG	CBLB
GO:0046677	response to antibiotic	1/152	47/18903	0.316085	0.525193	0.484634	1	PBMC Early Down	HKBCG	CASP8
GO:0051180	vitamin transport	1/152	47/18903	0.316085	0.525193	0.484634	1	PBMC Early Down	HKBCG	SLC25A19
GO:0060711	labyrinthine layer development	1/152	47/18903	0.316085	0.525193	0.484634	1	PBMC Early Down	HKBCG	CASP8
GO:0071470	cellular response to osmotic stress	1/152	47/18903	0.316085	0.525193	0.484634	1	PBMC Early Down	HKBCG	PYCARD
GO:0120163	negative regulation of cold-induced thermogenesis	1/152	47/18903	0.316085	0.525193	0.484634	1	PBMC Early Down	HKBCG	TLR4
GO:1902459	positive regulation of stem cell population maintenance	1/152	47/18903	0.316085	0.525193	0.484634	1	PBMC Early Down	HKBCG	BRMS1L
GO:1902622	regulation of neutrophil migration	1/152	47/18903	0.316085	0.525193	0.484634	1	PBMC Early Down	HKBCG	CCR7
GO:0042552	myelination	2/152	142/18903	0.316645	0.525665	0.485069	2	PBMC Early Down	HKBCG	CXCR4/SKI
GO:0016197	endosomal transport	3/152	247/18903	0.319512	0.525665	0.485069	3	PBMC Early Down	HKBCG	LEPROTL1/SORL1/TBC1D10C
GO:0031330	negative regulation of cellular catabolic process	3/152	247/18903	0.319512	0.525665	0.485069	3	PBMC Early Down	HKBCG	ATP2B4/PINK1/SORL1
GO:0033135	regulation of peptidyl-serine phosphorylation	2/152	143/18903	0.319599	0.525665	0.485069	2	PBMC Early Down	HKBCG	ATP2B4/PINK1
GO:0006195	purine nucleotide catabolic process	1/152	48/18903	0.321598	0.525665	0.485069	1	PBMC Early Down	HKBCG	PDE2A
GO:0006953	acute-phase response	1/152	48/18903	0.321598	0.525665	0.485069	1	PBMC Early Down	HKBCG	FN1
GO:0008038	neuron recognition	1/152	48/18903	0.321598	0.525665	0.485069	1	PBMC Early Down	HKBCG	CXCR4
GO:0009066	aspartate family amino acid metabolic process	1/152	48/18903	0.321598	0.525665	0.485069	1	PBMC Early Down	HKBCG	SDSL
GO:0010171	body morphogenesis	1/152	48/18903	0.321598	0.525665	0.485069	1	PBMC Early Down	HKBCG	SKI
GO:0031057	negative regulation of histone modification	1/152	48/18903	0.321598	0.525665	0.485069	1	PBMC Early Down	HKBCG	SKI
GO:0032527	protein exit from endoplasmic reticulum	1/152	48/18903	0.321598	0.525665	0.485069	1	PBMC Early Down	HKBCG	SORL1
GO:0032620	interleukin-17 production	1/152	48/18903	0.321598	0.525665	0.485069	1	PBMC Early Down	HKBCG	TLR4
GO:0032660	regulation of interleukin-17 production	1/152	48/18903	0.321598	0.525665	0.485069	1	PBMC Early Down	HKBCG	TLR4
GO:0032924	activin receptor signaling pathway	1/152	48/18903	0.321598	0.525665	0.485069	1	PBMC Early Down	HKBCG	SKI
GO:0035305	negative regulation of dephosphorylation	1/152	48/18903	0.321598	0.525665	0.485069	1	PBMC Early Down	HKBCG	PPP1R26
GO:0045581	negative regulation of T cell differentiation	1/152	48/18903	0.321598	0.525665	0.485069	1	PBMC Early Down	HKBCG	RUNX3
GO:0045841	negative regulation of mitotic metaphase/anaphase transition	1/152	48/18903	0.321598	0.525665	0.485069	1	PBMC Early Down	HKBCG	INCENP
GO:0045981	positive regulation of nucleotide metabolic process	1/152	48/18903	0.321598	0.525665	0.485069	1	PBMC Early Down	HKBCG	PINK1
GO:0046850	regulation of bone remodeling	1/152	48/18903	0.321598	0.525665	0.485069	1	PBMC Early Down	HKBCG	TNFAIP3
GO:0048483	autonomic nervous system development	1/152	48/18903	0.321598	0.525665	0.485069	1	PBMC Early Down	HKBCG	FN1
GO:0071825	protein-lipid complex subunit organization	1/152	48/18903	0.321598	0.525665	0.485069	1	PBMC Early Down	HKBCG	ABCG1
GO:0071985	multivesicular body sorting pathway	1/152	48/18903	0.321598	0.525665	0.485069	1	PBMC Early Down	HKBCG	LEPROTL1
GO:1900544	positive regulation of purine nucleotide metabolic process	1/152	48/18903	0.321598	0.525665	0.485069	1	PBMC Early Down	HKBCG	PINK1
GO:1901976	regulation of cell cycle checkpoint	1/152	48/18903	0.321598	0.525665	0.485069	1	PBMC Early Down	HKBCG	INCENP
GO:0006402	mRNA catabolic process	3/152	248/18903	0.321712	0.525665	0.485069	3	PBMC Early Down	HKBCG	DCP1B/MEX3D/PLEKHN1
GO:0007188	adenylate cyclase-modulating G protein-coupled receptor signaling pathway	3/152	248/18903	0.321712	0.525665	0.485069	3	PBMC Early Down	HKBCG	ATP2B4/CNR2/PDE2A
GO:0007272	ensheathment of neurons	2/152	144/18903	0.322549	0.525665	0.485069	2	PBMC Early Down	HKBCG	CXCR4/SKI
GO:0008366	axon ensheathment	2/152	144/18903	0.322549	0.525665	0.485069	2	PBMC Early Down	HKBCG	CXCR4/SKI
GO:0010508	positive regulation of autophagy	2/152	144/18903	0.322549	0.525665	0.485069	2	PBMC Early Down	HKBCG	PINK1/ULK1
GO:0050921	positive regulation of chemotaxis	2/152	144/18903	0.322549	0.525665	0.485069	2	PBMC Early Down	HKBCG	CCR7/CXCR4
GO:0050867	positive regulation of cell activation	5/152	467/18903	0.322632	0.525665	0.485069	5	PBMC Early Down	HKBCG	CCR7/IL4I1/PYCARD/RUNX3/TLR4
GO:0016311	dephosphorylation	4/152	357/18903	0.323397	0.526582	0.485915	4	PBMC Early Down	HKBCG	ACP5/HDHD2/PINK1/PPP1R26
GO:0016485	protein processing	3/152	250/18903	0.326111	0.528589	0.487767	3	PBMC Early Down	HKBCG	CASP8/PLGRKT/PYCARD
GO:0009261	ribonucleotide catabolic process	1/152	49/18903	0.327067	0.528589	0.487767	1	PBMC Early Down	HKBCG	PDE2A
GO:0030261	chromosome condensation	1/152	49/18903	0.327067	0.528589	0.487767	1	PBMC Early Down	HKBCG	SMC2
GO:0034661	ncRNA catabolic process	1/152	49/18903	0.327067	0.528589	0.487767	1	PBMC Early Down	HKBCG	ANG
GO:0035307	positive regulation of protein dephosphorylation	1/152	49/18903	0.327067	0.528589	0.487767	1	PBMC Early Down	HKBCG	PINK1
GO:0035987	endodermal cell differentiation	1/152	49/18903	0.327067	0.528589	0.487767	1	PBMC Early Down	HKBCG	FN1
GO:0043114	regulation of vascular permeability	1/152	49/18903	0.327067	0.528589	0.487767	1	PBMC Early Down	HKBCG	PDE2A
GO:0043330	response to exogenous dsRNA	1/152	49/18903	0.327067	0.528589	0.487767	1	PBMC Early Down	HKBCG	NFKBIA
GO:0046460	neutral lipid biosynthetic process	1/152	49/18903	0.327067	0.528589	0.487767	1	PBMC Early Down	HKBCG	ANG
GO:0046463	acylglycerol biosynthetic process	1/152	49/18903	0.327067	0.528589	0.487767	1	PBMC Early Down	HKBCG	ANG
GO:0048066	developmental pigmentation	1/152	49/18903	0.327067	0.528589	0.487767	1	PBMC Early Down	HKBCG	MREG
GO:0050798	activated T cell proliferation	1/152	49/18903	0.327067	0.528589	0.487767	1	PBMC Early Down	HKBCG	PYCARD
GO:0050671	positive regulation of lymphocyte proliferation	2/152	146/18903	0.328441	0.529822	0.488905	2	PBMC Early Down	HKBCG	PYCARD/TLR4
GO:0060294	cilium movement involved in cell motility	2/152	146/18903	0.328441	0.529822	0.488905	2	PBMC Early Down	HKBCG	ATP2B4/CATSPER1
GO:0072073	kidney epithelium development	2/152	146/18903	0.328441	0.529822	0.488905	2	PBMC Early Down	HKBCG	KANK2/PECAM1
GO:0010951	negative regulation of endopeptidase activity	3/152	252/18903	0.330511	0.530886	0.489887	3	PBMC Early Down	HKBCG	NAIP/RECK/SORL1
GO:0033044	regulation of chromosome organization	3/152	252/18903	0.330511	0.530886	0.489887	3	PBMC Early Down	HKBCG	INCENP/SMC2/STN1
GO:1903320	regulation of protein modification by small protein conjugation or removal	3/152	252/18903	0.330511	0.530886	0.489887	3	PBMC Early Down	HKBCG	CBLB/PINK1/TNFAIP3
GO:0042176	regulation of protein catabolic process	4/152	361/18903	0.330682	0.530886	0.489887	4	PBMC Early Down	HKBCG	CBLB/PINK1/SORL1/TNFAIP3
GO:0017015	regulation of transforming growth factor beta receptor signaling pathway	2/152	147/18903	0.331381	0.530886	0.489887	2	PBMC Early Down	HKBCG	BRMS1L/SKI
GO:0045598	regulation of fat cell differentiation	2/152	147/18903	0.331381	0.530886	0.489887	2	PBMC Early Down	HKBCG	ALOX5/ZNF385A
GO:0006692	prostanoid metabolic process	1/152	50/18903	0.332492	0.530886	0.489887	1	PBMC Early Down	HKBCG	HPGD
GO:0006693	prostaglandin metabolic process	1/152	50/18903	0.332492	0.530886	0.489887	1	PBMC Early Down	HKBCG	HPGD
GO:0021515	cell differentiation in spinal cord	1/152	50/18903	0.332492	0.530886	0.489887	1	PBMC Early Down	HKBCG	SCYL3
GO:0021695	cerebellar cortex development	1/152	50/18903	0.332492	0.530886	0.489887	1	PBMC Early Down	HKBCG	LDB1
GO:0030195	negative regulation of blood coagulation	1/152	50/18903	0.332492	0.530886	0.489887	1	PBMC Early Down	HKBCG	PROC
GO:0120009	intermembrane lipid transfer	1/152	50/18903	0.332492	0.530886	0.489887	1	PBMC Early Down	HKBCG	ABCG1
GO:1902100	negative regulation of metaphase/anaphase transition of cell cycle	1/152	50/18903	0.332492	0.530886	0.489887	1	PBMC Early Down	HKBCG	INCENP
GO:1903747	regulation of establishment of protein localization to mitochondrion	1/152	50/18903	0.332492	0.530886	0.489887	1	PBMC Early Down	HKBCG	PINK1
GO:1904707	positive regulation of vascular associated smooth muscle cell proliferation	1/152	50/18903	0.332492	0.530886	0.489887	1	PBMC Early Down	HKBCG	HPGD
GO:2001238	positive regulation of extrinsic apoptotic signaling pathway	1/152	50/18903	0.332492	0.530886	0.489887	1	PBMC Early Down	HKBCG	PYCARD
GO:0016570	histone modification	5/152	474/18903	0.333733	0.530886	0.489887	5	PBMC Early Down	HKBCG	BRMS1L/IRF4/LDB1/PINK1/SKI
GO:0032147	activation of protein kinase activity	2/152	148/18903	0.334319	0.530886	0.489887	2	PBMC Early Down	HKBCG	ANG/PINK1
GO:0021537	telencephalon development	3/152	255/18903	0.337109	0.530886	0.489887	3	PBMC Early Down	HKBCG	ATP2B4/CXCR4/SKI
GO:0016525	negative regulation of angiogenesis	2/152	149/18903	0.337252	0.530886	0.489887	2	PBMC Early Down	HKBCG	ALOX5/ATP2B4
GO:0032946	positive regulation of mononuclear cell proliferation	2/152	149/18903	0.337252	0.530886	0.489887	2	PBMC Early Down	HKBCG	PYCARD/TLR4
GO:0046467	membrane lipid biosynthetic process	2/152	149/18903	0.337252	0.530886	0.489887	2	PBMC Early Down	HKBCG	ELOVL7/ST8SIA4
GO:1902652	secondary alcohol metabolic process	2/152	149/18903	0.337252	0.530886	0.489887	2	PBMC Early Down	HKBCG	ABCG1/APOBR
GO:0006120	mitochondrial electron transport, NADH to ubiquinone	1/152	51/18903	0.337874	0.530886	0.489887	1	PBMC Early Down	HKBCG	PINK1
GO:0007157	heterophilic cell-cell adhesion via plasma membrane cell adhesion molecules	1/152	51/18903	0.337874	0.530886	0.489887	1	PBMC Early Down	HKBCG	ICAM1
GO:0015872	dopamine transport	1/152	51/18903	0.337874	0.530886	0.489887	1	PBMC Early Down	HKBCG	PINK1
GO:0019083	viral transcription	1/152	51/18903	0.337874	0.530886	0.489887	1	PBMC Early Down	HKBCG	ZNF639
GO:0030225	macrophage differentiation	1/152	51/18903	0.337874	0.530886	0.489887	1	PBMC Early Down	HKBCG	CASP8
GO:0032873	negative regulation of stress-activated MAPK cascade	1/152	51/18903	0.337874	0.530886	0.489887	1	PBMC Early Down	HKBCG	PINK1
GO:0033046	negative regulation of sister chromatid segregation	1/152	51/18903	0.337874	0.530886	0.489887	1	PBMC Early Down	HKBCG	INCENP
GO:0033048	negative regulation of mitotic sister chromatid segregation	1/152	51/18903	0.337874	0.530886	0.489887	1	PBMC Early Down	HKBCG	INCENP
GO:0035315	hair cell differentiation	1/152	51/18903	0.337874	0.530886	0.489887	1	PBMC Early Down	HKBCG	GSDME
GO:0043277	apoptotic cell clearance	1/152	51/18903	0.337874	0.530886	0.489887	1	PBMC Early Down	HKBCG	MERTK
GO:0045197	establishment or maintenance of epithelial cell apical/basal polarity	1/152	51/18903	0.337874	0.530886	0.489887	1	PBMC Early Down	HKBCG	LLGL2
GO:0046580	negative regulation of Ras protein signal transduction	1/152	51/18903	0.337874	0.530886	0.489887	1	PBMC Early Down	HKBCG	SCAI
GO:0050982	detection of mechanical stimulus	1/152	51/18903	0.337874	0.530886	0.489887	1	PBMC Early Down	HKBCG	CXCR4
GO:0051489	regulation of filopodium assembly	1/152	51/18903	0.337874	0.530886	0.489887	1	PBMC Early Down	HKBCG	CCR7
GO:0060324	face development	1/152	51/18903	0.337874	0.530886	0.489887	1	PBMC Early Down	HKBCG	SKI
GO:0060688	regulation of morphogenesis of a branching structure	1/152	51/18903	0.337874	0.530886	0.489887	1	PBMC Early Down	HKBCG	FKBPL
GO:0070303	negative regulation of stress-activated protein kinase signaling cascade	1/152	51/18903	0.337874	0.530886	0.489887	1	PBMC Early Down	HKBCG	PINK1
GO:1900047	negative regulation of hemostasis	1/152	51/18903	0.337874	0.530886	0.489887	1	PBMC Early Down	HKBCG	PROC
GO:1903307	positive regulation of regulated secretory pathway	1/152	51/18903	0.337874	0.530886	0.489887	1	PBMC Early Down	HKBCG	RAB3D
GO:2000816	negative regulation of mitotic sister chromatid separation	1/152	51/18903	0.337874	0.530886	0.489887	1	PBMC Early Down	HKBCG	INCENP
GO:0010631	epithelial cell migration	4/152	366/18903	0.339802	0.532204	0.491103	4	PBMC Early Down	HKBCG	ATP2B4/KANK2/PATZ1/PXN
GO:0010639	negative regulation of organelle organization	4/152	366/18903	0.339802	0.532204	0.491103	4	PBMC Early Down	HKBCG	F11R/INCENP/PINK1/STN1
GO:0001890	placenta development	2/152	150/18903	0.340182	0.532204	0.491103	2	PBMC Early Down	HKBCG	ANG/CASP8
GO:0007612	learning	2/152	150/18903	0.340182	0.532204	0.491103	2	PBMC Early Down	HKBCG	ATP8A1/RGS14
GO:0030010	establishment of cell polarity	2/152	150/18903	0.340182	0.532204	0.491103	2	PBMC Early Down	HKBCG	CCR7/LLGL2
GO:0098876	vesicle-mediated transport to the plasma membrane	2/152	150/18903	0.340182	0.532204	0.491103	2	PBMC Early Down	HKBCG	GGA2/SORL1
GO:1903844	regulation of cellular response to transforming growth factor beta stimulus	2/152	150/18903	0.340182	0.532204	0.491103	2	PBMC Early Down	HKBCG	BRMS1L/SKI
GO:0032535	regulation of cellular component size	4/152	367/18903	0.341627	0.532204	0.491103	4	PBMC Early Down	HKBCG	CCR7/FN1/PYCARD/ULK1
GO:2000181	negative regulation of blood vessel morphogenesis	2/152	151/18903	0.343108	0.532204	0.491103	2	PBMC Early Down	HKBCG	ALOX5/ATP2B4
GO:0002762	negative regulation of myeloid leukocyte differentiation	1/152	52/18903	0.343212	0.532204	0.491103	1	PBMC Early Down	HKBCG	TLR4
GO:0006220	pyrimidine nucleotide metabolic process	1/152	52/18903	0.343212	0.532204	0.491103	1	PBMC Early Down	HKBCG	CDA
GO:0006636	unsaturated fatty acid biosynthetic process	1/152	52/18903	0.343212	0.532204	0.491103	1	PBMC Early Down	HKBCG	ELOVL7
GO:0010823	negative regulation of mitochondrion organization	1/152	52/18903	0.343212	0.532204	0.491103	1	PBMC Early Down	HKBCG	PINK1
GO:0010939	regulation of necrotic cell death	1/152	52/18903	0.343212	0.532204	0.491103	1	PBMC Early Down	HKBCG	CASP8
GO:0043392	negative regulation of DNA binding	1/152	52/18903	0.343212	0.532204	0.491103	1	PBMC Early Down	HKBCG	NFKBIA
GO:0048013	ephrin receptor signaling pathway	1/152	52/18903	0.343212	0.532204	0.491103	1	PBMC Early Down	HKBCG	EFNA4
GO:0051480	regulation of cytosolic calcium ion concentration	1/152	52/18903	0.343212	0.532204	0.491103	1	PBMC Early Down	HKBCG	ATP2B4
GO:0051496	positive regulation of stress fiber assembly	1/152	52/18903	0.343212	0.532204	0.491103	1	PBMC Early Down	HKBCG	PXN
GO:0060612	adipose tissue development	1/152	52/18903	0.343212	0.532204	0.491103	1	PBMC Early Down	HKBCG	SORL1
GO:0061462	protein localization to lysosome	1/152	52/18903	0.343212	0.532204	0.491103	1	PBMC Early Down	HKBCG	SORL1
GO:0097479	synaptic vesicle localization	1/152	52/18903	0.343212	0.532204	0.491103	1	PBMC Early Down	HKBCG	PINK1
GO:1902930	regulation of alcohol biosynthetic process	1/152	52/18903	0.343212	0.532204	0.491103	1	PBMC Early Down	HKBCG	ABCG1
GO:0090132	epithelium migration	4/152	369/18903	0.345279	0.534978	0.493663	4	PBMC Early Down	HKBCG	ATP2B4/KANK2/PATZ1/PXN
GO:0007043	cell-cell junction assembly	2/152	152/18903	0.346029	0.534978	0.493663	2	PBMC Early Down	HKBCG	F11R/PECAM1
GO:0030183	B cell differentiation	2/152	152/18903	0.346029	0.534978	0.493663	2	PBMC Early Down	HKBCG	IL4I1/IRF2BP2
GO:0062013	positive regulation of small molecule metabolic process	2/152	152/18903	0.346029	0.534978	0.493663	2	PBMC Early Down	HKBCG	ABCG1/PINK1
GO:1901343	negative regulation of vasculature development	2/152	152/18903	0.346029	0.534978	0.493663	2	PBMC Early Down	HKBCG	ALOX5/ATP2B4
GO:0006778	porphyrin-containing compound metabolic process	1/152	53/18903	0.348508	0.534996	0.493679	1	PBMC Early Down	HKBCG	ABCB10
GO:0007632	visual behavior	1/152	53/18903	0.348508	0.534996	0.493679	1	PBMC Early Down	HKBCG	RGS14
GO:0015804	neutral amino acid transport	1/152	53/18903	0.348508	0.534996	0.493679	1	PBMC Early Down	HKBCG	LLGL2
GO:0019933	cAMP-mediated signaling	1/152	53/18903	0.348508	0.534996	0.493679	1	PBMC Early Down	HKBCG	PDE2A
GO:0032210	regulation of telomere maintenance via telomerase	1/152	53/18903	0.348508	0.534996	0.493679	1	PBMC Early Down	HKBCG	STN1
GO:0045332	phospholipid translocation	1/152	53/18903	0.348508	0.534996	0.493679	1	PBMC Early Down	HKBCG	ATP8A1
GO:0046638	positive regulation of alpha-beta T cell differentiation	1/152	53/18903	0.348508	0.534996	0.493679	1	PBMC Early Down	HKBCG	RUNX3
GO:0048146	positive regulation of fibroblast proliferation	1/152	53/18903	0.348508	0.534996	0.493679	1	PBMC Early Down	HKBCG	FN1
GO:0051985	negative regulation of chromosome segregation	1/152	53/18903	0.348508	0.534996	0.493679	1	PBMC Early Down	HKBCG	INCENP
GO:0071622	regulation of granulocyte chemotaxis	1/152	53/18903	0.348508	0.534996	0.493679	1	PBMC Early Down	HKBCG	CCR7
GO:0097300	programmed necrotic cell death	1/152	53/18903	0.348508	0.534996	0.493679	1	PBMC Early Down	HKBCG	CASP8
GO:1905819	negative regulation of chromosome separation	1/152	53/18903	0.348508	0.534996	0.493679	1	PBMC Early Down	HKBCG	INCENP
GO:0045927	positive regulation of growth	3/152	261/18903	0.350295	0.537422	0.495918	3	PBMC Early Down	HKBCG	CXCR4/FN1/ZNF639
GO:0016125	sterol metabolic process	2/152	154/18903	0.35186	0.538553	0.496962	2	PBMC Early Down	HKBCG	ABCG1/APOBR
GO:0043524	negative regulation of neuron apoptotic process	2/152	154/18903	0.35186	0.538553	0.496962	2	PBMC Early Down	HKBCG	NAIP/PINK1
GO:0045834	positive regulation of lipid metabolic process	2/152	154/18903	0.35186	0.538553	0.496962	2	PBMC Early Down	HKBCG	ABCG1/CCR7
GO:0051092	positive regulation of NF-kappaB transcription factor activity	2/152	154/18903	0.35186	0.538553	0.496962	2	PBMC Early Down	HKBCG	PYCARD/TLR4
GO:0014009	glial cell proliferation	1/152	54/18903	0.353762	0.538927	0.497307	1	PBMC Early Down	HKBCG	SKI
GO:0030520	intracellular estrogen receptor signaling pathway	1/152	54/18903	0.353762	0.538927	0.497307	1	PBMC Early Down	HKBCG	KANK2
GO:0032330	regulation of chondrocyte differentiation	1/152	54/18903	0.353762	0.538927	0.497307	1	PBMC Early Down	HKBCG	ZNF219
GO:0042572	retinol metabolic process	1/152	54/18903	0.353762	0.538927	0.497307	1	PBMC Early Down	HKBCG	DHRS9
GO:0045778	positive regulation of ossification	1/152	54/18903	0.353762	0.538927	0.497307	1	PBMC Early Down	HKBCG	ALOX5
GO:0050819	negative regulation of coagulation	1/152	54/18903	0.353762	0.538927	0.497307	1	PBMC Early Down	HKBCG	PROC
GO:0051293	establishment of spindle localization	1/152	54/18903	0.353762	0.538927	0.497307	1	PBMC Early Down	HKBCG	LLGL2
GO:0072523	purine-containing compound catabolic process	1/152	54/18903	0.353762	0.538927	0.497307	1	PBMC Early Down	HKBCG	PDE2A
GO:0090130	tissue migration	4/152	374/18903	0.354412	0.539602	0.49793	4	PBMC Early Down	HKBCG	ATP2B4/KANK2/PATZ1/PXN
GO:0010466	negative regulation of peptidase activity	3/152	263/18903	0.354686	0.539703	0.498023	3	PBMC Early Down	HKBCG	NAIP/RECK/SORL1
GO:0050770	regulation of axonogenesis	2/152	156/18903	0.357673	0.541477	0.49966	2	PBMC Early Down	HKBCG	FN1/ULK1
GO:0002686	negative regulation of leukocyte migration	1/152	55/18903	0.358973	0.541477	0.49966	1	PBMC Early Down	HKBCG	CD200R1
GO:0002931	response to ischemia	1/152	55/18903	0.358973	0.541477	0.49966	1	PBMC Early Down	HKBCG	PINK1
GO:0010518	positive regulation of phospholipase activity	1/152	55/18903	0.358973	0.541477	0.49966	1	PBMC Early Down	HKBCG	ANG
GO:0010761	fibroblast migration	1/152	55/18903	0.358973	0.541477	0.49966	1	PBMC Early Down	HKBCG	TNS1
GO:0014888	striated muscle adaptation	1/152	55/18903	0.358973	0.541477	0.49966	1	PBMC Early Down	HKBCG	ATP2B4
GO:0035088	establishment or maintenance of apical/basal cell polarity	1/152	55/18903	0.358973	0.541477	0.49966	1	PBMC Early Down	HKBCG	LLGL2
GO:0038093	Fc receptor signaling pathway	1/152	55/18903	0.358973	0.541477	0.49966	1	PBMC Early Down	HKBCG	CD200R1
GO:0042743	hydrogen peroxide metabolic process	1/152	55/18903	0.358973	0.541477	0.49966	1	PBMC Early Down	HKBCG	PINK1
GO:0045668	negative regulation of osteoblast differentiation	1/152	55/18903	0.358973	0.541477	0.49966	1	PBMC Early Down	HKBCG	SKI
GO:0060632	regulation of microtubule-based movement	1/152	55/18903	0.358973	0.541477	0.49966	1	PBMC Early Down	HKBCG	CATSPER1
GO:0061245	establishment or maintenance of bipolar cell polarity	1/152	55/18903	0.358973	0.541477	0.49966	1	PBMC Early Down	HKBCG	LLGL2
GO:0070169	positive regulation of biomineral tissue development	1/152	55/18903	0.358973	0.541477	0.49966	1	PBMC Early Down	HKBCG	ALOX5
GO:0071320	cellular response to cAMP	1/152	55/18903	0.358973	0.541477	0.49966	1	PBMC Early Down	HKBCG	PDE2A
GO:1903202	negative regulation of oxidative stress-induced cell death	1/152	55/18903	0.358973	0.541477	0.49966	1	PBMC Early Down	HKBCG	PINK1
GO:0007189	adenylate cyclase-activating G protein-coupled receptor signaling pathway	2/152	157/18903	0.360573	0.542668	0.500759	2	PBMC Early Down	HKBCG	ATP2B4/CNR2
GO:0090316	positive regulation of intracellular protein transport	2/152	157/18903	0.360573	0.542668	0.500759	2	PBMC Early Down	HKBCG	PINK1/SORL1
GO:0050730	regulation of peptidyl-tyrosine phosphorylation	3/152	266/18903	0.361264	0.542668	0.500759	3	PBMC Early Down	HKBCG	CBLB/PECAM1/RAP2B
GO:0051091	positive regulation of DNA-binding transcription factor activity	3/152	266/18903	0.361264	0.542668	0.500759	3	PBMC Early Down	HKBCG	PINK1/PYCARD/TLR4
GO:0016579	protein deubiquitination	2/152	158/18903	0.363468	0.542668	0.500759	2	PBMC Early Down	HKBCG	SENP8/TNFAIP3
GO:0090501	RNA phosphodiester bond hydrolysis	2/152	158/18903	0.363468	0.542668	0.500759	2	PBMC Early Down	HKBCG	ANG/ERI1
GO:0016049	cell growth	5/152	493/18903	0.364022	0.542668	0.500759	5	PBMC Early Down	HKBCG	CDA/CXCR4/FN1/ULK1/ZNF639
GO:0001954	positive regulation of cell-matrix adhesion	1/152	56/18903	0.364143	0.542668	0.500759	1	PBMC Early Down	HKBCG	CCR7
GO:0002707	negative regulation of lymphocyte mediated immunity	1/152	56/18903	0.364143	0.542668	0.500759	1	PBMC Early Down	HKBCG	IL4I1
GO:0010559	regulation of glycoprotein biosynthetic process	1/152	56/18903	0.364143	0.542668	0.500759	1	PBMC Early Down	HKBCG	CCR7
GO:0015695	organic cation transport	1/152	56/18903	0.364143	0.542668	0.500759	1	PBMC Early Down	HKBCG	SLC25A19
GO:0033047	regulation of mitotic sister chromatid segregation	1/152	56/18903	0.364143	0.542668	0.500759	1	PBMC Early Down	HKBCG	INCENP
GO:0043331	response to dsRNA	1/152	56/18903	0.364143	0.542668	0.500759	1	PBMC Early Down	HKBCG	NFKBIA
GO:0043551	regulation of phosphatidylinositol 3-kinase activity	1/152	56/18903	0.364143	0.542668	0.500759	1	PBMC Early Down	HKBCG	CCR7
GO:0045839	negative regulation of mitotic nuclear division	1/152	56/18903	0.364143	0.542668	0.500759	1	PBMC Early Down	HKBCG	INCENP
GO:0051438	regulation of ubiquitin-protein transferase activity	1/152	56/18903	0.364143	0.542668	0.500759	1	PBMC Early Down	HKBCG	PINK1
GO:0060986	endocrine hormone secretion	1/152	56/18903	0.364143	0.542668	0.500759	1	PBMC Early Down	HKBCG	HCAR2
GO:0060998	regulation of dendritic spine development	1/152	56/18903	0.364143	0.542668	0.500759	1	PBMC Early Down	HKBCG	TANC2
GO:0072348	sulfur compound transport	1/152	56/18903	0.364143	0.542668	0.500759	1	PBMC Early Down	HKBCG	SLC25A19
GO:0097120	receptor localization to synapse	1/152	56/18903	0.364143	0.542668	0.500759	1	PBMC Early Down	HKBCG	IQSEC2
GO:0110151	positive regulation of biomineralization	1/152	56/18903	0.364143	0.542668	0.500759	1	PBMC Early Down	HKBCG	ALOX5
GO:0018108	peptidyl-tyrosine phosphorylation	4/152	380/18903	0.365373	0.544191	0.502164	4	PBMC Early Down	HKBCG	CBLB/MERTK/PECAM1/RAP2B
GO:0001539	cilium or flagellum-dependent cell motility	2/152	159/18903	0.366358	0.544411	0.502367	2	PBMC Early Down	HKBCG	ATP2B4/CATSPER1
GO:0007292	female gamete generation	2/152	159/18903	0.366358	0.544411	0.502367	2	PBMC Early Down	HKBCG	ANG/HPGD
GO:0008064	regulation of actin polymerization or depolymerization	2/152	159/18903	0.366358	0.544411	0.502367	2	PBMC Early Down	HKBCG	CCR7/PYCARD
GO:0060285	cilium-dependent cell motility	2/152	159/18903	0.366358	0.544411	0.502367	2	PBMC Early Down	HKBCG	ATP2B4/CATSPER1
GO:0032868	response to insulin	3/152	269/18903	0.367834	0.544695	0.502629	3	PBMC Early Down	HKBCG	GCNT1/SORL1/ZDHHC7
GO:0018212	peptidyl-tyrosine modification	4/152	382/18903	0.369026	0.544695	0.502629	4	PBMC Early Down	HKBCG	CBLB/MERTK/PECAM1/RAP2B
[truncated: 36,230 more rows]

## Sheet: Wordfreq
word	score	pathway	group	stim
[truncated: 922 more rows]
