# Supplementary material for: Bacillus Calmette–Guérin (BCG) immunotherapy reprograms CNS immunity and alters Alzheimer’s biomarkers: results from two open-label clinical trials
Source: Commun Med (Lond). 2026 Jul 2;6:358. doi: 10.1038/s43856-026-01691-7 (PMC13328741; doi:10.1038/s43856-026-01691-7)
Supplement: Supplementary file 14 — Supplementary Data 12 [file 43856_2026_1691_MOESM14_ESM.xlsx]

## Sheet: AD0_vs_nonAD0
gene_name	baseMean	log2FoldChange	lfcSE	pvalue	padj	coefficient	celltype
MIR1302-2HG	0	0	0.0203093			AD0_vs_nonAD0	B
AL627309.1	0	0	0.0203093			AD0_vs_nonAD0	B
AL627309.3	0	0	0.0203093			AD0_vs_nonAD0	B
AL627309.5	0	0	0.0203093			AD0_vs_nonAD0	B
AP006222.2	0	0	0.0203093			AD0_vs_nonAD0	B
LINC01409	0.50396	-9.91549e-06	0.0203092	0.868346	0.999959	AD0_vs_nonAD0	B
FAM87B	0	0	0.0203093			AD0_vs_nonAD0	B
LINC01128	0.377165	2.48175e-06	0.0203093	0.959804	0.999959	AD0_vs_nonAD0	B
LINC00115	0.0266873	-3.11499e-06	0.0203093	0.94938	0.999959	AD0_vs_nonAD0	B
FAM41C	0.0661304	-1.15115e-06	0.0203093	0.981287	0.999959	AD0_vs_nonAD0	B
AL645608.6	0	0	0.0203093			AD0_vs_nonAD0	B
AL645608.2	0	0	0.0203093			AD0_vs_nonAD0	B
SAMD11	0	0	0.0203093			AD0_vs_nonAD0	B
NOC2L	0.984652	-5.767e-05	0.0203084	0.763988	0.999959	AD0_vs_nonAD0	B
KLHL17	0.0525314	-5.77428e-06	0.0203093	0.906341	0.999959	AD0_vs_nonAD0	B
PLEKHN1	0.0458363	1.84144e-06	0.0203093	0.970069	0.999959	AD0_vs_nonAD0	B
PERM1	0	0	0.0203093			AD0_vs_nonAD0	B
AL645608.7	0	0	0.0203093			AD0_vs_nonAD0	B
HES4	0	0	0.0203093			AD0_vs_nonAD0	B
ISG15	0.831104	2.22768e-05	0.020309	0.850764	0.999959	AD0_vs_nonAD0	B
AL645608.1	0.0203915	-8.27997e-06	0.0203093	0.865967	0.999959	AD0_vs_nonAD0	B
AGRN	0.0326105	-1.03521e-05	0.0203093	0.83306	0.999959	AD0_vs_nonAD0	B
AL645608.8	0	0	0.0203093			AD0_vs_nonAD0	B
RNF223	0	0	0.0203093			AD0_vs_nonAD0	B
C1orf159	0.0977786	2.38678e-06	0.0203093	0.961226	0.999959	AD0_vs_nonAD0	B
AL390719.3	0	0	0.0203093			AD0_vs_nonAD0	B
LINC01342	0.123128	5.14586e-06	0.0203093	0.916563	0.999959	AD0_vs_nonAD0	B
TTLL10-AS1	0	0	0.0203093			AD0_vs_nonAD0	B
TTLL10	0	0	0.0203093			AD0_vs_nonAD0	B
TNFRSF18	0.0524574	-1.11722e-06	0.0203093	0.981835	0.999959	AD0_vs_nonAD0	B
TNFRSF4	0.0314744	-1.65719e-06	0.0203093	0.973057	0.999959	AD0_vs_nonAD0	B
SDF4	1.81336	0.000249008	0.0203069	0.423043	0.999959	AD0_vs_nonAD0	B
B3GALT6	0.645187	2.69207e-05	0.0203089	0.835491	0.999959	AD0_vs_nonAD0	B
C1QTNF12	0	0	0.0203093			AD0_vs_nonAD0	B
AL162741.1	0	0	0.0203093			AD0_vs_nonAD0	B
UBE2J2	1.3111	0.000319449	0.0203082	0.135396	0.999959	AD0_vs_nonAD0	B
LINC01786	0.00752588	-1.77092e-06	0.0203093	0.971205	0.999959	AD0_vs_nonAD0	B
SCNN1D	0	0	0.0203093			AD0_vs_nonAD0	B
ACAP3	0.326461	-2.02213e-06	0.0203092	0.969328	0.999959	AD0_vs_nonAD0	B
PUSL1	0.313186	-1.4209e-05	0.0203093	0.773765	0.999959	AD0_vs_nonAD0	B
INTS11	1.37563	6.30687e-05	0.0203079	0.793741	0.999959	AD0_vs_nonAD0	B
AL139287.1	0	0	0.0203093			AD0_vs_nonAD0	B
CPTP	0.359202	3.5042e-05	0.0203092	0.615477	0.999959	AD0_vs_nonAD0	B
TAS1R3	0.153211	5.53464e-06	0.0203093	0.910592	0.999959	AD0_vs_nonAD0	B
DVL1	0.433312	-1.43127e-05	0.0203093	0.771021	0.999959	AD0_vs_nonAD0	B
MXRA8	0	0	0.0203093			AD0_vs_nonAD0	B
AURKAIP1	2.61378	-0.000178971	0.0203046	0.683425	0.999959	AD0_vs_nonAD0	B
CCNL2	1.38163	-6.92122e-05	0.0203078	0.779083	0.999959	AD0_vs_nonAD0	B
MRPL20-AS1	0.547608	-5.94128e-06	0.0203091	0.94623	0.999959	AD0_vs_nonAD0	B
MRPL20	2.68748	-5.27416e-06	0.0203051	0.989809	0.999959	AD0_vs_nonAD0	B
AL391244.2	0.00752588	-1.77092e-06	0.0203093	0.971205	0.999959	AD0_vs_nonAD0	B
ANKRD65	0	0	0.0203093			AD0_vs_nonAD0	B
AL391244.1	0	0	0.0203093			AD0_vs_nonAD0	B
LINC01770	0	0	0.0203093			AD0_vs_nonAD0	B
VWA1	0	0	0.0203093			AD0_vs_nonAD0	B
ATAD3C	0.0104915	-2.64762e-06	0.0203093	0.956962	0.999959	AD0_vs_nonAD0	B
ATAD3B	0.277933	7.10144e-06	0.0203093	0.885713	0.999959	AD0_vs_nonAD0	B
ATAD3A	0.113168	-8.26527e-06	0.0203093	0.866453	0.999959	AD0_vs_nonAD0	B
TMEM240	0	0	0.0203093			AD0_vs_nonAD0	B
SSU72	3.76301	-0.000685872	0.0203023	0.199726	0.999959	AD0_vs_nonAD0	B
AL645728.1	0.0536585	-3.06041e-06	0.0203093	0.950274	0.999959	AD0_vs_nonAD0	B
FNDC10	0.00752588	-1.77092e-06	0.0203093	0.971205	0.999959	AD0_vs_nonAD0	B
AL691432.4	0	0	0.0203093			AD0_vs_nonAD0	B
AL691432.2	0.0795226	-5.1563e-06	0.0203093	0.916371	0.999959	AD0_vs_nonAD0	B
MIB2	0.481423	-1.40351e-05	0.0203092	0.853065	0.999959	AD0_vs_nonAD0	B
MMP23B	0.0434702	2.61636e-06	0.0203093	0.95753	0.999959	AD0_vs_nonAD0	B
CDK11B	1.54202	0.000207858	0.0203077	0.412251	0.999959	AD0_vs_nonAD0	B
FO704657.1	0.0162044	-4.62172e-06	0.0203093	0.924941	0.999959	AD0_vs_nonAD0	B
SLC35E2B	0.67369	-5.11344e-05	0.0203089	0.69028	0.999959	AD0_vs_nonAD0	B
CDK11A	1.66576	0.000416	0.0203074	0.138186	0.999959	AD0_vs_nonAD0	B
SLC35E2A	0.426215	2.05823e-05	0.0203092	0.716766	0.999959	AD0_vs_nonAD0	B
NADK	0.755391	-5.4163e-05	0.0203089	0.673111	0.999959	AD0_vs_nonAD0	B
GNB1	5.42207	0.000761841	0.0203018	0.168366	0.999959	AD0_vs_nonAD0	B
AL109917.1	0	0	0.0203093			AD0_vs_nonAD0	B
CALML6	0	0	0.0203093			AD0_vs_nonAD0	B
TMEM52	0	0	0.0203093			AD0_vs_nonAD0	B
CFAP74	0	0	0.0203093			AD0_vs_nonAD0	B
GABRD	0	0	0.0203093			AD0_vs_nonAD0	B
AL391845.1	0	0	0.0203093			AD0_vs_nonAD0	B
PRKCZ	0.65576	-2.70047e-05	0.0203091	0.788774	0.999959	AD0_vs_nonAD0	B
AL590822.2	0	0	0.0203093			AD0_vs_nonAD0	B
PRKCZ-AS1	0	0	0.0203093			AD0_vs_nonAD0	B
FAAP20	2.03682	-1.97939e-05	0.0203061	0.956026	0.999959	AD0_vs_nonAD0	B
AL590822.1	0	0	0.0203093			AD0_vs_nonAD0	B
SKI	0.373773	-1.30047e-05	0.0203092	0.81094	0.999959	AD0_vs_nonAD0	B
AL590822.3	0	0	0.0203093			AD0_vs_nonAD0	B
MORN1	0.203338	-9.11711e-06	0.0203093	0.852806	0.999959	AD0_vs_nonAD0	B
AL513477.2	0	0	0.0203093			AD0_vs_nonAD0	B
RER1	2.18988	-0.000211497	0.0203058	0.574602	0.999959	AD0_vs_nonAD0	B
PEX10	0.275836	3.14152e-06	0.0203093	0.949052	0.999959	AD0_vs_nonAD0	B
PLCH2	0.291031	1.23905e-05	0.0203093	0.801716	0.999959	AD0_vs_nonAD0	B
AL139246.1	0	0	0.0203093			AD0_vs_nonAD0	B
AL139246.4	0	0	0.0203093			AD0_vs_nonAD0	B
PANK4	0.359356	1.73163e-05	0.0203091	0.84668	0.999959	AD0_vs_nonAD0	B
HES5	0	0	0.0203093			AD0_vs_nonAD0	B
AL139246.5	0.197467	-6.93947e-06	0.0203093	0.887713	0.999959	AD0_vs_nonAD0	B
TNFRSF14-AS1	0.412595	-2.66838e-07	0.0203093	0.99567	0.999959	AD0_vs_nonAD0	B
TNFRSF14	2.6159	-0.000137824	0.020305	0.743024	0.999959	AD0_vs_nonAD0	B
AL139246.3	0.195833	-1.83467e-06	0.0203093	0.970419	0.999959	AD0_vs_nonAD0	B
PRXL2B	0.199459	3.03156e-06	0.0203093	0.951124	0.999959	AD0_vs_nonAD0	B
MMEL1	0	0	0.0203093			AD0_vs_nonAD0	B
TTC34	0.0573702	-3.75886e-06	0.0203093	0.938976	0.999959	AD0_vs_nonAD0	B
PRDM16-DT	0	0	0.0203093			AD0_vs_nonAD0	B
PRDM16	0.285135	9.82011e-07	0.0203093	0.984041	0.999959	AD0_vs_nonAD0	B
AL590438.1	0	0	0.0203093			AD0_vs_nonAD0	B
AL354743.2	0	0	0.0203093			AD0_vs_nonAD0	B
ARHGEF16	0.0187634	3.94104e-06	0.0203093	0.935972	0.999959	AD0_vs_nonAD0	B
AL512413.1	0	0	0.0203093			AD0_vs_nonAD0	B
MEGF6	0.0922811	-9.37572e-07	0.0203093	0.984758	0.999959	AD0_vs_nonAD0	B
AL513320.1	0	0	0.0203093			AD0_vs_nonAD0	B
TPRG1L	0.824484	0.000126486	0.020309	0.277815	0.999959	AD0_vs_nonAD0	B
WRAP73	0.500142	-3.46439e-05	0.0203091	0.69054	0.999959	AD0_vs_nonAD0	B
TP73	0.0722353	5.66303e-06	0.0203093	0.908272	0.999959	AD0_vs_nonAD0	B
AL136528.1	0	0	0.0203093			AD0_vs_nonAD0	B
CCDC27	0	0	0.0203093			AD0_vs_nonAD0	B
SMIM1	0.0464824	-7.67317e-06	0.0203093	0.875839	0.999959	AD0_vs_nonAD0	B
LRRC47	0.871644	-0.000112559	0.0203086	0.495223	0.999959	AD0_vs_nonAD0	B
AL365330.1	0.113152	-5.97831e-06	0.0203093	0.903034	0.999959	AD0_vs_nonAD0	B
CEP104	0.592937	1.48504e-05	0.0203088	0.917376	0.999959	AD0_vs_nonAD0	B
DFFB	0.531656	9.3549e-06	0.0203092	0.860969	0.999959	AD0_vs_nonAD0	B
C1orf174	0.708187	-5.39533e-05	0.0203087	0.740118	0.999959	AD0_vs_nonAD0	B
LINC01134	0.012611	-2.35449e-06	0.0203093	0.961726	0.999959	AD0_vs_nonAD0	B
LINC02780	0	0	0.0203093			AD0_vs_nonAD0	B
AL805961.1	0	0	0.0203093			AD0_vs_nonAD0	B
AJAP1	0	0	0.0203093			AD0_vs_nonAD0	B
Z98886.1	0	0	0.0203093			AD0_vs_nonAD0	B
AL139823.1	0	0	0.0203093			AD0_vs_nonAD0	B
AL365255.1	0.00767794	-2.38087e-06	0.0203093	0.9613	0.999959	AD0_vs_nonAD0	B
NPHP4	0.284582	-5.2992e-06	0.0203093	0.914118	0.999959	AD0_vs_nonAD0	B
KCNAB2	0.969516	0.000101371	0.0203088	0.498867	0.999959	AD0_vs_nonAD0	B
CHD5	0	0	0.0203093			AD0_vs_nonAD0	B
AL031847.1	0	0	0.0203093			AD0_vs_nonAD0	B
RNF207	0	0	0.0203093			AD0_vs_nonAD0	B
ICMT	0.269923	1.34019e-05	0.0203092	0.821985	0.999959	AD0_vs_nonAD0	B
LINC00337	0	0	0.0203093			AD0_vs_nonAD0	B
GPR153	0	0	0.0203093			AD0_vs_nonAD0	B
ACOT7	0.136174	-2.07152e-05	0.0203093	0.674966	0.999959	AD0_vs_nonAD0	B
AL031848.2	0.0211102	-3.91555e-06	0.0203093	0.936409	0.999959	AD0_vs_nonAD0	B
HES2	0	0	0.0203093			AD0_vs_nonAD0	B
ESPN	0.012611	-2.35449e-06	0.0203093	0.961726	0.999959	AD0_vs_nonAD0	B
TNFRSF25	0.0644327	-2.55776e-07	0.0203093	0.995841	0.999959	AD0_vs_nonAD0	B
PLEKHG5	0.0767743	-4.5606e-06	0.0203093	0.925931	0.999959	AD0_vs_nonAD0	B
NOL9	0.756725	-2.99088e-05	0.0203087	0.844901	0.999959	AD0_vs_nonAD0	B
TAS1R1	0	0	0.0203093			AD0_vs_nonAD0	B
ZBTB48	0.257191	1.25109e-05	0.0203092	0.854518	0.999959	AD0_vs_nonAD0	B
KLHL21	0.224576	-3.0377e-06	0.0203093	0.950857	0.999959	AD0_vs_nonAD0	B
PHF13	0.313677	4.4094e-07	0.0203093	0.992851	0.999959	AD0_vs_nonAD0	B
THAP3	0.26143	2.73983e-06	0.0203093	0.955551	0.999959	AD0_vs_nonAD0	B
DNAJC11	0.620284	-2.37951e-05	0.020309	0.836999	0.999959	AD0_vs_nonAD0	B
AL591163.1	0	0	0.0203093			AD0_vs_nonAD0	B
CAMTA1-DT	0.167809	-7.63818e-06	0.0203093	0.876438	0.999959	AD0_vs_nonAD0	B
CAMTA1	1.68181	-0.000122527	0.020308	0.588583	0.999959	AD0_vs_nonAD0	B
AL359881.2	0	0	0.0203093			AD0_vs_nonAD0	B
AL359881.1	0	0	0.0203093			AD0_vs_nonAD0	B
VAMP3	0.833058	-6.065e-05	0.020309	0.597591	0.999959	AD0_vs_nonAD0	B
Z98884.2	0	0	0.0203093			AD0_vs_nonAD0	B
PER3	0.111418	1.32971e-06	0.0203093	0.97841	0.999959	AD0_vs_nonAD0	B
Z98884.1	0.0152038	-2.89654e-07	0.0203093	0.99529	0.999959	AD0_vs_nonAD0	B
UTS2	0.00446823	-5.69517e-06	0.0203093	0.907597	0.999959	AD0_vs_nonAD0	B
TNFRSF9	0	0	0.0203093			AD0_vs_nonAD0	B
PARK7	4.65328	0.000783571	0.0203	0.201415	0.999959	AD0_vs_nonAD0	B
AL034417.4	0	0	0.0203093			AD0_vs_nonAD0	B
AL034417.3	0	0	0.0203093			AD0_vs_nonAD0	B
ERRFI1	0.0434489	-7.02452e-06	0.0203093	0.886193	0.999959	AD0_vs_nonAD0	B
AL034417.2	0	0	0.0203093			AD0_vs_nonAD0	B
LINC01714	0	0	0.0203093			AD0_vs_nonAD0	B
AL358876.2	0	0	0.0203093			AD0_vs_nonAD0	B
SLC45A1	0	0	0.0203093			AD0_vs_nonAD0	B
RERE	4.10524	-0.00047025	0.0203056	0.224053	0.999959	AD0_vs_nonAD0	B
RERE-AS1	0.0856491	9.86724e-06	0.0203093	0.841254	0.999959	AD0_vs_nonAD0	B
AL357552.2	0	0	0.0203093			AD0_vs_nonAD0	B
ENO1	5.54398	0.000178837	0.0203006	0.763354	0.999959	AD0_vs_nonAD0	B
ENO1-AS1	0.066306	4.15281e-06	0.0203093	0.932563	0.999959	AD0_vs_nonAD0	B
CA6	0	0	0.0203093			AD0_vs_nonAD0	B
SLC2A7	0	0	0.0203093			AD0_vs_nonAD0	B
SLC2A5	0.562044	-1.07219e-06	0.0203091	0.990478	0.999959	AD0_vs_nonAD0	B
GPR157	0.299032	-8.18358e-06	0.0203093	0.867746	0.999959	AD0_vs_nonAD0	B
MIR34AHG	0	0	0.0203093			AD0_vs_nonAD0	B
LNCTAM34A	0	0	0.0203093			AD0_vs_nonAD0	B
H6PD	0.319388	-1.01958e-05	0.0203092	0.84755	0.999959	AD0_vs_nonAD0	B
SPSB1	0.0404032	8.1865e-07	0.0203093	0.986691	0.999959	AD0_vs_nonAD0	B
LINC02606	0	0	0.0203093			AD0_vs_nonAD0	B
SLC25A33	1.50677	-2.65025e-05	0.0203087	0.869684	0.999959	AD0_vs_nonAD0	B
TMEM201	0.0821994	3.64248e-06	0.0203093	0.940862	0.999959	AD0_vs_nonAD0	B
PIK3CD	1.67719	-0.000163248	0.0203071	0.581834	0.999959	AD0_vs_nonAD0	B
PIK3CD-AS1	0.0187634	3.94104e-06	0.0203093	0.935972	0.999959	AD0_vs_nonAD0	B
PIK3CD-AS2	0.274677	1.34058e-05	0.0203093	0.786456	0.999959	AD0_vs_nonAD0	B
CLSTN1	0.863664	-2.81681e-06	0.0203087	0.985354	0.999959	AD0_vs_nonAD0	B
CTNNBIP1	0.291512	-1.62957e-05	0.0203093	0.741415	0.999959	AD0_vs_nonAD0	B
AL357140.1	0	0	0.0203093			AD0_vs_nonAD0	B
AL357140.4	0.0104915	-2.64762e-06	0.0203093	0.956962	0.999959	AD0_vs_nonAD0	B
LZIC	1.09405	-5.5471e-05	0.0203085	0.756537	0.999959	AD0_vs_nonAD0	B
AL357140.2	0.0421904	-2.6255e-06	0.0203093	0.957327	0.999959	AD0_vs_nonAD0	B
NMNAT1	0.15525	3.79943e-06	0.0203093	0.938346	0.999959	AD0_vs_nonAD0	B
RBP7	0	0	0.0203093			AD0_vs_nonAD0	B
UBE4B	0.738066	-2.67755e-05	0.0203086	0.872229	0.999959	AD0_vs_nonAD0	B
KIF1B	0.725801	-4.52631e-05	0.0203089	0.709456	0.999959	AD0_vs_nonAD0	B
AL139424.3	0	0	0.0203093			AD0_vs_nonAD0	B
AL139424.2	0	0	0.0203093			AD0_vs_nonAD0	B
PGD	0.681225	-2.79919e-05	0.020309	0.800505	0.999959	AD0_vs_nonAD0	B
AL139424.1	0	0	0.0203093			AD0_vs_nonAD0	B
CENPS	0.166853	-1.7541e-05	0.0203093	0.721698	0.999959	AD0_vs_nonAD0	B
CORT	0.0104829	-2.35392e-06	0.0203093	0.961737	0.999959	AD0_vs_nonAD0	B
DFFA	0.629032	2.56673e-05	0.020309	0.830748	0.999959	AD0_vs_nonAD0	B
AL354956.1	0	0	0.0203093			AD0_vs_nonAD0	B
PEX14	1.23455	2.06165e-05	0.0203085	0.908358	0.999959	AD0_vs_nonAD0	B
AL139423.2	0	0	0.0203093			AD0_vs_nonAD0	B
CASZ1	0.291834	-5.06914e-06	0.0203093	0.917764	0.999959	AD0_vs_nonAD0	B
AL139423.1	0	0	0.0203093			AD0_vs_nonAD0	B
C1orf127	0	0	0.0203093			AD0_vs_nonAD0	B
TARDBP	1.33075	0.000223189	0.0203079	0.350386	0.999959	AD0_vs_nonAD0	B
MASP2	0	0	0.0203093			AD0_vs_nonAD0	B
AL109811.2	0.157363	2.56546e-07	0.0203093	0.995832	0.999959	AD0_vs_nonAD0	B
SRM	1.56966	0.000111305	0.0203072	0.702079	0.999959	AD0_vs_nonAD0	B
EXOSC10	1.27259	-7.6915e-05	0.0203083	0.699474	0.999959	AD0_vs_nonAD0	B
AL109811.1	0	0	0.0203093			AD0_vs_nonAD0	B
EXOSC10-AS1	0	0	0.0203093			AD0_vs_nonAD0	B
MTOR	0.835243	7.34657e-05	0.0203086	0.66356	0.999959	AD0_vs_nonAD0	B
MTOR-AS1	0	0	0.0203093			AD0_vs_nonAD0	B
ANGPTL7	0	0	0.0203093			AD0_vs_nonAD0	B
UBIAD1	0.764174	-6.97415e-05	0.0203088	0.636293	0.999959	AD0_vs_nonAD0	B
AL031291.1	0	0	0.0203093			AD0_vs_nonAD0	B
DISP3	0.00837458	-5.1464e-06	0.0203093	0.91645	0.999959	AD0_vs_nonAD0	B
AL590989.1	0	0	0.0203093			AD0_vs_nonAD0	B
LINC01647	0	0	0.0203093			AD0_vs_nonAD0	B
AL031731.1	0	0	0.0203093			AD0_vs_nonAD0	B
FBXO2	0.394376	-6.9996e-06	0.0203092	0.899254	0.999959	AD0_vs_nonAD0	B
FBXO44	0.867821	-2.35641e-05	0.0203088	0.873481	0.999959	AD0_vs_nonAD0	B
FBXO6	0.28712	-1.93351e-05	0.0203093	0.696277	0.999959	AD0_vs_nonAD0	B
MAD2L2	0.534139	-3.38539e-05	0.0203091	0.736851	0.999959	AD0_vs_nonAD0	B
DRAXIN	0	0	0.0203093			AD0_vs_nonAD0	B
AGTRAP	0.377785	-7.14048e-06	0.0203092	0.909801	0.999959	AD0_vs_nonAD0	B
C1orf167	0	0	0.0203093			AD0_vs_nonAD0	B
AL953897.1	0	0	0.0203093			AD0_vs_nonAD0	B
MTHFR	0.555006	3.18502e-05	0.0203092	0.689978	0.999959	AD0_vs_nonAD0	B
CLCN6	1.12016	4.18817e-05	0.0203086	0.805289	0.999959	AD0_vs_nonAD0	B
NPPA	0	0	0.0203093			AD0_vs_nonAD0	B
AL021155.5	1.36806	4.51834e-05	0.020309	0.681522	0.999959	AD0_vs_nonAD0	B
KIAA2013	1.0749	9.28973e-05	0.0203083	0.64221	0.999959	AD0_vs_nonAD0	B
PLOD1	0.0784982	5.55316e-07	0.0203093	0.990976	0.999959	AD0_vs_nonAD0	B
AL096840.2	0	0	0.0203093			AD0_vs_nonAD0	B
MFN2	0.419926	-7.13639e-06	0.0203092	0.897618	0.999959	AD0_vs_nonAD0	B
MIIP	1.12706	-4.205e-05	0.020308	0.852944	0.999959	AD0_vs_nonAD0	B
TNFRSF8	0.0436448	-4.81316e-06	0.0203093	0.921911	0.999959	AD0_vs_nonAD0	B
AL357835.1	0	0	0.0203093			AD0_vs_nonAD0	B
TNFRSF1B	1.38082	0.000135861	0.0203078	0.580224	0.999959	AD0_vs_nonAD0	B
VPS13D	1.4363	-0.000181027	0.0203082	0.39976	0.999959	AD0_vs_nonAD0	B
LINC02766	0	0	0.0203093			AD0_vs_nonAD0	B
DHRS3	0.00446823	-5.69517e-06	0.0203093	0.907597	0.999959	AD0_vs_nonAD0	B
AC254633.1	0	0	0.0203093			AD0_vs_nonAD0	B
C1orf158	0	0	0.0203093			AD0_vs_nonAD0	B
HNRNPCL1	0	0	0.0203093			AD0_vs_nonAD0	B
LRRC38	0	0	0.0203093			AD0_vs_nonAD0	B
PDPN	0	0	0.0203093			AD0_vs_nonAD0	B
PRDM2	8.63089	-9.16545e-05	0.0203019	0.867211	0.999959	AD0_vs_nonAD0	B
KAZN	0.0173111	-8.06648e-06	0.0203093	0.869454	0.999959	AD0_vs_nonAD0	B
AL357873.1	0	0	0.0203093			AD0_vs_nonAD0	B
KAZN-AS1	0	0	0.0203093			AD0_vs_nonAD0	B
AL031293.1	0	0	0.0203093			AD0_vs_nonAD0	B
TMEM51-AS1	0	0	0.0203093			AD0_vs_nonAD0	B
TMEM51	0	0	0.0203093			AD0_vs_nonAD0	B
C1orf195	0	0	0.0203093			AD0_vs_nonAD0	B
FHAD1	0.0142595	5.89318e-07	0.0203093	0.99042	0.999959	AD0_vs_nonAD0	B
AL031283.2	0	0	0.0203093			AD0_vs_nonAD0	B
AL031283.1	0.0255347	9.54092e-07	0.0203093	0.984491	0.999959	AD0_vs_nonAD0	B
EFHD2	2.45725	2.41304e-06	0.0203051	0.995365	0.999959	AD0_vs_nonAD0	B
CTRC	0	0	0.0203093			AD0_vs_nonAD0	B
CELA2A	0	0	0.0203093			AD0_vs_nonAD0	B
CELA2B	0	0	0.0203093			AD0_vs_nonAD0	B
CASP9	0.546947	-3.21283e-05	0.0203091	0.739143	0.999959	AD0_vs_nonAD0	B
DNAJC16	1.22321	1.66972e-05	0.0203084	0.931026	0.999959	AD0_vs_nonAD0	B
AL121992.3	0	0	0.0203093			AD0_vs_nonAD0	B
AGMAT	0.604904	-1.19707e-05	0.0203093	0.808478	0.999959	AD0_vs_nonAD0	B
AL121992.1	0.00889246	-6.43305e-06	0.0203093	0.895716	0.999959	AD0_vs_nonAD0	B
DDI2	0.90966	0.000122792	0.0203089	0.3445	0.999959	AD0_vs_nonAD0	B
AL121992.2	0	0	0.0203093			AD0_vs_nonAD0	B
PLEKHM2	1.8838	0.000381048	0.0203079	0.106447	0.999959	AD0_vs_nonAD0	B
AL450998.3	0	0	0.0203093			AD0_vs_nonAD0	B
SLC25A34	0	0	0.0203093			AD0_vs_nonAD0	B
SLC25A34-AS1	0	0	0.0203093			AD0_vs_nonAD0	B
TMEM82	0	0	0.0203093			AD0_vs_nonAD0	B
FBLIM1	0	0	0.0203093			AD0_vs_nonAD0	B
UQCRHL	0.15005	-2.84026e-07	0.0203093	0.995389	0.999959	AD0_vs_nonAD0	B
AL450998.2	0.436411	4.22221e-06	0.0203092	0.942024	0.999959	AD0_vs_nonAD0	B
SPEN	3.61936	-0.000682846	0.020304	0.141945	0.999959	AD0_vs_nonAD0	B
ZBTB17	0.796065	0.000105871	0.0203087	0.500446	0.999959	AD0_vs_nonAD0	B
SRARP	0	0	0.0203093			AD0_vs_nonAD0	B
CLCNKA	0	0	0.0203093			AD0_vs_nonAD0	B
CLCNKB	0	0	0.0203093			AD0_vs_nonAD0	B
FAM131C	0	0	0.0203093			AD0_vs_nonAD0	B
EPHA2	0	0	0.0203093			AD0_vs_nonAD0	B
AL451042.2	0	0	0.0203093			AD0_vs_nonAD0	B
AL451042.1	0	0	0.0203093			AD0_vs_nonAD0	B
ARHGEF19	0.163023	-9.21848e-06	0.0203093	0.851179	0.999959	AD0_vs_nonAD0	B
AL109627.1	0	0	0.0203093			AD0_vs_nonAD0	B
CPLANE2	0.0269453	-2.90873e-06	0.0203093	0.952744	0.999959	AD0_vs_nonAD0	B
FBXO42	0.923865	0.000196549	0.0203086	0.261224	0.999959	AD0_vs_nonAD0	B
SZRD1	1.49143	0.000130362	0.0203075	0.62787	0.999959	AD0_vs_nonAD0	B
SPATA21	0.0149597	-4.48167e-06	0.0203093	0.927231	0.999959	AD0_vs_nonAD0	B
NECAP2	1.61852	0.00011466	0.0203081	0.598396	0.999959	AD0_vs_nonAD0	B
LINC01772	0.00837458	-5.1464e-06	0.0203093	0.91645	0.999959	AD0_vs_nonAD0	B
AL137802.2	0.00446823	-5.69517e-06	0.0203093	0.907597	0.999959	AD0_vs_nonAD0	B
AL137802.1	0	0	0.0203093			AD0_vs_nonAD0	B
LINC01783	0	0	0.0203093			AD0_vs_nonAD0	B
NBPF1	0.430716	-2.32851e-05	0.0203092	0.68687	0.999959	AD0_vs_nonAD0	B
AL137798.2	0	0	0.0203093			AD0_vs_nonAD0	B
AL021920.3	0	0	0.0203093			AD0_vs_nonAD0	B
CROCC	3.19667	4.39973e-05	0.0203084	0.822753	0.999959	AD0_vs_nonAD0	B
BX284668.2	0	0	0.0203093			AD0_vs_nonAD0	B
BX284668.5	0.285998	-2.44393e-06	0.0203092	0.962795	0.999959	AD0_vs_nonAD0	B
BX284668.6	0.0813875	-1.56152e-05	0.0203093	0.750904	0.999959	AD0_vs_nonAD0	B
MFAP2	0	0	0.0203093			AD0_vs_nonAD0	B
AL049569.1	0	0	0.0203093			AD0_vs_nonAD0	B
ATP13A2	0.354817	-8.77179e-06	0.0203093	0.858328	0.999959	AD0_vs_nonAD0	B
SDHB	1.16883	-5.80342e-05	0.0203083	0.779001	0.999959	AD0_vs_nonAD0	B
PADI2	0.505976	-9.49214e-06	0.0203093	0.846699	0.999959	AD0_vs_nonAD0	B
AL590644.1	0	0	0.0203093			AD0_vs_nonAD0	B
PADI1	0	0	0.0203093			AD0_vs_nonAD0	B
PADI3	0	0	0.0203093			AD0_vs_nonAD0	B
PADI4	0	0	0.0203093			AD0_vs_nonAD0	B
PADI6	0	0	0.0203093			AD0_vs_nonAD0	B
RCC2	1.11789	4.78597e-05	0.0203088	0.734462	0.999959	AD0_vs_nonAD0	B
ARHGEF10L	0.0896013	-3.8615e-06	0.0203093	0.937259	0.999959	AD0_vs_nonAD0	B
LINC02810	0	0	0.0203093			AD0_vs_nonAD0	B
ACTL8	0	0	0.0203093			AD0_vs_nonAD0	B
AL357509.1	0	0	0.0203093			AD0_vs_nonAD0	B
IGSF21	0.106243	-2.08186e-06	0.0203093	0.966156	0.999959	AD0_vs_nonAD0	B
IGSF21-AS1	0	0	0.0203093			AD0_vs_nonAD0	B
AL591896.1	0	0	0.0203093			AD0_vs_nonAD0	B
PAX7	0	0	0.0203093			AD0_vs_nonAD0	B
TAS1R2	0	0	0.0203093			AD0_vs_nonAD0	B
ALDH4A1	0.0119941	-3.60454e-06	0.0203093	0.941443	0.999959	AD0_vs_nonAD0	B
IFFO2	0.612702	3.39485e-05	0.0203091	0.706219	0.999959	AD0_vs_nonAD0	B
AL137127.1	0	0	0.0203093			AD0_vs_nonAD0	B
UBR4	1.65005	-0.000173436	0.0203083	0.391796	0.999959	AD0_vs_nonAD0	B
EMC1-AS1	0.973937	3.72536e-05	0.0203091	0.694172	0.999959	AD0_vs_nonAD0	B
EMC1	0.393669	1.92612e-05	0.0203091	0.828813	0.999959	AD0_vs_nonAD0	B
MRTO4	0.964605	-7.28259e-05	0.0203087	0.643044	0.999959	AD0_vs_nonAD0	B
AKR7A3	0	0	0.0203093			AD0_vs_nonAD0	B
AKR7A2	1.18162	-7.73076e-05	0.020308	0.741472	0.999959	AD0_vs_nonAD0	B
SLC66A1	0.654503	3.07267e-05	0.0203091	0.709631	0.999959	AD0_vs_nonAD0	B
CAPZB	6.56652	-0.000339185	0.0202993	0.593682	0.999959	AD0_vs_nonAD0	B
MICOS10	3.7426	0.000388399	0.0203038	0.412	0.999959	AD0_vs_nonAD0	B
AL031727.2	0.609045	-3.32334e-06	0.0203092	0.952848	0.999959	AD0_vs_nonAD0	B
NBL1	0	0	0.0203093			AD0_vs_nonAD0	B
HTR6	0	0	0.0203093			AD0_vs_nonAD0	B
TMCO4	0.606555	7.65528e-05	0.0203089	0.543757	0.999959	AD0_vs_nonAD0	B
OTUD3	0.164402	-8.12691e-06	0.0203093	0.869001	0.999959	AD0_vs_nonAD0	B
PLA2G5	0	0	0.0203093			AD0_vs_nonAD0	B
PLA2G2D	0	0	0.0203093			AD0_vs_nonAD0	B
Z98257.1	0	0	0.0203093			AD0_vs_nonAD0	B
PLA2G2C	0	0	0.0203093			AD0_vs_nonAD0	B
UBXN10-AS1	0	0	0.0203093			AD0_vs_nonAD0	B
UBXN10	0.0162044	-4.62172e-06	0.0203093	0.924941	0.999959	AD0_vs_nonAD0	B
VWA5B1	0	0	0.0203093			AD0_vs_nonAD0	B
AL020998.1	0	0	0.0203093			AD0_vs_nonAD0	B
LINC01141	0	0	0.0203093			AD0_vs_nonAD0	B
CAMK2N1	0.183048	-2.39405e-06	0.0203093	0.961136	0.999959	AD0_vs_nonAD0	B
MUL1	0.43558	-3.23414e-05	0.0203091	0.731677	0.999959	AD0_vs_nonAD0	B
CDA	0	0	0.0203093			AD0_vs_nonAD0	B
PINK1	0.332985	-7.31168e-06	0.0203093	0.881731	0.999959	AD0_vs_nonAD0	B
PINK1-AS	0.0859904	-3.33958e-06	0.0203093	0.945779	0.999959	AD0_vs_nonAD0	B
DDOST	3.06895	0.000315113	0.0203039	0.502802	0.999959	AD0_vs_nonAD0	B
KIF17	0	0	0.0203093			AD0_vs_nonAD0	B
SH2D5	0	0	0.0203093			AD0_vs_nonAD0	B
AL663074.1	0	0	0.0203093			AD0_vs_nonAD0	B
HP1BP3	6.10142	-0.000602545	0.020297	0.394238	0.999959	AD0_vs_nonAD0	B
EIF4G3	4.17168	-0.000359409	0.0203066	0.277768	0.999959	AD0_vs_nonAD0	B
AL031005.2	0	0	0.0203093			AD0_vs_nonAD0	B
ECE1	1.52175	-0.000174356	0.0203075	0.516422	0.999959	AD0_vs_nonAD0	B
AL031005.1	0	0	0.0203093			AD0_vs_nonAD0	B
AL031728.1	0.18027	-1.13126e-05	0.0203093	0.817826	0.999959	AD0_vs_nonAD0	B
NBPF3	0.246599	-1.44583e-05	0.0203093	0.770053	0.999959	AD0_vs_nonAD0	B
ALPL	0.567784	2.74625e-05	0.0203091	0.759505	0.999959	AD0_vs_nonAD0	B
RAP1GAP	0	0	0.0203093			AD0_vs_nonAD0	B
USP48	2.32462	0.000331068	0.0203058	0.379267	0.999959	AD0_vs_nonAD0	B
LDLRAD2	0.090054	-5.01238e-06	0.0203093	0.918632	0.999959	AD0_vs_nonAD0	B
HSPG2	0.00446823	-5.69517e-06	0.0203093	0.907597	0.999959	AD0_vs_nonAD0	B
CELA3B	0	0	0.0203093			AD0_vs_nonAD0	B
CELA3A	0	0	0.0203093			AD0_vs_nonAD0	B
LINC01635	0	0	0.0203093			AD0_vs_nonAD0	B
LINC00339	0.693391	6.69187e-05	0.0203091	0.512004	0.999959	AD0_vs_nonAD0	B
CDC42	10.0334	-0.00112245	0.0202932	0.165365	0.999959	AD0_vs_nonAD0	B
CDC42-AS1	0.0142595	5.89318e-07	0.0203093	0.99042	0.999959	AD0_vs_nonAD0	B
CDC42-IT1	0	0	0.0203093			AD0_vs_nonAD0	B
WNT4	0	0	0.0203093			AD0_vs_nonAD0	B
AL445253.1	0	0	0.0203093			AD0_vs_nonAD0	B
ZBTB40	0.582322	-3.70311e-05	0.020309	0.735482	0.999959	AD0_vs_nonAD0	B
EPHA8	0	0	0.0203093			AD0_vs_nonAD0	B
C1QA	0.490924	5.75996e-06	0.0203092	0.911532	0.999959	AD0_vs_nonAD0	B
C1QC	0.74966	4.38828e-06	0.0203093	0.928817	0.999959	AD0_vs_nonAD0	B
C1QB	0.563942	4.09588e-06	0.0203093	0.933602	0.999959	AD0_vs_nonAD0	B
EPHB2	0	0	0.0203093			AD0_vs_nonAD0	B
TEX46	0	0	0.0203093			AD0_vs_nonAD0	B
KDM1A	1.25681	9.09118e-05	0.020308	0.69443	0.999959	AD0_vs_nonAD0	B
AL031428.1	0.260808	-1.61475e-05	0.0203093	0.744163	0.999959	AD0_vs_nonAD0	B
LUZP1	0.278497	-7.81563e-06	0.0203093	0.874067	0.999959	AD0_vs_nonAD0	B
LINC01355	0	0	0.0203093			AD0_vs_nonAD0	B
AL109936.6	0	0	0.0203093			AD0_vs_nonAD0	B
HNRNPR	4.91921	0.000499228	0.0203049	0.237165	0.999959	AD0_vs_nonAD0	B
ZNF436	0.136613	-8.82951e-06	0.0203093	0.857377	0.999959	AD0_vs_nonAD0	B
ZNF436-AS1	0.0162044	-4.62172e-06	0.0203093	0.924941	0.999959	AD0_vs_nonAD0	B
AL109936.2	0	0	0.0203093			AD0_vs_nonAD0	B
TCEA3	0	0	0.0203093			AD0_vs_nonAD0	B
ASAP3	0.0203915	-8.27997e-06	0.0203093	0.865967	0.999959	AD0_vs_nonAD0	B
E2F2	0.0579207	-3.07829e-06	0.0203093	0.950002	0.999959	AD0_vs_nonAD0	B
AL021154.1	0	0	0.0203093			AD0_vs_nonAD0	B
ID3	3.76403	-0.000350493	0.0203043	0.435954	0.999959	AD0_vs_nonAD0	B
AL450043.1	0.0142595	5.89318e-07	0.0203093	0.99042	0.999959	AD0_vs_nonAD0	B
MDS2	0.169417	-1.18047e-05	0.0203093	0.810467	0.999959	AD0_vs_nonAD0	B
ELOA-AS1	0.147153	7.97491e-06	0.0203093	0.871715	0.999959	AD0_vs_nonAD0	B
ELOA	1.30628	0.000170276	0.0203078	0.494019	0.999959	AD0_vs_nonAD0	B
PITHD1	1.50891	-0.000109204	0.0203077	0.665215	0.999959	AD0_vs_nonAD0	B
LYPLA2	1.24463	1.00218e-05	0.0203082	0.96218	0.999959	AD0_vs_nonAD0	B
GALE	0.158769	8.24295e-06	0.0203093	0.867409	0.999959	AD0_vs_nonAD0	B
HMGCL	0.300333	-2.65263e-06	0.0203093	0.956989	0.999959	AD0_vs_nonAD0	B
FUCA1	0.370672	-7.42181e-06	0.0203093	0.87999	0.999959	AD0_vs_nonAD0	B
CNR2	1.52767	-0.000267521	0.0203075	0.326799	0.999959	AD0_vs_nonAD0	B
PNRC2	2.74574	0.000148376	0.0203047	0.730589	0.999959	AD0_vs_nonAD0	B
SRSF10	5.48123	-0.000685563	0.0203004	0.252936	0.999959	AD0_vs_nonAD0	B
AL591178.1	0	0	0.0203093			AD0_vs_nonAD0	B
MYOM3	0	0	0.0203093			AD0_vs_nonAD0	B
IL22RA1	0	0	0.0203093			AD0_vs_nonAD0	B
IFNLR1	0.750304	-5.98888e-05	0.020309	0.582158	0.999959	AD0_vs_nonAD0	B
LINC02800	0	0	0.0203093			AD0_vs_nonAD0	B
AL138902.1	0	0	0.0203093			AD0_vs_nonAD0	B
GRHL3	0	0	0.0203093			AD0_vs_nonAD0	B
STPG1	0.109165	1.104e-06	0.0203093	0.982064	0.999959	AD0_vs_nonAD0	B
NIPAL3	0.519263	4.9765e-06	0.0203089	0.969937	0.999959	AD0_vs_nonAD0	B
RCAN3AS	0.122047	-1.06183e-05	0.0203093	0.828788	0.999959	AD0_vs_nonAD0	B
RCAN3	0.838192	-6.95783e-06	0.0203087	0.966052	0.999959	AD0_vs_nonAD0	B
NCMAP-DT	0.016642	-2.08133e-06	0.0203093	0.966165	0.999959	AD0_vs_nonAD0	B
NCMAP	0.0104915	-2.64762e-06	0.0203093	0.956962	0.999959	AD0_vs_nonAD0	B
SRRM1	7.72213	0.000289847	0.0202982	0.666072	0.999959	AD0_vs_nonAD0	B
AL445648.1	0	0	0.0203093			AD0_vs_nonAD0	B
CLIC4	2.27954	-0.000265264	0.0203058	0.484866	0.999959	AD0_vs_nonAD0	B
RUNX3	2.51705	0.000390368	0.0203071	0.189035	0.999959	AD0_vs_nonAD0	B
AL445471.1	0.0194373	-2.44097e-06	0.0203093	0.960332	0.999959	AD0_vs_nonAD0	B
AL445471.2	0	0	0.0203093			AD0_vs_nonAD0	B
LINC02793	0	0	0.0203093			AD0_vs_nonAD0	B
AL050344.1	0	0	0.0203093			AD0_vs_nonAD0	B
AL031432.1	0	0	0.0203093			AD0_vs_nonAD0	B
SYF2	5.05434	-0.00019348	0.020304	0.6779	0.999959	AD0_vs_nonAD0	B
AL031432.4	0.0541005	2.80251e-06	0.0203093	0.954457	0.999959	AD0_vs_nonAD0	B
AL031432.5	0	0	0.0203093			AD0_vs_nonAD0	B
RSRP1	6.43213	0.000550652	0.020299	0.394484	0.999959	AD0_vs_nonAD0	B
AL031432.3	0.0480632	-3.9392e-06	0.0203093	0.936014	0.999959	AD0_vs_nonAD0	B
RHD	0.0375514	-4.0926e-06	0.0203093	0.933513	0.999959	AD0_vs_nonAD0	B
TMEM50A	3.08534	0.000632027	0.0203047	0.144004	0.999959	AD0_vs_nonAD0	B
RHCE	0.0670591	-1.79618e-06	0.0203093	0.970803	0.999959	AD0_vs_nonAD0	B
MACO1	1.01629	-9.00528e-05	0.0203083	0.656555	0.999959	AD0_vs_nonAD0	B
LDLRAP1	0.373206	-3.53174e-06	0.0203092	0.954861	0.999959	AD0_vs_nonAD0	B
AL606491.1	0	0	0.0203093			AD0_vs_nonAD0	B
MAN1C1	0.00767794	-2.38087e-06	0.0203093	0.9613	0.999959	AD0_vs_nonAD0	B
AL031280.1	0	0	0.0203093			AD0_vs_nonAD0	B
SELENON	0.138447	-4.033e-06	0.0203093	0.934527	0.999959	AD0_vs_nonAD0	B
AL020996.1	0	0	0.0203093			AD0_vs_nonAD0	B
MTFR1L	0.273343	-4.21448e-06	0.0203092	0.951464	0.999959	AD0_vs_nonAD0	B
AUNIP	0	0	0.0203093			AD0_vs_nonAD0	B
AL033528.2	0.0345124	-4.1055e-06	0.0203093	0.933304	0.999959	AD0_vs_nonAD0	B
PAQR7	0.0316062	6.78782e-07	0.0203093	0.988963	0.999959	AD0_vs_nonAD0	B
STMN1	1.5651	-9.48856e-05	0.0203081	0.663314	0.999959	AD0_vs_nonAD0	B
PAFAH2	0.219715	-5.47645e-06	0.0203093	0.91117	0.999959	AD0_vs_nonAD0	B
EXTL1	0	0	0.0203093			AD0_vs_nonAD0	B
SLC30A2	0	0	0.0203093			AD0_vs_nonAD0	B
TRIM63	0	0	0.0203093			AD0_vs_nonAD0	B
PDIK1L	0.427811	2.9115e-05	0.0203092	0.654438	0.999959	AD0_vs_nonAD0	B
FAM110D	0	0	0.0203093			AD0_vs_nonAD0	B
AL391650.1	0	0	0.0203093			AD0_vs_nonAD0	B
ZNF593	1.44396	0.000177098	0.0203079	0.464372	0.999959	AD0_vs_nonAD0	B
CNKSR1	0.0708356	9.57464e-07	0.0203093	0.984437	0.999959	AD0_vs_nonAD0	B
CATSPER4	0	0	0.0203093			AD0_vs_nonAD0	B
CEP85	0.3319	-1.24948e-05	0.0203092	0.837673	0.999959	AD0_vs_nonAD0	B
SH3BGRL3	24.0591	-0.00179134	0.0202866	0.062046	0.999959	AD0_vs_nonAD0	B
UBXN11	1.36933	0.000105715	0.0203073	0.711478	0.999959	AD0_vs_nonAD0	B
CD52	35.8527	-0.000219136	0.0202896	0.806214	0.999959	AD0_vs_nonAD0	B
CRYBG2	0.0888096	-6.18977e-06	0.0203093	0.899729	0.999959	AD0_vs_nonAD0	B
ZNF683	0	0	0.0203093			AD0_vs_nonAD0	B
LIN28A	0	0	0.0203093			AD0_vs_nonAD0	B
DHDDS	0.543687	-3.20301e-05	0.0203092	0.646683	0.999959	AD0_vs_nonAD0	B
AL513365.2	0	0	0.0203093			AD0_vs_nonAD0	B
HMGN2	8.27726	-0.000195174	0.0202918	0.816937	0.999959	AD0_vs_nonAD0	B
AL512408.1	0	0	0.0203093			AD0_vs_nonAD0	B
ARID1A	2.49226	-6.78185e-05	0.0203066	0.838969	0.999959	AD0_vs_nonAD0	B
PIGV	0.0642805	-2.02894e-06	0.0203093	0.967042	0.999959	AD0_vs_nonAD0	B
ZDHHC18	0.453429	-2.35005e-05	0.0203091	0.792043	0.999959	AD0_vs_nonAD0	B
SFN	0	0	0.0203093			AD0_vs_nonAD0	B
GPN2	0.227977	6.29224e-06	0.0203092	0.914712	0.999959	AD0_vs_nonAD0	B
GPATCH3	0.542576	-8.77853e-06	0.0203091	0.92795	0.999959	AD0_vs_nonAD0	B
NUDC	2.07654	-0.00018492	0.0203054	0.640704	0.999959	AD0_vs_nonAD0	B
NR0B2	0	0	0.0203093			AD0_vs_nonAD0	B
KDF1	0.0121462	-3.91258e-06	0.0203093	0.936461	0.999959	AD0_vs_nonAD0	B
TRNP1	0	0	0.0203093			AD0_vs_nonAD0	B
TENT5B	0	0	0.0203093			AD0_vs_nonAD0	B
SLC9A1	0.161123	-1.30194e-05	0.0203093	0.792449	0.999959	AD0_vs_nonAD0	B
AL590640.1	0	0	0.0203093			AD0_vs_nonAD0	B
WDTC1	0.506672	1.21719e-08	0.0203092	0.999838	0.999959	AD0_vs_nonAD0	B
TMEM222	0.867883	-8.66447e-05	0.0203087	0.572832	0.999959	AD0_vs_nonAD0	B
SYTL1	3.42543	-0.000493825	0.0203036	0.30682	0.999959	AD0_vs_nonAD0	B
MAP3K6	0.283858	2.00892e-07	0.0203093	0.996736	0.999959	AD0_vs_nonAD0	B
FCN3	0.0104915	-2.64762e-06	0.0203093	0.956962	0.999959	AD0_vs_nonAD0	B
CD164L2	0	0	0.0203093			AD0_vs_nonAD0	B
GPR3	0	0	0.0203093			AD0_vs_nonAD0	B
WASF2	3.96264	0.00019209	0.0203034	0.693997	0.999959	AD0_vs_nonAD0	B
FO393419.2	0	0	0.0203093			AD0_vs_nonAD0	B
BX293535.1	0.0104915	-2.64762e-06	0.0203093	0.956962	0.999959	AD0_vs_nonAD0	B
AHDC1	0.185353	4.60458e-06	0.0203093	0.925382	0.999959	AD0_vs_nonAD0	B
FGR	0.784782	-8.09586e-05	0.0203091	0.4052	0.999959	AD0_vs_nonAD0	B
LINC02574	0	0	0.0203093			AD0_vs_nonAD0	B
IFI6	0.507878	2.57252e-05	0.0203091	0.769948	0.999959	AD0_vs_nonAD0	B
AL445490.1	0	0	0.0203093			AD0_vs_nonAD0	B
AL020997.5	0	0	0.0203093			AD0_vs_nonAD0	B
FAM76A	0.983062	-0.000116165	0.0203085	0.533927	0.999959	AD0_vs_nonAD0	B
STX12	1.53934	0.000131902	0.0203075	0.625407	0.999959	AD0_vs_nonAD0	B
AL020997.2	0	0	0.0203093			AD0_vs_nonAD0	B
AL020997.3	0.0565761	-3.30392e-06	0.0203093	0.946312	0.999959	AD0_vs_nonAD0	B
AL020997.4	0.0209659	-1.5545e-06	0.0203093	0.974729	0.999959	AD0_vs_nonAD0	B
PPP1R8	0.710241	1.24855e-05	0.0203092	0.871656	0.999959	AD0_vs_nonAD0	B
THEMIS2	2.05201	0.000101443	0.0203061	0.7771	0.999959	AD0_vs_nonAD0	B
RPA2	2.45892	5.7663e-05	0.020305	0.890437	0.999959	AD0_vs_nonAD0	B
SMPDL3B	0	0	0.0203093			AD0_vs_nonAD0	B
AL512288.1	0	0	0.0203093			AD0_vs_nonAD0	B
XKR8	0.282969	-1.60973e-05	0.0203092	0.758482	0.999959	AD0_vs_nonAD0	B
EYA3	0.937217	5.51919e-05	0.0203087	0.72639	0.999959	AD0_vs_nonAD0	B
PTAFR	0.357393	-1.38805e-05	0.0203092	0.796889	0.999959	AD0_vs_nonAD0	B
DNAJC8	2.91484	0.000224341	0.0203045	0.612831	0.999959	AD0_vs_nonAD0	B
ATP5IF1	4.38431	0.000366333	0.0203004	0.54232	0.999959	AD0_vs_nonAD0	B
AL353622.1	0.0744052	-8.83333e-07	0.0203093	0.985666	0.999959	AD0_vs_nonAD0	B
AL353622.2	0	0	0.0203093			AD0_vs_nonAD0	B
SESN2	0.225743	-2.06436e-06	0.0203093	0.966462	0.999959	AD0_vs_nonAD0	B
MED18	0.224215	-8.85993e-06	0.0203093	0.85831	0.999959	AD0_vs_nonAD0	B
PHACTR4	1.18257	2.0668e-06	0.0203085	0.990649	0.999959	AD0_vs_nonAD0	B
RCC1	0.127624	-2.38106e-06	0.0203093	0.961357	0.999959	AD0_vs_nonAD0	B
SNHG3	0.920022	8.17585e-05	0.0203087	0.589689	0.999959	AD0_vs_nonAD0	B
TRNAU1AP	1.13514	-0.000130523	0.0203083	0.509396	0.999959	AD0_vs_nonAD0	B
SNHG12	2.41583	-0.000468929	0.0203064	0.175082	0.999959	AD0_vs_nonAD0	B
TAF12	1.10032	-4.23788e-05	0.0203084	0.826283	0.999959	AD0_vs_nonAD0	B
RAB42	0	0	0.0203093			AD0_vs_nonAD0	B
LINC01715	0.112891	4.76153e-06	0.0203093	0.922695	0.999959	AD0_vs_nonAD0	B
AL360012.1	0.483702	-2.25479e-06	0.0203093	0.963358	0.999959	AD0_vs_nonAD0	B
GMEB1	0.611503	8.14744e-05	0.0203091	0.428476	0.999959	AD0_vs_nonAD0	B
YTHDF2	2.38216	-0.000103919	0.0203057	0.784883	0.999959	AD0_vs_nonAD0	B
OPRD1	0	0	0.0203093			AD0_vs_nonAD0	B
AL009181.1	0	0	0.0203093			AD0_vs_nonAD0	B
EPB41	5.31341	0.000597008	0.020305	0.153381	0.999959	AD0_vs_nonAD0	B
TMEM200B	0	0	0.0203093			AD0_vs_nonAD0	B
AL357500.1	0	0	0.0203093			AD0_vs_nonAD0	B
SRSF4	5.06984	-0.000230861	0.0203046	0.596858	0.999959	AD0_vs_nonAD0	B
MECR	0.23613	1.59626e-06	0.0203093	0.974142	0.999959	AD0_vs_nonAD0	B
AL590729.1	0	0	0.0203093			AD0_vs_nonAD0	B
PTPRU	0	0	0.0203093			AD0_vs_nonAD0	B
LINC01756	0	0	0.0203093			AD0_vs_nonAD0	B
MATN1	0.0699006	9.11635e-07	0.0203093	0.985183	0.999959	AD0_vs_nonAD0	B
MATN1-AS1	0.389667	7.24736e-06	0.0203092	0.909235	0.999959	AD0_vs_nonAD0	B
AL137857.1	0.180257	-4.16697e-06	0.0203093	0.93238	0.999959	AD0_vs_nonAD0	B
LAPTM5	35.3487	-0.000348932	0.0202845	0.727845	0.999959	AD0_vs_nonAD0	B
AL137027.1	0	0	0.0203093			AD0_vs_nonAD0	B
LINC01778	0	0	0.0203093			AD0_vs_nonAD0	B
SDC3	0	0	0.0203093			AD0_vs_nonAD0	B
PUM1	2.06255	0.000203717	0.0203071	0.499356	0.999959	AD0_vs_nonAD0	B
NKAIN1	0	0	0.0203093			AD0_vs_nonAD0	B
SNRNP40	2.13726	3.25819e-05	0.0203078	0.895578	0.999959	AD0_vs_nonAD0	B
ZCCHC17	0.73867	3.77809e-05	0.0203086	0.817882	0.999959	AD0_vs_nonAD0	B
AL451070.1	0	0	0.0203093			AD0_vs_nonAD0	B
FABP3	0.0142595	5.89318e-07	0.0203093	0.99042	0.999959	AD0_vs_nonAD0	B
SERINC2	0.012611	-2.35449e-06	0.0203093	0.961726	0.999959	AD0_vs_nonAD0	B
LINC01226	0	0	0.0203093			AD0_vs_nonAD0	B
AC114488.1	0	0	0.0203093			AD0_vs_nonAD0	B
TINAGL1	0	0	0.0203093			AD0_vs_nonAD0	B
HCRTR1	0	0	0.0203093			AD0_vs_nonAD0	B
PEF1	1.17115	8.19918e-05	0.0203079	0.727871	0.999959	AD0_vs_nonAD0	B
AC114488.2	0.0142595	5.89318e-07	0.0203093	0.99042	0.999959	AD0_vs_nonAD0	B
AC114488.3	0	0	0.0203093			AD0_vs_nonAD0	B
COL16A1	0	0	0.0203093			AD0_vs_nonAD0	B
ADGRB2	0.0164797	-5.06946e-06	0.0203093	0.917702	0.999959	AD0_vs_nonAD0	B
AL354919.2	0	0	0.0203093			AD0_vs_nonAD0	B
SPOCD1	0	0	0.0203093			AD0_vs_nonAD0	B
AL354919.1	0	0	0.0203093			AD0_vs_nonAD0	B
AL136115.2	0.0104915	-2.64762e-06	0.0203093	0.956962	0.999959	AD0_vs_nonAD0	B
PTP4A2	6.3427	-0.000187458	0.0203001	0.759251	0.999959	AD0_vs_nonAD0	B
AL136115.1	0	0	0.0203093			AD0_vs_nonAD0	B
AL136115.3	0	0	0.0203093			AD0_vs_nonAD0	B
KHDRBS1	6.21483	-0.000679046	0.0202963	0.349028	0.999959	AD0_vs_nonAD0	B
AL445248.1	0	0	0.0203093			AD0_vs_nonAD0	B
TMEM39B	0.399416	1.90619e-05	0.0203091	0.835137	0.999959	AD0_vs_nonAD0	B
KPNA6	0.795472	-3.87845e-05	0.0203086	0.814428	0.999959	AD0_vs_nonAD0	B
AL049795.2	0	0	0.0203093			AD0_vs_nonAD0	B
TXLNA	0.711443	-5.87972e-05	0.0203089	0.651153	0.999959	AD0_vs_nonAD0	B
CCDC28B	0.535418	-3.09411e-05	0.0203092	0.615383	0.999959	AD0_vs_nonAD0	B
AL049795.1	0.0162044	-4.62172e-06	0.0203093	0.924941	0.999959	AD0_vs_nonAD0	B
IQCC	0.012611	-2.35449e-06	0.0203093	0.961726	0.999959	AD0_vs_nonAD0	B
DCDC2B	0	0	0.0203093			AD0_vs_nonAD0	B
TMEM234	0.480094	-3.78318e-05	0.0203092	0.577794	0.999959	AD0_vs_nonAD0	B
EIF3I	2.98962	0.000397871	0.0203029	0.436933	0.999959	AD0_vs_nonAD0	B
FAM167B	0	0	0.0203093			AD0_vs_nonAD0	B
LCK	0.562084	-2.47451e-05	0.0203091	0.764212	0.999959	AD0_vs_nonAD0	B
HDAC1	3.97432	-0.000339577	0.0203012	0.553416	0.999959	AD0_vs_nonAD0	B
MARCKSL1	5.52482	-0.000356284	0.0203033	0.471683	0.999959	AD0_vs_nonAD0	B
TSSK3	0	0	0.0203093			AD0_vs_nonAD0	B
FAM229A	0.036363	-5.72912e-07	0.0203093	0.990683	0.999959	AD0_vs_nonAD0	B
BSDC1	1.05503	3.97657e-05	0.0203084	0.835214	0.999959	AD0_vs_nonAD0	B
ZBTB8B	0	0	0.0203093			AD0_vs_nonAD0	B
ZBTB8A	0.0375514	-4.0926e-06	0.0203093	0.933513	0.999959	AD0_vs_nonAD0	B
ZBTB8OS	1.62187	-0.00027451	0.0203069	0.376461	0.999959	AD0_vs_nonAD0	B
RBBP4	3.73678	0.000300033	0.0203037	0.529767	0.999959	AD0_vs_nonAD0	B
SYNC	0.917773	0.000239414	0.0203085	0.181403	0.999959	AD0_vs_nonAD0	B
AC114489.1	0	0	0.0203093			AD0_vs_nonAD0	B
KIAA1522	0.0286851	-3.56152e-06	0.0203093	0.94215	0.999959	AD0_vs_nonAD0	B
YARS	1.32501	-5.29316e-05	0.0203083	0.795235	0.999959	AD0_vs_nonAD0	B
S100PBP	1.28359	0.00013799	0.0203083	0.499547	0.999959	AD0_vs_nonAD0	B
FNDC5	0	0	0.0203093			AD0_vs_nonAD0	B
HPCA	0	0	0.0203093			AD0_vs_nonAD0	B
TMEM54	0	0	0.0203093			AD0_vs_nonAD0	B
AL031602.2	0.0657168	-3.05172e-06	0.0203093	0.950457	0.999959	AD0_vs_nonAD0	B
RNF19B	0.385485	-1.56674e-05	0.0203092	0.777617	0.999959	AD0_vs_nonAD0	B
AL020995.1	0	0	0.0203093			AD0_vs_nonAD0	B
AK2	1.27211	-3.14231e-05	0.0203081	0.888843	0.999959	AD0_vs_nonAD0	B
AZIN2	0.0164797	-5.06946e-06	0.0203093	0.917702	0.999959	AD0_vs_nonAD0	B
TRIM62	0.49062	2.70994e-05	0.0203092	0.722872	0.999959	AD0_vs_nonAD0	B
AL662907.3	0	0	0.0203093			AD0_vs_nonAD0	B
ZNF362	0.406833	1.69942e-05	0.0203092	0.790293	0.999959	AD0_vs_nonAD0	B
AL513327.3	0	0	0.0203093			AD0_vs_nonAD0	B
A3GALT2	0.00752588	-1.77092e-06	0.0203093	0.971205	0.999959	AD0_vs_nonAD0	B
AL513327.1	0.126839	-5.32682e-06	0.0203093	0.913535	0.999959	AD0_vs_nonAD0	B
PHC2	0.715731	0.0001148	0.020309	0.330456	0.999959	AD0_vs_nonAD0	B
AL513327.2	0	0	0.0203093			AD0_vs_nonAD0	B
ZSCAN20	0.076728	-2.59906e-06	0.0203093	0.957771	0.999959	AD0_vs_nonAD0	B
CSMD2	0	0	0.0203093			AD0_vs_nonAD0	B
C1orf94	0	0	0.0203093			AD0_vs_nonAD0	B
AC099565.1	0	0	0.0203093			AD0_vs_nonAD0	B
SMIM12	1.27995	0.000104711	0.0203078	0.675966	0.999959	AD0_vs_nonAD0	B
GJB5	0	0	0.0203093			AD0_vs_nonAD0	B
AL121988.1	0	0	0.0203093			AD0_vs_nonAD0	B
GJA4	0	0	0.0203093			AD0_vs_nonAD0	B
AL122010.1	0	0	0.0203093			AD0_vs_nonAD0	B
DLGAP3	0.00889246	-6.43305e-06	0.0203093	0.895716	0.999959	AD0_vs_nonAD0	B
TMEM35B	1.07074	0.000107792	0.0203082	0.607897	0.999959	AD0_vs_nonAD0	B
ZMYM6	1.72365	-0.000375719	0.0203072	0.198886	0.999959	AD0_vs_nonAD0	B
ZMYM1	0.875512	-0.000138228	0.0203088	0.359957	0.999959	AD0_vs_nonAD0	B
AL590434.1	0.00752588	-1.77092e-06	0.0203093	0.971205	0.999959	AD0_vs_nonAD0	B
SFPQ	10.4893	-0.000290595	0.0202974	0.675303	0.999959	AD0_vs_nonAD0	B
ZMYM4	1.42829	-0.000129556	0.0203085	0.462192	0.999959	AD0_vs_nonAD0	B
ZMYM4-AS1	0.187941	-5.55015e-06	0.0203093	0.910042	0.999959	AD0_vs_nonAD0	B
KIAA0319L	0.926209	5.82925e-05	0.0203085	0.741	0.999959	AD0_vs_nonAD0	B
NCDN	0.0407831	-1.05916e-05	0.0203093	0.829181	0.999959	AD0_vs_nonAD0	B
AC004865.2	0.735317	6.03373e-05	0.0203089	0.655739	0.999959	AD0_vs_nonAD0	B
TFAP2E	0.140529	-3.30364e-06	0.0203093	0.946316	0.999959	AD0_vs_nonAD0	B
PSMB2	2.89719	0.000124808	0.0203062	0.724563	0.999959	AD0_vs_nonAD0	B
C1orf216	0.206921	-1.02372e-05	0.0203093	0.834706	0.999959	AD0_vs_nonAD0	B
CLSPN	0.0104829	-2.35392e-06	0.0203093	0.961737	0.999959	AD0_vs_nonAD0	B
AL354864.1	0	0	0.0203093			AD0_vs_nonAD0	B
AGO4	0.465791	-7.4948e-06	0.0203092	0.881155	0.999959	AD0_vs_nonAD0	B
AGO1	0.525693	-8.19239e-06	0.0203092	0.916641	0.999959	AD0_vs_nonAD0	B
AL139286.3	0	0	0.0203093			AD0_vs_nonAD0	B
AL139286.2	0	0	0.0203093			AD0_vs_nonAD0	B
AGO3	2.40107	7.94645e-05	0.0203069	0.799988	0.999959	AD0_vs_nonAD0	B
AL138787.2	0.119311	9.72476e-07	0.0203093	0.984205	0.999959	AD0_vs_nonAD0	B
TEKT2	0	0	0.0203093			AD0_vs_nonAD0	B
ADPRHL2	1.13191	-5.73666e-05	0.020308	0.802878	0.999959	AD0_vs_nonAD0	B
COL8A2	0.020983	-2.06862e-06	0.0203093	0.96637	0.999959	AD0_vs_nonAD0	B
TRAPPC3	1.39866	-2.78988e-05	0.020308	0.903241	0.999959	AD0_vs_nonAD0	B
MAP7D1	0.498425	1.75499e-05	0.020309	0.866279	0.999959	AD0_vs_nonAD0	B
THRAP3	5.23451	-0.000793704	0.0202999	0.198013	0.999959	AD0_vs_nonAD0	B
SH3D21	0.352262	-2.79737e-06	0.0203093	0.954567	0.999959	AD0_vs_nonAD0	B
EVA1B	0.0104915	-2.64762e-06	0.0203093	0.956962	0.999959	AD0_vs_nonAD0	B
AL591845.1	0	0	0.0203093			AD0_vs_nonAD0	B
STK40	1.26652	1.03648e-05	0.0203084	0.958076	0.999959	AD0_vs_nonAD0	B
LSM10	2.28625	-0.000238166	0.0203062	0.505345	0.999959	AD0_vs_nonAD0	B
OSCP1	0.0896013	-3.8615e-06	0.0203093	0.937259	0.999959	AD0_vs_nonAD0	B
MRPS15	1.287	8.8451e-05	0.0203082	0.682793	0.999959	AD0_vs_nonAD0	B
CSF3R	0.0391766	-2.34705e-06	0.0203093	0.961861	0.999959	AD0_vs_nonAD0	B
GRIK3	0.00837458	-5.1464e-06	0.0203093	0.91645	0.999959	AD0_vs_nonAD0	B
AL353604.1	0	0	0.0203093			AD0_vs_nonAD0	B
LINC01137	0.0896013	-3.8615e-06	0.0203093	0.937259	0.999959	AD0_vs_nonAD0	B
ZC3H12A	1.09879	1.13306e-05	0.0203088	0.936495	0.999959	AD0_vs_nonAD0	B
MEAF6	2.84801	-0.000273923	0.0203049	0.518883	0.999959	AD0_vs_nonAD0	B
SNIP1	0.434585	-1.79995e-05	0.0203091	0.827496	0.999959	AD0_vs_nonAD0	B
DNALI1	0	0	0.0203093			AD0_vs_nonAD0	B
GNL2	1.17282	0.000249201	0.0203084	0.197033	0.999959	AD0_vs_nonAD0	B
AL513220.1	0	0	0.0203093			AD0_vs_nonAD0	B
RSPO1	0	0	0.0203093			AD0_vs_nonAD0	B
C1orf109	0.307663	-1.73765e-05	0.0203093	0.725909	0.999959	AD0_vs_nonAD0	B
CDCA8	0.0164797	-5.06946e-06	0.0203093	0.917702	0.999959	AD0_vs_nonAD0	B
EPHA10	0	0	0.0203093			AD0_vs_nonAD0	B
MANEAL	0.125479	-1.30015e-05	0.0203093	0.792526	0.999959	AD0_vs_nonAD0	B
AL929472.3	0	0	0.0203093			AD0_vs_nonAD0	B
YRDC	1.02603	-5.11431e-05	0.0203086	0.763657	0.999959	AD0_vs_nonAD0	B
C1orf122	1.01072	-0.000153405	0.0203087	0.343546	0.999959	AD0_vs_nonAD0	B
MTF1	0.653346	-3.52654e-05	0.020309	0.764083	0.999959	AD0_vs_nonAD0	B
AL929472.2	0	0	0.0203093			AD0_vs_nonAD0	B
INPP5B	0.706587	-7.19928e-05	0.0203088	0.609612	0.999959	AD0_vs_nonAD0	B
SF3A3	1.45466	-2.71907e-06	0.0203081	0.990405	0.999959	AD0_vs_nonAD0	B
FHL3	0.019428	-5.56579e-06	0.0203093	0.90972	0.999959	AD0_vs_nonAD0	B
UTP11	0.381675	1.24165e-05	0.0203092	0.822633	0.999959	AD0_vs_nonAD0	B
POU3F1	0.14935	-6.30472e-06	0.0203093	0.897915	0.999959	AD0_vs_nonAD0	B
MIR3659HG	0	0	0.0203093			AD0_vs_nonAD0	B
LINC01685	0.0286851	-3.56152e-06	0.0203093	0.94215	0.999959	AD0_vs_nonAD0	B
AL354702.2	0	0	0.0203093			AD0_vs_nonAD0	B
RRAGC	1.07568	-2.69322e-06	0.0203085	0.988086	0.999959	AD0_vs_nonAD0	B
AL139260.1	0.106477	1.14028e-06	0.0203093	0.981481	0.999959	AD0_vs_nonAD0	B
MYCBP	0.610515	3.93149e-05	0.020309	0.744157	0.999959	AD0_vs_nonAD0	B
GJA9	0	0	0.0203093			AD0_vs_nonAD0	B
RHBDL2	0	0	0.0203093			AD0_vs_nonAD0	B
AKIRIN1	2.30958	-6.30151e-05	0.0203065	0.852059	0.999959	AD0_vs_nonAD0	B
NDUFS5	3.6883	-4.9522e-05	0.0203039	0.916045	0.999959	AD0_vs_nonAD0	B
MACF1	4.56372	0.000114581	0.0203058	0.761401	0.999959	AD0_vs_nonAD0	B
AL356055.1	0	0	0.0203093			AD0_vs_nonAD0	B
AL442071.2	0	0	0.0203093			AD0_vs_nonAD0	B
AL442071.1	0.0385691	-5.34544e-06	0.0203093	0.913271	0.999959	AD0_vs_nonAD0	B
BMP8A	0	0	0.0203093			AD0_vs_nonAD0	B
PABPC4	2.30509	0.000297015	0.020306	0.415822	0.999959	AD0_vs_nonAD0	B
PABPC4-AS1	0.0688684	8.50996e-07	0.0203093	0.986168	0.999959	AD0_vs_nonAD0	B
HEYL	0	0	0.0203093			AD0_vs_nonAD0	B
NT5C1A	0	0	0.0203093			AD0_vs_nonAD0	B
HPCAL4	0	0	0.0203093			AD0_vs_nonAD0	B
PPIE	1.23304	-2.01864e-05	0.0203079	0.933237	0.999959	AD0_vs_nonAD0	B
BMP8B	0.0308299	-1.08692e-06	0.0203093	0.982345	0.999959	AD0_vs_nonAD0	B
OXCT2	0	0	0.0203093			AD0_vs_nonAD0	B
AL033527.3	0	0	0.0203093			AD0_vs_nonAD0	B
AL033527.4	0.0352981	-2.15923e-06	0.0203093	0.964942	0.999959	AD0_vs_nonAD0	B
LINC02811	0.0292548	5.31393e-06	0.0203093	0.913774	0.999959	AD0_vs_nonAD0	B
TRIT1	0.489741	-4.33888e-05	0.0203092	0.524784	0.999959	AD0_vs_nonAD0	B
MYCL	0.0480429	-2.87928e-06	0.0203093	0.953201	0.999959	AD0_vs_nonAD0	B
AL033527.2	0	0	0.0203093			AD0_vs_nonAD0	B
MFSD2A	0.0104915	-2.64762e-06	0.0203093	0.956962	0.999959	AD0_vs_nonAD0	B
CAP1	6.12706	-0.000120697	0.0203026	0.816914	0.999959	AD0_vs_nonAD0	B
PPT1	1.44381	-0.000125484	0.0203079	0.597416	0.999959	AD0_vs_nonAD0	B
RLF	2.66131	0.000131442	0.0203062	0.710844	0.999959	AD0_vs_nonAD0	B
TMCO2	0	0	0.0203093			AD0_vs_nonAD0	B
AL050341.2	0.0878636	5.51024e-06	0.0203093	0.910605	0.999959	AD0_vs_nonAD0	B
ZMPSTE24	0.413179	3.68022e-05	0.0203091	0.65593	0.999959	AD0_vs_nonAD0	B
COL9A2	0.52251	-1.34246e-06	0.0203091	0.987348	0.999959	AD0_vs_nonAD0	B
SMAP2	15.1008	-0.000561368	0.0202955	0.453199	0.999959	AD0_vs_nonAD0	B
AL031985.4	0.0286851	-3.56152e-06	0.0203093	0.94215	0.999959	AD0_vs_nonAD0	B
ZFP69B	0.22528	9.72796e-06	0.0203093	0.843601	0.999959	AD0_vs_nonAD0	B
AL031985.3	0.0767743	-4.5606e-06	0.0203093	0.925931	0.999959	AD0_vs_nonAD0	B
ZFP69	0.163511	4.05136e-06	0.0203093	0.934336	0.999959	AD0_vs_nonAD0	B
AL603839.3	0.230993	-1.22561e-05	0.0203093	0.803233	0.999959	AD0_vs_nonAD0	B
EXO5	0.109287	-9.60927e-06	0.0203093	0.844765	0.999959	AD0_vs_nonAD0	B
AL603839.1	0	0	0.0203093			AD0_vs_nonAD0	B
AL603839.2	0	0	0.0203093			AD0_vs_nonAD0	B
ZNF684	0.154494	-1.30078e-05	0.0203093	0.791318	0.999959	AD0_vs_nonAD0	B
AL356379.2	0	0	0.0203093			AD0_vs_nonAD0	B
RIMS3	0.012611	-2.35449e-06	0.0203093	0.961726	0.999959	AD0_vs_nonAD0	B
AL031289.2	0	0	0.0203093			AD0_vs_nonAD0	B
AL031289.1	0	0	0.0203093			AD0_vs_nonAD0	B
NFYC-AS1	0.0552502	-8.67608e-06	0.0203093	0.859734	0.999959	AD0_vs_nonAD0	B
NFYC	1.46327	-0.000120542	0.0203077	0.634911	0.999959	AD0_vs_nonAD0	B
KCNQ4	0	0	0.0203093			AD0_vs_nonAD0	B
CITED4	0.237823	-7.83038e-06	0.0203093	0.873419	0.999959	AD0_vs_nonAD0	B
AC119677.1	0	0	0.0203093			AD0_vs_nonAD0	B
CTPS1	0.442181	-2.62439e-05	0.0203092	0.690278	0.999959	AD0_vs_nonAD0	B
SLFNL1-AS1	0	0	0.0203093			AD0_vs_nonAD0	B
SLFNL1	0	0	0.0203093			AD0_vs_nonAD0	B
SCMH1	1.64883	4.12516e-05	0.0203074	0.880905	0.999959	AD0_vs_nonAD0	B
AC093151.8	0.00752588	-1.77092e-06	0.0203093	0.971205	0.999959	AD0_vs_nonAD0	B
AC093151.3	0	0	0.0203093			AD0_vs_nonAD0	B
FOXO6	0	0	0.0203093			AD0_vs_nonAD0	B
EDN2	0	0	0.0203093			AD0_vs_nonAD0	B
HIVEP3	0.540317	-1.09679e-05	0.0203092	0.888404	0.999959	AD0_vs_nonAD0	B
AL158216.1	0	0	0.0203093			AD0_vs_nonAD0	B
GUCA2A	0	0	0.0203093			AD0_vs_nonAD0	B
FOXJ3	3.07105	-0.000144487	0.0203073	0.616277	0.999959	AD0_vs_nonAD0	B
AC096540.1	0	0	0.0203093			AD0_vs_nonAD0	B
RIMKLA	0	0	0.0203093			AD0_vs_nonAD0	B
ZMYND12	0.0397597	-3.97685e-06	0.0203093	0.935442	0.999959	AD0_vs_nonAD0	B
PPCS	1.70262	-3.04334e-05	0.0203068	0.92386	0.999959	AD0_vs_nonAD0	B
CCDC30	0.172568	-1.33718e-06	0.0203093	0.978276	0.999959	AD0_vs_nonAD0	B
PPIH	1.37253	-1.53221e-05	0.0203075	0.955436	0.999959	AD0_vs_nonAD0	B
AC098484.4	0.162457	-6.12695e-06	0.0203093	0.900994	0.999959	AD0_vs_nonAD0	B
AC098484.2	0	0	0.0203093			AD0_vs_nonAD0	B
YBX1	16.3722	-6.61827e-05	0.0202929	0.935235	0.999959	AD0_vs_nonAD0	B
CLDN19	0	0	0.0203093			AD0_vs_nonAD0	B
P3H1	0.346189	4.05076e-06	0.0203093	0.934317	0.999959	AD0_vs_nonAD0	B
C1orf50	0.901028	0.000111312	0.0203087	0.482982	0.999959	AD0_vs_nonAD0	B
AC098484.1	0	0	0.0203093			AD0_vs_nonAD0	B
TMEM269	0.00446823	-5.69517e-06	0.0203093	0.907597	0.999959	AD0_vs_nonAD0	B
SVBP	0.917203	-0.000117887	0.0203089	0.385508	0.999959	AD0_vs_nonAD0	B
ERMAP	0.127551	2.75589e-06	0.0203093	0.955262	0.999959	AD0_vs_nonAD0	B
AL512353.1	0.0940484	-4.70843e-06	0.0203093	0.923606	0.999959	AD0_vs_nonAD0	B
ZNF691	0.0977927	-7.69463e-06	0.0203093	0.875517	0.999959	AD0_vs_nonAD0	B
SLC2A1	0.865434	-0.000144273	0.0203089	0.286439	0.999959	AD0_vs_nonAD0	B
SLC2A1-AS1	0.0162044	-4.62172e-06	0.0203093	0.924941	0.999959	AD0_vs_nonAD0	B
AC099795.1	0	0	0.0203093			AD0_vs_nonAD0	B
FAM183A	0	0	0.0203093			AD0_vs_nonAD0	B
EBNA1BP2	0.838086	-0.000105588	0.0203088	0.442509	0.999959	AD0_vs_nonAD0	B
CFAP57	0.00767794	-2.38087e-06	0.0203093	0.9613	0.999959	AD0_vs_nonAD0	B
TMEM125	0	0	0.0203093			AD0_vs_nonAD0	B
C1orf210	0	0	0.0203093			AD0_vs_nonAD0	B
TIE1	0	0	0.0203093			AD0_vs_nonAD0	B
MPL	0	0	0.0203093			AD0_vs_nonAD0	B
AL139289.3	0	0	0.0203093			AD0_vs_nonAD0	B
AL139289.2	0.0162044	-4.62172e-06	0.0203093	0.924941	0.999959	AD0_vs_nonAD0	B
CDC20	0.0890152	-6.4669e-06	0.0203093	0.895165	0.999959	AD0_vs_nonAD0	B
ELOVL1	1.80387	0.00050227	0.0203067	0.121579	0.999959	AD0_vs_nonAD0	B
MED8	0.595873	-3.68724e-05	0.0203089	0.771267	0.999959	AD0_vs_nonAD0	B
AL139289.1	0.0104915	-2.64762e-06	0.0203093	0.956962	0.999959	AD0_vs_nonAD0	B
SZT2	0.798547	-3.78379e-05	0.0203091	0.703415	0.999959	AD0_vs_nonAD0	B
SZT2-AS1	0	0	0.0203093			AD0_vs_nonAD0	B
HYI	0.529128	-1.85382e-05	0.020309	0.860447	0.999959	AD0_vs_nonAD0	B
HYI-AS1	0	0	0.0203093			AD0_vs_nonAD0	B
PTPRF	0	0	0.0203093			AD0_vs_nonAD0	B
KDM4A	0.766193	7.60345e-05	0.0203089	0.560301	0.999959	AD0_vs_nonAD0	B
KDM4A-AS1	0.0194373	-2.44097e-06	0.0203093	0.960332	0.999959	AD0_vs_nonAD0	B
ST3GAL3	0.675148	-1.7982e-05	0.0203088	0.900214	0.999959	AD0_vs_nonAD0	B
AL451062.1	0	0	0.0203093			AD0_vs_nonAD0	B
ARTN	0	0	0.0203093			AD0_vs_nonAD0	B
AL357079.1	0.0619487	-6.37131e-06	0.0203093	0.896733	0.999959	AD0_vs_nonAD0	B
IPO13	0.0906781	-1.4869e-05	0.0203093	0.762717	0.999959	AD0_vs_nonAD0	B
AL357079.2	0	0	0.0203093			AD0_vs_nonAD0	B
DPH2	0.452337	1.62825e-05	0.020309	0.875925	0.999959	AD0_vs_nonAD0	B
ATP6V0B	5.06699	0.000286816	0.020302	0.599651	0.999959	AD0_vs_nonAD0	B
B4GALT2	0.0767743	-4.5606e-06	0.0203093	0.925931	0.999959	AD0_vs_nonAD0	B
CCDC24	0.337432	9.1934e-06	0.0203093	0.851985	0.999959	AD0_vs_nonAD0	B
SLC6A9	0.00767794	-2.38087e-06	0.0203093	0.9613	0.999959	AD0_vs_nonAD0	B
AL139220.2	0.0732853	-1.60915e-06	0.0203093	0.973846	0.999959	AD0_vs_nonAD0	B
DMAP1	0.735306	3.72387e-05	0.0203088	0.787595	0.999959	AD0_vs_nonAD0	B
ERI3	1.34026	0.000356721	0.0203082	0.089349	0.999959	AD0_vs_nonAD0	B
ERI3-IT1	0	0	0.0203093			AD0_vs_nonAD0	B
RNF220	1.41413	-0.000198301	0.0203073	0.484036	0.999959	AD0_vs_nonAD0	B
TMEM53	0.165224	-5.22645e-06	0.0203093	0.915915	0.999959	AD0_vs_nonAD0	B
ARMH1	1.5906	0.000205351	0.0203086	0.226605	0.999959	AD0_vs_nonAD0	B
KIF2C	0.00446823	-5.69517e-06	0.0203093	0.907597	0.999959	AD0_vs_nonAD0	B
AL592166.1	0.0518461	-3.48287e-06	0.0203093	0.943436	0.999959	AD0_vs_nonAD0	B
BEST4	0.0104915	-2.64762e-06	0.0203093	0.956962	0.999959	AD0_vs_nonAD0	B
PLK3	0.88743	-5.81355e-05	0.020309	0.625559	0.999959	AD0_vs_nonAD0	B
TCTEX1D4	0	0	0.0203093			AD0_vs_nonAD0	B
BTBD19	0.0266959	-3.3881e-06	0.0203093	0.944942	0.999959	AD0_vs_nonAD0	B
PTCH2	1.63699	2.08077e-06	0.0203089	0.987766	0.999959	AD0_vs_nonAD0	B
EIF2B3	0.895269	-7.32127e-05	0.0203087	0.638566	0.999959	AD0_vs_nonAD0	B
HECTD3	0.405582	2.9989e-05	0.0203092	0.710845	0.999959	AD0_vs_nonAD0	B
UROD	0.663801	7.02962e-05	0.0203088	0.626278	0.999959	AD0_vs_nonAD0	B
ZSWIM5	0.164357	-3.39195e-06	0.0203093	0.944981	0.999959	AD0_vs_nonAD0	B
LINC01144	0.0255345	-4.65281e-06	0.0203093	0.924487	0.999959	AD0_vs_nonAD0	B
HPDL	0	0	0.0203093			AD0_vs_nonAD0	B
MUTYH	0.506649	4.22035e-06	0.0203089	0.974118	0.999959	AD0_vs_nonAD0	B
TOE1	0.37031	7.58353e-07	0.0203092	0.991522	0.999959	AD0_vs_nonAD0	B
TESK2	0.903334	2.4173e-05	0.0203089	0.857854	0.999959	AD0_vs_nonAD0	B
CCDC163	0.0824037	-1.51835e-06	0.0203093	0.975336	0.999959	AD0_vs_nonAD0	B
MMACHC	0.144693	3.52043e-06	0.0203093	0.942873	0.999959	AD0_vs_nonAD0	B
PRDX1	5.97661	-0.000256965	0.0202999	0.677365	0.999959	AD0_vs_nonAD0	B
AKR1A1	2.38939	-0.000133186	0.0203064	0.69645	0.999959	AD0_vs_nonAD0	B
NASP	3.44858	-0.000304836	0.0203042	0.505169	0.999959	AD0_vs_nonAD0	B
CCDC17	0	0	0.0203093			AD0_vs_nonAD0	B
GPBP1L1	1.58215	4.71246e-05	0.0203084	0.810233	0.999959	AD0_vs_nonAD0	B
TMEM69	0.697702	1.8299e-05	0.020309	0.872292	0.999959	AD0_vs_nonAD0	B
IPP	0.375677	6.62135e-07	0.0203092	0.99028	0.999959	AD0_vs_nonAD0	B
AL604028.1	0	0	0.0203093			AD0_vs_nonAD0	B
MAST2	0.436029	-2.45201e-05	0.0203092	0.735487	0.999959	AD0_vs_nonAD0	B
PIK3R3	0	0	0.0203093			AD0_vs_nonAD0	B
AL358075.1	0	0	0.0203093			AD0_vs_nonAD0	B
AL358075.2	0	0	0.0203093			AD0_vs_nonAD0	B
TSPAN1	0	0	0.0203093			AD0_vs_nonAD0	B
POMGNT1	0.378862	3.91242e-06	0.0203093	0.936649	0.999959	AD0_vs_nonAD0	B
LURAP1	0	0	0.0203093			AD0_vs_nonAD0	B
RAD54L	0.00767794	-2.38087e-06	0.0203093	0.9613	0.999959	AD0_vs_nonAD0	B
LRRC41	0.416004	1.16185e-05	0.0203092	0.875085	0.999959	AD0_vs_nonAD0	B
UQCRH	9.64602	-0.000183319	0.020296	0.802908	0.999959	AD0_vs_nonAD0	B
NSUN4	0.371126	-1.73431e-05	0.0203092	0.827708	0.999959	AD0_vs_nonAD0	B
FAAH	0.0751029	-4.17979e-06	0.0203093	0.9321	0.999959	AD0_vs_nonAD0	B
LINC01398	0	0	0.0203093			AD0_vs_nonAD0	B
DMBX1	0	0	0.0203093			AD0_vs_nonAD0	B
TMEM275	0	0	0.0203093			AD0_vs_nonAD0	B
MKNK1-AS1	0	0	0.0203093			AD0_vs_nonAD0	B
KNCN	0	0	0.0203093			AD0_vs_nonAD0	B
MKNK1	0.62835	2.01389e-05	0.0203091	0.824403	0.999959	AD0_vs_nonAD0	B
MOB3C	0.151241	-5.1201e-06	0.0203093	0.916974	0.999959	AD0_vs_nonAD0	B
ATPAF1	0.617546	1.65546e-05	0.020309	0.872858	0.999959	AD0_vs_nonAD0	B
TEX38	0	0	0.0203093			AD0_vs_nonAD0	B
EFCAB14-AS1	0	0	0.0203093			AD0_vs_nonAD0	B
EFCAB14	1.78915	3.57307e-06	0.0203068	0.991095	0.999959	AD0_vs_nonAD0	B
CYP4B1	0	0	0.0203093			AD0_vs_nonAD0	B
CYP4Z1	0	0	0.0203093			AD0_vs_nonAD0	B
CYP4A22-AS1	0	0	0.0203093			AD0_vs_nonAD0	B
LINC00853	0	0	0.0203093			AD0_vs_nonAD0	B
PDZK1IP1	0	0	0.0203093			AD0_vs_nonAD0	B
TAL1	0.0896013	-3.8615e-06	0.0203093	0.937259	0.999959	AD0_vs_nonAD0	B
AL135960.1	0	0	0.0203093			AD0_vs_nonAD0	B
STIL	0.00889246	-6.43305e-06	0.0203093	0.895716	0.999959	AD0_vs_nonAD0	B
CMPK1	3.81367	-7.85821e-05	0.0203035	0.871938	0.999959	AD0_vs_nonAD0	B
LINC01389	0.00767794	-2.38087e-06	0.0203093	0.9613	0.999959	AD0_vs_nonAD0	B
FOXE3	0.0104915	-2.64762e-06	0.0203093	0.956962	0.999959	AD0_vs_nonAD0	B
FOXD2-AS1	0	0	0.0203093			AD0_vs_nonAD0	B
FOXD2	0.0217854	2.76964e-06	0.0203093	0.954992	0.999959	AD0_vs_nonAD0	B
TRABD2B	0	0	0.0203093			AD0_vs_nonAD0	B
AL109659.1	0	0	0.0203093			AD0_vs_nonAD0	B
SLC5A9	0	0	0.0203093			AD0_vs_nonAD0	B
AL109659.2	0	0	0.0203093			AD0_vs_nonAD0	B
SPATA6	0.36595	-1.104e-05	0.0203093	0.822512	0.999959	AD0_vs_nonAD0	B
AGBL4	0.0133607	-8.26279e-06	0.0203093	0.86635	0.999959	AD0_vs_nonAD0	B
BEND5	0.623176	-2.43888e-05	0.020309	0.820569	0.999959	AD0_vs_nonAD0	B
AL645507.1	0.0425648	-4.60211e-06	0.0203093	0.925268	0.999959	AD0_vs_nonAD0	B
AC099788.1	0	0	0.0203093			AD0_vs_nonAD0	B
AL590432.1	0.00446823	-5.69517e-06	0.0203093	0.907597	0.999959	AD0_vs_nonAD0	B
ELAVL4	0	0	0.0203093			AD0_vs_nonAD0	B
LINC02808	0	0	0.0203093			AD0_vs_nonAD0	B
DMRTA2	0	0	0.0203093			AD0_vs_nonAD0	B
FAF1	3.48547	0.000170997	0.0203048	0.688029	0.999959	AD0_vs_nonAD0	B
AL049637.1	0	0	0.0203093			AD0_vs_nonAD0	B
CDKN2C	0.0310087	-1.16731e-06	0.0203093	0.981021	0.999959	AD0_vs_nonAD0	B
C1orf185	0	0	0.0203093			AD0_vs_nonAD0	B
LINC01562	0	0	0.0203093			AD0_vs_nonAD0	B
RNF11	0.691813	6.44889e-05	0.020309	0.594279	0.999959	AD0_vs_nonAD0	B
AL162430.2	0.00889246	-6.43305e-06	0.0203093	0.895716	0.999959	AD0_vs_nonAD0	B
TTC39A	0	0	0.0203093			AD0_vs_nonAD0	B
TTC39A-AS1	0	0	0.0203093			AD0_vs_nonAD0	B
EPS15	3.86881	-5.77548e-05	0.0203033	0.906553	0.999959	AD0_vs_nonAD0	B
AC104170.2	0	0	0.0203093			AD0_vs_nonAD0	B
AC104170.1	0.111232	-1.29097e-05	0.0203093	0.792824	0.999959	AD0_vs_nonAD0	B
OSBPL9	2.28503	-5.4609e-05	0.020306	0.881146	0.999959	AD0_vs_nonAD0	B
NRDC	3.59564	0.000201787	0.0203044	0.650115	0.999959	AD0_vs_nonAD0	B
AL050343.2	0.0425648	-4.60211e-06	0.0203093	0.925268	0.999959	AD0_vs_nonAD0	B
AL050343.3	0	0	0.0203093			AD0_vs_nonAD0	B
RAB3B	0.0104915	-2.64762e-06	0.0203093	0.956962	0.999959	AD0_vs_nonAD0	B
TXNDC12	1.29382	0.000327884	0.020308	0.155271	0.999959	AD0_vs_nonAD0	B
KTI12	0.158301	1.43471e-06	0.0203093	0.976723	0.999959	AD0_vs_nonAD0	B
AL445685.1	0.423617	-3.82846e-06	0.0203093	0.937795	0.999959	AD0_vs_nonAD0	B
TXNDC12-AS1	0	0	0.0203093			AD0_vs_nonAD0	B
BTF3L4	2.18128	-0.00040738	0.0203059	0.272785	0.999959	AD0_vs_nonAD0	B
ZFYVE9	0.123485	-2.78282e-06	0.0203093	0.954776	0.999959	AD0_vs_nonAD0	B
CC2D1B	0.607381	-1.34499e-05	0.020309	0.905869	0.999959	AD0_vs_nonAD0	B
AL513218.1	0	0	0.0203093			AD0_vs_nonAD0	B
AL513218.2	0	0	0.0203093			AD0_vs_nonAD0	B
ORC1	0.0104829	-2.35392e-06	0.0203093	0.961737	0.999959	AD0_vs_nonAD0	B
PRPF38A	0.948157	0.000155088	0.0203087	0.316139	0.999959	AD0_vs_nonAD0	B
TUT4	8.54151	-0.000174708	0.0202999	0.777275	0.999959	AD0_vs_nonAD0	B
AL591167.1	0	0	0.0203093			AD0_vs_nonAD0	B
GPX7	0.38625	2.2947e-05	0.0203092	0.710275	0.999959	AD0_vs_nonAD0	B
SHISAL2A	1.99036	5.70915e-05	0.0203071	0.848246	0.999959	AD0_vs_nonAD0	B
COA7	0.512805	-1.3368e-05	0.0203093	0.7868	0.999959	AD0_vs_nonAD0	B
ZYG11B	0.759384	-4.84332e-05	0.0203089	0.694096	0.999959	AD0_vs_nonAD0	B
ZYG11A	0.012611	-2.35449e-06	0.0203093	0.961726	0.999959	AD0_vs_nonAD0	B
ECHDC2	0.48042	-1.44297e-05	0.0203091	0.861799	0.999959	AD0_vs_nonAD0	B
SCP2	2.87688	0.000271392	0.0203051	0.511131	0.999959	AD0_vs_nonAD0	B
PODN	0	0	0.0203093			AD0_vs_nonAD0	B
SLC1A7	0	0	0.0203093			AD0_vs_nonAD0	B
CPT2	0.567527	-6.89857e-06	0.0203093	0.888362	0.999959	AD0_vs_nonAD0	B
AL606760.2	0	0	0.0203093			AD0_vs_nonAD0	B
CZIB	0.770149	-3.38523e-06	0.0203088	0.981615	0.999959	AD0_vs_nonAD0	B
AL606760.3	0.0985108	-4.5146e-06	0.0203093	0.926744	0.999959	AD0_vs_nonAD0	B
MAGOH	2.17782	-0.00023476	0.0203052	0.563954	0.999959	AD0_vs_nonAD0	B
AL606760.1	0	0	0.0203093			AD0_vs_nonAD0	B
LRP8	0.607401	-4.9762e-06	0.0203093	0.919293	0.999959	AD0_vs_nonAD0	B
AL355483.3	0	0	0.0203093			AD0_vs_nonAD0	B
AL355483.1	0	0	0.0203093			AD0_vs_nonAD0	B
AL355483.2	0	0	0.0203093			AD0_vs_nonAD0	B
LINC01771	0.0389573	-1.75437e-06	0.0203093	0.971505	0.999959	AD0_vs_nonAD0	B
AC119428.2	0	0	0.0203093			AD0_vs_nonAD0	B
LINC02812	0.241174	-3.20445e-06	0.0203093	0.948051	0.999959	AD0_vs_nonAD0	B
GLIS1	0	0	0.0203093			AD0_vs_nonAD0	B
NDC1	0.3621	-3.15369e-06	0.0203092	0.953685	0.999959	AD0_vs_nonAD0	B
YIPF1	0.213611	-1.50784e-06	0.0203093	0.975658	0.999959	AD0_vs_nonAD0	B
DIO1	0	0	0.0203093			AD0_vs_nonAD0	B
HSPB11	1.26228	0.000230373	0.0203083	0.258585	0.999959	AD0_vs_nonAD0	B
LRRC42	0.248561	3.50392e-06	0.0203093	0.943215	0.999959	AD0_vs_nonAD0	B
LDLRAD1	0	0	0.0203093			AD0_vs_nonAD0	B
TMEM59	3.93186	0.000354435	0.0203024	0.502197	0.999959	AD0_vs_nonAD0	B
TCEANC2	0.320106	-1.11887e-05	0.0203093	0.821051	0.999959	AD0_vs_nonAD0	B
CDCP2	0.00837458	-5.1464e-06	0.0203093	0.91645	0.999959	AD0_vs_nonAD0	B
CYB5RL	0.0770772	-4.75332e-06	0.0203093	0.922821	0.999959	AD0_vs_nonAD0	B
MRPL37	0.801521	8.33642e-05	0.0203088	0.56641	0.999959	AD0_vs_nonAD0	B
SSBP3	0.483563	3.20958e-05	0.0203092	0.671239	0.999959	AD0_vs_nonAD0	B
SSBP3-AS1	0	0	0.0203093			AD0_vs_nonAD0	B
AL161644.1	0	0	0.0203093			AD0_vs_nonAD0	B
AL035415.1	0	0	0.0203093			AD0_vs_nonAD0	B
ACOT11	0.110584	-2.06916e-06	0.0203093	0.966361	0.999959	AD0_vs_nonAD0	B
FAM151A	0	0	0.0203093			AD0_vs_nonAD0	B
MROH7	0	0	0.0203093			AD0_vs_nonAD0	B
TTC4	0.417113	1.05756e-05	0.0203092	0.851911	0.999959	AD0_vs_nonAD0	B
PARS2	0.0432733	-3.65548e-06	0.0203093	0.940647	0.999959	AD0_vs_nonAD0	B
TTC22	0.0468139	-4.66504e-06	0.0203093	0.924305	0.999959	AD0_vs_nonAD0	B
AC096536.1	0	0	0.0203093			AD0_vs_nonAD0	B
LEXM	0	0	0.0203093			AD0_vs_nonAD0	B
DHCR24	0.404585	4.34963e-06	0.0203091	0.957592	0.999959	AD0_vs_nonAD0	B
AC096536.3	0.084547	-4.63164e-06	0.0203093	0.924795	0.999959	AD0_vs_nonAD0	B
AC096536.2	0	0	0.0203093			AD0_vs_nonAD0	B
DHCR24-DT	0	0	0.0203093			AD0_vs_nonAD0	B
TMEM61	0	0	0.0203093			AD0_vs_nonAD0	B
BSND	0	0	0.0203093			AD0_vs_nonAD0	B
PCSK9	0	0	0.0203093			AD0_vs_nonAD0	B
USP24	2.68179	-0.00020875	0.020306	0.570438	0.999959	AD0_vs_nonAD0	B
MIR4422HG	0.00752588	-1.77092e-06	0.0203093	0.971205	0.999959	AD0_vs_nonAD0	B
AL603840.1	0	0	0.0203093			AD0_vs_nonAD0	B
AC119674.1	0.0502475	-6.25227e-06	0.0203093	0.89862	0.999959	AD0_vs_nonAD0	B
PLPP3	0.183437	5.35969e-07	0.0203093	0.99131	0.999959	AD0_vs_nonAD0	B
PRKAA2	0	0	0.0203093			AD0_vs_nonAD0	B
FYB2	0	0	0.0203093			AD0_vs_nonAD0	B
C8B	0	0	0.0203093			AD0_vs_nonAD0	B
AL161740.1	0	0	0.0203093			AD0_vs_nonAD0	B
DAB1	0.251276	-4.6354e-06	0.0203093	0.924795	0.999959	AD0_vs_nonAD0	B
DAB1-AS1	0	0	0.0203093			AD0_vs_nonAD0	B
AL445193.2	0	0	0.0203093			AD0_vs_nonAD0	B
OMA1	0.589716	2.70852e-05	0.020309	0.819724	0.999959	AD0_vs_nonAD0	B
AL035411.3	0	0	0.0203093			AD0_vs_nonAD0	B
TACSTD2	0.0104915	-2.64762e-06	0.0203093	0.956962	0.999959	AD0_vs_nonAD0	B
MYSM1	1.22363	-0.000137599	0.0203079	0.567173	0.999959	AD0_vs_nonAD0	B
AL136985.3	0.0217793	-8.73242e-06	0.0203093	0.858804	0.999959	AD0_vs_nonAD0	B
JUN	31.2888	-0.000711792	0.0203023	0.182253	0.999959	AD0_vs_nonAD0	B
LINC01135	0.188257	-1.55253e-06	0.0203093	0.974787	0.999959	AD0_vs_nonAD0	B
AL136985.2	0	0	0.0203093			AD0_vs_nonAD0	B
AL136985.1	0	0	0.0203093			AD0_vs_nonAD0	B
LINC02777	0	0	0.0203093			AD0_vs_nonAD0	B
LINC01358	0.250263	-5.44214e-06	0.0203093	0.911812	0.999959	AD0_vs_nonAD0	B
AL592431.1	0	0	0.0203093			AD0_vs_nonAD0	B
AC093425.1	0	0	0.0203093			AD0_vs_nonAD0	B
AC093424.1	0	0	0.0203093			AD0_vs_nonAD0	B
FGGY	0.557613	-4.15844e-05	0.0203091	0.673324	0.999959	AD0_vs_nonAD0	B
AL035416.1	0.0104829	-2.35392e-06	0.0203093	0.961737	0.999959	AD0_vs_nonAD0	B
HOOK1	0.34378	-8.22698e-06	0.0203093	0.868765	0.999959	AD0_vs_nonAD0	B
CYP2J2	0.0514579	6.0714e-06	0.0203093	0.901559	0.999959	AD0_vs_nonAD0	B
C1orf87	0	0	0.0203093			AD0_vs_nonAD0	B
LINC02778	0	0	0.0203093			AD0_vs_nonAD0	B
LINC01748	0	0	0.0203093			AD0_vs_nonAD0	B
AC099792.1	0	0	0.0203093			AD0_vs_nonAD0	B
NFIA	0.306151	2.59621e-06	0.0203093	0.957848	0.999959	AD0_vs_nonAD0	B
NFIA-AS2	0	0	0.0203093			AD0_vs_nonAD0	B
NFIA-AS1	0	0	0.0203093			AD0_vs_nonAD0	B
AC099791.3	0	0	0.0203093			AD0_vs_nonAD0	B
AC099791.4	0	0	0.0203093			AD0_vs_nonAD0	B
TM2D1	1.3939	9.66732e-05	0.0203076	0.71189	0.999959	AD0_vs_nonAD0	B
AC099791.2	0.0164797	-5.06946e-06	0.0203093	0.917702	0.999959	AD0_vs_nonAD0	B
PATJ	1.29187	0.000212768	0.0203083	0.303151	0.999959	AD0_vs_nonAD0	B
L1TD1	0.0425648	-4.60211e-06	0.0203093	0.925268	0.999959	AD0_vs_nonAD0	B
KANK4	0	0	0.0203093			AD0_vs_nonAD0	B
USP1	1.71319	-5.07964e-05	0.0203068	0.873744	0.999959	AD0_vs_nonAD0	B
DOCK7	0.596356	2.77407e-05	0.020309	0.798251	0.999959	AD0_vs_nonAD0	B
ANGPTL3	0	0	0.0203093			AD0_vs_nonAD0	B
AC103923.1	0.0104829	-2.35392e-06	0.0203093	0.961737	0.999959	AD0_vs_nonAD0	B
ATG4C	1.26554	0.000102925	0.0203077	0.689963	0.999959	AD0_vs_nonAD0	B
LINC00466	0	0	0.0203093			AD0_vs_nonAD0	B
FOXD3-AS1	0	0	0.0203093			AD0_vs_nonAD0	B
FOXD3	0	0	0.0203093			AD0_vs_nonAD0	B
ALG6	0.398628	1.67992e-05	0.0203092	0.790883	0.999959	AD0_vs_nonAD0	B
ITGB3BP	0.751009	-8.77407e-05	0.020309	0.437413	0.999959	AD0_vs_nonAD0	B
BX004807.1	0.0104829	-2.35392e-06	0.0203093	0.961737	0.999959	AD0_vs_nonAD0	B
EFCAB7	0.545715	-2.9015e-05	0.0203091	0.744791	0.999959	AD0_vs_nonAD0	B
DLEU2L	0	0	0.0203093			AD0_vs_nonAD0	B
PGM1	0.54349	-5.08924e-05	0.020309	0.632771	0.999959	AD0_vs_nonAD0	B
ROR1	0.867517	4.6768e-06	0.0203092	0.946292	0.999959	AD0_vs_nonAD0	B
ROR1-AS1	0	0	0.0203093			AD0_vs_nonAD0	B
UBE2U	0	0	0.0203093			AD0_vs_nonAD0	B
CACHD1	0.020983	-2.06862e-06	0.0203093	0.96637	0.999959	AD0_vs_nonAD0	B
RAVER2	0.208489	-1.31761e-05	0.0203093	0.789266	0.999959	AD0_vs_nonAD0	B
JAK1	11.2687	-0.000530467	0.0202982	0.429519	0.999959	AD0_vs_nonAD0	B
LINC01359	0	0	0.0203093			AD0_vs_nonAD0	B
AL357078.2	0	0	0.0203093			AD0_vs_nonAD0	B
AK4	0	0	0.0203093			AD0_vs_nonAD0	B
DNAJC6	0.138551	-9.44958e-06	0.0203093	0.847445	0.999959	AD0_vs_nonAD0	B
AL139294.1	0	0	0.0203093			AD0_vs_nonAD0	B
LEPROT	0.548778	5.62852e-06	0.0203089	0.964487	0.999959	AD0_vs_nonAD0	B
LEPR	0.0715524	9.33853e-06	0.0203093	0.849557	0.999959	AD0_vs_nonAD0	B
AC119800.1	0	0	0.0203093			AD0_vs_nonAD0	B
AL513493.1	0.0896013	-3.8615e-06	0.0203093	0.937259	0.999959	AD0_vs_nonAD0	B
PDE4B	10.2955	0.000433252	0.0203004	0.472399	0.999959	AD0_vs_nonAD0	B
AL590783.1	0	0	0.0203093			AD0_vs_nonAD0	B
SGIP1	0.169728	-3.28434e-06	0.0203093	0.94664	0.999959	AD0_vs_nonAD0	B
AL139147.1	0	0	0.0203093			AD0_vs_nonAD0	B
TCTEX1D1	0	0	0.0203093			AD0_vs_nonAD0	B
WDR78	0.0271379	2.51033e-06	0.0203093	0.959188	0.999959	AD0_vs_nonAD0	B
MIER1	2.64876	-0.000333568	0.0203045	0.450245	0.999959	AD0_vs_nonAD0	B
SLC35D1	0.812741	-7.45141e-05	0.020309	0.51886	0.999959	AD0_vs_nonAD0	B
C1orf141	0	0	0.0203093			AD0_vs_nonAD0	B
IL23R	0	0	0.0203093			AD0_vs_nonAD0	B
IL12RB2	0	0	0.0203093			AD0_vs_nonAD0	B
SERBP1	5.36544	0.000235025	0.0202999	0.703289	0.999959	AD0_vs_nonAD0	B
GADD45A	0.210836	-7.30592e-06	0.0203093	0.882248	0.999959	AD0_vs_nonAD0	B
GNG12	0	0	0.0203093			AD0_vs_nonAD0	B
GNG12-AS1	0	0	0.0203093			AD0_vs_nonAD0	B
DIRAS3	0	0	0.0203093			AD0_vs_nonAD0	B
WLS	0.0896013	-3.8615e-06	0.0203093	0.937259	0.999959	AD0_vs_nonAD0	B
RPE65	0	0	0.0203093			AD0_vs_nonAD0	B
DEPDC1	0	0	0.0203093			AD0_vs_nonAD0	B
DEPDC1-AS1	0	0	0.0203093			AD0_vs_nonAD0	B
AL033530.1	0	0	0.0203093			AD0_vs_nonAD0	B
AL691520.1	0	0	0.0203093			AD0_vs_nonAD0	B
LINC01707	0	0	0.0203093			AD0_vs_nonAD0	B
LRRC7	0.023196	-2.32797e-06	0.0203093	0.962187	0.999959	AD0_vs_nonAD0	B
AL158840.1	0	0	0.0203093			AD0_vs_nonAD0	B
LRRC40	0.704127	-1.08148e-05	0.0203091	0.909976	0.999959	AD0_vs_nonAD0	B
SRSF11	6.92323	-1.84422e-05	0.0203002	0.975861	0.999959	AD0_vs_nonAD0	B
AL353771.1	0	0	0.0203093			AD0_vs_nonAD0	B
ANKRD13C	1.26637	1.79023e-06	0.0203084	0.992372	0.999959	AD0_vs_nonAD0	B
HHLA3	0.209124	-1.57839e-06	0.0203093	0.974358	0.999959	AD0_vs_nonAD0	B
CTH	0.184503	-4.83826e-07	0.0203093	0.992145	0.999959	AD0_vs_nonAD0	B
AL354872.2	0	0	0.0203093			AD0_vs_nonAD0	B
LINC01788	0	0	0.0203093			AD0_vs_nonAD0	B
PTGER3	0.0104915	-2.64762e-06	0.0203093	0.956962	0.999959	AD0_vs_nonAD0	B
AL031429.1	0	0	0.0203093			AD0_vs_nonAD0	B
ZRANB2-AS1	0.0164797	-5.06946e-06	0.0203093	0.917702	0.999959	AD0_vs_nonAD0	B
ZRANB2	3.68586	0.000495537	0.0203055	0.205372	0.999959	AD0_vs_nonAD0	B
ZRANB2-AS2	0.22321	-6.81269e-06	0.0203093	0.889645	0.999959	AD0_vs_nonAD0	B
NEGR1	0.755003	-5.95374e-06	0.0203093	0.903664	0.999959	AD0_vs_nonAD0	B
AL354949.1	0	0	0.0203093			AD0_vs_nonAD0	B
AL513166.1	0	0	0.0203093			AD0_vs_nonAD0	B
AL583808.1	0.0565761	-3.30392e-06	0.0203093	0.946312	0.999959	AD0_vs_nonAD0	B
LINC02797	0.0565761	-3.30392e-06	0.0203093	0.946312	0.999959	AD0_vs_nonAD0	B
LINC02238	0	0	0.0203093			AD0_vs_nonAD0	B
LRRIQ3	0.108864	-8.92191e-06	0.0203093	0.856264	0.999959	AD0_vs_nonAD0	B
FPGT	0.228122	-1.10824e-06	0.0203093	0.982008	0.999959	AD0_vs_nonAD0	B
TNNI3K	0	0	0.0203093			AD0_vs_nonAD0	B
AC093158.1	0	0	0.0203093			AD0_vs_nonAD0	B
LRRC53	0.224255	-1.88394e-07	0.0203093	0.996937	0.999959	AD0_vs_nonAD0	B
ERICH3	0.0164797	-5.06946e-06	0.0203093	0.917702	0.999959	AD0_vs_nonAD0	B
ERICH3-AS1	0	0	0.0203093			AD0_vs_nonAD0	B
AC135803.1	0	0	0.0203093			AD0_vs_nonAD0	B
CRYZ	0.48217	3.37141e-06	0.0203091	0.971279	0.999959	AD0_vs_nonAD0	B
TYW3	0.741734	1.7156e-05	0.0203089	0.889831	0.999959	AD0_vs_nonAD0	B
SLC44A5	0.218959	-1.72908e-06	0.0203093	0.971946	0.999959	AD0_vs_nonAD0	B
ACADM	2.3868	-0.000128198	0.020307	0.674599	0.999959	AD0_vs_nonAD0	B
RABGGTB	1.96928	8.39675e-05	0.0203073	0.767821	0.999959	AD0_vs_nonAD0	B
MSH4	0.0104915	-2.64762e-06	0.0203093	0.956962	0.999959	AD0_vs_nonAD0	B
ASB17	0	0	0.0203093			AD0_vs_nonAD0	B
AC092813.1	0	0	0.0203093			AD0_vs_nonAD0	B
ST6GALNAC3	1.67765	-8.77918e-06	0.0203083	0.965208	0.999959	AD0_vs_nonAD0	B
AC104458.1	0	0	0.0203093			AD0_vs_nonAD0	B
ST6GALNAC5	0.13042	-4.10331e-06	0.0203093	0.933396	0.999959	AD0_vs_nonAD0	B
AL035409.1	0.0164797	-5.06946e-06	0.0203093	0.917702	0.999959	AD0_vs_nonAD0	B
PIGK	0.53072	1.41952e-05	0.0203092	0.813468	0.999959	AD0_vs_nonAD0	B
AC093433.2	0	0	0.0203093			AD0_vs_nonAD0	B
AK5	0.0280861	-7.20158e-06	0.0203093	0.883317	0.999959	AD0_vs_nonAD0	B
AC095030.1	0	0	0.0203093			AD0_vs_nonAD0	B
AC093575.1	0	0	0.0203093			AD0_vs_nonAD0	B
AC118549.1	1.79507	-5.44106e-05	0.0203078	0.828637	0.999959	AD0_vs_nonAD0	B
USP33	2.33962	0.000289164	0.0203067	0.375727	0.999959	AD0_vs_nonAD0	B
MIGA1	1.27446	0.000101295	0.0203083	0.611324	0.999959	AD0_vs_nonAD0	B
NEXN-AS1	0.0104915	-2.64762e-06	0.0203093	0.956962	0.999959	AD0_vs_nonAD0	B
NEXN	0.432992	-2.59608e-06	0.0203093	0.957839	0.999959	AD0_vs_nonAD0	B
FUBP1	2.73142	0.000259497	0.0203064	0.452577	0.999959	AD0_vs_nonAD0	B
DNAJB4	0.296523	-9.62163e-06	0.0203092	0.872075	0.999959	AD0_vs_nonAD0	B
GIPC2	0.0972792	-2.38144e-06	0.0203093	0.961291	0.999959	AD0_vs_nonAD0	B
AC103591.3	2.21775	0.000236525	0.0203086	0.164389	0.999959	AD0_vs_nonAD0	B
AC103591.4	0	0	0.0203093			AD0_vs_nonAD0	B
AC096531.2	0	0	0.0203093			AD0_vs_nonAD0	B
PTGFR	0	0	0.0203093			AD0_vs_nonAD0	B
IFI44L	0.317288	-1.12797e-05	0.0203093	0.818807	0.999959	AD0_vs_nonAD0	B
IFI44	0.0425331	-5.62722e-06	0.0203093	0.908725	0.999959	AD0_vs_nonAD0	B
ADGRL4	0	0	0.0203093			AD0_vs_nonAD0	B
AC099671.1	0	0	0.0203093			AD0_vs_nonAD0	B
LINC01781	3.61561	0.000590512	0.0203038	0.213758	0.999959	AD0_vs_nonAD0	B
ADGRL2	0	0	0.0203093			AD0_vs_nonAD0	B
AC117944.1	0	0	0.0203093			AD0_vs_nonAD0	B
AL157944.1	0	0	0.0203093			AD0_vs_nonAD0	B
LINC01362	0.0406013	-8.83009e-06	0.0203093	0.857303	0.999959	AD0_vs_nonAD0	B
LINC01361	0	0	0.0203093			AD0_vs_nonAD0	B
AC116099.1	0	0	0.0203093			AD0_vs_nonAD0	B
LINC01712	0.00837458	-5.1464e-06	0.0203093	0.91645	0.999959	AD0_vs_nonAD0	B
LINC01725	0.232125	-7.21934e-06	0.0203093	0.883163	0.999959	AD0_vs_nonAD0	B
AL035706.1	0	0	0.0203093			AD0_vs_nonAD0	B
TTLL7	0.00446823	-5.69517e-06	0.0203093	0.907597	0.999959	AD0_vs_nonAD0	B
TTLL7-IT1	0	0	0.0203093			AD0_vs_nonAD0	B
AL359504.2	0.110988	5.01445e-06	0.0203093	0.918626	0.999959	AD0_vs_nonAD0	B
PRKACB	1.96742	4.4841e-05	0.0203069	0.887056	0.999959	AD0_vs_nonAD0	B
SAMD13	0.0896013	-3.8615e-06	0.0203093	0.937259	0.999959	AD0_vs_nonAD0	B
DNASE2B	0	0	0.0203093			AD0_vs_nonAD0	B
AL844170.1	0	0	0.0203093			AD0_vs_nonAD0	B
RPF1	0.937034	-5.68743e-06	0.0203086	0.973423	0.999959	AD0_vs_nonAD0	B
GNG5	5.45887	-0.000708968	0.0203002	0.243875	0.999959	AD0_vs_nonAD0	B
SPATA1	0.286244	2.96475e-06	0.0203093	0.9519	0.999959	AD0_vs_nonAD0	B
CTBS	0.778694	-2.00316e-06	0.0203089	0.988042	0.999959	AD0_vs_nonAD0	B
AL359762.1	0.0642649	-5.09943e-06	0.0203093	0.917269	0.999959	AD0_vs_nonAD0	B
AL359762.2	0	0	0.0203093			AD0_vs_nonAD0	B
LINC01555	0	0	0.0203093			AD0_vs_nonAD0	B
SSX2IP	0.0944658	1.1514e-06	0.0203093	0.981307	0.999959	AD0_vs_nonAD0	B
LPAR3	0	0	0.0203093			AD0_vs_nonAD0	B
MCOLN2	1.66978	-5.72534e-05	0.0203076	0.829215	0.999959	AD0_vs_nonAD0	B
WDR63	0.00752588	-1.77092e-06	0.0203093	0.971205	0.999959	AD0_vs_nonAD0	B
MCOLN3	0.0286851	-3.56152e-06	0.0203093	0.94215	0.999959	AD0_vs_nonAD0	B
SYDE2	0.0918364	2.38975e-06	0.0203093	0.961195	0.999959	AD0_vs_nonAD0	B
C1orf52	0.982541	8.18615e-06	0.0203082	0.968897	0.999959	AD0_vs_nonAD0	B
BCL10	3.00959	0.000407355	0.0203051	0.324655	0.999959	AD0_vs_nonAD0	B
AL078459.1	0.548686	1.14026e-05	0.0203092	0.850829	0.999959	AD0_vs_nonAD0	B
DDAH1	0.00889246	-6.43305e-06	0.0203093	0.895716	0.999959	AD0_vs_nonAD0	B
AC092807.2	0	0	0.0203093			AD0_vs_nonAD0	B
CCN1	0	0	0.0203093			AD0_vs_nonAD0	B
ZNHIT6	0.721812	-0.000106949	0.020309	0.334163	0.999959	AD0_vs_nonAD0	B
COL24A1	0	0	0.0203093			AD0_vs_nonAD0	B
LINC02795	0.0489766	3.78899e-06	0.0203093	0.938458	0.999959	AD0_vs_nonAD0	B
ODF2L	1.01797	7.73264e-06	0.0203086	0.964796	0.999959	AD0_vs_nonAD0	B
CLCA2	0	0	0.0203093			AD0_vs_nonAD0	B
CLCA1	0	0	0.0203093			AD0_vs_nonAD0	B
CLCA4	0	0	0.0203093			AD0_vs_nonAD0	B
CLCA4-AS1	0.0345124	-4.1055e-06	0.0203093	0.933304	0.999959	AD0_vs_nonAD0	B
AL049597.2	0.0250846	-1.24455e-05	0.0203093	0.799944	0.999959	AD0_vs_nonAD0	B
SH3GLB1	1.87739	-0.000381112	0.0203076	0.148341	0.999959	AD0_vs_nonAD0	B
AL355981.1	0	0	0.0203093			AD0_vs_nonAD0	B
SELENOF	4.39813	0.00043551	0.0203011	0.451334	0.999959	AD0_vs_nonAD0	B
HS2ST1	1.29194	4.12688e-06	0.0203089	0.974388	0.999959	AD0_vs_nonAD0	B
AL121989.1	0	0	0.0203093			AD0_vs_nonAD0	B
LINC01140	0	0	0.0203093			AD0_vs_nonAD0	B
LINC02801	0	0	0.0203093			AD0_vs_nonAD0	B
LMO4	1.92643	-2.50533e-05	0.0203079	0.916963	0.999959	AD0_vs_nonAD0	B
LINC01364	0.00446823	-5.69517e-06	0.0203093	0.907597	0.999959	AD0_vs_nonAD0	B
PKN2-AS1	0.23688	-1.27329e-05	0.0203093	0.79549	0.999959	AD0_vs_nonAD0	B
PKN2	3.25758	1.15985e-05	0.0203048	0.978382	0.999959	AD0_vs_nonAD0	B
GTF2B	2.47322	0.000368085	0.020306	0.314654	0.999959	AD0_vs_nonAD0	B
KYAT3	1.1044	1.70947e-07	0.0203083	0.999338	0.999959	AD0_vs_nonAD0	B
RBMXL1	0.411534	2.19622e-05	0.0203092	0.697366	0.999959	AD0_vs_nonAD0	B
GBP3	0.409017	5.33168e-06	0.0203092	0.923966	0.999959	AD0_vs_nonAD0	B
GBP1	0.368138	-1.05702e-05	0.0203093	0.830598	0.999959	AD0_vs_nonAD0	B
GBP2	1.51709	-1.52063e-05	0.0203088	0.917494	0.999959	AD0_vs_nonAD0	B
AC104459.1	0	0	0.0203093			AD0_vs_nonAD0	B
GBP7	0	0	0.0203093			AD0_vs_nonAD0	B
GBP4	0.467543	5.19353e-06	0.0203092	0.937527	0.999959	AD0_vs_nonAD0	B
AC099063.4	0.0345124	-4.1055e-06	0.0203093	0.933304	0.999959	AD0_vs_nonAD0	B
GBP5	0.487994	-3.07872e-06	0.0203091	0.971541	0.999959	AD0_vs_nonAD0	B
AC099063.1	0.0187634	3.94104e-06	0.0203093	0.935972	0.999959	AD0_vs_nonAD0	B
GBP6	0	0	0.0203093			AD0_vs_nonAD0	B
AL596214.1	0.0316017	-2.71738e-06	0.0203093	0.95585	0.999959	AD0_vs_nonAD0	B
LRRC8B	0.291458	-8.96704e-06	0.0203093	0.855317	0.999959	AD0_vs_nonAD0	B
LRRC8C-DT	0.19838	3.43959e-06	0.0203093	0.944228	0.999959	AD0_vs_nonAD0	B
AC093423.2	0.0965635	-2.35419e-06	0.0203093	0.961731	0.999959	AD0_vs_nonAD0	B
LRRC8C	0.777396	-7.33347e-05	0.0203091	0.451314	0.999959	AD0_vs_nonAD0	B
AC099568.1	0	0	0.0203093			AD0_vs_nonAD0	B
AC099568.2	0.00837458	-5.1464e-06	0.0203093	0.91645	0.999959	AD0_vs_nonAD0	B
LRRC8D	1.16283	-7.16202e-05	0.0203084	0.716023	0.999959	AD0_vs_nonAD0	B
AL391497.1	0	0	0.0203093			AD0_vs_nonAD0	B
ZNF326	1.68524	0.000205203	0.0203081	0.355968	0.999959	AD0_vs_nonAD0	B
AL161797.1	0	0	0.0203093			AD0_vs_nonAD0	B
AC098656.1	0	0	0.0203093			AD0_vs_nonAD0	B
LINC02609	0	0	0.0203093			AD0_vs_nonAD0	B
LINC02788	0	0	0.0203093			AD0_vs_nonAD0	B
LINC01763	0	0	0.0203093			AD0_vs_nonAD0	B
AC091614.1	0	0	0.0203093			AD0_vs_nonAD0	B
ZNF644	3.68422	-0.000203649	0.0203043	0.65119	0.999959	AD0_vs_nonAD0	B
HFM1	0.037404	-4.2945e-06	0.0203093	0.930292	0.999959	AD0_vs_nonAD0	B
CDC7	0.236836	-2.01291e-05	0.0203093	0.683621	0.999959	AD0_vs_nonAD0	B
TGFBR3	0.0142595	5.89318e-07	0.0203093	0.99042	0.999959	AD0_vs_nonAD0	B
BRDT	0	0	0.0203093			AD0_vs_nonAD0	B
EPHX4	0	0	0.0203093			AD0_vs_nonAD0	B
SETSIP	0	0	0.0203093			AD0_vs_nonAD0	B
BTBD8	0.0923473	-1.38638e-05	0.0203093	0.778271	0.999959	AD0_vs_nonAD0	B
AC104836.1	0	0	0.0203093			AD0_vs_nonAD0	B
C1orf146	0.020983	-2.06862e-06	0.0203093	0.96637	0.999959	AD0_vs_nonAD0	B
GLMN	0.795317	2.29413e-05	0.0203088	0.874404	0.999959	AD0_vs_nonAD0	B
RPAP2	1.46982	-1.25799e-05	0.0203081	0.954392	0.999959	AD0_vs_nonAD0	B
GFI1	0.118286	-3.56212e-06	0.0203093	0.94214	0.999959	AD0_vs_nonAD0	B
EVI5	1.70711	-0.000168135	0.0203077	0.508356	0.999959	AD0_vs_nonAD0	B
DIPK1A	2.9408	7.62324e-05	0.020305	0.85568	0.999959	AD0_vs_nonAD0	B
AC093577.1	0	0	0.0203093			AD0_vs_nonAD0	B
MTF2	1.72796	6.7884e-05	0.0203073	0.810285	0.999959	AD0_vs_nonAD0	B
TMED5	2.38487	0.000177516	0.0203063	0.613851	0.999959	AD0_vs_nonAD0	B
CCDC18	1.04881	7.0664e-05	0.0203084	0.706293	0.999959	AD0_vs_nonAD0	B
CCDC18-AS1	2.48025	0.000161879	0.0203059	0.662408	0.999959	AD0_vs_nonAD0	B
DR1	1.75205	-0.000161545	0.0203073	0.57468	0.999959	AD0_vs_nonAD0	B
FNBP1L	0.28073	-5.36213e-06	0.0203093	0.913133	0.999959	AD0_vs_nonAD0	B
BCAR3	0.561623	-8.28589e-05	0.0203091	0.409347	0.999959	AD0_vs_nonAD0	B
AL109613.1	0.0647212	-5.05574e-06	0.0203093	0.917919	0.999959	AD0_vs_nonAD0	B
AL049796.1	0	0	0.0203093			AD0_vs_nonAD0	B
DNTTIP2	2.44991	-0.000298692	0.0203046	0.493309	0.999959	AD0_vs_nonAD0	B
GCLM	0.559835	0.000108586	0.020309	0.33202	0.999959	AD0_vs_nonAD0	B
ABCA4	0	0	0.0203093			AD0_vs_nonAD0	B
ARHGAP29	0	0	0.0203093			AD0_vs_nonAD0	B
ARHGAP29-AS1	0	0	0.0203093			AD0_vs_nonAD0	B
AC118469.2	0.0162044	-4.62172e-06	0.0203093	0.924941	0.999959	AD0_vs_nonAD0	B
ABCD3	0.434717	-2.55766e-05	0.0203092	0.724775	0.999959	AD0_vs_nonAD0	B
F3	0	0	0.0203093			AD0_vs_nonAD0	B
SLC44A3	0	0	0.0203093			AD0_vs_nonAD0	B
CNN3	0.224354	-1.06727e-05	0.0203093	0.828779	0.999959	AD0_vs_nonAD0	B
AC105942.1	0.0167492	-5.79433e-06	0.0203093	0.905983	0.999959	AD0_vs_nonAD0	B
ALG14	0.167366	1.10441e-05	0.0203093	0.823192	0.999959	AD0_vs_nonAD0	B
AC095033.1	0	0	0.0203093			AD0_vs_nonAD0	B
TLCD4	0.159046	1.08111e-05	0.0203093	0.826384	0.999959	AD0_vs_nonAD0	B
AC092802.3	0	0	0.0203093			AD0_vs_nonAD0	B
AC092802.1	0	0	0.0203093			AD0_vs_nonAD0	B
RWDD3	1.29233	-3.77413e-05	0.0203074	0.891085	0.999959	AD0_vs_nonAD0	B
AC092802.2	0	0	0.0203093			AD0_vs_nonAD0	B
AC092802.4	0	0	0.0203093			AD0_vs_nonAD0	B
LINC02607	0	0	0.0203093			AD0_vs_nonAD0	B
LINC01787	0	0	0.0203093			AD0_vs_nonAD0	B
PTBP2	1.731	0.000247936	0.020308	0.276817	0.999959	AD0_vs_nonAD0	B
DPYD	3.33857	0.000304556	0.0203072	0.294111	0.999959	AD0_vs_nonAD0	B
DPYD-AS1	0.263609	-3.91122e-06	0.0203093	0.936547	0.999959	AD0_vs_nonAD0	B
DPYD-IT1	0	0	0.0203093			AD0_vs_nonAD0	B
DPYD-AS2	0	0	0.0203093			AD0_vs_nonAD0	B
MIR137HG	0	0	0.0203093			AD0_vs_nonAD0	B
SNX7	0	0	0.0203093			AD0_vs_nonAD0	B
PLPPR5	0	0	0.0203093			AD0_vs_nonAD0	B
AL445433.2	0	0	0.0203093			AD0_vs_nonAD0	B
PLPPR4	0	0	0.0203093			AD0_vs_nonAD0	B
LINC01708	0	0	0.0203093			AD0_vs_nonAD0	B
PALMD	0	0	0.0203093			AD0_vs_nonAD0	B
FRRS1	0.0652917	-3.08444e-06	0.0203093	0.949892	0.999959	AD0_vs_nonAD0	B
AGL	0.908991	0.000128158	0.0203085	0.467147	0.999959	AD0_vs_nonAD0	B
AC118553.1	0	0	0.0203093			AD0_vs_nonAD0	B
SLC35A3	0.573951	-9.93738e-06	0.020309	0.924795	0.999959	AD0_vs_nonAD0	B
MFSD14A	1.63774	-0.000136319	0.0203075	0.616569	0.999959	AD0_vs_nonAD0	B
AC093019.2	0.0364547	-5.6714e-06	0.0203093	0.908043	0.999959	AD0_vs_nonAD0	B
SASS6	0.281752	-4.54452e-06	0.0203093	0.926415	0.999959	AD0_vs_nonAD0	B
TRMT13	0.604494	5.95852e-06	0.020309	0.956008	0.999959	AD0_vs_nonAD0	B
LRRC39	0.00837458	-5.1464e-06	0.0203093	0.91645	0.999959	AD0_vs_nonAD0	B
DBT	0.0557596	2.7789e-06	0.0203093	0.954871	0.999959	AD0_vs_nonAD0	B
AL445928.2	0.0164183	-4.34145e-06	0.0203093	0.929518	0.999959	AD0_vs_nonAD0	B
RTCA-AS1	0.243252	-3.05546e-06	0.0203093	0.950403	0.999959	AD0_vs_nonAD0	B
RTCA	0.811168	2.87862e-05	0.0203086	0.867839	0.999959	AD0_vs_nonAD0	B
CDC14A	0.97761	9.04477e-05	0.0203084	0.632921	0.999959	AD0_vs_nonAD0	B
AL589990.1	0.00446823	-5.69517e-06	0.0203093	0.907597	0.999959	AD0_vs_nonAD0	B
GPR88	0.0104915	-2.64762e-06	0.0203093	0.956962	0.999959	AD0_vs_nonAD0	B
LINC01349	0	0	0.0203093			AD0_vs_nonAD0	B
AC099670.3	0	0	0.0203093			AD0_vs_nonAD0	B
VCAM1	0.113152	-3.28912e-06	0.0203093	0.94656	0.999959	AD0_vs_nonAD0	B
EXTL2	0.0690291	-1.63173e-06	0.0203093	0.97348	0.999959	AD0_vs_nonAD0	B
AC104506.1	0.0104829	-2.35392e-06	0.0203093	0.961737	0.999959	AD0_vs_nonAD0	B
SLC30A7	1.33905	7.79527e-05	0.0203084	0.693093	0.999959	AD0_vs_nonAD0	B
DPH5	0.482023	-2.83339e-05	0.0203091	0.770998	0.999959	AD0_vs_nonAD0	B
AC093157.2	0	0	0.0203093			AD0_vs_nonAD0	B
AC093157.1	0.455862	2.10592e-05	0.0203092	0.74699	0.999959	AD0_vs_nonAD0	B
AL109741.1	0.0374218	-7.4105e-06	0.0203093	0.879995	0.999959	AD0_vs_nonAD0	B
S1PR1	2.57526	-0.000379595	0.0203057	0.319706	0.999959	AD0_vs_nonAD0	B
LINC01307	0	0	0.0203093			AD0_vs_nonAD0	B
LINC01709	0.0767743	-4.5606e-06	0.0203093	0.925931	0.999959	AD0_vs_nonAD0	B
OLFM3	0	0	0.0203093			AD0_vs_nonAD0	B
AC114485.1	0	0	0.0203093			AD0_vs_nonAD0	B
AC099567.1	0	0	0.0203093			AD0_vs_nonAD0	B
COL11A1	0	0	0.0203093			AD0_vs_nonAD0	B
AC095032.1	0	0	0.0203093			AD0_vs_nonAD0	B
RNPC3	1.72464	-0.0001823	0.0203074	0.510888	0.999959	AD0_vs_nonAD0	B
AMY2B	0.109531	-4.9993e-06	0.0203093	0.918884	0.999959	AD0_vs_nonAD0	B
AL591888.1	0	0	0.0203093			AD0_vs_nonAD0	B
LINC01676	0	0	0.0203093			AD0_vs_nonAD0	B
LINC01677	0	0	0.0203093			AD0_vs_nonAD0	B
AL355306.2	0	0	0.0203093			AD0_vs_nonAD0	B
PRMT6	0.389565	-9.65706e-06	0.0203092	0.87873	0.999959	AD0_vs_nonAD0	B
NTNG1	0.560133	-1.07921e-06	0.0203089	0.992973	0.999959	AD0_vs_nonAD0	B
VAV3	2.64201	-2.41865e-05	0.0203063	0.944828	0.999959	AD0_vs_nonAD0	B
VAV3-AS1	0.140876	-3.94633e-06	0.0203093	0.936007	0.999959	AD0_vs_nonAD0	B
LINC02785	0.0418729	-6.17391e-06	0.0203093	0.899879	0.999959	AD0_vs_nonAD0	B
SLC25A24	1.70758	-0.000208832	0.0203072	0.47619	0.999959	AD0_vs_nonAD0	B
AL359258.2	0.0239055	-5.06471e-06	0.0203093	0.917841	0.999959	AD0_vs_nonAD0	B
NBPF4	0	0	0.0203093			AD0_vs_nonAD0	B
NBPF6	0	0	0.0203093			AD0_vs_nonAD0	B
FAM102B	0.993376	-0.000187175	0.0203088	0.202141	0.999959	AD0_vs_nonAD0	B
HENMT1	0.155261	-5.90745e-06	0.0203093	0.90421	0.999959	AD0_vs_nonAD0	B
AL160171.1	0.105604	-3.6727e-06	0.0203093	0.940321	0.999959	AD0_vs_nonAD0	B
PRPF38B	3.52792	0.000214432	0.0203026	0.681996	0.999959	AD0_vs_nonAD0	B
FNDC7	0	0	0.0203093			AD0_vs_nonAD0	B
AL591719.2	0	0	0.0203093			AD0_vs_nonAD0	B
STXBP3	1.06658	-0.000185792	0.0203085	0.296391	0.999959	AD0_vs_nonAD0	B
AKNAD1	0.159014	-1.71009e-05	0.0203093	0.72798	0.999959	AD0_vs_nonAD0	B
GPSM2	0.0737544	-1.12719e-05	0.0203093	0.818489	0.999959	AD0_vs_nonAD0	B
CLCC1	0.238585	1.01571e-07	0.0203093	0.998354	0.999959	AD0_vs_nonAD0	B
WDR47	0.218618	-5.69247e-06	0.0203093	0.908032	0.999959	AD0_vs_nonAD0	B
TAF13	0.475575	1.61668e-05	0.0203092	0.802861	0.999959	AD0_vs_nonAD0	B
AL356488.3	0.0519094	-1.42158e-06	0.0203093	0.97689	0.999959	AD0_vs_nonAD0	B
TMEM167B	1.04482	-0.000139619	0.0203083	0.492257	0.999959	AD0_vs_nonAD0	B
AL356488.2	0.123528	-6.76021e-06	0.0203093	0.890438	0.999959	AD0_vs_nonAD0	B
C1orf194	0	0	0.0203093			AD0_vs_nonAD0	B
KIAA1324	0.0331675	-6.39397e-06	0.0203093	0.89638	0.999959	AD0_vs_nonAD0	B
SARS	2.16549	-0.000211097	0.0203057	0.579874	0.999959	AD0_vs_nonAD0	B
CELSR2	0.00446823	-5.69517e-06	0.0203093	0.907597	0.999959	AD0_vs_nonAD0	B
PSRC1	0	0	0.0203093			AD0_vs_nonAD0	B
MYBPHL	0	0	0.0203093			AD0_vs_nonAD0	B
SORT1	0.0896013	-3.8615e-06	0.0203093	0.937259	0.999959	AD0_vs_nonAD0	B
PSMA5	2.85666	2.06626e-05	0.0203054	0.958501	0.999959	AD0_vs_nonAD0	B
SYPL2	0	0	0.0203093			AD0_vs_nonAD0	B
ATXN7L2	0.263256	-9.30218e-06	0.0203093	0.849876	0.999959	AD0_vs_nonAD0	B
CYB561D1	0.370484	-1.73232e-06	0.0203092	0.977908	0.999959	AD0_vs_nonAD0	B
AMIGO1	0	0	0.0203093			AD0_vs_nonAD0	B
GPR61	0.0104829	-2.35392e-06	0.0203093	0.961737	0.999959	AD0_vs_nonAD0	B
GNAI3	1.89265	0.000161693	0.0203063	0.644129	0.999959	AD0_vs_nonAD0	B
AL355310.1	0	0	0.0203093			AD0_vs_nonAD0	B
GNAT2	0	0	0.0203093			AD0_vs_nonAD0	B
AMPD2	0.312307	-1.27471e-05	0.0203092	0.809127	0.999959	AD0_vs_nonAD0	B
AL355310.2	0	0	0.0203093			AD0_vs_nonAD0	B
GSTM4	0.618176	1.15883e-05	0.0203089	0.931593	0.999959	AD0_vs_nonAD0	B
GSTM2	0.316346	-9.21313e-06	0.0203092	0.861552	0.999959	AD0_vs_nonAD0	B
GSTM1	0.301698	-1.00646e-05	0.0203092	0.866749	0.999959	AD0_vs_nonAD0	B
AC000032.1	0.0250846	-1.24455e-05	0.0203093	0.799944	0.999959	AD0_vs_nonAD0	B
GSTM5	0	0	0.0203093			AD0_vs_nonAD0	B
AL158847.1	0	0	0.0203093			AD0_vs_nonAD0	B
GSTM3	0	0	0.0203093			AD0_vs_nonAD0	B
EPS8L3	0	0	0.0203093			AD0_vs_nonAD0	B
LINC01768	0	0	0.0203093			AD0_vs_nonAD0	B
AL450468.2	0	0	0.0203093			AD0_vs_nonAD0	B
CSF1	0.0150518	-5.55248e-07	0.0203093	0.990972	0.999959	AD0_vs_nonAD0	B
AHCYL1	1.4936	-0.00024303	0.020308	0.292919	0.999959	AD0_vs_nonAD0	B
STRIP1	0.77269	2.24147e-05	0.0203086	0.894513	0.999959	AD0_vs_nonAD0	B
AL160006.1	0.0219374	2.07283e-06	0.0203093	0.96632	0.999959	AD0_vs_nonAD0	B
ALX3	0	0	0.0203093			AD0_vs_nonAD0	B
LINC01397	0	0	0.0203093			AD0_vs_nonAD0	B
SLC6A17	0	0	0.0203093			AD0_vs_nonAD0	B
LINC02586	0.0187634	3.94104e-06	0.0203093	0.935972	0.999959	AD0_vs_nonAD0	B
KCNC4	0.0563122	1.86401e-06	0.0203093	0.969712	0.999959	AD0_vs_nonAD0	B
RBM15-AS1	0.200184	2.14987e-06	0.0203093	0.965225	0.999959	AD0_vs_nonAD0	B
RBM15	0.667104	5.55369e-05	0.0203089	0.654333	0.999959	AD0_vs_nonAD0	B
LAMTOR5-AS1	0.241056	-1.87432e-05	0.0203093	0.70443	0.999959	AD0_vs_nonAD0	B
SLC16A4	0.279561	3.8958e-06	0.0203093	0.937346	0.999959	AD0_vs_nonAD0	B
AL355488.1	0.0203915	-8.27997e-06	0.0203093	0.865967	0.999959	AD0_vs_nonAD0	B
LAMTOR5	4.80636	0.0004368	0.0203002	0.473715	0.999959	AD0_vs_nonAD0	B
KCNA2	0	0	0.0203093			AD0_vs_nonAD0	B
AL365361.1	0.228331	2.18482e-06	0.0203093	0.964581	0.999959	AD0_vs_nonAD0	B
KCNA3	1.01616	-9.23574e-06	0.0203086	0.956938	0.999959	AD0_vs_nonAD0	B
CD53	10.7221	-0.000429785	0.020293	0.597566	0.999959	AD0_vs_nonAD0	B
AL360270.2	0.109039	-2.44171e-06	0.0203093	0.96032	0.999959	AD0_vs_nonAD0	B
AL360270.1	0.0682593	1.13449e-06	0.0203093	0.98157	0.999959	AD0_vs_nonAD0	B
LRIF1	1.60122	5.05997e-06	0.0203074	0.985687	0.999959	AD0_vs_nonAD0	B
AL360270.3	0.0375776	-5.41049e-06	0.0203093	0.912239	0.999959	AD0_vs_nonAD0	B
DRAM2	3.04087	-0.000306247	0.020305	0.462328	0.999959	AD0_vs_nonAD0	B
CEPT1	1.44405	9.81331e-05	0.0203081	0.65809	0.999959	AD0_vs_nonAD0	B
AL355816.1	0	0	0.0203093			AD0_vs_nonAD0	B
AL355816.2	0.0203687	-5.03966e-06	0.0203093	0.918212	0.999959	AD0_vs_nonAD0	B
DENND2D	1.13796	3.80852e-05	0.0203083	0.848679	0.999959	AD0_vs_nonAD0	B
CHI3L2	0.371029	1.36427e-05	0.0203092	0.804007	0.999959	AD0_vs_nonAD0	B
CHIA	0	0	0.0203093			AD0_vs_nonAD0	B
PIFO	0.0465753	3.93556e-06	0.0203093	0.936085	0.999959	AD0_vs_nonAD0	B
OVGP1	0	0	0.0203093			AD0_vs_nonAD0	B
AL390195.2	0	0	0.0203093			AD0_vs_nonAD0	B
AL390195.1	0.00752588	-1.77092e-06	0.0203093	0.971205	0.999959	AD0_vs_nonAD0	B
WDR77	0.77518	-6.53002e-05	0.0203089	0.633316	0.999959	AD0_vs_nonAD0	B
ATP5PB	4.94629	0.000148596	0.0203006	0.802493	0.999959	AD0_vs_nonAD0	B
C1orf162	1.20061	-0.000222723	0.0203082	0.303098	0.999959	AD0_vs_nonAD0	B
TMIGD3	0.0247929	-5.77754e-06	0.0203093	0.906312	0.999959	AD0_vs_nonAD0	B
ADORA3	0	0	0.0203093			AD0_vs_nonAD0	B
RAP1A	6.80457	0.000371317	0.0203031	0.45969	0.999959	AD0_vs_nonAD0	B
LINC01160	0	0	0.0203093			AD0_vs_nonAD0	B
INKA2	0.260176	1.18752e-06	0.0203093	0.980723	0.999959	AD0_vs_nonAD0	B
INKA2-AS1	0	0	0.0203093			AD0_vs_nonAD0	B
AL049557.1	0.084547	-4.63164e-06	0.0203093	0.924795	0.999959	AD0_vs_nonAD0	B
DDX20	0.586412	-6.14401e-06	0.020309	0.956316	0.999959	AD0_vs_nonAD0	B
KCND3	0	0	0.0203093			AD0_vs_nonAD0	B
LINC01750	0	0	0.0203093			AD0_vs_nonAD0	B
AL445426.1	0	0	0.0203093			AD0_vs_nonAD0	B
CTTNBP2NL	0.556781	-8.31361e-06	0.0203093	0.865657	0.999959	AD0_vs_nonAD0	B
WNT2B	0.267362	-1.96028e-06	0.0203093	0.968159	0.999959	AD0_vs_nonAD0	B
AL354760.1	0	0	0.0203093			AD0_vs_nonAD0	B
ST7L	0.340307	5.23449e-06	0.0203092	0.931798	0.999959	AD0_vs_nonAD0	B
CAPZA1	3.78555	-0.000300725	0.0203027	0.562511	0.999959	AD0_vs_nonAD0	B
MOV10	0.22681	-3.03046e-06	0.0203093	0.950776	0.999959	AD0_vs_nonAD0	B
AL603832.1	0	0	0.0203093			AD0_vs_nonAD0	B
RHOC	0.860396	8.34867e-07	0.0203089	0.994546	0.999959	AD0_vs_nonAD0	B
PPM1J	0.113512	-4.58793e-06	0.0203093	0.925544	0.999959	AD0_vs_nonAD0	B
AL603832.2	0	0	0.0203093			AD0_vs_nonAD0	B
TAFA3	0	0	0.0203093			AD0_vs_nonAD0	B
LINC01356	0	0	0.0203093			AD0_vs_nonAD0	B
LINC01357	0.0896013	-3.8615e-06	0.0203093	0.937259	0.999959	AD0_vs_nonAD0	B
SLC16A1	0.32616	-2.72754e-06	0.0203093	0.956067	0.999959	AD0_vs_nonAD0	B
SLC16A1-AS1	0.322762	-2.00217e-06	0.0203093	0.967911	0.999959	AD0_vs_nonAD0	B
AL390242.1	0.00752588	-1.77092e-06	0.0203093	0.971205	0.999959	AD0_vs_nonAD0	B
LRIG2-DT	0.0149597	-4.48167e-06	0.0203093	0.927231	0.999959	AD0_vs_nonAD0	B
LRIG2	1.06299	3.95446e-05	0.0203087	0.80664	0.999959	AD0_vs_nonAD0	B
MAGI3	0.0406792	-3.93496e-06	0.0203093	0.936124	0.999959	AD0_vs_nonAD0	B
PHTF1	0.957134	0.000147506	0.0203087	0.364087	0.999959	AD0_vs_nonAD0	B
RSBN1	2.57601	-6.18928e-05	0.0203065	0.855792	0.999959	AD0_vs_nonAD0	B
AL137856.1	0.229869	5.50081e-07	0.0203093	0.991066	0.999959	AD0_vs_nonAD0	B
PTPN22	2.4518	0.000622439	0.0203061	0.0841112	0.999959	AD0_vs_nonAD0	B
AP4B1-AS1	0.0608566	4.9538e-06	0.0203093	0.919707	0.999959	AD0_vs_nonAD0	B
BCL2L15	0	0	0.0203093			AD0_vs_nonAD0	B
AP4B1	0.563713	-5.56663e-05	0.020309	0.635444	0.999959	AD0_vs_nonAD0	B
DCLRE1B	0.0575404	-4.08923e-07	0.0203093	0.99336	0.999959	AD0_vs_nonAD0	B
HIPK1-AS1	0.0463643	5.85478e-07	0.0203093	0.990486	0.999959	AD0_vs_nonAD0	B
HIPK1	0.833579	-3.54383e-05	0.020309	0.73695	0.999959	AD0_vs_nonAD0	B
OLFML3	0	0	0.0203093			AD0_vs_nonAD0	B
SYT6	0	0	0.0203093			AD0_vs_nonAD0	B
AL121999.1	0	0	0.0203093			AD0_vs_nonAD0	B
TRIM33	1.86864	-0.000237581	0.0203074	0.39492	0.999959	AD0_vs_nonAD0	B
BCAS2	1.85716	-0.000122067	0.020307	0.689735	0.999959	AD0_vs_nonAD0	B
DENND2C	0.131476	-4.83918e-06	0.0203093	0.921486	0.999959	AD0_vs_nonAD0	B
AMPD1	0	0	0.0203093			AD0_vs_nonAD0	B
NRAS	0.797724	5.85752e-05	0.0203088	0.678749	0.999959	AD0_vs_nonAD0	B
CSDE1	6.48983	-0.000350216	0.0202977	0.609664	0.999959	AD0_vs_nonAD0	B
SIKE1	0.679566	-6.35131e-05	0.0203089	0.622313	0.999959	AD0_vs_nonAD0	B
SYCP1	0.0425648	-4.60211e-06	0.0203093	0.925268	0.999959	AD0_vs_nonAD0	B
TSHB	0	0	0.0203093			AD0_vs_nonAD0	B
TSPAN2	0.0728869	-2.84129e-06	0.0203093	0.953837	0.999959	AD0_vs_nonAD0	B
LINC01765	0.282894	-1.12077e-05	0.0203093	0.819615	0.999959	AD0_vs_nonAD0	B
NGF-AS1	0	0	0.0203093			AD0_vs_nonAD0	B
NGF	0	0	0.0203093			AD0_vs_nonAD0	B
VANGL1	0	0	0.0203093			AD0_vs_nonAD0	B
CASQ2	0	0	0.0203093			AD0_vs_nonAD0	B
NHLH2	0	0	0.0203093			AD0_vs_nonAD0	B
SLC22A15	0.321069	3.44415e-06	0.0203093	0.944202	0.999959	AD0_vs_nonAD0	B
MAB21L3	0	0	0.0203093			AD0_vs_nonAD0	B
LINC01779	0	0	0.0203093			AD0_vs_nonAD0	B
AL355538.1	0	0	0.0203093			AD0_vs_nonAD0	B
ATP1A1	3.61165	-0.000222822	0.0203058	0.553396	0.999959	AD0_vs_nonAD0	B
ATP1A1-AS1	0.244119	1.12488e-05	0.0203092	0.849069	0.999959	AD0_vs_nonAD0	B
LINC01762	0.0181694	-1.1667e-06	0.0203093	0.981032	0.999959	AD0_vs_nonAD0	B
AL136376.1	0	0	0.0203093			AD0_vs_nonAD0	B
AL390066.1	0.0465174	-2.92841e-06	0.0203093	0.95244	0.999959	AD0_vs_nonAD0	B
AL390066.2	0	0	0.0203093			AD0_vs_nonAD0	B
CD58	2.3497	3.00238e-05	0.0203062	0.933095	0.999959	AD0_vs_nonAD0	B
IGSF3	0	0	0.0203093			AD0_vs_nonAD0	B
C1orf137	0	0	0.0203093			AD0_vs_nonAD0	B
CD2	0.344065	6.65738e-06	0.0203093	0.89284	0.999959	AD0_vs_nonAD0	B
PTGFRN	0	0	0.0203093			AD0_vs_nonAD0	B
CD101	0.0299194	-4.98657e-06	0.0203093	0.919086	0.999959	AD0_vs_nonAD0	B
AL445231.1	0.0104829	-2.35392e-06	0.0203093	0.961737	0.999959	AD0_vs_nonAD0	B
TTF2	0.47078	8.3595e-06	0.0203092	0.90933	0.999959	AD0_vs_nonAD0	B
TRIM45	0.00446823	-5.69517e-06	0.0203093	0.907597	0.999959	AD0_vs_nonAD0	B
VTCN1	0	0	0.0203093			AD0_vs_nonAD0	B
LINC01525	0	0	0.0203093			AD0_vs_nonAD0	B
AL358072.1	0	0	0.0203093			AD0_vs_nonAD0	B
MAN1A2	2.80227	3.08013e-05	0.0203062	0.931166	0.999959	AD0_vs_nonAD0	B
AL157902.1	0.0991409	-4.08766e-06	0.0203093	0.933613	0.999959	AD0_vs_nonAD0	B
TENT5C	3.73671	0.000450326	0.0203053	0.26379	0.999959	AD0_vs_nonAD0	B
GDAP2	1.11587	-8.013e-05	0.0203084	0.679319	0.999959	AD0_vs_nonAD0	B
WDR3	1.04352	-0.000164508	0.0203086	0.320596	0.999959	AD0_vs_nonAD0	B
SPAG17	0.0166144	-4.5977e-06	0.0203093	0.925373	0.999959	AD0_vs_nonAD0	B
TBX15	0	0	0.0203093			AD0_vs_nonAD0	B
WARS2	1.08958	-2.44071e-06	0.0203088	0.985944	0.999959	AD0_vs_nonAD0	B
WARS2-IT1	0	0	0.0203093			AD0_vs_nonAD0	B
WARS2-AS1	0.850887	-1.36552e-05	0.0203087	0.930148	0.999959	AD0_vs_nonAD0	B
AL359915.1	0	0	0.0203093			AD0_vs_nonAD0	B
LINC01780	0	0	0.0203093			AD0_vs_nonAD0	B
LINC00622	0	0	0.0203093			AD0_vs_nonAD0	B
ZNF697	0	0	0.0203093			AD0_vs_nonAD0	B
PHGDH	0.154493	-1.03195e-05	0.0203093	0.834458	0.999959	AD0_vs_nonAD0	B
HMGCS2	0	0	0.0203093			AD0_vs_nonAD0	B
REG4	0	0	0.0203093			AD0_vs_nonAD0	B
ADAM30	0.0104915	-2.64762e-06	0.0203093	0.956962	0.999959	AD0_vs_nonAD0	B
NOTCH2	4.23473	0.000270501	0.0203041	0.554594	0.999959	AD0_vs_nonAD0	B
AC245008.1	0	0	0.0203093			AD0_vs_nonAD0	B
SEC22B	0.707223	0.000100327	0.0203089	0.418322	0.999959	AD0_vs_nonAD0	B
AC253572.1	0	0	0.0203093			AD0_vs_nonAD0	B
NBPF26	0.302196	-1.04208e-05	0.0203093	0.833569	0.999959	AD0_vs_nonAD0	B
AC253572.2	3.71238	4.99992e-05	0.020309	0.647131	0.999959	AD0_vs_nonAD0	B
PPIAL4A	0	0	0.0203093			AD0_vs_nonAD0	B
LINC00623	0.928315	-0.0001266	0.0203086	0.446268	0.999959	AD0_vs_nonAD0	B
FCGR1B	0	0	0.0203093			AD0_vs_nonAD0	B
AC244453.3	0.00752588	-1.77092e-06	0.0203093	0.971205	0.999959	AD0_vs_nonAD0	B
AC244453.2	0	0	0.0203093			AD0_vs_nonAD0	B
AC244453.1	0	0	0.0203093			AD0_vs_nonAD0	B
FAM72B	0.0331533	-6.02804e-06	0.0203093	0.902281	0.999959	AD0_vs_nonAD0	B
SRGAP2C	0.357636	8.95637e-07	0.0203093	0.985481	0.999959	AD0_vs_nonAD0	B
SRGAP2-AS1	0	0	0.0203093			AD0_vs_nonAD0	B
LINC02798	1.09798	-1.19818e-05	0.0203092	0.821127	0.999959	AD0_vs_nonAD0	B
AL592494.1	0	0	0.0203093			AD0_vs_nonAD0	B
AL592494.2	0	0	0.0203093			AD0_vs_nonAD0	B
LINC01691	0	0	0.0203093			AD0_vs_nonAD0	B
LINC02799	0	0	0.0203093			AD0_vs_nonAD0	B
AC239800.2	0	0	0.0203093			AD0_vs_nonAD0	B
LINC02591	0.0104915	-2.64762e-06	0.0203093	0.956962	0.999959	AD0_vs_nonAD0	B
HIST2H3PS2	0.0376294	8.33097e-07	0.0203093	0.986458	0.999959	AD0_vs_nonAD0	B
AC246680.1	0	0	0.0203093			AD0_vs_nonAD0	B
FAM72C	0	0	0.0203093			AD0_vs_nonAD0	B
IGKV1OR1-1	0	0	0.0203093			AD0_vs_nonAD0	B
LINC02802	0.140216	-4.50968e-06	0.0203093	0.926798	0.999959	AD0_vs_nonAD0	B
AC246785.3	0.0299109	-3.78629e-06	0.0203093	0.938513	0.999959	AD0_vs_nonAD0	B
NBPF15	1.29806	6.28947e-05	0.0203078	0.797351	0.999959	AD0_vs_nonAD0	B
LINC01632	0	0	0.0203093			AD0_vs_nonAD0	B
FP700111.1	0	0	0.0203093			AD0_vs_nonAD0	B
SRGAP2B	0.473955	-1.59253e-05	0.0203092	0.809621	0.999959	AD0_vs_nonAD0	B
FAM72D	0	0	0.0203093			AD0_vs_nonAD0	B
AC245014.3	1.36342	7.47993e-05	0.0203087	0.621652	0.999959	AD0_vs_nonAD0	B
AC245014.1	0.00446823	-5.69517e-06	0.0203093	0.907597	0.999959	AD0_vs_nonAD0	B
NBPF20	0.396811	1.27375e-05	0.0203093	0.796577	0.999959	AD0_vs_nonAD0	B
AC239860.4	0	0	0.0203093			AD0_vs_nonAD0	B
GPR89A	0.488646	-3.51717e-05	0.0203092	0.648242	0.999959	AD0_vs_nonAD0	B
PDZK1	0.0104915	-2.64762e-06	0.0203093	0.956962	0.999959	AD0_vs_nonAD0	B
CD160	0.0104915	-2.64762e-06	0.0203093	0.956962	0.999959	AD0_vs_nonAD0	B
RNF115	1.40958	2.27187e-05	0.0203081	0.917035	0.999959	AD0_vs_nonAD0	B
POLR3C	1.42598	2.58758e-05	0.0203083	0.90024	0.999959	AD0_vs_nonAD0	B
NUDT17	0.132544	2.15107e-06	0.0203093	0.965055	0.999959	AD0_vs_nonAD0	B
PIAS3	0.506085	-1.05089e-05	0.0203092	0.890936	0.999959	AD0_vs_nonAD0	B
ANKRD35	0.0391766	-2.34705e-06	0.0203093	0.961861	0.999959	AD0_vs_nonAD0	B
ITGA10	0	0	0.0203093			AD0_vs_nonAD0	B
AC243547.1	0	0	0.0203093			AD0_vs_nonAD0	B
PEX11B	0.818069	-5.945e-05	0.020309	0.603377	0.999959	AD0_vs_nonAD0	B
RBM8A	5.48961	0.000159598	0.0203022	0.766462	0.999959	AD0_vs_nonAD0	B
LIX1L-AS1	0.242829	3.12383e-07	0.0203093	0.99493	0.999959	AD0_vs_nonAD0	B
LIX1L	1.08928	4.52937e-05	0.0203086	0.794227	0.999959	AD0_vs_nonAD0	B
ANKRD34A	0.0280695	-5.87301e-06	0.0203093	0.904727	0.999959	AD0_vs_nonAD0	B
AC243547.2	0	0	0.0203093			AD0_vs_nonAD0	B
POLR3GL	2.04452	0.000511082	0.0203077	0.0424955	0.999959	AD0_vs_nonAD0	B
TXNIP	32.2275	-0.000540113	0.0202822	0.606352	0.999959	AD0_vs_nonAD0	B
HJV	0	0	0.0203093			AD0_vs_nonAD0	B
AC239799.2	0.587477	1.22341e-05	0.0203093	0.8037	0.999959	AD0_vs_nonAD0	B
LINC01719	0	0	0.0203093			AD0_vs_nonAD0	B
NBPF10	1.3035	-6.83049e-05	0.0203087	0.671115	0.999959	AD0_vs_nonAD0	B
NOTCH2NLA	0.139083	-5.20428e-06	0.0203093	0.915646	0.999959	AD0_vs_nonAD0	B
AC239799.1	0	0	0.0203093			AD0_vs_nonAD0	B
PPIAL4H	0	0	0.0203093			AD0_vs_nonAD0	B
AC245407.2	0.298042	-1.41321e-06	0.0203093	0.977062	0.999959	AD0_vs_nonAD0	B
NBPF12	0.984039	-0.000195588	0.0203088	0.194832	0.999959	AD0_vs_nonAD0	B
AC244394.2	0	0	0.0203093			AD0_vs_nonAD0	B
PRKAB2	0.754493	-1.36689e-05	0.0203092	0.847517	0.999959	AD0_vs_nonAD0	B
AC242426.2	0.188261	-7.29335e-06	0.0203093	0.882008	0.999959	AD0_vs_nonAD0	B
FMO5	0.406033	-9.31434e-06	0.0203092	0.866782	0.999959	AD0_vs_nonAD0	B
CHD1L	0.431753	4.18036e-05	0.0203091	0.611685	0.999959	AD0_vs_nonAD0	B
LINC00624	0.106707	5.31578e-06	0.0203093	0.913946	0.999959	AD0_vs_nonAD0	B
BCL9	0.0614756	-6.19714e-07	0.0203093	0.989926	0.999959	AD0_vs_nonAD0	B
ACP6	0.032039	-3.79838e-06	0.0203093	0.938317	0.999959	AD0_vs_nonAD0	B
GPR89B	0.356868	-1.06092e-05	0.0203092	0.879833	0.999959	AD0_vs_nonAD0	B
AC239803.1	0	0	0.0203093			AD0_vs_nonAD0	B
LINC02804	0	0	0.0203093			AD0_vs_nonAD0	B
NBPF11	1.3565	0.000183385	0.0203085	0.302333	0.999959	AD0_vs_nonAD0	B
LINC02805	0.00893647	-6.77974e-06	0.0203093	0.890133	0.999959	AD0_vs_nonAD0	B
AC239809.3	0.00446823	-5.69517e-06	0.0203093	0.907597	0.999959	AD0_vs_nonAD0	B
LINC01731	0	0	0.0203093			AD0_vs_nonAD0	B
LINC01138	2.23212	0.000268513	0.0203082	0.200307	0.999959	AD0_vs_nonAD0	B
AC245100.1	0	0	0.0203093			AD0_vs_nonAD0	B
AC245100.6	0	0	0.0203093			AD0_vs_nonAD0	B
PPIAL4G	0	0	0.0203093			AD0_vs_nonAD0	B
NBPF14	0.829982	-4.67679e-05	0.0203086	0.776428	0.999959	AD0_vs_nonAD0	B
NOTCH2NLB	0	0	0.0203093			AD0_vs_nonAD0	B
NUDT4B	0	0	0.0203093			AD0_vs_nonAD0	B
PDE4DIP	1.36535	-0.000272142	0.0203082	0.201288	0.999959	AD0_vs_nonAD0	B
AC239802.1	0	0	0.0203093			AD0_vs_nonAD0	B
AC239802.2	0	0	0.0203093			AD0_vs_nonAD0	B
AC239804.1	0.012611	-2.35449e-06	0.0203093	0.961726	0.999959	AD0_vs_nonAD0	B
NBPF9	0.330163	-7.26576e-06	0.0203093	0.882462	0.999959	AD0_vs_nonAD0	B
AC245297.3	2.07114	-6.46556e-05	0.0203084	0.741831	0.999959	AD0_vs_nonAD0	B
AC245297.2	0.0496446	-4.64678e-06	0.0203093	0.924568	0.999959	AD0_vs_nonAD0	B
NOTCH2NLC	0.330931	-8.22355e-06	0.0203093	0.868467	0.999959	AD0_vs_nonAD0	B
NBPF19	0.463403	-1.95553e-06	0.0203092	0.976966	0.999959	AD0_vs_nonAD0	B
PPIAL4C	0	0	0.0203093			AD0_vs_nonAD0	B
AC242842.1	0.153053	-6.68334e-06	0.0203093	0.891741	0.999959	AD0_vs_nonAD0	B
FCGR1A	0.0896013	-3.8615e-06	0.0203093	0.937259	0.999959	AD0_vs_nonAD0	B
HIST2H2BF	0.106884	-5.62699e-06	0.0203093	0.908797	0.999959	AD0_vs_nonAD0	B
AC243772.2	0	0	0.0203093			AD0_vs_nonAD0	B
HIST2H3D	0.145188	4.57166e-06	0.0203093	0.925806	0.999959	AD0_vs_nonAD0	B
HIST2H4A	0	0	0.0203093			AD0_vs_nonAD0	B
HIST2H3C	0	0	0.0203093			AD0_vs_nonAD0	B
HIST2H2AA3	0	0	0.0203093			AD0_vs_nonAD0	B
HIST2H2AA4	0	0	0.0203093			AD0_vs_nonAD0	B
HIST2H4B	0.084547	-4.63164e-06	0.0203093	0.924795	0.999959	AD0_vs_nonAD0	B
AC239868.1	0.0565761	-3.30392e-06	0.0203093	0.946312	0.999959	AD0_vs_nonAD0	B
HIST2H2BE	0.0507168	-4.87249e-06	0.0203093	0.920881	0.999959	AD0_vs_nonAD0	B
HIST2H2AC	0.720666	-1.39177e-05	0.020309	0.904448	0.999959	AD0_vs_nonAD0	B
HIST2H2AB	0.0734394	-3.08244e-06	0.0203093	0.949946	0.999959	AD0_vs_nonAD0	B
BOLA1	0.349657	-8.3063e-06	0.0203092	0.876205	0.999959	AD0_vs_nonAD0	B
SV2A	0.0280861	-7.20158e-06	0.0203093	0.883317	0.999959	AD0_vs_nonAD0	B
SF3B4	2.32184	0.000259543	0.0203061	0.473838	0.999959	AD0_vs_nonAD0	B
MTMR11	0	0	0.0203093			AD0_vs_nonAD0	B
OTUD7B	0.106865	-1.03407e-05	0.0203093	0.833233	0.999959	AD0_vs_nonAD0	B
AC244033.2	0.084547	-4.63164e-06	0.0203093	0.924795	0.999959	AD0_vs_nonAD0	B
VPS45	0.931179	8.49551e-05	0.0203088	0.57175	0.999959	AD0_vs_nonAD0	B
PLEKHO1	6.32257	-0.000425526	0.0203011	0.459757	0.999959	AD0_vs_nonAD0	B
AC242988.2	0.028519	2.9031e-06	0.0203093	0.952865	0.999959	AD0_vs_nonAD0	B
ANP32E	4.05275	0.000387421	0.0203057	0.309508	0.999959	AD0_vs_nonAD0	B
AC242988.1	0	0	0.0203093			AD0_vs_nonAD0	B
CA14	0.0480632	-3.9392e-06	0.0203093	0.936014	0.999959	AD0_vs_nonAD0	B
APH1A	3.4424	-0.000182198	0.0203024	0.730878	0.999959	AD0_vs_nonAD0	B
C1orf54	0.182332	-1.31628e-05	0.0203093	0.788871	0.999959	AD0_vs_nonAD0	B
CIART	0	0	0.0203093			AD0_vs_nonAD0	B
MRPS21	3.80595	-6.4468e-05	0.020302	0.906005	0.999959	AD0_vs_nonAD0	B
PRPF3	1.30443	3.41445e-05	0.0203082	0.873728	0.999959	AD0_vs_nonAD0	B
RPRD2	2.51836	-0.000182454	0.0203061	0.614936	0.999959	AD0_vs_nonAD0	B
TARS2	0.355625	8.01789e-07	0.0203092	0.989701	0.999959	AD0_vs_nonAD0	B
ECM1	0	0	0.0203093			AD0_vs_nonAD0	B
FALEC	0.113459	-5.70894e-06	0.0203093	0.907451	0.999959	AD0_vs_nonAD0	B
AL356356.1	0	0	0.0203093			AD0_vs_nonAD0	B
ADAMTSL4	0	0	0.0203093			AD0_vs_nonAD0	B
ADAMTSL4-AS1	0.769612	1.23129e-05	0.0203091	0.880306	0.999959	AD0_vs_nonAD0	B
MCL1	5.79713	-0.000387563	0.0202996	0.536576	0.999959	AD0_vs_nonAD0	B
ENSA	4.96806	0.000234926	0.0203034	0.632683	0.999959	AD0_vs_nonAD0	B
GOLPH3L	0.245232	-5.76005e-06	0.0203093	0.907545	0.999959	AD0_vs_nonAD0	B
HORMAD1	0.0848525	-5.52586e-06	0.0203093	0.910394	0.999959	AD0_vs_nonAD0	B
CTSS	7.59292	0.00022699	0.020299	0.72563	0.999959	AD0_vs_nonAD0	B
CTSK	0.195621	-4.34232e-06	0.0203093	0.929504	0.999959	AD0_vs_nonAD0	B
ARNT	0.545903	2.50497e-06	0.0203091	0.980525	0.999959	AD0_vs_nonAD0	B
CTXND2	0	0	0.0203093			AD0_vs_nonAD0	B
SETDB1	1.04834	-0.000115912	0.0203084	0.554928	0.999959	AD0_vs_nonAD0	B
CERS2	1.35361	-9.20395e-05	0.0203078	0.709748	0.999959	AD0_vs_nonAD0	B
AL590133.2	0	0	0.0203093			AD0_vs_nonAD0	B
AL590133.1	0.00446823	-5.69517e-06	0.0203093	0.907597	0.999959	AD0_vs_nonAD0	B
ANXA9	0	0	0.0203093			AD0_vs_nonAD0	B
MINDY1	0.155785	9.50896e-06	0.0203093	0.847037	0.999959	AD0_vs_nonAD0	B
PRUNE1	0.286018	-2.32024e-05	0.0203092	0.656861	0.999959	AD0_vs_nonAD0	B
BNIPL	0	0	0.0203093			AD0_vs_nonAD0	B
C1orf56	0.210978	-8.64246e-07	0.0203093	0.985968	0.999959	AD0_vs_nonAD0	B
CDC42SE1	3.64241	-4.92413e-06	0.0203038	0.991695	0.999959	AD0_vs_nonAD0	B
MLLT11	0.183428	-7.69488e-06	0.0203093	0.875502	0.999959	AD0_vs_nonAD0	B
GABPB2	0.430807	-6.3521e-06	0.0203093	0.897575	0.999959	AD0_vs_nonAD0	B
AL592424.1	0	0	0.0203093			AD0_vs_nonAD0	B
SEMA6C	0.0104915	-2.64762e-06	0.0203093	0.956962	0.999959	AD0_vs_nonAD0	B
TNFAIP8L2	0.411778	1.02827e-07	0.0203092	0.998731	0.999959	AD0_vs_nonAD0	B
SCNM1	1.68288	0.000482861	0.0203075	0.0741871	0.999959	AD0_vs_nonAD0	B
LYSMD1	0.0104829	-2.35392e-06	0.0203093	0.961737	0.999959	AD0_vs_nonAD0	B
TMOD4	0	0	0.0203093			AD0_vs_nonAD0	B
VPS72	0.92734	0.000124872	0.0203087	0.439697	0.999959	AD0_vs_nonAD0	B
PIP5K1A	0.790438	-6.94395e-06	0.020309	0.949476	0.999959	AD0_vs_nonAD0	B
PSMD4	3.60372	-0.000359005	0.0203026	0.490956	0.999959	AD0_vs_nonAD0	B
ZNF687-AS1	0.00446823	-5.69517e-06	0.0203093	0.907597	0.999959	AD0_vs_nonAD0	B
ZNF687	0.31784	-3.51511e-06	0.0203093	0.942967	0.999959	AD0_vs_nonAD0	B
PI4KB	0.82421	-3.07137e-05	0.0203088	0.833598	0.999959	AD0_vs_nonAD0	B
AL391069.3	0	0	0.0203093			AD0_vs_nonAD0	B
RFX5	1.38669	6.73795e-05	0.0203076	0.796607	0.999959	AD0_vs_nonAD0	B
AL391069.1	0.0700885	-1.14791e-05	0.0203093	0.815204	0.999959	AD0_vs_nonAD0	B
AL391069.2	0.121913	-5.1204e-07	0.0203093	0.991695	0.999959	AD0_vs_nonAD0	B
SELENBP1	0	0	0.0203093			AD0_vs_nonAD0	B
PSMB4	1.84475	1.59478e-05	0.0203067	0.961263	0.999959	AD0_vs_nonAD0	B
POGZ	1.75554	0.000253381	0.0203077	0.317426	0.999959	AD0_vs_nonAD0	B
CGN	0	0	0.0203093			AD0_vs_nonAD0	B
TUFT1	0.0298754	-4.63982e-06	0.0203093	0.924694	0.999959	AD0_vs_nonAD0	B
AL365436.2	0.00752588	-1.77092e-06	0.0203093	0.971205	0.999959	AD0_vs_nonAD0	B
SNX27	0.744579	-1.69627e-05	0.0203087	0.91314	0.999959	AD0_vs_nonAD0	B
AL391335.1	0.0239055	-5.06471e-06	0.0203093	0.917841	0.999959	AD0_vs_nonAD0	B
CELF3	0	0	0.0203093			AD0_vs_nonAD0	B
AL589765.1	0	0	0.0203093			AD0_vs_nonAD0	B
RIIAD1	0.00752588	-1.77092e-06	0.0203093	0.971205	0.999959	AD0_vs_nonAD0	B
AL589765.7	0	0	0.0203093			AD0_vs_nonAD0	B
MRPL9	1.67629	-9.48667e-05	0.0203073	0.742503	0.999959	AD0_vs_nonAD0	B
OAZ3	0	0	0.0203093			AD0_vs_nonAD0	B
AL589765.4	0.0565761	-3.30392e-06	0.0203093	0.946312	0.999959	AD0_vs_nonAD0	B
AL589765.5	0	0	0.0203093			AD0_vs_nonAD0	B
TDRKH	0.218577	5.66824e-06	0.0203093	0.908468	0.999959	AD0_vs_nonAD0	B
TDRKH-AS1	0.0792102	-2.52925e-07	0.0203093	0.995888	0.999959	AD0_vs_nonAD0	B
AL589765.6	0	0	0.0203093			AD0_vs_nonAD0	B
LINGO4	0.0565761	-3.30392e-06	0.0203093	0.946312	0.999959	AD0_vs_nonAD0	B
RORC	0.282881	-3.28048e-06	0.0203093	0.946705	0.999959	AD0_vs_nonAD0	B
C2CD4D	0.0565761	-3.30392e-06	0.0203093	0.946312	0.999959	AD0_vs_nonAD0	B
C2CD4D-AS1	0.0203915	-8.27997e-06	0.0203093	0.865967	0.999959	AD0_vs_nonAD0	B
THEM5	0	0	0.0203093			AD0_vs_nonAD0	B
THEM4	0.98027	-5.33822e-05	0.0203089	0.662574	0.999959	AD0_vs_nonAD0	B
AL450992.2	0.0574265	-1.84195e-07	0.0203093	0.997008	0.999959	AD0_vs_nonAD0	B
AL450992.3	0.023094	-1.20862e-06	0.0203093	0.980351	0.999959	AD0_vs_nonAD0	B
S100A10	8.89654	0.000343588	0.0203032	0.489833	0.999959	AD0_vs_nonAD0	B
AL450992.1	0.0950068	-2.53688e-06	0.0203093	0.958817	0.999959	AD0_vs_nonAD0	B
S100A11	4.93467	0.000121552	0.0203032	0.806411	0.999959	AD0_vs_nonAD0	B
TCHH	0	0	0.0203093			AD0_vs_nonAD0	B
FLG-AS1	0.0375514	-4.0926e-06	0.0203093	0.933513	0.999959	AD0_vs_nonAD0	B
AL589986.2	0	0	0.0203093			AD0_vs_nonAD0	B
HRNR	0	0	0.0203093			AD0_vs_nonAD0	B
FLG	0	0	0.0203093			AD0_vs_nonAD0	B
LINC01527	0	0	0.0203093			AD0_vs_nonAD0	B
PRR9	0	0	0.0203093			AD0_vs_nonAD0	B
LOR	0	0	0.0203093			AD0_vs_nonAD0	B
PGLYRP4	0	0	0.0203093			AD0_vs_nonAD0	B
S100A9	0	0	0.0203093			AD0_vs_nonAD0	B
S100A12	0	0	0.0203093			AD0_vs_nonAD0	B
S100A8	0.0198241	-3.33801e-06	0.0203093	0.945788	0.999959	AD0_vs_nonAD0	B
BX470102.1	0	0	0.0203093			AD0_vs_nonAD0	B
S100A6	11.4347	0.000588688	0.0202931	0.467337	0.999959	AD0_vs_nonAD0	B
S100A5	0.0187634	3.94104e-06	0.0203093	0.935972	0.999959	AD0_vs_nonAD0	B
S100A4	11.0824	0.000403259	0.0203015	0.474278	0.999959	AD0_vs_nonAD0	B
S100A3	0	0	0.0203093			AD0_vs_nonAD0	B
S100A2	0.0345124	-4.1055e-06	0.0203093	0.933304	0.999959	AD0_vs_nonAD0	B
BX470102.2	0	0	0.0203093			AD0_vs_nonAD0	B
S100A16	0	0	0.0203093			AD0_vs_nonAD0	B
S100A14	0	0	0.0203093			AD0_vs_nonAD0	B
S100A13	0.0584474	3.54379e-06	0.0203093	0.94243	0.999959	AD0_vs_nonAD0	B
S100A1	0	0	0.0203093			AD0_vs_nonAD0	B
AL162258.2	0.174275	-2.54909e-06	0.0203093	0.958621	0.999959	AD0_vs_nonAD0	B
CHTOP	1.00745	7.12837e-05	0.0203083	0.723279	0.999959	AD0_vs_nonAD0	B
SNAPIN	0.868588	7.72477e-05	0.0203088	0.605229	0.999959	AD0_vs_nonAD0	B
ILF2	3.46265	-0.000169969	0.0203049	0.689469	0.999959	AD0_vs_nonAD0	B
NPR1	0	0	0.0203093			AD0_vs_nonAD0	B
INTS3	0.745484	-5.74261e-05	0.0203088	0.701407	0.999959	AD0_vs_nonAD0	B
AL513523.4	0.0565761	-3.30392e-06	0.0203093	0.946312	0.999959	AD0_vs_nonAD0	B
AL513523.3	0	0	0.0203093			AD0_vs_nonAD0	B
SLC27A3	0.207897	-1.23674e-05	0.0203093	0.801301	0.999959	AD0_vs_nonAD0	B
GATAD2B	2.44476	-6.19986e-05	0.0203066	0.85089	0.999959	AD0_vs_nonAD0	B
AL358472.5	0	0	0.0203093			AD0_vs_nonAD0	B
DENND4B	0.631975	7.67746e-05	0.020309	0.497706	0.999959	AD0_vs_nonAD0	B
CRTC2	1.14313	5.76658e-05	0.0203083	0.777687	0.999959	AD0_vs_nonAD0	B
SLC39A1	0.765883	2.05237e-05	0.0203088	0.889864	0.999959	AD0_vs_nonAD0	B
AL358472.4	0	0	0.0203093			AD0_vs_nonAD0	B
AL358472.3	0	0	0.0203093			AD0_vs_nonAD0	B
CREB3L4	0.158537	1.48196e-06	0.0203093	0.975937	0.999959	AD0_vs_nonAD0	B
JTB	4.1225	-8.05824e-06	0.0203019	0.988254	0.999959	AD0_vs_nonAD0	B
AL358472.2	0	0	0.0203093			AD0_vs_nonAD0	B
RAB13	0.173081	1.37146e-05	0.0203093	0.781137	0.999959	AD0_vs_nonAD0	B
NUP210L	0.235443	-1.91311e-06	0.0203093	0.9689	0.999959	AD0_vs_nonAD0	B
TPM3	13.1915	-0.000485929	0.0202901	0.58178	0.999959	AD0_vs_nonAD0	B
C1orf189	0	0	0.0203093			AD0_vs_nonAD0	B
C1orf43	3.16587	0.000216346	0.0203037	0.649596	0.999959	AD0_vs_nonAD0	B
UBAP2L	1.22941	0.000134827	0.0203081	0.535027	0.999959	AD0_vs_nonAD0	B
HAX1	2.35769	0.000248358	0.0203051	0.548549	0.999959	AD0_vs_nonAD0	B
AQP10	0	0	0.0203093			AD0_vs_nonAD0	B
ATP8B2	0.282861	-8.84778e-08	0.0203092	0.99864	0.999959	AD0_vs_nonAD0	B
IL6R-AS1	0.0104915	-2.64762e-06	0.0203093	0.956962	0.999959	AD0_vs_nonAD0	B
IL6R	0.551256	2.57198e-06	0.0203092	0.962427	0.999959	AD0_vs_nonAD0	B
SHE	0.00446823	-5.69517e-06	0.0203093	0.907597	0.999959	AD0_vs_nonAD0	B
AL162591.2	0	0	0.0203093			AD0_vs_nonAD0	B
TDRD10	0	0	0.0203093			AD0_vs_nonAD0	B
UBE2Q1	1.40048	-0.000151037	0.0203081	0.492062	0.999959	AD0_vs_nonAD0	B
UBE2Q1-AS1	0	0	0.0203093			AD0_vs_nonAD0	B
AL592078.2	0	0	0.0203093			AD0_vs_nonAD0	B
CHRNB2	0	0	0.0203093			AD0_vs_nonAD0	B
AL592078.1	0	0	0.0203093			AD0_vs_nonAD0	B
ADAR	3.3164	-0.000417334	0.0203042	0.360904	0.999959	AD0_vs_nonAD0	B
AL606500.1	0	0	0.0203093			AD0_vs_nonAD0	B
KCNN3	0	0	0.0203093			AD0_vs_nonAD0	B
PMVK	1.03052	1.99399e-05	0.0203085	0.911988	0.999959	AD0_vs_nonAD0	B
AL451085.1	0.035705	-6.60274e-07	0.0203093	0.989265	0.999959	AD0_vs_nonAD0	B
PBXIP1	1.97016	-2.41323e-06	0.0203069	0.993787	0.999959	AD0_vs_nonAD0	B
PYGO2	0.75186	-7.30706e-05	0.0203087	0.636953	0.999959	AD0_vs_nonAD0	B
AL451085.2	0.272035	1.49022e-06	0.0203093	0.975828	0.999959	AD0_vs_nonAD0	B
SHC1	0.394455	6.66154e-06	0.0203091	0.93467	0.999959	AD0_vs_nonAD0	B
CKS1B	0.717217	8.65378e-05	0.0203089	0.525197	0.999959	AD0_vs_nonAD0	B
FLAD1	0.531007	2.92977e-05	0.0203091	0.740373	0.999959	AD0_vs_nonAD0	B
LENEP	0	0	0.0203093			AD0_vs_nonAD0	B
ZBTB7B	0.359277	-2.2532e-05	0.0203092	0.712021	0.999959	AD0_vs_nonAD0	B
DCST2	0	0	0.0203093			AD0_vs_nonAD0	B
DCST1	0	0	0.0203093			AD0_vs_nonAD0	B
DCST1-AS1	0	0	0.0203093			AD0_vs_nonAD0	B
ADAM15	0.0363141	-2.34127e-07	0.0203093	0.996195	0.999959	AD0_vs_nonAD0	B
EFNA4	0.18281	-9.19498e-06	0.0203093	0.851481	0.999959	AD0_vs_nonAD0	B
EFNA3	0.0966009	2.38623e-07	0.0203093	0.996121	0.999959	AD0_vs_nonAD0	B
EFNA1	0	0	0.0203093			AD0_vs_nonAD0	B
SLC50A1	1.07286	0.000202473	0.0203085	0.265968	0.999959	AD0_vs_nonAD0	B
DPM3	1.07509	-0.00014104	0.0203085	0.450203	0.999959	AD0_vs_nonAD0	B
KRTCAP2	5.32558	6.14324e-05	0.0202998	0.921243	0.999959	AD0_vs_nonAD0	B
TRIM46	0.0702355	-6.06754e-06	0.0203093	0.901577	0.999959	AD0_vs_nonAD0	B
MUC1	0	0	0.0203093			AD0_vs_nonAD0	B
AC234582.1	0.0501625	-2.39679e-06	0.0203093	0.96104	0.999959	AD0_vs_nonAD0	B
THBS3	0.0892542	-1.7674e-08	0.0203093	0.999713	0.999959	AD0_vs_nonAD0	B
MTX1	1.20583	6.52969e-05	0.0203086	0.705182	0.999959	AD0_vs_nonAD0	B
AC234582.2	0	0	0.0203093			AD0_vs_nonAD0	B
GBA	0.411175	-2.2792e-05	0.0203091	0.783115	0.999959	AD0_vs_nonAD0	B
FAM189B	0.119882	-5.25692e-06	0.0203093	0.914756	0.999959	AD0_vs_nonAD0	B
SCAMP3	1.14018	1.51859e-05	0.0203081	0.945357	0.999959	AD0_vs_nonAD0	B
CLK2	1.48428	9.17038e-05	0.0203079	0.705429	0.999959	AD0_vs_nonAD0	B
HCN3	0.0224856	-2.25689e-06	0.0203093	0.963325	0.999959	AD0_vs_nonAD0	B
PKLR	0	0	0.0203093			AD0_vs_nonAD0	B
FDPS	2.50629	-7.87381e-05	0.020305	0.850504	0.999959	AD0_vs_nonAD0	B
RUSC1-AS1	0.00889246	-6.43305e-06	0.0203093	0.895716	0.999959	AD0_vs_nonAD0	B
RUSC1	0.527676	-6.69377e-06	0.0203092	0.898318	0.999959	AD0_vs_nonAD0	B
ASH1L	6.51273	-1.56517e-05	0.0203042	0.972472	0.999959	AD0_vs_nonAD0	B
ASH1L-IT1	0.0896013	-3.8615e-06	0.0203093	0.937259	0.999959	AD0_vs_nonAD0	B
ASH1L-AS1	0.144808	-8.23579e-06	0.0203093	0.867011	0.999959	AD0_vs_nonAD0	B
AL353807.2	0.00446823	-5.69517e-06	0.0203093	0.907597	0.999959	AD0_vs_nonAD0	B
MSTO1	0.696374	4.54847e-05	0.020309	0.685809	0.999959	AD0_vs_nonAD0	B
AL353807.5	0.0166144	-4.5977e-06	0.0203093	0.925373	0.999959	AD0_vs_nonAD0	B
YY1AP1	1.76894	-0.000140129	0.0203074	0.61224	0.999959	AD0_vs_nonAD0	B
DAP3	1.95561	0.00025084	0.0203061	0.486697	0.999959	AD0_vs_nonAD0	B
AL162734.1	0	0	0.0203093			AD0_vs_nonAD0	B
GON4L	1.61314	6.39013e-05	0.020308	0.784366	0.999959	AD0_vs_nonAD0	B
SYT11	0.0253721	-7.64323e-06	0.0203093	0.876257	0.999959	AD0_vs_nonAD0	B
RIT1	0.618578	-5.01732e-05	0.0203089	0.69266	0.999959	AD0_vs_nonAD0	B
KHDC4	0.699306	4.92675e-05	0.020309	0.648131	0.999959	AD0_vs_nonAD0	B
RXFP4	0	0	0.0203093			AD0_vs_nonAD0	B
ARHGEF2	1.10115	-8.54638e-05	0.0203082	0.684319	0.999959	AD0_vs_nonAD0	B
AL355388.2	0.0164183	-4.34145e-06	0.0203093	0.929518	0.999959	AD0_vs_nonAD0	B
AL355388.1	0	0	0.0203093			AD0_vs_nonAD0	B
AL355388.3	0	0	0.0203093			AD0_vs_nonAD0	B
SSR2	7.7707	0.00038711	0.0202964	0.593007	0.999959	AD0_vs_nonAD0	B
UBQLN4	0.38403	3.41432e-06	0.0203092	0.950596	0.999959	AD0_vs_nonAD0	B
LAMTOR2	1.57955	2.25105e-05	0.020308	0.923294	0.999959	AD0_vs_nonAD0	B
RAB25	0.216577	-1.66961e-06	0.0203093	0.972851	0.999959	AD0_vs_nonAD0	B
MEX3A	0.0104829	-2.35392e-06	0.0203093	0.961737	0.999959	AD0_vs_nonAD0	B
LMNA	5.05062	-1.5797e-05	0.0203076	0.952705	0.999959	AD0_vs_nonAD0	B
SEMA4A	0.141438	-9.56064e-07	0.0203093	0.984469	0.999959	AD0_vs_nonAD0	B
SLC25A44	0.0663215	-1.23861e-05	0.0203093	0.800805	0.999959	AD0_vs_nonAD0	B
PMF1	1.27624	9.89038e-05	0.0203079	0.681671	0.999959	AD0_vs_nonAD0	B
BGLAP	0.0104829	-2.35392e-06	0.0203093	0.961737	0.999959	AD0_vs_nonAD0	B
PAQR6	0.0162044	-4.62172e-06	0.0203093	0.924941	0.999959	AD0_vs_nonAD0	B
SMG5	0.907259	0.000223412	0.0203087	0.16654	0.999959	AD0_vs_nonAD0	B
TMEM79	0.0649532	5.1874e-06	0.0203093	0.915879	0.999959	AD0_vs_nonAD0	B
GLMP	0.294002	-2.284e-05	0.0203093	0.643827	0.999959	AD0_vs_nonAD0	B
VHLL	0	0	0.0203093			AD0_vs_nonAD0	B
CCT3	3.53248	9.67134e-06	0.0203021	0.98576	0.999959	AD0_vs_nonAD0	B
TSACC	0.0751029	-4.17979e-06	0.0203093	0.9321	0.999959	AD0_vs_nonAD0	B
RHBG	0	0	0.0203093			AD0_vs_nonAD0	B
C1orf61	0.0314744	-1.65719e-06	0.0203093	0.973057	0.999959	AD0_vs_nonAD0	B
MEF2D	1.12329	0.000101351	0.0203084	0.588882	0.999959	AD0_vs_nonAD0	B
AL365181.1	0	0	0.0203093			AD0_vs_nonAD0	B
IQGAP3	0	0	0.0203093			AD0_vs_nonAD0	B
TTC24	0.224591	-7.86754e-06	0.0203093	0.872695	0.999959	AD0_vs_nonAD0	B
NAXE	1.5341	9.72646e-05	0.0203073	0.736304	0.999959	AD0_vs_nonAD0	B
GPATCH4	0.909542	-9.07018e-05	0.0203086	0.582316	0.999959	AD0_vs_nonAD0	B
HAPLN2	0	0	0.0203093			AD0_vs_nonAD0	B
BCAN	0	0	0.0203093			AD0_vs_nonAD0	B
AL365181.3	0	0	0.0203093			AD0_vs_nonAD0	B
AL590666.2	0	0	0.0203093			AD0_vs_nonAD0	B
NES	0	0	0.0203093			AD0_vs_nonAD0	B
AL590666.3	0	0	0.0203093			AD0_vs_nonAD0	B
AL590666.4	0	0	0.0203093			AD0_vs_nonAD0	B
CRABP2	0	0	0.0203093			AD0_vs_nonAD0	B
AL590666.1	0	0	0.0203093			AD0_vs_nonAD0	B
ISG20L2	1.06487	0.000147915	0.0203086	0.386141	0.999959	AD0_vs_nonAD0	B
RRNAD1	0.441052	1.18685e-05	0.0203091	0.886966	0.999959	AD0_vs_nonAD0	B
MRPL24	1.14088	7.58788e-05	0.0203079	0.752105	0.999959	AD0_vs_nonAD0	B
HDGF	1.2463	-0.000193041	0.0203083	0.341355	0.999959	AD0_vs_nonAD0	B
PRCC	0.888088	0.00010986	0.0203088	0.463764	0.999959	AD0_vs_nonAD0	B
AL590666.5	0.0164797	-5.06946e-06	0.0203093	0.917702	0.999959	AD0_vs_nonAD0	B
SH2D2A	0.115151	4.95176e-06	0.0203093	0.919708	0.999959	AD0_vs_nonAD0	B
NTRK1	0	0	0.0203093			AD0_vs_nonAD0	B
INSRR	0	0	0.0203093			AD0_vs_nonAD0	B
PEAR1	0	0	0.0203093			AD0_vs_nonAD0	B
LRRC71	0	0	0.0203093			AD0_vs_nonAD0	B
ARHGEF11	0.0149512	-4.15162e-06	0.0203093	0.932579	0.999959	AD0_vs_nonAD0	B
ETV3L	0	0	0.0203093			AD0_vs_nonAD0	B
ETV3	0.571769	-2.3688e-05	0.0203091	0.794654	0.999959	AD0_vs_nonAD0	B
FCRL5	1.00382	8.81105e-05	0.0203087	0.565826	0.999959	AD0_vs_nonAD0	B
FCRL4	0	0	0.0203093			AD0_vs_nonAD0	B
FCRL3	1.91348	-8.34168e-05	0.0203081	0.708114	0.999959	AD0_vs_nonAD0	B
AL356276.1	0.00446823	-5.69517e-06	0.0203093	0.907597	0.999959	AD0_vs_nonAD0	B
FCRL2	1.89597	0.000334304	0.0203072	0.250607	0.999959	AD0_vs_nonAD0	B
FCRL1	4.64804	-0.000607272	0.0203054	0.128427	0.999959	AD0_vs_nonAD0	B
CD5L	0	0	0.0203093			AD0_vs_nonAD0	B
KIRREL1	0	0	0.0203093			AD0_vs_nonAD0	B
LINC01704	0	0	0.0203093			AD0_vs_nonAD0	B
CD1D	0.836242	-4.36805e-05	0.0203085	0.811984	0.999959	AD0_vs_nonAD0	B
AL138899.1	0	0	0.0203093			AD0_vs_nonAD0	B
CD1A	0	0	0.0203093			AD0_vs_nonAD0	B
CD1C	1.44899	0.000125307	0.0203085	0.493107	0.999959	AD0_vs_nonAD0	B
CD1B	0	0	0.0203093			AD0_vs_nonAD0	B
CD1E	0.224343	-1.80269e-06	0.0203093	0.970699	0.999959	AD0_vs_nonAD0	B
OR10K1	0	0	0.0203093			AD0_vs_nonAD0	B
OR6Y1	0	0	0.0203093			AD0_vs_nonAD0	B
SPTA1	0	0	0.0203093			AD0_vs_nonAD0	B
OR6N1	0	0	0.0203093			AD0_vs_nonAD0	B
OR6N2	0	0	0.0203093			AD0_vs_nonAD0	B
MNDA	1.15204	4.45868e-05	0.0203085	0.800658	0.999959	AD0_vs_nonAD0	B
PYHIN1	0.696854	2.08502e-05	0.0203091	0.832107	0.999959	AD0_vs_nonAD0	B
IFI16	4.40368	0.000560531	0.0203012	0.32959	0.999959	AD0_vs_nonAD0	B
AIM2	2.13245	0.000159995	0.0203058	0.669604	0.999959	AD0_vs_nonAD0	B
CADM3	0	0	0.0203093			AD0_vs_nonAD0	B
CADM3-AS1	0	0	0.0203093			AD0_vs_nonAD0	B
ACKR1	0	0	0.0203093			AD0_vs_nonAD0	B
FCER1A	0.178847	-5.2498e-07	0.0203093	0.99147	0.999959	AD0_vs_nonAD0	B
AL513323.1	0	0	0.0203093			AD0_vs_nonAD0	B
DUSP23	0.710298	-4.44277e-05	0.0203088	0.761691	0.999959	AD0_vs_nonAD0	B
FCRL6	0.0427785	4.37229e-06	0.0203093	0.929085	0.999959	AD0_vs_nonAD0	B
SLAMF8	0.106681	-4.18581e-06	0.0203093	0.932027	0.999959	AD0_vs_nonAD0	B
AL590560.2	0	0	0.0203093			AD0_vs_nonAD0	B
VSIG8	0	0	0.0203093			AD0_vs_nonAD0	B
AL590560.3	0	0	0.0203093			AD0_vs_nonAD0	B
CFAP45	0.0463643	5.85478e-07	0.0203093	0.990486	0.999959	AD0_vs_nonAD0	B
AL590560.5	0	0	0.0203093			AD0_vs_nonAD0	B
TAGLN2	20.5367	-0.000838563	0.0202941	0.286302	0.999959	AD0_vs_nonAD0	B
IGSF9	0	0	0.0203093			AD0_vs_nonAD0	B
SLAMF9	0	0	0.0203093			AD0_vs_nonAD0	B
LINC01133	0	0	0.0203093			AD0_vs_nonAD0	B
KCNJ10	0	0	0.0203093			AD0_vs_nonAD0	B
PIGM	0.322047	1.59821e-05	0.0203093	0.746543	0.999959	AD0_vs_nonAD0	B
AL121987.1	0.0237303	-2.97344e-06	0.0203093	0.95168	0.999959	AD0_vs_nonAD0	B
KCNJ9	0	0	0.0203093			AD0_vs_nonAD0	B
IGSF8	0.840411	7.20869e-05	0.0203088	0.619824	0.999959	AD0_vs_nonAD0	B
ATP1A2	0	0	0.0203093			AD0_vs_nonAD0	B
ATP1A4	0	0	0.0203093			AD0_vs_nonAD0	B
CASQ1	0	0	0.0203093			AD0_vs_nonAD0	B
AL121987.2	0.157583	-5.50942e-06	0.0203093	0.910633	0.999959	AD0_vs_nonAD0	B
PEA15	2.25821	-9.63175e-05	0.0203068	0.761432	0.999959	AD0_vs_nonAD0	B
DCAF8	1.23093	0.000102362	0.020308	0.660041	0.999959	AD0_vs_nonAD0	B
AL139011.1	0.192704	3.95548e-06	0.0203093	0.935819	0.999959	AD0_vs_nonAD0	B
PEX19	0.346153	-4.36857e-06	0.0203092	0.955489	0.999959	AD0_vs_nonAD0	B
COPA	2.08241	-7.54605e-05	0.0203072	0.795992	0.999959	AD0_vs_nonAD0	B
NCSTN	0.856448	0.000121865	0.0203085	0.4931	0.999959	AD0_vs_nonAD0	B
NHLH1	0	0	0.0203093			AD0_vs_nonAD0	B
VANGL2	0	0	0.0203093			AD0_vs_nonAD0	B
SLAMF6	1.42696	-0.000133355	0.0203077	0.6015	0.999959	AD0_vs_nonAD0	B
AL138930.1	0.246741	-5.86281e-06	0.0203093	0.904923	0.999959	AD0_vs_nonAD0	B
CD84	1.1656	6.50451e-06	0.0203088	0.962759	0.999959	AD0_vs_nonAD0	B
SLAMF1	2.72462	5.63268e-06	0.0203093	0.90916	0.999959	AD0_vs_nonAD0	B
AL121985.1	0.186856	-6.86705e-06	0.0203093	0.888765	0.999959	AD0_vs_nonAD0	B
CD48	8.44719	0.000243696	0.0202965	0.735134	0.999959	AD0_vs_nonAD0	B
SLAMF7	0.330571	1.00611e-06	0.0203093	0.983703	0.999959	AD0_vs_nonAD0	B
LY9	5.44231	0.000397444	0.0203031	0.42858	0.999959	AD0_vs_nonAD0	B
CD244	0.106681	-2.34518e-06	0.0203093	0.961891	0.999959	AD0_vs_nonAD0	B
ITLN1	0	0	0.0203093			AD0_vs_nonAD0	B
AL354714.1	0	0	0.0203093			AD0_vs_nonAD0	B
ITLN2	0	0	0.0203093			AD0_vs_nonAD0	B
F11R	0.506247	9.33698e-05	0.020309	0.385415	0.999959	AD0_vs_nonAD0	B
TSTD1	3.43735	-0.00055967	0.0203032	0.260844	0.999959	AD0_vs_nonAD0	B
USF1	1.01729	-1.46651e-05	0.0203081	0.946395	0.999959	AD0_vs_nonAD0	B
ARHGAP30	2.58999	0.000224775	0.0203052	0.583317	0.999959	AD0_vs_nonAD0	B
NECTIN4	0	0	0.0203093			AD0_vs_nonAD0	B
KLHDC9	0.0104829	-2.35392e-06	0.0203093	0.961737	0.999959	AD0_vs_nonAD0	B
PFDN2	2.21551	-0.000266013	0.020307	0.382551	0.999959	AD0_vs_nonAD0	B
NIT1	0.600686	5.36692e-06	0.020309	0.964222	0.999959	AD0_vs_nonAD0	B
DEDD	0.509182	-8.92962e-05	0.020309	0.408995	0.999959	AD0_vs_nonAD0	B
UFC1	4.17469	0.00014341	0.0203004	0.811098	0.999959	AD0_vs_nonAD0	B
AL590714.1	0.0331533	-6.02804e-06	0.0203093	0.902281	0.999959	AD0_vs_nonAD0	B
USP21	0.499653	1.04854e-05	0.0203092	0.860294	0.999959	AD0_vs_nonAD0	B
PPOX	0.150505	-1.44942e-05	0.0203093	0.768621	0.999959	AD0_vs_nonAD0	B
B4GALT3	0.579359	-1.21161e-05	0.020309	0.915459	0.999959	AD0_vs_nonAD0	B
ADAMTS4	0	0	0.0203093			AD0_vs_nonAD0	B
NDUFS2	1.49095	-6.51907e-05	0.0203077	0.796313	0.999959	AD0_vs_nonAD0	B
FCER1G	0.109258	-5.55657e-06	0.0203093	0.909952	0.999959	AD0_vs_nonAD0	B
APOA2	0	0	0.0203093			AD0_vs_nonAD0	B
TOMM40L	0.0730383	-1.50632e-05	0.0203093	0.759633	0.999959	AD0_vs_nonAD0	B
NR1I3	0	0	0.0203093			AD0_vs_nonAD0	B
PCP4L1	0	0	0.0203093			AD0_vs_nonAD0	B
MPZ	0	0	0.0203093			AD0_vs_nonAD0	B
SDHC	2.10032	-0.000230015	0.0203061	0.526388	0.999959	AD0_vs_nonAD0	B
CFAP126	0	0	0.0203093			AD0_vs_nonAD0	B
AL592295.4	0.178495	-7.25921e-06	0.0203093	0.882437	0.999959	AD0_vs_nonAD0	B
AL592295.5	0.113347	-6.03412e-06	0.0203093	0.902136	0.999959	AD0_vs_nonAD0	B
AL592295.3	0.0800546	-7.71374e-06	0.0203093	0.875189	0.999959	AD0_vs_nonAD0	B
AL831711.1	0	0	0.0203093			AD0_vs_nonAD0	B
FCGR2A	0.637786	1.69767e-05	0.0203092	0.7374	0.999959	AD0_vs_nonAD0	B
HSPA6	0.0188661	-3.93737e-06	0.0203093	0.936036	0.999959	AD0_vs_nonAD0	B
FCGR3A	0.207694	5.36378e-07	0.0203093	0.99128	0.999959	AD0_vs_nonAD0	B
FCGR3B	0	0	0.0203093			AD0_vs_nonAD0	B
FCGR2B	3.99874	0.000155487	0.0203022	0.77162	0.999959	AD0_vs_nonAD0	B
AL451067.1	0	0	0.0203093			AD0_vs_nonAD0	B
FCRLA	4.81266	-0.000296522	0.0203044	0.504572	0.999959	AD0_vs_nonAD0	B
FCRLB	0.0840552	6.13704e-06	0.0203093	0.900777	0.999959	AD0_vs_nonAD0	B
DUSP12	0.685854	6.2857e-06	0.0203089	0.959548	0.999959	AD0_vs_nonAD0	B
AL359541.1	0.0569878	-5.20039e-06	0.0203093	0.915617	0.999959	AD0_vs_nonAD0	B
ATF6	1.78374	0.000134157	0.0203078	0.582591	0.999959	AD0_vs_nonAD0	B
OLFML2B	0	0	0.0203093			AD0_vs_nonAD0	B
NOS1AP	0	0	0.0203093			AD0_vs_nonAD0	B
AL450163.1	0	0	0.0203093			AD0_vs_nonAD0	B
SPATA46	0	0	0.0203093			AD0_vs_nonAD0	B
C1orf226	0	0	0.0203093			AD0_vs_nonAD0	B
SH2D1B	0	0	0.0203093			AD0_vs_nonAD0	B
UHMK1	2.2207	-0.000247574	0.0203057	0.517776	0.999959	AD0_vs_nonAD0	B
AL596325.1	0.0461332	-1.96759e-06	0.0203093	0.968022	0.999959	AD0_vs_nonAD0	B
UAP1	0.915267	0.000148142	0.0203088	0.312672	0.999959	AD0_vs_nonAD0	B
AL596325.2	0	0	0.0203093			AD0_vs_nonAD0	B
DDR2	0.140941	-3.06776e-06	0.0203093	0.950156	0.999959	AD0_vs_nonAD0	B
HSD17B7	1.38901	0.00022162	0.0203077	0.393452	0.999959	AD0_vs_nonAD0	B
CCDC190	0	0	0.0203093			AD0_vs_nonAD0	B
RGS5	0	0	0.0203093			AD0_vs_nonAD0	B
AL499616.1	0	0	0.0203093			AD0_vs_nonAD0	B
AL592435.1	0.508419	1.80728e-06	0.0203093	0.970644	0.999959	AD0_vs_nonAD0	B
[truncated: 235,177+ more rows]

## Sheet: 3mo_vs_0
gene_name	baseMean	log2FoldChange	lfcSE	pvalue	padj	coefficient	celltype
MIR1302-2HG	0					AD3_vs_AD0	B
AL627309.1	0					AD3_vs_AD0	B
AL627309.3	0					AD3_vs_AD0	B
AL627309.5	0					AD3_vs_AD0	B
AP006222.2	0					AD3_vs_AD0	B
LINC01409	0.50396	-3.98911e-08	0.0014427	0.957037	0.999927	AD3_vs_AD0	B
FAM87B	0					AD3_vs_AD0	B
LINC01128	0.377165	1.44421e-07	0.0014427	0.894731	0.999927	AD3_vs_AD0	B
LINC00115	0.0266873	3.73309e-08	0.0014427	0.881325	0.999927	AD3_vs_AD0	B
FAM41C	0.0661304	6.4548e-09	0.0014427	0.986479	0.999927	AD3_vs_AD0	B
AL645608.6	0					AD3_vs_AD0	B
AL645608.2	0					AD3_vs_AD0	B
SAMD11	0					AD3_vs_AD0	B
NOC2L	0.984652	5.94416e-07	0.00144269	0.458409	0.999927	AD3_vs_AD0	B
KLHL17	0.0525314	3.46033e-08	0.0014427	0.907504	0.999927	AD3_vs_AD0	B
PLEKHN1	0.0458363	-2.04167e-09	0.0014427	0.94538	0.999927	AD3_vs_AD0	B
PERM1	0					AD3_vs_AD0	B
AL645608.7	0					AD3_vs_AD0	B
HES4	0					AD3_vs_AD0	B
ISG15	0.831104	-3.65317e-07	0.00144269	0.571705	0.999927	AD3_vs_AD0	B
AL645608.1	0.0203915	-3.21192e-09	0.0014427	0.95342	0.999927	AD3_vs_AD0	B
AGRN	0.0326105	-3.00967e-08	0.0014427	0.966118	0.999927	AD3_vs_AD0	B
AL645608.8	0					AD3_vs_AD0	B
RNF223	0					AD3_vs_AD0	B
C1orf159	0.0977786	-5.77945e-08	0.0014427	0.884975	0.999927	AD3_vs_AD0	B
AL390719.3	0					AD3_vs_AD0	B
LINC01342	0.123128	1.79513e-07	0.0014427	0.946637	0.999927	AD3_vs_AD0	B
TTLL10-AS1	0					AD3_vs_AD0	B
TTLL10	0					AD3_vs_AD0	B
TNFRSF18	0.0524574	-2.8832e-08	0.0014427	0.902358	0.999927	AD3_vs_AD0	B
TNFRSF4	0.0314744	-2.81881e-08	0.0014427	0.929845	0.999927	AD3_vs_AD0	B
SDF4	1.81336	2.24205e-07	0.00144269	0.862783	0.999927	AD3_vs_AD0	B
B3GALT6	0.645187	1.42943e-07	0.00144269	0.843666	0.999927	AD3_vs_AD0	B
C1QTNF12	0					AD3_vs_AD0	B
AL162741.1	0					AD3_vs_AD0	B
UBE2J2	1.3111	5.94021e-08	0.00144269	0.952743	0.999927	AD3_vs_AD0	B
LINC01786	0.00752588	-2.54147e-08	0.0014427	0.966121	0.999927	AD3_vs_AD0	B
SCNN1D	0					AD3_vs_AD0	B
ACAP3	0.326461	-2.83453e-08	0.0014427	0.984827	0.999927	AD3_vs_AD0	B
PUSL1	0.313186	-6.23862e-08	0.0014427	0.992888	0.999927	AD3_vs_AD0	B
INTS11	1.37563	-1.70065e-07	0.00144269	0.892454	0.999927	AD3_vs_AD0	B
AL139287.1	0					AD3_vs_AD0	B
CPTP	0.359202	-4.94385e-08	0.00144269	0.842412	0.999927	AD3_vs_AD0	B
TAS1R3	0.153211	-7.16128e-08	0.0014427	0.779	0.999927	AD3_vs_AD0	B
DVL1	0.433312	3.90364e-08	0.0014427	0.875423	0.999927	AD3_vs_AD0	B
MXRA8	0					AD3_vs_AD0	B
AURKAIP1	2.61378	4.57251e-07	0.00144269	0.777087	0.999927	AD3_vs_AD0	B
CCNL2	1.38163	4.04806e-07	0.00144269	0.756181	0.999927	AD3_vs_AD0	B
MRPL20-AS1	0.547608	-4.21251e-08	0.00144269	0.880993	0.999927	AD3_vs_AD0	B
MRPL20	2.68748	-2.56993e-07	0.00144269	0.877681	0.999927	AD3_vs_AD0	B
AL391244.2	0.00752588	-2.54147e-08	0.0014427	0.966121	0.999927	AD3_vs_AD0	B
ANKRD65	0					AD3_vs_AD0	B
AL391244.1	0					AD3_vs_AD0	B
LINC01770	0					AD3_vs_AD0	B
VWA1	0					AD3_vs_AD0	B
ATAD3C	0.0104915	-2.38827e-08	0.0014427	0.981478	0.999927	AD3_vs_AD0	B
ATAD3B	0.277933	-4.46698e-08	0.0014427	0.778505	0.999927	AD3_vs_AD0	B
ATAD3A	0.113168	-1.36888e-08	0.0014427	0.966118	0.999927	AD3_vs_AD0	B
TMEM240	0					AD3_vs_AD0	B
SSU72	3.76301	-4.53871e-07	0.00144269	0.825394	0.999927	AD3_vs_AD0	B
AL645728.1	0.0536585	2.69383e-08	0.0014427	0.884043	0.999927	AD3_vs_AD0	B
FNDC10	0.00752588	-2.54147e-08	0.0014427	0.966121	0.999927	AD3_vs_AD0	B
AL691432.4	0					AD3_vs_AD0	B
AL691432.2	0.0795226	3.08581e-08	0.0014427	0.94708	0.999927	AD3_vs_AD0	B
MIB2	0.481423	-5.17086e-08	0.00144269	0.859686	0.999927	AD3_vs_AD0	B
MMP23B	0.0434702	6.33284e-08	0.0014427	0.853054	0.999927	AD3_vs_AD0	B
CDK11B	1.54202	-3.35885e-07	0.00144269	0.62199	0.999927	AD3_vs_AD0	B
FO704657.1	0.0162044	4.48135e-08	0.0014427	0.881326	0.999927	AD3_vs_AD0	B
SLC35E2B	0.67369	-1.09979e-08	0.00144269	0.957112	0.999927	AD3_vs_AD0	B
CDK11A	1.66576	-1.14647e-06	0.00144269	0.222699	0.999927	AD3_vs_AD0	B
SLC35E2A	0.426215	2.08398e-08	0.0014427	0.897601	0.999927	AD3_vs_AD0	B
NADK	0.755391	-3.60532e-07	0.00144269	0.455268	0.999927	AD3_vs_AD0	B
GNB1	5.42207	-3.41282e-06	0.00144269	0.146071	0.999927	AD3_vs_AD0	B
AL109917.1	0					AD3_vs_AD0	B
CALML6	0					AD3_vs_AD0	B
TMEM52	0					AD3_vs_AD0	B
CFAP74	0					AD3_vs_AD0	B
GABRD	0					AD3_vs_AD0	B
AL391845.1	0					AD3_vs_AD0	B
PRKCZ	0.65576	6.53367e-08	0.00144269	0.762401	0.999927	AD3_vs_AD0	B
AL590822.2	0					AD3_vs_AD0	B
PRKCZ-AS1	0					AD3_vs_AD0	B
FAAP20	2.03682	-9.22781e-07	0.00144269	0.513046	0.999927	AD3_vs_AD0	B
AL590822.1	0					AD3_vs_AD0	B
SKI	0.373773	6.48501e-08	0.0014427	0.997065	0.999927	AD3_vs_AD0	B
AL590822.3	0					AD3_vs_AD0	B
MORN1	0.203338	-2.01909e-08	0.0014427	0.99669	0.999927	AD3_vs_AD0	B
AL513477.2	0					AD3_vs_AD0	B
RER1	2.18988	-6.12871e-07	0.00144269	0.627028	0.999927	AD3_vs_AD0	B
PEX10	0.275836	-8.5816e-08	0.0014427	0.716317	0.999927	AD3_vs_AD0	B
PLCH2	0.291031	-2.76281e-10	0.0014427	0.880861	0.999927	AD3_vs_AD0	B
AL139246.1	0					AD3_vs_AD0	B
AL139246.4	0					AD3_vs_AD0	B
PANK4	0.359356	3.08481e-08	0.00144269	0.980969	0.999927	AD3_vs_AD0	B
HES5	0					AD3_vs_AD0	B
AL139246.5	0.197467	-2.86001e-08	0.0014427	0.953492	0.999927	AD3_vs_AD0	B
TNFRSF14-AS1	0.412595	5.9588e-08	0.0014427	0.890783	0.999927	AD3_vs_AD0	B
TNFRSF14	2.6159	1.32929e-06	0.00144269	0.418597	0.999927	AD3_vs_AD0	B
AL139246.3	0.195833	-2.96928e-08	0.00144269	0.904836	0.999927	AD3_vs_AD0	B
PRXL2B	0.199459	-2.95577e-08	0.0014427	0.792827	0.999927	AD3_vs_AD0	B
MMEL1	0					AD3_vs_AD0	B
TTC34	0.0573702	2.80027e-08	0.0014427	0.953419	0.999927	AD3_vs_AD0	B
PRDM16-DT	0					AD3_vs_AD0	B
PRDM16	0.285135	-5.70064e-08	0.0014427	0.796258	0.999927	AD3_vs_AD0	B
AL590438.1	0					AD3_vs_AD0	B
AL354743.2	0					AD3_vs_AD0	B
ARHGEF16	0.0187634	-5.39689e-08	0.0014427	0.962233	0.999927	AD3_vs_AD0	B
AL512413.1	0					AD3_vs_AD0	B
MEGF6	0.0922811	-1.52124e-08	0.0014427	0.959353	0.999927	AD3_vs_AD0	B
AL513320.1	0					AD3_vs_AD0	B
TPRG1L	0.824484	-3.49141e-07	0.00144269	0.340485	0.999927	AD3_vs_AD0	B
WRAP73	0.500142	-6.99573e-08	0.00144269	0.791327	0.999927	AD3_vs_AD0	B
TP73	0.0722353	-4.99239e-08	0.0014427	0.923346	0.999927	AD3_vs_AD0	B
AL136528.1	0					AD3_vs_AD0	B
CCDC27	0					AD3_vs_AD0	B
SMIM1	0.0464824	-1.98648e-09	0.0014427	0.957708	0.999927	AD3_vs_AD0	B
LRRC47	0.871644	2.32584e-07	0.00144269	0.747714	0.999927	AD3_vs_AD0	B
AL365330.1	0.113152	-6.54121e-08	0.0014427	0.953419	0.999927	AD3_vs_AD0	B
CEP104	0.592937	1.06585e-07	0.00144269	0.904374	0.999927	AD3_vs_AD0	B
DFFB	0.531656	-6.09474e-08	0.0014427	0.85763	0.999927	AD3_vs_AD0	B
C1orf174	0.708187	2.40264e-07	0.00144269	0.631223	0.999927	AD3_vs_AD0	B
LINC01134	0.012611	1.03035e-07	0.0014427	0.953418	0.999927	AD3_vs_AD0	B
LINC02780	0					AD3_vs_AD0	B
AL805961.1	0					AD3_vs_AD0	B
AJAP1	0					AD3_vs_AD0	B
Z98886.1	0					AD3_vs_AD0	B
AL139823.1	0					AD3_vs_AD0	B
AL365255.1	0.00767794	-2.65149e-09	0.0014427	0.953418	0.999927	AD3_vs_AD0	B
NPHP4	0.284582	3.86839e-08	0.0014427	0.85756	0.999927	AD3_vs_AD0	B
KCNAB2	0.969516	3.53803e-07	0.00144269	0.681233	0.999927	AD3_vs_AD0	B
CHD5	0					AD3_vs_AD0	B
AL031847.1	0					AD3_vs_AD0	B
RNF207	0					AD3_vs_AD0	B
ICMT	0.269923	7.61506e-08	0.0014427	0.794784	0.999927	AD3_vs_AD0	B
LINC00337	0					AD3_vs_AD0	B
GPR153	0					AD3_vs_AD0	B
ACOT7	0.136174	-2.73736e-08	0.0014427	0.974053	0.999927	AD3_vs_AD0	B
AL031848.2	0.0211102	-2.36117e-08	0.0014427	0.978031	0.999927	AD3_vs_AD0	B
HES2	0					AD3_vs_AD0	B
ESPN	0.012611	1.03035e-07	0.0014427	0.953418	0.999927	AD3_vs_AD0	B
TNFRSF25	0.0644327	-9.43617e-09	0.0014427	0.981029	0.999927	AD3_vs_AD0	B
PLEKHG5	0.0767743	3.50492e-08	0.0014427	0.887056	0.999927	AD3_vs_AD0	B
NOL9	0.756725	1.45339e-07	0.00144269	0.937619	0.999927	AD3_vs_AD0	B
TAS1R1	0					AD3_vs_AD0	B
ZBTB48	0.257191	-4.77995e-08	0.00144269	0.782559	0.999927	AD3_vs_AD0	B
KLHL21	0.224576	2.53475e-08	0.0014427	0.902955	0.999927	AD3_vs_AD0	B
PHF13	0.313677	-8.73551e-08	0.0014427	0.771862	0.999927	AD3_vs_AD0	B
THAP3	0.26143	-4.20137e-08	0.0014427	0.910375	0.999927	AD3_vs_AD0	B
DNAJC11	0.620284	1.09968e-07	0.00144269	0.93023	0.999927	AD3_vs_AD0	B
AL591163.1	0					AD3_vs_AD0	B
CAMTA1-DT	0.167809	3.58366e-08	0.0014427	0.860718	0.999927	AD3_vs_AD0	B
CAMTA1	1.68181	2.60659e-08	0.00144269	0.903951	0.999927	AD3_vs_AD0	B
AL359881.2	0					AD3_vs_AD0	B
AL359881.1	0					AD3_vs_AD0	B
VAMP3	0.833058	-2.1725e-07	0.00144269	0.674013	0.999927	AD3_vs_AD0	B
Z98884.2	0					AD3_vs_AD0	B
PER3	0.111418	5.15964e-08	0.0014427	0.890114	0.999927	AD3_vs_AD0	B
Z98884.1	0.0152038	-2.23102e-08	0.0014427	0.966121	0.999927	AD3_vs_AD0	B
UTS2	0.00446823	-1.60941e-09	0.0014427	0.953419	0.999927	AD3_vs_AD0	B
TNFRSF9	0					AD3_vs_AD0	B
PARK7	4.65328	-5.11813e-07	0.00144269	0.839853	0.999927	AD3_vs_AD0	B
AL034417.4	0					AD3_vs_AD0	B
AL034417.3	0					AD3_vs_AD0	B
ERRFI1	0.0434489	-1.02047e-08	0.0014427	0.981031	0.999927	AD3_vs_AD0	B
AL034417.2	0					AD3_vs_AD0	B
LINC01714	0					AD3_vs_AD0	B
AL358876.2	0					AD3_vs_AD0	B
SLC45A1	0					AD3_vs_AD0	B
RERE	4.10524	1.012e-06	0.00144269	0.524678	0.999927	AD3_vs_AD0	B
RERE-AS1	0.0856491	-5.52273e-08	0.0014427	0.929898	0.999927	AD3_vs_AD0	B
AL357552.2	0					AD3_vs_AD0	B
ENO1	5.54398	1.10037e-06	0.00144269	0.652161	0.999927	AD3_vs_AD0	B
ENO1-AS1	0.066306	-5.41438e-08	0.0014427	0.974105	0.999927	AD3_vs_AD0	B
CA6	0					AD3_vs_AD0	B
SLC2A7	0					AD3_vs_AD0	B
SLC2A5	0.562044	-1.34611e-07	0.00144269	0.667079	0.999927	AD3_vs_AD0	B
GPR157	0.299032	-8.7084e-09	0.0014427	0.966591	0.999927	AD3_vs_AD0	B
MIR34AHG	0					AD3_vs_AD0	B
LNCTAM34A	0					AD3_vs_AD0	B
H6PD	0.319388	8.90083e-08	0.0014427	0.790886	0.999927	AD3_vs_AD0	B
SPSB1	0.0404032	-2.43822e-09	0.0014427	0.953417	0.999927	AD3_vs_AD0	B
LINC02606	0					AD3_vs_AD0	B
SLC25A33	1.50677	3.12457e-07	0.00144269	0.621742	0.999927	AD3_vs_AD0	B
TMEM201	0.0821994	-7.03118e-09	0.0014427	0.94538	0.999927	AD3_vs_AD0	B
PIK3CD	1.67719	-1.66467e-07	0.00144269	0.895944	0.999927	AD3_vs_AD0	B
PIK3CD-AS1	0.0187634	-5.39689e-08	0.0014427	0.962233	0.999927	AD3_vs_AD0	B
PIK3CD-AS2	0.274677	-2.28549e-08	0.0014427	0.867401	0.999927	AD3_vs_AD0	B
CLSTN1	0.863664	-2.07027e-07	0.00144269	0.706226	0.999927	AD3_vs_AD0	B
CTNNBIP1	0.291512	9.99255e-07	0.0014427	0.928375	0.999927	AD3_vs_AD0	B
AL357140.1	0					AD3_vs_AD0	B
AL357140.4	0.0104915	-2.38827e-08	0.0014427	0.981478	0.999927	AD3_vs_AD0	B
LZIC	1.09405	7.4342e-07	0.00144269	0.378861	0.999927	AD3_vs_AD0	B
AL357140.2	0.0421904	-8.72726e-09	0.0014427	0.98103	0.999927	AD3_vs_AD0	B
NMNAT1	0.15525	-9.07524e-08	0.0014427	0.813011	0.999927	AD3_vs_AD0	B
RBP7	0					AD3_vs_AD0	B
UBE4B	0.738066	-7.78434e-08	0.00144269	0.960849	0.999927	AD3_vs_AD0	B
KIF1B	0.725801	1.76766e-07	0.00144269	0.668735	0.999927	AD3_vs_AD0	B
AL139424.3	0					AD3_vs_AD0	B
AL139424.2	0					AD3_vs_AD0	B
PGD	0.681225	-5.97845e-08	0.00144269	0.875731	0.999927	AD3_vs_AD0	B
AL139424.1	0					AD3_vs_AD0	B
CENPS	0.166853	-1.53084e-08	0.0014427	0.935664	0.999927	AD3_vs_AD0	B
CORT	0.0104829	1.01258e-09	0.0014427	0.953418	0.999927	AD3_vs_AD0	B
DFFA	0.629032	-2.4947e-07	0.00144269	0.570227	0.999927	AD3_vs_AD0	B
AL354956.1	0					AD3_vs_AD0	B
PEX14	1.23455	2.73535e-07	0.00144269	0.774537	0.999927	AD3_vs_AD0	B
AL139423.2	0					AD3_vs_AD0	B
CASZ1	0.291834	-4.44238e-08	0.0014427	0.975672	0.999927	AD3_vs_AD0	B
AL139423.1	0					AD3_vs_AD0	B
C1orf127	0					AD3_vs_AD0	B
TARDBP	1.33075	-4.38284e-07	0.00144269	0.692543	0.999927	AD3_vs_AD0	B
MASP2	0					AD3_vs_AD0	B
AL109811.2	0.157363	-1.11747e-08	0.0014427	0.913495	0.999927	AD3_vs_AD0	B
SRM	1.56966	-1.01119e-06	0.00144269	0.386812	0.999927	AD3_vs_AD0	B
EXOSC10	1.27259	1.05337e-06	0.00144269	0.181557	0.999927	AD3_vs_AD0	B
AL109811.1	0					AD3_vs_AD0	B
EXOSC10-AS1	0					AD3_vs_AD0	B
MTOR	0.835243	4.67265e-07	0.00144269	0.584808	0.999927	AD3_vs_AD0	B
MTOR-AS1	0					AD3_vs_AD0	B
ANGPTL7	0					AD3_vs_AD0	B
UBIAD1	0.764174	-5.875e-08	0.00144269	0.962328	0.999927	AD3_vs_AD0	B
AL031291.1	0					AD3_vs_AD0	B
DISP3	0.00837458	-1.07274e-08	0.0014427	0.945657	0.999927	AD3_vs_AD0	B
AL590989.1	0					AD3_vs_AD0	B
LINC01647	0					AD3_vs_AD0	B
AL031731.1	0					AD3_vs_AD0	B
FBXO2	0.394376	-2.12749e-08	0.0014427	0.985962	0.999927	AD3_vs_AD0	B
FBXO44	0.867821	5.79962e-07	0.00144269	0.403811	0.999927	AD3_vs_AD0	B
FBXO6	0.28712	-3.55574e-08	0.0014427	0.917904	0.999927	AD3_vs_AD0	B
MAD2L2	0.534139	-2.38903e-07	0.00144269	0.561683	0.999927	AD3_vs_AD0	B
DRAXIN	0					AD3_vs_AD0	B
AGTRAP	0.377785	-8.41395e-08	0.00144269	0.723431	0.999927	AD3_vs_AD0	B
C1orf167	0					AD3_vs_AD0	B
AL953897.1	0					AD3_vs_AD0	B
MTHFR	0.555006	4.80218e-08	0.00144269	0.861066	0.999927	AD3_vs_AD0	B
CLCN6	1.12016	1.74733e-08	0.00144269	0.86361	0.999927	AD3_vs_AD0	B
NPPA	0					AD3_vs_AD0	B
AL021155.5	1.36806	-4.42023e-08	0.00144269	0.78411	0.999927	AD3_vs_AD0	B
KIAA2013	1.0749	4.15968e-07	0.00144269	0.58789	0.999927	AD3_vs_AD0	B
PLOD1	0.0784982	8.12069e-08	0.0014427	0.818836	0.999927	AD3_vs_AD0	B
AL096840.2	0					AD3_vs_AD0	B
MFN2	0.419926	-2.78932e-09	0.0014427	0.936908	0.999927	AD3_vs_AD0	B
MIIP	1.12706	-8.28981e-07	0.00144269	0.356573	0.999927	AD3_vs_AD0	B
TNFRSF8	0.0436448	-4.44414e-09	0.0014427	0.981477	0.999927	AD3_vs_AD0	B
AL357835.1	0					AD3_vs_AD0	B
TNFRSF1B	1.38082	1.29217e-07	0.00144269	0.977062	0.999927	AD3_vs_AD0	B
VPS13D	1.4363	-2.24898e-07	0.00144269	0.743282	0.999927	AD3_vs_AD0	B
LINC02766	0					AD3_vs_AD0	B
DHRS3	0.00446823	-1.60941e-09	0.0014427	0.953419	0.999927	AD3_vs_AD0	B
AC254633.1	0					AD3_vs_AD0	B
C1orf158	0					AD3_vs_AD0	B
HNRNPCL1	0					AD3_vs_AD0	B
LRRC38	0					AD3_vs_AD0	B
PDPN	0					AD3_vs_AD0	B
PRDM2	8.63089	-2.4115e-07	0.00144269	0.914019	0.999927	AD3_vs_AD0	B
KAZN	0.0173111	-1.50112e-08	0.0014427	0.945658	0.999927	AD3_vs_AD0	B
AL357873.1	0					AD3_vs_AD0	B
KAZN-AS1	0					AD3_vs_AD0	B
AL031293.1	0					AD3_vs_AD0	B
TMEM51-AS1	0					AD3_vs_AD0	B
TMEM51	0					AD3_vs_AD0	B
C1orf195	0					AD3_vs_AD0	B
FHAD1	0.0142595	5.69092e-08	0.0014427	0.887194	0.999927	AD3_vs_AD0	B
AL031283.2	0					AD3_vs_AD0	B
AL031283.1	0.0255347	-2.71421e-08	0.0014427	0.919312	0.999927	AD3_vs_AD0	B
EFHD2	2.45725	-1.21584e-07	0.00144269	0.942715	0.999927	AD3_vs_AD0	B
CTRC	0					AD3_vs_AD0	B
CELA2A	0					AD3_vs_AD0	B
CELA2B	0					AD3_vs_AD0	B
CASP9	0.546947	1.97805e-08	0.00144269	0.894133	0.999927	AD3_vs_AD0	B
DNAJC16	1.22321	-5.71139e-07	0.00144269	0.418504	0.999927	AD3_vs_AD0	B
AL121992.3	0					AD3_vs_AD0	B
AGMAT	0.604904	-1.99255e-07	0.0014427	0.780795	0.999927	AD3_vs_AD0	B
AL121992.1	0.00889246	-3.07135e-09	0.0014427	0.953419	0.999927	AD3_vs_AD0	B
DDI2	0.90966	-8.4722e-08	0.00144269	0.950278	0.999927	AD3_vs_AD0	B
AL121992.2	0					AD3_vs_AD0	B
PLEKHM2	1.8838	3.43605e-07	0.00144269	0.780234	0.999927	AD3_vs_AD0	B
AL450998.3	0					AD3_vs_AD0	B
SLC25A34	0					AD3_vs_AD0	B
SLC25A34-AS1	0					AD3_vs_AD0	B
TMEM82	0					AD3_vs_AD0	B
FBLIM1	0					AD3_vs_AD0	B
UQCRHL	0.15005	-3.26129e-08	0.0014427	0.762845	0.999927	AD3_vs_AD0	B
AL450998.2	0.436411	7.45366e-08	0.0014427	0.688355	0.999927	AD3_vs_AD0	B
SPEN	3.61936	9.77412e-07	0.00144269	0.621758	0.999927	AD3_vs_AD0	B
ZBTB17	0.796065	-1.38798e-07	0.00144269	0.848085	0.999927	AD3_vs_AD0	B
SRARP	0					AD3_vs_AD0	B
CLCNKA	0					AD3_vs_AD0	B
CLCNKB	0					AD3_vs_AD0	B
FAM131C	0					AD3_vs_AD0	B
EPHA2	0					AD3_vs_AD0	B
AL451042.2	0					AD3_vs_AD0	B
AL451042.1	0					AD3_vs_AD0	B
ARHGEF19	0.163023	-2.27558e-07	0.0014427	0.979409	0.999927	AD3_vs_AD0	B
AL109627.1	0					AD3_vs_AD0	B
CPLANE2	0.0269453	5.90229e-07	0.0014427	0.96612	0.999927	AD3_vs_AD0	B
FBXO42	0.923865	1.54316e-07	0.00144269	0.888188	0.999927	AD3_vs_AD0	B
SZRD1	1.49143	-6.1756e-07	0.00144269	0.472671	0.999927	AD3_vs_AD0	B
SPATA21	0.0149597	3.88611e-07	0.0014427	0.981478	0.999927	AD3_vs_AD0	B
NECAP2	1.61852	7.04296e-07	0.00144269	0.482769	0.999927	AD3_vs_AD0	B
LINC01772	0.00837458	-1.07274e-08	0.0014427	0.945657	0.999927	AD3_vs_AD0	B
AL137802.2	0.00446823	-1.60941e-09	0.0014427	0.953419	0.999927	AD3_vs_AD0	B
AL137802.1	0					AD3_vs_AD0	B
LINC01783	0					AD3_vs_AD0	B
NBPF1	0.430716	1.31769e-07	0.0014427	0.63166	0.999927	AD3_vs_AD0	B
AL137798.2	0					AD3_vs_AD0	B
AL021920.3	0					AD3_vs_AD0	B
CROCC	3.19667	-4.11779e-07	0.00144269	0.731545	0.999927	AD3_vs_AD0	B
BX284668.2	0					AD3_vs_AD0	B
BX284668.5	0.285998	1.05712e-08	0.0014427	0.942235	0.999927	AD3_vs_AD0	B
BX284668.6	0.0813875	5.08059e-08	0.0014427	0.8172	0.999927	AD3_vs_AD0	B
MFAP2	0					AD3_vs_AD0	B
AL049569.1	0					AD3_vs_AD0	B
ATP13A2	0.354817	5.07693e-08	0.0014427	0.86479	0.999927	AD3_vs_AD0	B
SDHB	1.16883	2.86845e-07	0.00144269	0.692634	0.999927	AD3_vs_AD0	B
PADI2	0.505976	-3.76171e-09	0.0014427	0.953421	0.999927	AD3_vs_AD0	B
AL590644.1	0					AD3_vs_AD0	B
PADI1	0					AD3_vs_AD0	B
PADI3	0					AD3_vs_AD0	B
PADI4	0					AD3_vs_AD0	B
PADI6	0					AD3_vs_AD0	B
RCC2	1.11789	-2.70783e-07	0.00144269	0.741593	0.999927	AD3_vs_AD0	B
ARHGEF10L	0.0896013	-3.05204e-09	0.0014427	0.953419	0.999927	AD3_vs_AD0	B
LINC02810	0					AD3_vs_AD0	B
ACTL8	0					AD3_vs_AD0	B
AL357509.1	0					AD3_vs_AD0	B
IGSF21	0.106243	-2.62729e-08	0.0014427	0.978032	0.999927	AD3_vs_AD0	B
IGSF21-AS1	0					AD3_vs_AD0	B
AL591896.1	0					AD3_vs_AD0	B
PAX7	0					AD3_vs_AD0	B
TAS1R2	0					AD3_vs_AD0	B
ALDH4A1	0.0119941	-2.55781e-08	0.0014427	0.96612	0.999927	AD3_vs_AD0	B
IFFO2	0.612702	-1.54941e-07	0.00144269	0.551666	0.999927	AD3_vs_AD0	B
AL137127.1	0					AD3_vs_AD0	B
UBR4	1.65005	6.38458e-07	0.00144269	0.443005	0.999927	AD3_vs_AD0	B
EMC1-AS1	0.973937	4.68996e-08	0.00144269	0.963303	0.999927	AD3_vs_AD0	B
EMC1	0.393669	-1.95005e-07	0.00144269	0.695361	0.999927	AD3_vs_AD0	B
MRTO4	0.964605	9.63432e-09	0.00144269	0.99509	0.999927	AD3_vs_AD0	B
AKR7A3	0					AD3_vs_AD0	B
AKR7A2	1.18162	-8.58062e-07	0.00144269	0.335905	0.999927	AD3_vs_AD0	B
SLC66A1	0.654503	1.60135e-07	0.00144269	0.627498	0.999927	AD3_vs_AD0	B
CAPZB	6.56652	2.36499e-06	0.00144269	0.367177	0.999927	AD3_vs_AD0	B
MICOS10	3.7426	6.04064e-07	0.00144269	0.77738	0.999927	AD3_vs_AD0	B
AL031727.2	0.609045	9.85695e-08	0.0014427	0.98302	0.999927	AD3_vs_AD0	B
NBL1	0					AD3_vs_AD0	B
HTR6	0					AD3_vs_AD0	B
TMCO4	0.606555	-5.75398e-08	0.00144269	0.93373	0.999927	AD3_vs_AD0	B
OTUD3	0.164402	5.49243e-08	0.0014427	0.765725	0.999927	AD3_vs_AD0	B
PLA2G5	0					AD3_vs_AD0	B
PLA2G2D	0					AD3_vs_AD0	B
Z98257.1	0					AD3_vs_AD0	B
PLA2G2C	0					AD3_vs_AD0	B
UBXN10-AS1	0					AD3_vs_AD0	B
UBXN10	0.0162044	4.48135e-08	0.0014427	0.881326	0.999927	AD3_vs_AD0	B
VWA5B1	0					AD3_vs_AD0	B
AL020998.1	0					AD3_vs_AD0	B
LINC01141	0					AD3_vs_AD0	B
CAMK2N1	0.183048	5.00379e-08	0.0014427	0.876926	0.999927	AD3_vs_AD0	B
MUL1	0.43558	-4.60741e-08	0.00144269	0.97589	0.999927	AD3_vs_AD0	B
CDA	0					AD3_vs_AD0	B
PINK1	0.332985	-6.38237e-09	0.0014427	0.959665	0.999927	AD3_vs_AD0	B
PINK1-AS	0.0859904	-4.14874e-08	0.0014427	0.950478	0.999927	AD3_vs_AD0	B
DDOST	3.06895	-4.50713e-07	0.00144269	0.819222	0.999927	AD3_vs_AD0	B
KIF17	0					AD3_vs_AD0	B
SH2D5	0					AD3_vs_AD0	B
AL663074.1	0					AD3_vs_AD0	B
HP1BP3	6.10142	-1.0943e-06	0.00144269	0.683476	0.999927	AD3_vs_AD0	B
EIF4G3	4.17168	7.93184e-07	0.00144269	0.584044	0.999927	AD3_vs_AD0	B
AL031005.2	0					AD3_vs_AD0	B
ECE1	1.52175	2.50164e-07	0.00144269	0.668882	0.999927	AD3_vs_AD0	B
AL031005.1	0					AD3_vs_AD0	B
AL031728.1	0.18027	3.81185e-08	0.0014427	0.853815	0.999927	AD3_vs_AD0	B
NBPF3	0.246599	1.80693e-08	0.0014427	0.950483	0.999927	AD3_vs_AD0	B
ALPL	0.567784	-4.95024e-08	0.00144269	0.961803	0.999927	AD3_vs_AD0	B
RAP1GAP	0					AD3_vs_AD0	B
USP48	2.32462	-5.74087e-07	0.00144269	0.659797	0.999927	AD3_vs_AD0	B
LDLRAD2	0.090054	-3.51363e-09	0.0014427	0.953419	0.999927	AD3_vs_AD0	B
HSPG2	0.00446823	-1.60941e-09	0.0014427	0.953419	0.999927	AD3_vs_AD0	B
CELA3B	0					AD3_vs_AD0	B
CELA3A	0					AD3_vs_AD0	B
LINC01635	0					AD3_vs_AD0	B
LINC00339	0.693391	-5.59433e-08	0.00144269	0.966181	0.999927	AD3_vs_AD0	B
CDC42	10.0334	1.30047e-06	0.00144268	0.69745	0.999927	AD3_vs_AD0	B
CDC42-AS1	0.0142595	5.69092e-08	0.0014427	0.887194	0.999927	AD3_vs_AD0	B
CDC42-IT1	0					AD3_vs_AD0	B
WNT4	0					AD3_vs_AD0	B
AL445253.1	0					AD3_vs_AD0	B
ZBTB40	0.582322	-1.66685e-07	0.00144269	0.630293	0.999927	AD3_vs_AD0	B
EPHA8	0					AD3_vs_AD0	B
C1QA	0.490924	-3.23059e-07	0.0014427	0.84855	0.999927	AD3_vs_AD0	B
C1QC	0.74966	-7.63825e-08	0.0014427	0.780895	0.999927	AD3_vs_AD0	B
C1QB	0.563942	-4.48506e-08	0.0014427	0.964154	0.999927	AD3_vs_AD0	B
EPHB2	0					AD3_vs_AD0	B
TEX46	0					AD3_vs_AD0	B
KDM1A	1.25681	-3.78582e-07	0.00144269	0.714831	0.999927	AD3_vs_AD0	B
AL031428.1	0.260808	-3.97146e-08	0.0014427	0.861879	0.999927	AD3_vs_AD0	B
LUZP1	0.278497	3.95862e-08	0.0014427	0.8988	0.999927	AD3_vs_AD0	B
LINC01355	0					AD3_vs_AD0	B
AL109936.6	0					AD3_vs_AD0	B
HNRNPR	4.91921	-3.14755e-06	0.00144269	0.0839805	0.999927	AD3_vs_AD0	B
ZNF436	0.136613	4.28938e-08	0.0014427	0.900663	0.999927	AD3_vs_AD0	B
ZNF436-AS1	0.0162044	4.48135e-08	0.0014427	0.881326	0.999927	AD3_vs_AD0	B
AL109936.2	0					AD3_vs_AD0	B
TCEA3	0					AD3_vs_AD0	B
ASAP3	0.0203915	-3.21192e-09	0.0014427	0.95342	0.999927	AD3_vs_AD0	B
E2F2	0.0579207	3.36271e-08	0.0014427	0.913719	0.999927	AD3_vs_AD0	B
AL021154.1	0					AD3_vs_AD0	B
ID3	3.76403	-2.02649e-06	0.00144269	0.242898	0.999927	AD3_vs_AD0	B
AL450043.1	0.0142595	5.69092e-08	0.0014427	0.887194	0.999927	AD3_vs_AD0	B
MDS2	0.169417	-2.91939e-08	0.0014427	0.952725	0.999927	AD3_vs_AD0	B
ELOA-AS1	0.147153	-1.45642e-07	0.0014427	0.837979	0.999927	AD3_vs_AD0	B
ELOA	1.30628	-3.41603e-07	0.00144269	0.647888	0.999927	AD3_vs_AD0	B
PITHD1	1.50891	-5.26254e-07	0.00144269	0.609304	0.999927	AD3_vs_AD0	B
LYPLA2	1.24463	4.27449e-07	0.00144269	0.633992	0.999927	AD3_vs_AD0	B
GALE	0.158769	-4.31827e-08	0.0014427	0.89912	0.999927	AD3_vs_AD0	B
HMGCL	0.300333	3.7452e-08	0.0014427	0.968121	0.999927	AD3_vs_AD0	B
FUCA1	0.370672	-8.96448e-08	0.0014427	0.895555	0.999927	AD3_vs_AD0	B
CNR2	1.52767	-5.24124e-07	0.00144269	0.627301	0.999927	AD3_vs_AD0	B
PNRC2	2.74574	1.66882e-07	0.00144269	0.957198	0.999927	AD3_vs_AD0	B
SRSF10	5.48123	3.38536e-06	0.00144269	0.18107	0.999927	AD3_vs_AD0	B
AL591178.1	0					AD3_vs_AD0	B
MYOM3	0					AD3_vs_AD0	B
IL22RA1	0					AD3_vs_AD0	B
IFNLR1	0.750304	1.79683e-07	0.00144269	0.867523	0.999927	AD3_vs_AD0	B
LINC02800	0					AD3_vs_AD0	B
AL138902.1	0					AD3_vs_AD0	B
GRHL3	0					AD3_vs_AD0	B
STPG1	0.109165	3.31371e-07	0.0014427	0.920026	0.999927	AD3_vs_AD0	B
NIPAL3	0.519263	8.3477e-08	0.00144269	0.921725	0.999927	AD3_vs_AD0	B
RCAN3AS	0.122047	-4.29665e-08	0.0014427	0.969794	0.999927	AD3_vs_AD0	B
RCAN3	0.838192	-2.52048e-07	0.00144269	0.692949	0.999927	AD3_vs_AD0	B
NCMAP-DT	0.016642	-2.42793e-08	0.0014427	0.978032	0.999927	AD3_vs_AD0	B
NCMAP	0.0104915	-2.38827e-08	0.0014427	0.981478	0.999927	AD3_vs_AD0	B
SRRM1	7.72213	-2.52008e-06	0.00144269	0.357754	0.999927	AD3_vs_AD0	B
AL445648.1	0					AD3_vs_AD0	B
CLIC4	2.27954	5.80433e-07	0.00144269	0.70052	0.999927	AD3_vs_AD0	B
RUNX3	2.51705	3.44077e-07	0.00144269	0.800799	0.999927	AD3_vs_AD0	B
AL445471.1	0.0194373	-4.39351e-08	0.0014427	0.953418	0.999927	AD3_vs_AD0	B
AL445471.2	0					AD3_vs_AD0	B
LINC02793	0					AD3_vs_AD0	B
AL050344.1	0					AD3_vs_AD0	B
AL031432.1	0					AD3_vs_AD0	B
SYF2	5.05434	2.52424e-06	0.00144269	0.171827	0.999927	AD3_vs_AD0	B
AL031432.4	0.0541005	-3.04801e-08	0.0014427	0.960549	0.999927	AD3_vs_AD0	B
AL031432.5	0					AD3_vs_AD0	B
RSRP1	6.43213	-3.58747e-06	0.00144269	0.16715	0.999927	AD3_vs_AD0	B
AL031432.3	0.0480632	4.0044e-08	0.0014427	0.907503	0.999927	AD3_vs_AD0	B
RHD	0.0375514	-1.66963e-08	0.0014427	0.953419	0.999927	AD3_vs_AD0	B
TMEM50A	3.08534	-1.6813e-06	0.00144269	0.351059	0.999927	AD3_vs_AD0	B
RHCE	0.0670591	-2.8566e-08	0.0014427	0.983285	0.999927	AD3_vs_AD0	B
MACO1	1.01629	3.44874e-07	0.00144269	0.759093	0.999927	AD3_vs_AD0	B
LDLRAP1	0.373206	-2.09341e-08	0.0014427	0.855526	0.999927	AD3_vs_AD0	B
AL606491.1	0					AD3_vs_AD0	B
MAN1C1	0.00767794	-2.65149e-09	0.0014427	0.953418	0.999927	AD3_vs_AD0	B
AL031280.1	0					AD3_vs_AD0	B
SELENON	0.138447	-6.66619e-08	0.0014427	0.940038	0.999927	AD3_vs_AD0	B
AL020996.1	0					AD3_vs_AD0	B
MTFR1L	0.273343	1.65272e-08	0.00144269	0.996829	0.999927	AD3_vs_AD0	B
AUNIP	0					AD3_vs_AD0	B
AL033528.2	0.0345124	-8.84399e-09	0.0014427	0.98103	0.999927	AD3_vs_AD0	B
PAQR7	0.0316062	-5.55868e-08	0.0014427	0.974104	0.999927	AD3_vs_AD0	B
STMN1	1.5651	-1.59859e-07	0.00144269	0.886217	0.999927	AD3_vs_AD0	B
PAFAH2	0.219715	7.26501e-08	0.0014427	0.846728	0.999927	AD3_vs_AD0	B
EXTL1	0					AD3_vs_AD0	B
SLC30A2	0					AD3_vs_AD0	B
TRIM63	0					AD3_vs_AD0	B
PDIK1L	0.427811	-1.08846e-07	0.0014427	0.685335	0.999927	AD3_vs_AD0	B
FAM110D	0					AD3_vs_AD0	B
AL391650.1	0					AD3_vs_AD0	B
ZNF593	1.44396	-1.51657e-07	0.00144269	0.861697	0.999927	AD3_vs_AD0	B
CNKSR1	0.0708356	5.00065e-08	0.0014427	0.903751	0.999927	AD3_vs_AD0	B
CATSPER4	0					AD3_vs_AD0	B
CEP85	0.3319	-1.70631e-07	0.0014427	0.631796	0.999927	AD3_vs_AD0	B
SH3BGRL3	24.0591	2.75008e-06	0.00144268	0.48126	0.999927	AD3_vs_AD0	B
UBXN11	1.36933	-3.57914e-07	0.00144269	0.657586	0.999927	AD3_vs_AD0	B
CD52	35.8527	1.77517e-06	0.00144268	0.623282	0.999927	AD3_vs_AD0	B
CRYBG2	0.0888096	1.95886e-09	0.0014427	0.954144	0.999927	AD3_vs_AD0	B
ZNF683	0					AD3_vs_AD0	B
LIN28A	0					AD3_vs_AD0	B
DHDDS	0.543687	1.15628e-07	0.0014427	0.848632	0.999927	AD3_vs_AD0	B
AL513365.2	0					AD3_vs_AD0	B
HMGN2	8.27726	-1.59529e-06	0.00144268	0.639392	0.999927	AD3_vs_AD0	B
AL512408.1	0					AD3_vs_AD0	B
ARID1A	2.49226	3.33578e-07	0.00144269	0.808218	0.999927	AD3_vs_AD0	B
PIGV	0.0642805	-9.42382e-08	0.0014427	0.966121	0.999927	AD3_vs_AD0	B
ZDHHC18	0.453429	2.87019e-07	0.00144269	0.561336	0.999927	AD3_vs_AD0	B
SFN	0					AD3_vs_AD0	B
GPN2	0.227977	2.89122e-08	0.0014427	0.958902	0.999927	AD3_vs_AD0	B
GPATCH3	0.542576	4.35563e-08	0.00144269	0.946808	0.999927	AD3_vs_AD0	B
NUDC	2.07654	1.28618e-06	0.00144269	0.409587	0.999927	AD3_vs_AD0	B
NR0B2	0					AD3_vs_AD0	B
KDF1	0.0121462	6.38984e-09	0.0014427	0.953419	0.999927	AD3_vs_AD0	B
TRNP1	0					AD3_vs_AD0	B
TENT5B	0					AD3_vs_AD0	B
SLC9A1	0.161123	1.94069e-08	0.0014427	0.954499	0.999927	AD3_vs_AD0	B
AL590640.1	0					AD3_vs_AD0	B
WDTC1	0.506672	2.8593e-08	0.0014427	0.839863	0.999927	AD3_vs_AD0	B
TMEM222	0.867883	3.47389e-07	0.00144269	0.646856	0.999927	AD3_vs_AD0	B
SYTL1	3.42543	3.59252e-06	0.00144269	0.0768596	0.999927	AD3_vs_AD0	B
MAP3K6	0.283858	-2.02786e-08	0.0014427	0.973539	0.999927	AD3_vs_AD0	B
FCN3	0.0104915	-2.38827e-08	0.0014427	0.981478	0.999927	AD3_vs_AD0	B
CD164L2	0					AD3_vs_AD0	B
GPR3	0					AD3_vs_AD0	B
WASF2	3.96264	-1.52874e-06	0.00144269	0.390927	0.999927	AD3_vs_AD0	B
FO393419.2	0					AD3_vs_AD0	B
BX293535.1	0.0104915	-2.38827e-08	0.0014427	0.981478	0.999927	AD3_vs_AD0	B
AHDC1	0.185353	-2.37796e-08	0.0014427	0.920169	0.999927	AD3_vs_AD0	B
FGR	0.784782	5.15212e-08	0.00144269	0.873057	0.999927	AD3_vs_AD0	B
LINC02574	0					AD3_vs_AD0	B
IFI6	0.507878	-1.05407e-07	0.00144269	0.737052	0.999927	AD3_vs_AD0	B
AL445490.1	0					AD3_vs_AD0	B
AL020997.5	0					AD3_vs_AD0	B
FAM76A	0.983062	1.22392e-07	0.00144269	0.858158	0.999927	AD3_vs_AD0	B
STX12	1.53934	-5.72054e-07	0.00144269	0.593324	0.999927	AD3_vs_AD0	B
AL020997.2	0					AD3_vs_AD0	B
AL020997.3	0.0565761	-2.83754e-08	0.0014427	0.983286	0.999927	AD3_vs_AD0	B
AL020997.4	0.0209659	-4.89269e-09	0.0014427	0.953418	0.999927	AD3_vs_AD0	B
PPP1R8	0.710241	2.09089e-08	0.00144269	0.969825	0.999927	AD3_vs_AD0	B
THEMIS2	2.05201	9.74259e-07	0.00144269	0.573917	0.999927	AD3_vs_AD0	B
RPA2	2.45892	7.99061e-07	0.00144269	0.664328	0.999927	AD3_vs_AD0	B
SMPDL3B	0					AD3_vs_AD0	B
AL512288.1	0					AD3_vs_AD0	B
XKR8	0.282969	6.26589e-08	0.0014427	0.822674	0.999927	AD3_vs_AD0	B
EYA3	0.937217	9.36235e-08	0.00144269	0.828969	0.999927	AD3_vs_AD0	B
PTAFR	0.357393	4.2359e-08	0.0014427	0.877032	0.999927	AD3_vs_AD0	B
DNAJC8	2.91484	1.3285e-06	0.00144269	0.476061	0.999927	AD3_vs_AD0	B
ATP5IF1	4.38431	-2.83872e-06	0.00144269	0.217513	0.999927	AD3_vs_AD0	B
AL353622.1	0.0744052	6.41472e-08	0.0014427	0.813413	0.999927	AD3_vs_AD0	B
AL353622.2	0					AD3_vs_AD0	B
SESN2	0.225743	-4.87779e-08	0.0014427	0.983283	0.999927	AD3_vs_AD0	B
MED18	0.224215	-7.36242e-08	0.0014427	0.980562	0.999927	AD3_vs_AD0	B
PHACTR4	1.18257	2.0124e-08	0.00144269	0.936254	0.999927	AD3_vs_AD0	B
RCC1	0.127624	-3.99321e-08	0.0014427	0.850913	0.999927	AD3_vs_AD0	B
SNHG3	0.920022	3.82032e-07	0.00144269	0.637069	0.999927	AD3_vs_AD0	B
TRNAU1AP	1.13514	3.13177e-07	0.00144269	0.835345	0.999927	AD3_vs_AD0	B
SNHG12	2.41583	3.15884e-06	0.00144269	0.0595655	0.999927	AD3_vs_AD0	B
TAF12	1.10032	6.18367e-07	0.00144269	0.424573	0.999927	AD3_vs_AD0	B
RAB42	0					AD3_vs_AD0	B
LINC01715	0.112891	-3.5344e-07	0.0014427	0.908683	0.999927	AD3_vs_AD0	B
AL360012.1	0.483702	-8.06706e-09	0.0014427	0.928652	0.999927	AD3_vs_AD0	B
GMEB1	0.611503	1.18648e-07	0.00144269	0.55353	0.999927	AD3_vs_AD0	B
YTHDF2	2.38216	8.70302e-07	0.00144269	0.571121	0.999927	AD3_vs_AD0	B
OPRD1	0					AD3_vs_AD0	B
AL009181.1	0					AD3_vs_AD0	B
EPB41	5.31341	-5.95721e-07	0.00144269	0.737267	0.999927	AD3_vs_AD0	B
TMEM200B	0					AD3_vs_AD0	B
AL357500.1	0					AD3_vs_AD0	B
SRSF4	5.06984	-7.77036e-07	0.00144269	0.690183	0.999927	AD3_vs_AD0	B
MECR	0.23613	-3.88392e-08	0.0014427	0.891054	0.999927	AD3_vs_AD0	B
AL590729.1	0					AD3_vs_AD0	B
PTPRU	0					AD3_vs_AD0	B
LINC01756	0					AD3_vs_AD0	B
MATN1	0.0699006	-2.43225e-08	0.0014427	0.939821	0.999927	AD3_vs_AD0	B
MATN1-AS1	0.389667	-1.25859e-07	0.00144269	0.910315	0.999927	AD3_vs_AD0	B
AL137857.1	0.180257	6.07175e-08	0.0014427	0.849499	0.999927	AD3_vs_AD0	B
LAPTM5	35.3487	4.49371e-06	0.00144267	0.277752	0.999927	AD3_vs_AD0	B
AL137027.1	0					AD3_vs_AD0	B
LINC01778	0					AD3_vs_AD0	B
SDC3	0					AD3_vs_AD0	B
PUM1	2.06255	-8.21404e-07	0.00144269	0.452528	0.999927	AD3_vs_AD0	B
NKAIN1	0					AD3_vs_AD0	B
SNRNP40	2.13726	5.32638e-07	0.00144269	0.493181	0.999927	AD3_vs_AD0	B
ZCCHC17	0.73867	-3.17439e-07	0.00144269	0.619693	0.999927	AD3_vs_AD0	B
AL451070.1	0					AD3_vs_AD0	B
FABP3	0.0142595	5.69092e-08	0.0014427	0.887194	0.999927	AD3_vs_AD0	B
SERINC2	0.012611	1.03035e-07	0.0014427	0.953418	0.999927	AD3_vs_AD0	B
LINC01226	0					AD3_vs_AD0	B
AC114488.1	0					AD3_vs_AD0	B
TINAGL1	0					AD3_vs_AD0	B
HCRTR1	0					AD3_vs_AD0	B
PEF1	1.17115	-6.54008e-08	0.00144269	0.970452	0.999927	AD3_vs_AD0	B
AC114488.2	0.0142595	5.69092e-08	0.0014427	0.887194	0.999927	AD3_vs_AD0	B
AC114488.3	0					AD3_vs_AD0	B
COL16A1	0					AD3_vs_AD0	B
ADGRB2	0.0164797	2.58098e-08	0.0014427	0.888836	0.999927	AD3_vs_AD0	B
AL354919.2	0					AD3_vs_AD0	B
SPOCD1	0					AD3_vs_AD0	B
AL354919.1	0					AD3_vs_AD0	B
AL136115.2	0.0104915	-2.38827e-08	0.0014427	0.981478	0.999927	AD3_vs_AD0	B
PTP4A2	6.3427	2.38575e-06	0.00144269	0.351723	0.999927	AD3_vs_AD0	B
AL136115.1	0					AD3_vs_AD0	B
AL136115.3	0					AD3_vs_AD0	B
KHDRBS1	6.21483	-9.2193e-07	0.00144268	0.733148	0.999927	AD3_vs_AD0	B
AL445248.1	0					AD3_vs_AD0	B
TMEM39B	0.399416	-1.38517e-07	0.00144269	0.730952	0.999927	AD3_vs_AD0	B
KPNA6	0.795472	6.20007e-08	0.00144269	0.995131	0.999927	AD3_vs_AD0	B
AL049795.2	0					AD3_vs_AD0	B
TXLNA	0.711443	9.06146e-08	0.00144269	0.960879	0.999927	AD3_vs_AD0	B
CCDC28B	0.535418	-1.14035e-07	0.0014427	0.853589	0.999927	AD3_vs_AD0	B
AL049795.1	0.0162044	4.48135e-08	0.0014427	0.881326	0.999927	AD3_vs_AD0	B
IQCC	0.012611	1.03035e-07	0.0014427	0.953418	0.999927	AD3_vs_AD0	B
DCDC2B	0					AD3_vs_AD0	B
TMEM234	0.480094	6.36903e-08	0.00144269	0.990839	0.999927	AD3_vs_AD0	B
EIF3I	2.98962	-1.47314e-06	0.00144269	0.459949	0.999927	AD3_vs_AD0	B
FAM167B	0					AD3_vs_AD0	B
LCK	0.562084	2.1988e-07	0.00144269	0.481275	0.999927	AD3_vs_AD0	B
HDAC1	3.97432	-1.80147e-07	0.00144269	0.932853	0.999927	AD3_vs_AD0	B
MARCKSL1	5.52482	6.30276e-07	0.00144269	0.741301	0.999927	AD3_vs_AD0	B
TSSK3	0					AD3_vs_AD0	B
FAM229A	0.036363	6.50925e-08	0.0014427	0.953417	0.999927	AD3_vs_AD0	B
BSDC1	1.05503	-2.51705e-08	0.00144269	0.89179	0.999927	AD3_vs_AD0	B
ZBTB8B	0					AD3_vs_AD0	B
ZBTB8A	0.0375514	-1.66963e-08	0.0014427	0.953419	0.999927	AD3_vs_AD0	B
ZBTB8OS	1.62187	2.9098e-07	0.00144269	0.800201	0.999927	AD3_vs_AD0	B
RBBP4	3.73678	2.06696e-06	0.00144269	0.309615	0.999927	AD3_vs_AD0	B
SYNC	0.917773	-1.2726e-07	0.00144269	0.801112	0.999927	AD3_vs_AD0	B
AC114489.1	0					AD3_vs_AD0	B
KIAA1522	0.0286851	1.05101e-09	0.0014427	0.953418	0.999927	AD3_vs_AD0	B
YARS	1.32501	3.96001e-07	0.00144269	0.552516	0.999927	AD3_vs_AD0	B
S100PBP	1.28359	-5.00655e-07	0.00144269	0.443887	0.999927	AD3_vs_AD0	B
FNDC5	0					AD3_vs_AD0	B
HPCA	0					AD3_vs_AD0	B
TMEM54	0					AD3_vs_AD0	B
AL031602.2	0.0657168	2.62416e-08	0.0014427	0.837938	0.999927	AD3_vs_AD0	B
RNF19B	0.385485	6.5652e-09	0.0014427	0.920919	0.999927	AD3_vs_AD0	B
AL020995.1	0					AD3_vs_AD0	B
AK2	1.27211	4.38607e-07	0.00144269	0.718086	0.999927	AD3_vs_AD0	B
AZIN2	0.0164797	2.58098e-08	0.0014427	0.888836	0.999927	AD3_vs_AD0	B
TRIM62	0.49062	-2.09708e-07	0.00144269	0.724073	0.999927	AD3_vs_AD0	B
AL662907.3	0					AD3_vs_AD0	B
ZNF362	0.406833	3.56727e-08	0.00144269	0.956317	0.999927	AD3_vs_AD0	B
AL513327.3	0					AD3_vs_AD0	B
A3GALT2	0.00752588	-2.54147e-08	0.0014427	0.966121	0.999927	AD3_vs_AD0	B
AL513327.1	0.126839	1.75106e-08	0.0014427	0.973264	0.999927	AD3_vs_AD0	B
PHC2	0.715731	-3.01666e-07	0.00144269	0.448824	0.999927	AD3_vs_AD0	B
AL513327.2	0					AD3_vs_AD0	B
ZSCAN20	0.076728	2.37807e-07	0.0014427	0.981478	0.999927	AD3_vs_AD0	B
CSMD2	0					AD3_vs_AD0	B
C1orf94	0					AD3_vs_AD0	B
AC099565.1	0					AD3_vs_AD0	B
SMIM12	1.27995	2.17927e-07	0.00144269	0.682521	0.999927	AD3_vs_AD0	B
GJB5	0					AD3_vs_AD0	B
AL121988.1	0					AD3_vs_AD0	B
GJA4	0					AD3_vs_AD0	B
AL122010.1	0					AD3_vs_AD0	B
DLGAP3	0.00889246	-3.07135e-09	0.0014427	0.953419	0.999927	AD3_vs_AD0	B
TMEM35B	1.07074	-5.65945e-07	0.00144269	0.392878	0.999927	AD3_vs_AD0	B
ZMYM6	1.72365	7.75297e-07	0.00144269	0.517096	0.999927	AD3_vs_AD0	B
ZMYM1	0.875512	-4.21948e-10	0.00144269	0.996679	0.999927	AD3_vs_AD0	B
AL590434.1	0.00752588	-2.54147e-08	0.0014427	0.966121	0.999927	AD3_vs_AD0	B
SFPQ	10.4893	1.89751e-06	0.00144268	0.530149	0.999927	AD3_vs_AD0	B
ZMYM4	1.42829	5.06394e-07	0.00144269	0.469886	0.999927	AD3_vs_AD0	B
ZMYM4-AS1	0.187941	4.15353e-08	0.0014427	0.960286	0.999927	AD3_vs_AD0	B
KIAA0319L	0.926209	4.10896e-08	0.00144269	0.92923	0.999927	AD3_vs_AD0	B
NCDN	0.0407831	-1.84129e-08	0.0014427	0.953421	0.999927	AD3_vs_AD0	B
AC004865.2	0.735317	-4.04949e-07	0.00144269	0.566025	0.999927	AD3_vs_AD0	B
TFAP2E	0.140529	-7.78554e-09	0.0014427	0.98328	0.999927	AD3_vs_AD0	B
PSMB2	2.89719	1.39272e-06	0.00144269	0.337389	0.999927	AD3_vs_AD0	B
C1orf216	0.206921	5.16956e-08	0.0014427	0.838802	0.999927	AD3_vs_AD0	B
CLSPN	0.0104829	1.01258e-09	0.0014427	0.953418	0.999927	AD3_vs_AD0	B
AL354864.1	0					AD3_vs_AD0	B
AGO4	0.465791	-4.6094e-08	0.0014427	0.79914	0.999927	AD3_vs_AD0	B
AGO1	0.525693	-8.26554e-08	0.00144269	0.755637	0.999927	AD3_vs_AD0	B
AL139286.3	0					AD3_vs_AD0	B
AL139286.2	0					AD3_vs_AD0	B
AGO3	2.40107	1.08286e-06	0.00144269	0.418819	0.999927	AD3_vs_AD0	B
AL138787.2	0.119311	7.72749e-08	0.0014427	0.840193	0.999927	AD3_vs_AD0	B
TEKT2	0					AD3_vs_AD0	B
ADPRHL2	1.13191	-3.01976e-07	0.00144269	0.63854	0.999927	AD3_vs_AD0	B
COL8A2	0.020983	-2.75842e-08	0.0014427	0.950848	0.999927	AD3_vs_AD0	B
TRAPPC3	1.39866	-1.88943e-07	0.00144269	0.845648	0.999927	AD3_vs_AD0	B
MAP7D1	0.498425	-2.01125e-07	0.00144269	0.655438	0.999927	AD3_vs_AD0	B
THRAP3	5.23451	2.19001e-06	0.00144269	0.369754	0.999927	AD3_vs_AD0	B
SH3D21	0.352262	-1.292e-08	0.0014427	0.976175	0.999927	AD3_vs_AD0	B
EVA1B	0.0104915	-2.38827e-08	0.0014427	0.981478	0.999927	AD3_vs_AD0	B
AL591845.1	0					AD3_vs_AD0	B
STK40	1.26652	-1.11699e-06	0.00144269	0.237679	0.999927	AD3_vs_AD0	B
LSM10	2.28625	1.81839e-06	0.00144269	0.203408	0.999927	AD3_vs_AD0	B
OSCP1	0.0896013	-3.05204e-09	0.0014427	0.953419	0.999927	AD3_vs_AD0	B
MRPS15	1.287	-6.36131e-07	0.00144269	0.449749	0.999927	AD3_vs_AD0	B
CSF3R	0.0391766	-2.29326e-08	0.0014427	0.981478	0.999927	AD3_vs_AD0	B
GRIK3	0.00837458	-1.07274e-08	0.0014427	0.945657	0.999927	AD3_vs_AD0	B
AL353604.1	0					AD3_vs_AD0	B
LINC01137	0.0896013	-3.05204e-09	0.0014427	0.953419	0.999927	AD3_vs_AD0	B
ZC3H12A	1.09879	-1.96838e-07	0.00144269	0.775018	0.999927	AD3_vs_AD0	B
MEAF6	2.84801	-3.94033e-07	0.00144269	0.802505	0.999927	AD3_vs_AD0	B
SNIP1	0.434585	-3.29344e-08	0.00144269	0.908467	0.999927	AD3_vs_AD0	B
DNALI1	0					AD3_vs_AD0	B
GNL2	1.17282	2.51108e-07	0.00144269	0.891777	0.999927	AD3_vs_AD0	B
AL513220.1	0					AD3_vs_AD0	B
RSPO1	0					AD3_vs_AD0	B
C1orf109	0.307663	2.38354e-08	0.0014427	0.9485	0.999927	AD3_vs_AD0	B
CDCA8	0.0164797	2.58098e-08	0.0014427	0.888836	0.999927	AD3_vs_AD0	B
EPHA10	0					AD3_vs_AD0	B
MANEAL	0.125479	-4.86406e-08	0.0014427	0.962226	0.999927	AD3_vs_AD0	B
AL929472.3	0					AD3_vs_AD0	B
YRDC	1.02603	-2.84129e-07	0.00144269	0.632888	0.999927	AD3_vs_AD0	B
C1orf122	1.01072	2.49768e-07	0.00144269	0.667541	0.999927	AD3_vs_AD0	B
MTF1	0.653346	1.37094e-07	0.00144269	0.913574	0.999927	AD3_vs_AD0	B
AL929472.2	0					AD3_vs_AD0	B
INPP5B	0.706587	2.15073e-07	0.00144269	0.697962	0.999927	AD3_vs_AD0	B
SF3A3	1.45466	1.25541e-06	0.00144269	0.26715	0.999927	AD3_vs_AD0	B
FHL3	0.019428	-2.94244e-08	0.0014427	0.981477	0.999927	AD3_vs_AD0	B
UTP11	0.381675	2.69954e-08	0.00144269	0.934727	0.999927	AD3_vs_AD0	B
POU3F1	0.14935	4.9237e-08	0.0014427	0.894383	0.999927	AD3_vs_AD0	B
MIR3659HG	0					AD3_vs_AD0	B
LINC01685	0.0286851	1.05101e-09	0.0014427	0.953418	0.999927	AD3_vs_AD0	B
AL354702.2	0					AD3_vs_AD0	B
RRAGC	1.07568	-6.64935e-07	0.00144269	0.300046	0.999927	AD3_vs_AD0	B
AL139260.1	0.106477	4.80276e-08	0.0014427	0.822934	0.999927	AD3_vs_AD0	B
MYCBP	0.610515	1.37434e-07	0.00144269	0.720203	0.999927	AD3_vs_AD0	B
GJA9	0					AD3_vs_AD0	B
RHBDL2	0					AD3_vs_AD0	B
AKIRIN1	2.30958	-1.35191e-07	0.00144269	0.928554	0.999927	AD3_vs_AD0	B
NDUFS5	3.6883	4.02536e-07	0.00144269	0.827042	0.999927	AD3_vs_AD0	B
MACF1	4.56372	-3.13151e-06	0.00144269	0.0457576	0.999927	AD3_vs_AD0	B
AL356055.1	0					AD3_vs_AD0	B
AL442071.2	0					AD3_vs_AD0	B
AL442071.1	0.0385691	8.4154e-08	0.0014427	0.953419	0.999927	AD3_vs_AD0	B
BMP8A	0					AD3_vs_AD0	B
PABPC4	2.30509	9.62477e-07	0.00144269	0.576442	0.999927	AD3_vs_AD0	B
PABPC4-AS1	0.0688684	5.1977e-08	0.0014427	0.945381	0.999927	AD3_vs_AD0	B
HEYL	0					AD3_vs_AD0	B
NT5C1A	0					AD3_vs_AD0	B
HPCAL4	0					AD3_vs_AD0	B
PPIE	1.23304	-1.38962e-06	0.00144269	0.107868	0.999927	AD3_vs_AD0	B
BMP8B	0.0308299	6.48181e-08	0.0014427	0.887195	0.999927	AD3_vs_AD0	B
OXCT2	0					AD3_vs_AD0	B
AL033527.3	0					AD3_vs_AD0	B
AL033527.4	0.0352981	7.07784e-08	0.0014427	0.887195	0.999927	AD3_vs_AD0	B
LINC02811	0.0292548	-6.35114e-08	0.0014427	0.888867	0.999927	AD3_vs_AD0	B
TRIT1	0.489741	-9.66389e-08	0.0014427	0.913059	0.999927	AD3_vs_AD0	B
MYCL	0.0480429	-2.10047e-08	0.0014427	0.981478	0.999927	AD3_vs_AD0	B
AL033527.2	0					AD3_vs_AD0	B
MFSD2A	0.0104915	-2.38827e-08	0.0014427	0.981478	0.999927	AD3_vs_AD0	B
CAP1	6.12706	-8.18544e-07	0.00144269	0.698837	0.999927	AD3_vs_AD0	B
PPT1	1.44381	1.687e-07	0.00144269	0.799756	0.999927	AD3_vs_AD0	B
RLF	2.66131	-1.23369e-06	0.00144269	0.396032	0.999927	AD3_vs_AD0	B
TMCO2	0					AD3_vs_AD0	B
AL050341.2	0.0878636	-2.69157e-08	0.0014427	0.99948	0.999927	AD3_vs_AD0	B
ZMPSTE24	0.413179	-9.00618e-08	0.00144269	0.829527	0.999927	AD3_vs_AD0	B
COL9A2	0.52251	-1.32818e-07	0.00144269	0.841638	0.999927	AD3_vs_AD0	B
SMAP2	15.1008	3.96397e-06	0.00144268	0.206099	0.999927	AD3_vs_AD0	B
AL031985.4	0.0286851	1.05101e-09	0.0014427	0.953418	0.999927	AD3_vs_AD0	B
ZFP69B	0.22528	3.69503e-08	0.0014427	0.980862	0.999927	AD3_vs_AD0	B
AL031985.3	0.0767743	3.50492e-08	0.0014427	0.887056	0.999927	AD3_vs_AD0	B
ZFP69	0.163511	-5.38593e-07	0.0014427	0.800805	0.999927	AD3_vs_AD0	B
AL603839.3	0.230993	1.96416e-08	0.0014427	0.979699	0.999927	AD3_vs_AD0	B
EXO5	0.109287	6.3443e-09	0.0014427	0.881048	0.999927	AD3_vs_AD0	B
AL603839.1	0					AD3_vs_AD0	B
AL603839.2	0					AD3_vs_AD0	B
ZNF684	0.154494	1.34687e-08	0.0014427	0.972649	0.999927	AD3_vs_AD0	B
AL356379.2	0					AD3_vs_AD0	B
RIMS3	0.012611	1.03035e-07	0.0014427	0.953418	0.999927	AD3_vs_AD0	B
AL031289.2	0					AD3_vs_AD0	B
AL031289.1	0					AD3_vs_AD0	B
NFYC-AS1	0.0552502	-4.94803e-08	0.0014427	0.881174	0.999927	AD3_vs_AD0	B
NFYC	1.46327	3.34084e-07	0.00144269	0.736815	0.999927	AD3_vs_AD0	B
KCNQ4	0					AD3_vs_AD0	B
CITED4	0.237823	-1.47426e-07	0.0014427	0.94953	0.999927	AD3_vs_AD0	B
AC119677.1	0					AD3_vs_AD0	B
CTPS1	0.442181	-2.07061e-09	0.00144269	0.990747	0.999927	AD3_vs_AD0	B
SLFNL1-AS1	0					AD3_vs_AD0	B
SLFNL1	0					AD3_vs_AD0	B
SCMH1	1.64883	-6.24184e-07	0.00144269	0.51896	0.999927	AD3_vs_AD0	B
AC093151.8	0.00752588	-2.54147e-08	0.0014427	0.966121	0.999927	AD3_vs_AD0	B
AC093151.3	0					AD3_vs_AD0	B
FOXO6	0					AD3_vs_AD0	B
EDN2	0					AD3_vs_AD0	B
HIVEP3	0.540317	9.77718e-08	0.00144269	0.815302	0.999927	AD3_vs_AD0	B
AL158216.1	0					AD3_vs_AD0	B
GUCA2A	0					AD3_vs_AD0	B
FOXJ3	3.07105	-1.57309e-06	0.00144269	0.207561	0.999927	AD3_vs_AD0	B
AC096540.1	0					AD3_vs_AD0	B
RIMKLA	0					AD3_vs_AD0	B
ZMYND12	0.0397597	-8.21663e-09	0.0014427	0.945382	0.999927	AD3_vs_AD0	B
PPCS	1.70262	3.86356e-07	0.00144269	0.849498	0.999927	AD3_vs_AD0	B
CCDC30	0.172568	6.99543e-08	0.0014427	0.818837	0.999927	AD3_vs_AD0	B
PPIH	1.37253	-1.70162e-07	0.00144269	0.788711	0.999927	AD3_vs_AD0	B
AC098484.4	0.162457	-2.02228e-08	0.0014427	0.957473	0.999927	AD3_vs_AD0	B
AC098484.2	0					AD3_vs_AD0	B
YBX1	16.3722	1.46133e-06	0.00144268	0.649581	0.999927	AD3_vs_AD0	B
CLDN19	0					AD3_vs_AD0	B
P3H1	0.346189	-5.507e-08	0.0014427	0.794711	0.999927	AD3_vs_AD0	B
C1orf50	0.901028	-1.80973e-07	0.00144269	0.793844	0.999927	AD3_vs_AD0	B
AC098484.1	0					AD3_vs_AD0	B
TMEM269	0.00446823	-1.60941e-09	0.0014427	0.953419	0.999927	AD3_vs_AD0	B
SVBP	0.917203	2.88017e-07	0.00144269	0.691018	0.999927	AD3_vs_AD0	B
ERMAP	0.127551	-3.40787e-09	0.0014427	0.962617	0.999927	AD3_vs_AD0	B
AL512353.1	0.0940484	-5.93514e-09	0.0014427	0.945657	0.999927	AD3_vs_AD0	B
ZNF691	0.0977927	-3.53814e-08	0.0014427	0.974048	0.999927	AD3_vs_AD0	B
SLC2A1	0.865434	3.82727e-07	0.00144269	0.434266	0.999927	AD3_vs_AD0	B
SLC2A1-AS1	0.0162044	4.48135e-08	0.0014427	0.881326	0.999927	AD3_vs_AD0	B
AC099795.1	0					AD3_vs_AD0	B
FAM183A	0					AD3_vs_AD0	B
EBNA1BP2	0.838086	-1.4247e-07	0.00144269	0.948464	0.999927	AD3_vs_AD0	B
CFAP57	0.00767794	-2.65149e-09	0.0014427	0.953418	0.999927	AD3_vs_AD0	B
TMEM125	0					AD3_vs_AD0	B
C1orf210	0					AD3_vs_AD0	B
TIE1	0					AD3_vs_AD0	B
MPL	0					AD3_vs_AD0	B
AL139289.3	0					AD3_vs_AD0	B
AL139289.2	0.0162044	4.48135e-08	0.0014427	0.881326	0.999927	AD3_vs_AD0	B
CDC20	0.0890152	-1.60762e-07	0.0014427	0.966964	0.999927	AD3_vs_AD0	B
ELOVL1	1.80387	-2.27024e-07	0.00144269	0.871791	0.999927	AD3_vs_AD0	B
MED8	0.595873	-9.91149e-08	0.00144269	0.775298	0.999927	AD3_vs_AD0	B
AL139289.1	0.0104915	-2.38827e-08	0.0014427	0.981478	0.999927	AD3_vs_AD0	B
SZT2	0.798547	7.126e-09	0.00144269	0.906257	0.999927	AD3_vs_AD0	B
SZT2-AS1	0					AD3_vs_AD0	B
HYI	0.529128	-2.47512e-07	0.00144269	0.661799	0.999927	AD3_vs_AD0	B
HYI-AS1	0					AD3_vs_AD0	B
PTPRF	0					AD3_vs_AD0	B
KDM4A	0.766193	-5.54779e-09	0.00144269	0.988079	0.999927	AD3_vs_AD0	B
KDM4A-AS1	0.0194373	-4.39351e-08	0.0014427	0.953418	0.999927	AD3_vs_AD0	B
ST3GAL3	0.675148	8.56431e-08	0.00144269	0.953399	0.999927	AD3_vs_AD0	B
AL451062.1	0					AD3_vs_AD0	B
ARTN	0					AD3_vs_AD0	B
AL357079.1	0.0619487	2.06578e-08	0.0014427	0.956747	0.999927	AD3_vs_AD0	B
IPO13	0.0906781	-4.0988e-08	0.0014427	0.953768	0.999927	AD3_vs_AD0	B
AL357079.2	0					AD3_vs_AD0	B
DPH2	0.452337	-6.28827e-08	0.00144269	0.951779	0.999927	AD3_vs_AD0	B
ATP6V0B	5.06699	-3.23766e-06	0.00144269	0.151208	0.999927	AD3_vs_AD0	B
B4GALT2	0.0767743	3.50492e-08	0.0014427	0.887056	0.999927	AD3_vs_AD0	B
CCDC24	0.337432	-1.09275e-07	0.0014427	0.768364	0.999927	AD3_vs_AD0	B
SLC6A9	0.00767794	-2.65149e-09	0.0014427	0.953418	0.999927	AD3_vs_AD0	B
AL139220.2	0.0732853	3.5695e-08	0.0014427	0.907502	0.999927	AD3_vs_AD0	B
DMAP1	0.735306	1.06605e-08	0.00144269	0.970401	0.999927	AD3_vs_AD0	B
ERI3	1.34026	-1.16017e-06	0.00144269	0.165291	0.999927	AD3_vs_AD0	B
ERI3-IT1	0					AD3_vs_AD0	B
RNF220	1.41413	2.40108e-07	0.00144269	0.834867	0.999927	AD3_vs_AD0	B
TMEM53	0.165224	-2.6235e-08	0.00144269	0.937263	0.999927	AD3_vs_AD0	B
ARMH1	1.5906	-1.34398e-06	0.00144269	0.0322441	0.999927	AD3_vs_AD0	B
KIF2C	0.00446823	-1.60941e-09	0.0014427	0.953419	0.999927	AD3_vs_AD0	B
AL592166.1	0.0518461	4.61355e-08	0.0014427	0.848393	0.999927	AD3_vs_AD0	B
BEST4	0.0104915	-2.38827e-08	0.0014427	0.981478	0.999927	AD3_vs_AD0	B
PLK3	0.88743	2.33606e-07	0.00144269	0.657561	0.999927	AD3_vs_AD0	B
TCTEX1D4	0					AD3_vs_AD0	B
BTBD19	0.0266959	1.3802e-08	0.0014427	0.94708	0.999927	AD3_vs_AD0	B
PTCH2	1.63699	3.60027e-08	0.00144269	0.820905	0.999927	AD3_vs_AD0	B
EIF2B3	0.895269	-8.69854e-08	0.00144269	0.869383	0.999927	AD3_vs_AD0	B
HECTD3	0.405582	-1.6042e-07	0.00144269	0.645298	0.999927	AD3_vs_AD0	B
UROD	0.663801	-2.77574e-07	0.00144269	0.629468	0.999927	AD3_vs_AD0	B
ZSWIM5	0.164357	-2.65938e-08	0.0014427	0.981478	0.999927	AD3_vs_AD0	B
LINC01144	0.0255345	-2.46144e-08	0.0014427	0.978031	0.999927	AD3_vs_AD0	B
HPDL	0					AD3_vs_AD0	B
MUTYH	0.506649	-1.26483e-07	0.00144269	0.839507	0.999927	AD3_vs_AD0	B
TOE1	0.37031	1.88998e-08	0.00144269	0.897732	0.999927	AD3_vs_AD0	B
TESK2	0.903334	-2.68395e-07	0.00144269	0.702078	0.999927	AD3_vs_AD0	B
CCDC163	0.0824037	4.73893e-08	0.0014427	0.887005	0.999927	AD3_vs_AD0	B
MMACHC	0.144693	5.64191e-08	0.0014427	0.894825	0.999927	AD3_vs_AD0	B
PRDX1	5.97661	1.00263e-06	0.00144269	0.653859	0.999927	AD3_vs_AD0	B
AKR1A1	2.38939	6.55572e-07	0.00144269	0.61156	0.999927	AD3_vs_AD0	B
NASP	3.44858	2.26215e-06	0.00144269	0.243927	0.999927	AD3_vs_AD0	B
CCDC17	0					AD3_vs_AD0	B
GPBP1L1	1.58215	-7.65449e-08	0.00144269	0.761464	0.999927	AD3_vs_AD0	B
TMEM69	0.697702	-3.03109e-07	0.00144269	0.452344	0.999927	AD3_vs_AD0	B
IPP	0.375677	2.64464e-08	0.0014427	0.96129	0.999927	AD3_vs_AD0	B
AL604028.1	0					AD3_vs_AD0	B
MAST2	0.436029	-9.44867e-08	0.00144269	0.870794	0.999927	AD3_vs_AD0	B
PIK3R3	0					AD3_vs_AD0	B
AL358075.1	0					AD3_vs_AD0	B
AL358075.2	0					AD3_vs_AD0	B
TSPAN1	0					AD3_vs_AD0	B
POMGNT1	0.378862	-9.02425e-08	0.0014427	0.95637	0.999927	AD3_vs_AD0	B
LURAP1	0					AD3_vs_AD0	B
RAD54L	0.00767794	-2.65149e-09	0.0014427	0.953418	0.999927	AD3_vs_AD0	B
LRRC41	0.416004	-3.75459e-08	0.00144269	0.876594	0.999927	AD3_vs_AD0	B
UQCRH	9.64602	2.85959e-06	0.00144268	0.332199	0.999927	AD3_vs_AD0	B
NSUN4	0.371126	-1.23407e-07	0.00144269	0.841064	0.999927	AD3_vs_AD0	B
FAAH	0.0751029	-2.49796e-09	0.0014427	0.953419	0.999927	AD3_vs_AD0	B
LINC01398	0					AD3_vs_AD0	B
DMBX1	0					AD3_vs_AD0	B
TMEM275	0					AD3_vs_AD0	B
MKNK1-AS1	0					AD3_vs_AD0	B
KNCN	0					AD3_vs_AD0	B
MKNK1	0.62835	-6.4693e-08	0.00144269	0.885171	0.999927	AD3_vs_AD0	B
MOB3C	0.151241	3.35915e-08	0.0014427	0.932832	0.999927	AD3_vs_AD0	B
ATPAF1	0.617546	-5.08136e-08	0.00144269	0.76955	0.999927	AD3_vs_AD0	B
TEX38	0					AD3_vs_AD0	B
EFCAB14-AS1	0					AD3_vs_AD0	B
EFCAB14	1.78915	-1.75627e-06	0.00144269	0.170166	0.999927	AD3_vs_AD0	B
CYP4B1	0					AD3_vs_AD0	B
CYP4Z1	0					AD3_vs_AD0	B
CYP4A22-AS1	0					AD3_vs_AD0	B
LINC00853	0					AD3_vs_AD0	B
PDZK1IP1	0					AD3_vs_AD0	B
TAL1	0.0896013	-3.05204e-09	0.0014427	0.953419	0.999927	AD3_vs_AD0	B
AL135960.1	0					AD3_vs_AD0	B
STIL	0.00889246	-3.07135e-09	0.0014427	0.953419	0.999927	AD3_vs_AD0	B
CMPK1	3.81367	2.75785e-06	0.00144269	0.138832	0.999927	AD3_vs_AD0	B
LINC01389	0.00767794	-2.65149e-09	0.0014427	0.953418	0.999927	AD3_vs_AD0	B
FOXE3	0.0104915	-2.38827e-08	0.0014427	0.981478	0.999927	AD3_vs_AD0	B
FOXD2-AS1	0					AD3_vs_AD0	B
FOXD2	0.0217854	2.86075e-08	0.0014427	0.964875	0.999927	AD3_vs_AD0	B
TRABD2B	0					AD3_vs_AD0	B
AL109659.1	0					AD3_vs_AD0	B
SLC5A9	0					AD3_vs_AD0	B
AL109659.2	0					AD3_vs_AD0	B
SPATA6	0.36595	-5.29195e-08	0.0014427	0.891284	0.999927	AD3_vs_AD0	B
AGBL4	0.0133607	3.14015e-08	0.0014427	0.95342	0.999927	AD3_vs_AD0	B
BEND5	0.623176	-9.03184e-08	0.00144269	0.971599	0.999927	AD3_vs_AD0	B
AL645507.1	0.0425648	3.21487e-08	0.0014427	0.91372	0.999927	AD3_vs_AD0	B
AC099788.1	0					AD3_vs_AD0	B
AL590432.1	0.00446823	-1.60941e-09	0.0014427	0.953419	0.999927	AD3_vs_AD0	B
ELAVL4	0					AD3_vs_AD0	B
LINC02808	0					AD3_vs_AD0	B
DMRTA2	0					AD3_vs_AD0	B
FAF1	3.48547	-1.90947e-06	0.00144269	0.243128	0.999927	AD3_vs_AD0	B
AL049637.1	0					AD3_vs_AD0	B
CDKN2C	0.0310087	5.94768e-08	0.0014427	0.871634	0.999927	AD3_vs_AD0	B
C1orf185	0					AD3_vs_AD0	B
LINC01562	0					AD3_vs_AD0	B
RNF11	0.691813	-3.64079e-07	0.00144269	0.427266	0.999927	AD3_vs_AD0	B
AL162430.2	0.00889246	-3.07135e-09	0.0014427	0.953419	0.999927	AD3_vs_AD0	B
TTC39A	0					AD3_vs_AD0	B
TTC39A-AS1	0					AD3_vs_AD0	B
EPS15	3.86881	4.57416e-07	0.00144269	0.81399	0.999927	AD3_vs_AD0	B
AC104170.2	0					AD3_vs_AD0	B
AC104170.1	0.111232	-1.22539e-08	0.0014427	0.94715	0.999927	AD3_vs_AD0	B
OSBPL9	2.28503	1.02101e-06	0.00144269	0.532295	0.999927	AD3_vs_AD0	B
NRDC	3.59564	-1.80366e-06	0.00144269	0.25628	0.999927	AD3_vs_AD0	B
AL050343.2	0.0425648	3.21487e-08	0.0014427	0.91372	0.999927	AD3_vs_AD0	B
AL050343.3	0					AD3_vs_AD0	B
RAB3B	0.0104915	-2.38827e-08	0.0014427	0.981478	0.999927	AD3_vs_AD0	B
TXNDC12	1.29382	-2.92973e-07	0.00144269	0.780154	0.999927	AD3_vs_AD0	B
KTI12	0.158301	1.81778e-07	0.0014427	0.89282	0.999927	AD3_vs_AD0	B
AL445685.1	0.423617	-6.74363e-08	0.0014427	0.953419	0.999927	AD3_vs_AD0	B
TXNDC12-AS1	0					AD3_vs_AD0	B
BTF3L4	2.18128	3.34729e-08	0.00144269	0.980169	0.999927	AD3_vs_AD0	B
ZFYVE9	0.123485	-5.15888e-08	0.0014427	0.914701	0.999927	AD3_vs_AD0	B
CC2D1B	0.607381	1.25213e-07	0.00144269	0.775323	0.999927	AD3_vs_AD0	B
AL513218.1	0					AD3_vs_AD0	B
AL513218.2	0					AD3_vs_AD0	B
ORC1	0.0104829	1.01258e-09	0.0014427	0.953418	0.999927	AD3_vs_AD0	B
PRPF38A	0.948157	-5.96577e-07	0.00144269	0.346639	0.999927	AD3_vs_AD0	B
TUT4	8.54151	-2.37753e-06	0.00144269	0.324452	0.999927	AD3_vs_AD0	B
AL591167.1	0					AD3_vs_AD0	B
GPX7	0.38625	-1.79181e-09	0.00144269	0.90461	0.999927	AD3_vs_AD0	B
SHISAL2A	1.99036	1.20119e-06	0.00144269	0.291938	0.999927	AD3_vs_AD0	B
COA7	0.512805	4.61614e-08	0.0014427	0.789172	0.999927	AD3_vs_AD0	B
ZYG11B	0.759384	2.93053e-07	0.00144269	0.58247	0.999927	AD3_vs_AD0	B
ZYG11A	0.012611	1.03035e-07	0.0014427	0.953418	0.999927	AD3_vs_AD0	B
ECHDC2	0.48042	-9.64674e-08	0.00144269	0.835829	0.999927	AD3_vs_AD0	B
SCP2	2.87688	-2.10193e-06	0.00144269	0.180581	0.999927	AD3_vs_AD0	B
PODN	0					AD3_vs_AD0	B
SLC1A7	0					AD3_vs_AD0	B
CPT2	0.567527	1.0344e-08	0.0014427	0.762804	0.999927	AD3_vs_AD0	B
AL606760.2	0					AD3_vs_AD0	B
CZIB	0.770149	3.76972e-07	0.00144269	0.617541	0.999927	AD3_vs_AD0	B
AL606760.3	0.0985108	-8.15482e-09	0.0014427	0.967603	0.999927	AD3_vs_AD0	B
MAGOH	2.17782	-8.50681e-07	0.00144269	0.567731	0.999927	AD3_vs_AD0	B
AL606760.1	0					AD3_vs_AD0	B
LRP8	0.607401	-5.45581e-08	0.0014427	0.924068	0.999927	AD3_vs_AD0	B
AL355483.3	0					AD3_vs_AD0	B
AL355483.1	0					AD3_vs_AD0	B
AL355483.2	0					AD3_vs_AD0	B
LINC01771	0.0389573	-2.79939e-08	0.0014427	0.919311	0.999927	AD3_vs_AD0	B
AC119428.2	0					AD3_vs_AD0	B
LINC02812	0.241174	4.61621e-08	0.0014427	0.883672	0.999927	AD3_vs_AD0	B
GLIS1	0					AD3_vs_AD0	B
NDC1	0.3621	-6.39269e-08	0.0014427	0.876654	0.999927	AD3_vs_AD0	B
YIPF1	0.213611	-7.91955e-08	0.0014427	0.89091	0.999927	AD3_vs_AD0	B
DIO1	0					AD3_vs_AD0	B
HSPB11	1.26228	2.72636e-07	0.00144269	0.796502	0.999927	AD3_vs_AD0	B
LRRC42	0.248561	4.23017e-08	0.0014427	0.955689	0.999927	AD3_vs_AD0	B
LDLRAD1	0					AD3_vs_AD0	B
TMEM59	3.93186	1.06568e-06	0.00144269	0.644882	0.999927	AD3_vs_AD0	B
TCEANC2	0.320106	-4.79746e-08	0.0014427	0.876278	0.999927	AD3_vs_AD0	B
CDCP2	0.00837458	-1.07274e-08	0.0014427	0.945657	0.999927	AD3_vs_AD0	B
CYB5RL	0.0770772	2.10619e-08	0.0014427	0.94643	0.999927	AD3_vs_AD0	B
MRPL37	0.801521	-2.27496e-08	0.00144269	0.906047	0.999927	AD3_vs_AD0	B
SSBP3	0.483563	-1.15665e-07	0.00144269	0.622802	0.999927	AD3_vs_AD0	B
SSBP3-AS1	0					AD3_vs_AD0	B
AL161644.1	0					AD3_vs_AD0	B
AL035415.1	0					AD3_vs_AD0	B
ACOT11	0.110584	-2.82272e-08	0.0014427	0.950848	0.999927	AD3_vs_AD0	B
FAM151A	0					AD3_vs_AD0	B
MROH7	0					AD3_vs_AD0	B
TTC4	0.417113	8.62622e-08	0.0014427	0.648106	0.999927	AD3_vs_AD0	B
PARS2	0.0432733	-2.37063e-08	0.0014427	0.96612	0.999927	AD3_vs_AD0	B
TTC22	0.0468139	5.32323e-08	0.0014427	0.887196	0.999927	AD3_vs_AD0	B
AC096536.1	0					AD3_vs_AD0	B
LEXM	0					AD3_vs_AD0	B
DHCR24	0.404585	-5.67361e-09	0.00144269	0.995463	0.999927	AD3_vs_AD0	B
AC096536.3	0.084547	-6.32289e-09	0.0014427	0.966963	0.999927	AD3_vs_AD0	B
AC096536.2	0					AD3_vs_AD0	B
DHCR24-DT	0					AD3_vs_AD0	B
TMEM61	0					AD3_vs_AD0	B
BSND	0					AD3_vs_AD0	B
PCSK9	0					AD3_vs_AD0	B
USP24	2.68179	8.98153e-08	0.00144269	0.995979	0.999927	AD3_vs_AD0	B
MIR4422HG	0.00752588	-2.54147e-08	0.0014427	0.966121	0.999927	AD3_vs_AD0	B
AL603840.1	0					AD3_vs_AD0	B
AC119674.1	0.0502475	-1.74761e-08	0.0014427	0.957798	0.999927	AD3_vs_AD0	B
PLPP3	0.183437	4.36896e-08	0.0014427	0.854085	0.999927	AD3_vs_AD0	B
PRKAA2	0					AD3_vs_AD0	B
FYB2	0					AD3_vs_AD0	B
C8B	0					AD3_vs_AD0	B
AL161740.1	0					AD3_vs_AD0	B
DAB1	0.251276	-3.65167e-08	0.0014427	0.88672	0.999927	AD3_vs_AD0	B
DAB1-AS1	0					AD3_vs_AD0	B
AL445193.2	0					AD3_vs_AD0	B
OMA1	0.589716	-1.85115e-07	0.00144269	0.614966	0.999927	AD3_vs_AD0	B
AL035411.3	0					AD3_vs_AD0	B
TACSTD2	0.0104915	-2.38827e-08	0.0014427	0.981478	0.999927	AD3_vs_AD0	B
MYSM1	1.22363	9.74649e-09	0.00144269	0.948628	0.999927	AD3_vs_AD0	B
AL136985.3	0.0217793	-1.15728e-08	0.0014427	0.945658	0.999927	AD3_vs_AD0	B
JUN	31.2888	2.14883e-06	0.00144269	0.353776	0.999927	AD3_vs_AD0	B
LINC01135	0.188257	6.23592e-08	0.0014427	0.840087	0.999927	AD3_vs_AD0	B
AL136985.2	0					AD3_vs_AD0	B
AL136985.1	0					AD3_vs_AD0	B
LINC02777	0					AD3_vs_AD0	B
LINC01358	0.250263	-2.99227e-08	0.0014427	0.989011	0.999927	AD3_vs_AD0	B
AL592431.1	0					AD3_vs_AD0	B
AC093425.1	0					AD3_vs_AD0	B
AC093424.1	0					AD3_vs_AD0	B
FGGY	0.557613	-1.50992e-07	0.00144269	0.68283	0.999927	AD3_vs_AD0	B
AL035416.1	0.0104829	1.01258e-09	0.0014427	0.953418	0.999927	AD3_vs_AD0	B
HOOK1	0.34378	-8.03491e-08	0.0014427	0.776686	0.999927	AD3_vs_AD0	B
CYP2J2	0.0514579	-7.56815e-08	0.0014427	0.894389	0.999927	AD3_vs_AD0	B
C1orf87	0					AD3_vs_AD0	B
LINC02778	0					AD3_vs_AD0	B
LINC01748	0					AD3_vs_AD0	B
AC099792.1	0					AD3_vs_AD0	B
NFIA	0.306151	-5.19843e-08	0.0014427	0.894641	0.999927	AD3_vs_AD0	B
NFIA-AS2	0					AD3_vs_AD0	B
NFIA-AS1	0					AD3_vs_AD0	B
AC099791.3	0					AD3_vs_AD0	B
AC099791.4	0					AD3_vs_AD0	B
TM2D1	1.3939	-4.57334e-07	0.00144269	0.614387	0.999927	AD3_vs_AD0	B
AC099791.2	0.0164797	2.58098e-08	0.0014427	0.888836	0.999927	AD3_vs_AD0	B
PATJ	1.29187	-5.36732e-07	0.00144269	0.532291	0.999927	AD3_vs_AD0	B
L1TD1	0.0425648	3.21487e-08	0.0014427	0.91372	0.999927	AD3_vs_AD0	B
KANK4	0					AD3_vs_AD0	B
USP1	1.71319	4.22937e-07	0.00144269	0.745008	0.999927	AD3_vs_AD0	B
DOCK7	0.596356	-7.42443e-08	0.00144269	0.975263	0.999927	AD3_vs_AD0	B
ANGPTL3	0					AD3_vs_AD0	B
AC103923.1	0.0104829	1.01258e-09	0.0014427	0.953418	0.999927	AD3_vs_AD0	B
ATG4C	1.26554	-1.9535e-07	0.00144269	0.825787	0.999927	AD3_vs_AD0	B
LINC00466	0					AD3_vs_AD0	B
FOXD3-AS1	0					AD3_vs_AD0	B
FOXD3	0					AD3_vs_AD0	B
ALG6	0.398628	1.71475e-08	0.00144269	0.993318	0.999927	AD3_vs_AD0	B
ITGB3BP	0.751009	1.58905e-07	0.00144269	0.735674	0.999927	AD3_vs_AD0	B
BX004807.1	0.0104829	1.01258e-09	0.0014427	0.953418	0.999927	AD3_vs_AD0	B
EFCAB7	0.545715	2.3831e-07	0.00144269	0.572806	0.999927	AD3_vs_AD0	B
DLEU2L	0					AD3_vs_AD0	B
PGM1	0.54349	-2.78754e-07	0.00144269	0.622823	0.999927	AD3_vs_AD0	B
ROR1	0.867517	-2.81277e-08	0.00144269	0.858816	0.999927	AD3_vs_AD0	B
ROR1-AS1	0					AD3_vs_AD0	B
UBE2U	0					AD3_vs_AD0	B
CACHD1	0.020983	-2.75842e-08	0.0014427	0.950848	0.999927	AD3_vs_AD0	B
RAVER2	0.208489	-4.676e-08	0.0014427	0.987339	0.999927	AD3_vs_AD0	B
JAK1	11.2687	-2.08311e-06	0.00144269	0.415104	0.999927	AD3_vs_AD0	B
LINC01359	0					AD3_vs_AD0	B
AL357078.2	0					AD3_vs_AD0	B
AK4	0					AD3_vs_AD0	B
DNAJC6	0.138551	-1.98252e-08	0.0014427	0.966118	0.999927	AD3_vs_AD0	B
AL139294.1	0					AD3_vs_AD0	B
LEPROT	0.548778	-1.63481e-07	0.00144269	0.852423	0.999927	AD3_vs_AD0	B
LEPR	0.0715524	-1.02064e-09	0.0014427	0.974877	0.999927	AD3_vs_AD0	B
AC119800.1	0					AD3_vs_AD0	B
AL513493.1	0.0896013	-3.05204e-09	0.0014427	0.953419	0.999927	AD3_vs_AD0	B
PDE4B	10.2955	1.38517e-06	0.00144269	0.571582	0.999927	AD3_vs_AD0	B
AL590783.1	0					AD3_vs_AD0	B
SGIP1	0.169728	-5.63629e-08	0.0014427	0.984358	0.999927	AD3_vs_AD0	B
AL139147.1	0					AD3_vs_AD0	B
TCTEX1D1	0					AD3_vs_AD0	B
WDR78	0.0271379	-5.53274e-08	0.0014427	0.974105	0.999927	AD3_vs_AD0	B
MIER1	2.64876	-1.14302e-06	0.00144269	0.482431	0.999927	AD3_vs_AD0	B
SLC35D1	0.812741	-8.06631e-08	0.00144269	0.883395	0.999927	AD3_vs_AD0	B
C1orf141	0					AD3_vs_AD0	B
IL23R	0					AD3_vs_AD0	B
IL12RB2	0					AD3_vs_AD0	B
SERBP1	5.36544	-5.51721e-07	0.00144269	0.817103	0.999927	AD3_vs_AD0	B
GADD45A	0.210836	3.40534e-08	0.0014427	0.881865	0.999927	AD3_vs_AD0	B
GNG12	0					AD3_vs_AD0	B
GNG12-AS1	0					AD3_vs_AD0	B
DIRAS3	0					AD3_vs_AD0	B
WLS	0.0896013	-3.05204e-09	0.0014427	0.953419	0.999927	AD3_vs_AD0	B
RPE65	0					AD3_vs_AD0	B
DEPDC1	0					AD3_vs_AD0	B
DEPDC1-AS1	0					AD3_vs_AD0	B
AL033530.1	0					AD3_vs_AD0	B
AL691520.1	0					AD3_vs_AD0	B
LINC01707	0					AD3_vs_AD0	B
LRRC7	0.023196	5.8278e-08	0.0014427	0.887195	0.999927	AD3_vs_AD0	B
AL158840.1	0					AD3_vs_AD0	B
LRRC40	0.704127	-5.47537e-08	0.00144269	0.959076	0.999927	AD3_vs_AD0	B
SRSF11	6.92323	-3.00776e-06	0.00144269	0.250468	0.999927	AD3_vs_AD0	B
AL353771.1	0					AD3_vs_AD0	B
ANKRD13C	1.26637	-2.38806e-07	0.00144269	0.768009	0.999927	AD3_vs_AD0	B
HHLA3	0.209124	-3.37723e-08	0.0014427	0.965383	0.999927	AD3_vs_AD0	B
CTH	0.184503	-4.61297e-08	0.0014427	0.901932	0.999927	AD3_vs_AD0	B
AL354872.2	0					AD3_vs_AD0	B
LINC01788	0					AD3_vs_AD0	B
PTGER3	0.0104915	-2.38827e-08	0.0014427	0.981478	0.999927	AD3_vs_AD0	B
AL031429.1	0					AD3_vs_AD0	B
ZRANB2-AS1	0.0164797	2.58098e-08	0.0014427	0.888836	0.999927	AD3_vs_AD0	B
ZRANB2	3.68586	-7.69222e-07	0.00144269	0.682129	0.999927	AD3_vs_AD0	B
ZRANB2-AS2	0.22321	-4.06665e-09	0.0014427	0.96454	0.999927	AD3_vs_AD0	B
NEGR1	0.755003	-5.48705e-08	0.0014427	0.872485	0.999927	AD3_vs_AD0	B
AL354949.1	0					AD3_vs_AD0	B
AL513166.1	0					AD3_vs_AD0	B
AL583808.1	0.0565761	-2.83754e-08	0.0014427	0.983286	0.999927	AD3_vs_AD0	B
LINC02797	0.0565761	-2.83754e-08	0.0014427	0.983286	0.999927	AD3_vs_AD0	B
LINC02238	0					AD3_vs_AD0	B
LRRIQ3	0.108864	-7.90891e-08	0.0014427	0.79482	0.999927	AD3_vs_AD0	B
FPGT	0.228122	-9.46147e-09	0.0014427	0.972614	0.999927	AD3_vs_AD0	B
TNNI3K	0					AD3_vs_AD0	B
AC093158.1	0					AD3_vs_AD0	B
LRRC53	0.224255	-3.09422e-08	0.0014427	0.962235	0.999927	AD3_vs_AD0	B
ERICH3	0.0164797	2.58098e-08	0.0014427	0.888836	0.999927	AD3_vs_AD0	B
ERICH3-AS1	0					AD3_vs_AD0	B
AC135803.1	0					AD3_vs_AD0	B
CRYZ	0.48217	4.15743e-08	0.00144269	0.935495	0.999927	AD3_vs_AD0	B
TYW3	0.741734	-5.70429e-07	0.00144269	0.265922	0.999927	AD3_vs_AD0	B
SLC44A5	0.218959	-4.51317e-08	0.0014427	0.877126	0.999927	AD3_vs_AD0	B
ACADM	2.3868	-1.06452e-06	0.00144269	0.348636	0.999927	AD3_vs_AD0	B
RABGGTB	1.96928	1.58072e-07	0.00144269	0.891605	0.999927	AD3_vs_AD0	B
MSH4	0.0104915	-2.38827e-08	0.0014427	0.981478	0.999927	AD3_vs_AD0	B
ASB17	0					AD3_vs_AD0	B
AC092813.1	0					AD3_vs_AD0	B
ST6GALNAC3	1.67765	1.4751e-07	0.00144269	0.881662	0.999927	AD3_vs_AD0	B
AC104458.1	0					AD3_vs_AD0	B
ST6GALNAC5	0.13042	-3.44985e-08	0.0014427	0.888254	0.999927	AD3_vs_AD0	B
AL035409.1	0.0164797	2.58098e-08	0.0014427	0.888836	0.999927	AD3_vs_AD0	B
PIGK	0.53072	2.441e-08	0.00144269	0.956003	0.999927	AD3_vs_AD0	B
AC093433.2	0					AD3_vs_AD0	B
AK5	0.0280861	-3.16524e-09	0.0014427	0.95342	0.999927	AD3_vs_AD0	B
AC095030.1	0					AD3_vs_AD0	B
AC093575.1	0					AD3_vs_AD0	B
AC118549.1	1.79507	6.85071e-07	0.00144269	0.488306	0.999927	AD3_vs_AD0	B
USP33	2.33962	1.57396e-07	0.00144269	0.923644	0.999927	AD3_vs_AD0	B
MIGA1	1.27446	-7.28267e-07	0.00144269	0.339397	0.999927	AD3_vs_AD0	B
NEXN-AS1	0.0104915	-2.38827e-08	0.0014427	0.981478	0.999927	AD3_vs_AD0	B
NEXN	0.432992	-1.16389e-07	0.0014427	0.955658	0.999927	AD3_vs_AD0	B
FUBP1	2.73142	-8.77137e-07	0.00144269	0.596996	0.999927	AD3_vs_AD0	B
DNAJB4	0.296523	7.31507e-08	0.0014427	0.80347	0.999927	AD3_vs_AD0	B
GIPC2	0.0972792	-2.82052e-09	0.0014427	0.953418	0.999927	AD3_vs_AD0	B
AC103591.3	2.21775	6.27013e-09	0.00144269	0.937756	0.999927	AD3_vs_AD0	B
AC103591.4	0					AD3_vs_AD0	B
AC096531.2	0					AD3_vs_AD0	B
PTGFR	0					AD3_vs_AD0	B
IFI44L	0.317288	-3.10923e-08	0.0014427	0.948595	0.999927	AD3_vs_AD0	B
IFI44	0.0425331	-7.44254e-09	0.0014427	0.945657	0.999927	AD3_vs_AD0	B
ADGRL4	0					AD3_vs_AD0	B
AC099671.1	0					AD3_vs_AD0	B
LINC01781	3.61561	7.18709e-08	0.00144269	0.991522	0.999927	AD3_vs_AD0	B
ADGRL2	0					AD3_vs_AD0	B
AC117944.1	0					AD3_vs_AD0	B
AL157944.1	0					AD3_vs_AD0	B
LINC01362	0.0406013	-2.7113e-08	0.0014427	0.987493	0.999927	AD3_vs_AD0	B
LINC01361	0					AD3_vs_AD0	B
AC116099.1	0					AD3_vs_AD0	B
LINC01712	0.00837458	-1.07274e-08	0.0014427	0.945657	0.999927	AD3_vs_AD0	B
LINC01725	0.232125	2.29085e-08	0.0014427	0.925427	0.999927	AD3_vs_AD0	B
AL035706.1	0					AD3_vs_AD0	B
TTLL7	0.00446823	-1.60941e-09	0.0014427	0.953419	0.999927	AD3_vs_AD0	B
TTLL7-IT1	0					AD3_vs_AD0	B
AL359504.2	0.110988	-5.66362e-08	0.0014427	0.93488	0.999927	AD3_vs_AD0	B
PRKACB	1.96742	-3.80509e-07	0.00144269	0.766269	0.999927	AD3_vs_AD0	B
SAMD13	0.0896013	-3.05204e-09	0.0014427	0.953419	0.999927	AD3_vs_AD0	B
DNASE2B	0					AD3_vs_AD0	B
AL844170.1	0					AD3_vs_AD0	B
RPF1	0.937034	-5.45788e-08	0.00144269	0.884463	0.999927	AD3_vs_AD0	B
GNG5	5.45887	2.897e-06	0.00144269	0.23363	0.999927	AD3_vs_AD0	B
SPATA1	0.286244	-5.9559e-08	0.0014427	0.99621	0.999927	AD3_vs_AD0	B
CTBS	0.778694	-1.44355e-07	0.00144269	0.620137	0.999927	AD3_vs_AD0	B
AL359762.1	0.0642649	3.51401e-08	0.0014427	0.881326	0.999927	AD3_vs_AD0	B
AL359762.2	0					AD3_vs_AD0	B
LINC01555	0					AD3_vs_AD0	B
SSX2IP	0.0944658	-5.53446e-07	0.0014427	0.857188	0.999927	AD3_vs_AD0	B
LPAR3	0					AD3_vs_AD0	B
MCOLN2	1.66978	-1.0031e-06	0.00144269	0.254701	0.999927	AD3_vs_AD0	B
WDR63	0.00752588	-2.54147e-08	0.0014427	0.966121	0.999927	AD3_vs_AD0	B
MCOLN3	0.0286851	1.05101e-09	0.0014427	0.953418	0.999927	AD3_vs_AD0	B
SYDE2	0.0918364	2.23977e-09	0.0014427	0.970095	0.999927	AD3_vs_AD0	B
C1orf52	0.982541	-1.39139e-07	0.00144269	0.792229	0.999927	AD3_vs_AD0	B
BCL10	3.00959	-1.59382e-06	0.00144269	0.333736	0.999927	AD3_vs_AD0	B
AL078459.1	0.548686	-1.34135e-08	0.0014427	0.960845	0.999927	AD3_vs_AD0	B
DDAH1	0.00889246	-3.07135e-09	0.0014427	0.953419	0.999927	AD3_vs_AD0	B
AC092807.2	0					AD3_vs_AD0	B
CCN1	0					AD3_vs_AD0	B
ZNHIT6	0.721812	8.25035e-08	0.00144269	0.617856	0.999927	AD3_vs_AD0	B
COL24A1	0					AD3_vs_AD0	B
LINC02795	0.0489766	-3.97234e-08	0.0014427	0.912343	0.999927	AD3_vs_AD0	B
ODF2L	1.01797	-1.20606e-07	0.00144269	0.780085	0.999927	AD3_vs_AD0	B
CLCA2	0					AD3_vs_AD0	B
CLCA1	0					AD3_vs_AD0	B
CLCA4	0					AD3_vs_AD0	B
CLCA4-AS1	0.0345124	-8.84399e-09	0.0014427	0.98103	0.999927	AD3_vs_AD0	B
AL049597.2	0.0250846	-6.36135e-09	0.0014427	0.953422	0.999927	AD3_vs_AD0	B
SH3GLB1	1.87739	1.15398e-06	0.00144269	0.322816	0.999927	AD3_vs_AD0	B
AL355981.1	0					AD3_vs_AD0	B
SELENOF	4.39813	2.83537e-07	0.00144269	0.909613	0.999927	AD3_vs_AD0	B
HS2ST1	1.29194	4.11361e-07	0.00144269	0.477197	0.999927	AD3_vs_AD0	B
AL121989.1	0					AD3_vs_AD0	B
LINC01140	0					AD3_vs_AD0	B
LINC02801	0					AD3_vs_AD0	B
LMO4	1.92643	4.88744e-07	0.00144269	0.679451	0.999927	AD3_vs_AD0	B
LINC01364	0.00446823	-1.60941e-09	0.0014427	0.953419	0.999927	AD3_vs_AD0	B
PKN2-AS1	0.23688	-8.14212e-09	0.0014427	0.951624	0.999927	AD3_vs_AD0	B
PKN2	3.25758	-9.3051e-07	0.00144269	0.565125	0.999927	AD3_vs_AD0	B
GTF2B	2.47322	8.52173e-07	0.00144269	0.610689	0.999927	AD3_vs_AD0	B
KYAT3	1.1044	-3.83506e-07	0.00144269	0.533805	0.999927	AD3_vs_AD0	B
RBMXL1	0.411534	3.68235e-08	0.0014427	0.845666	0.999927	AD3_vs_AD0	B
GBP3	0.409017	7.12112e-08	0.0014427	0.873271	0.999927	AD3_vs_AD0	B
GBP1	0.368138	-5.80677e-08	0.0014427	0.956207	0.999927	AD3_vs_AD0	B
GBP2	1.51709	7.16468e-08	0.00144269	0.840064	0.999927	AD3_vs_AD0	B
AC104459.1	0					AD3_vs_AD0	B
GBP7	0					AD3_vs_AD0	B
GBP4	0.467543	-4.56622e-08	0.00144269	0.776875	0.999927	AD3_vs_AD0	B
AC099063.4	0.0345124	-8.84399e-09	0.0014427	0.98103	0.999927	AD3_vs_AD0	B
GBP5	0.487994	8.44332e-08	0.00144269	0.769717	0.999927	AD3_vs_AD0	B
AC099063.1	0.0187634	-5.39689e-08	0.0014427	0.962233	0.999927	AD3_vs_AD0	B
GBP6	0					AD3_vs_AD0	B
AL596214.1	0.0316017	-4.77458e-08	0.0014427	0.913598	0.999927	AD3_vs_AD0	B
LRRC8B	0.291458	-1.26728e-08	0.0014427	0.973426	0.999927	AD3_vs_AD0	B
LRRC8C-DT	0.19838	5.26529e-08	0.0014427	0.799137	0.999927	AD3_vs_AD0	B
AC093423.2	0.0965635	1.06765e-08	0.0014427	0.953414	0.999927	AD3_vs_AD0	B
LRRC8C	0.777396	-2.1369e-07	0.00144269	0.759074	0.999927	AD3_vs_AD0	B
AC099568.1	0					AD3_vs_AD0	B
AC099568.2	0.00837458	-1.07274e-08	0.0014427	0.945657	0.999927	AD3_vs_AD0	B
LRRC8D	1.16283	3.20339e-07	0.00144269	0.683516	0.999927	AD3_vs_AD0	B
AL391497.1	0					AD3_vs_AD0	B
ZNF326	1.68524	-1.10534e-06	0.00144269	0.308976	0.999927	AD3_vs_AD0	B
AL161797.1	0					AD3_vs_AD0	B
AC098656.1	0					AD3_vs_AD0	B
LINC02609	0					AD3_vs_AD0	B
LINC02788	0					AD3_vs_AD0	B
LINC01763	0					AD3_vs_AD0	B
AC091614.1	0					AD3_vs_AD0	B
ZNF644	3.68422	1.43436e-06	0.00144269	0.470668	0.999927	AD3_vs_AD0	B
HFM1	0.037404	-1.35619e-08	0.0014427	0.983739	0.999927	AD3_vs_AD0	B
CDC7	0.236836	1.50451e-07	0.0014427	0.914128	0.999927	AD3_vs_AD0	B
TGFBR3	0.0142595	5.69092e-08	0.0014427	0.887194	0.999927	AD3_vs_AD0	B
BRDT	0					AD3_vs_AD0	B
EPHX4	0					AD3_vs_AD0	B
SETSIP	0					AD3_vs_AD0	B
BTBD8	0.0923473	2.45938e-07	0.0014427	0.981474	0.999927	AD3_vs_AD0	B
AC104836.1	0					AD3_vs_AD0	B
C1orf146	0.020983	-2.75842e-08	0.0014427	0.950848	0.999927	AD3_vs_AD0	B
GLMN	0.795317	-7.71913e-07	0.00144269	0.25703	0.999927	AD3_vs_AD0	B
RPAP2	1.46982	3.11092e-08	0.00144269	0.945892	0.999927	AD3_vs_AD0	B
GFI1	0.118286	-2.13844e-09	0.0014427	0.953418	0.999927	AD3_vs_AD0	B
EVI5	1.70711	2.56545e-07	0.00144269	0.81465	0.999927	AD3_vs_AD0	B
DIPK1A	2.9408	-1.19555e-06	0.00144269	0.480818	0.999927	AD3_vs_AD0	B
AC093577.1	0					AD3_vs_AD0	B
MTF2	1.72796	-5.3383e-07	0.00144269	0.643046	0.999927	AD3_vs_AD0	B
TMED5	2.38487	-2.89658e-07	0.00144269	0.801013	0.999927	AD3_vs_AD0	B
CCDC18	1.04881	2.11218e-07	0.00144269	0.767431	0.999927	AD3_vs_AD0	B
CCDC18-AS1	2.48025	-1.04148e-06	0.00144269	0.487996	0.999927	AD3_vs_AD0	B
DR1	1.75205	1.07586e-06	0.00144269	0.359481	0.999927	AD3_vs_AD0	B
FNBP1L	0.28073	-5.51611e-08	0.0014427	0.816737	0.999927	AD3_vs_AD0	B
BCAR3	0.561623	5.70721e-08	0.00144269	0.966896	0.999927	AD3_vs_AD0	B
AL109613.1	0.0647212	-6.42623e-09	0.0014427	0.946206	0.999927	AD3_vs_AD0	B
AL049796.1	0					AD3_vs_AD0	B
DNTTIP2	2.44991	1.85626e-06	0.00144269	0.266159	0.999927	AD3_vs_AD0	B
GCLM	0.559835	-3.72972e-09	0.00144269	0.857241	0.999927	AD3_vs_AD0	B
ABCA4	0					AD3_vs_AD0	B
ARHGAP29	0					AD3_vs_AD0	B
ARHGAP29-AS1	0					AD3_vs_AD0	B
AC118469.2	0.0162044	4.48135e-08	0.0014427	0.881326	0.999927	AD3_vs_AD0	B
ABCD3	0.434717	1.38816e-07	0.00144269	0.68537	0.999927	AD3_vs_AD0	B
F3	0					AD3_vs_AD0	B
SLC44A3	0					AD3_vs_AD0	B
CNN3	0.224354	2.6571e-08	0.0014427	0.89345	0.999927	AD3_vs_AD0	B
AC105942.1	0.0167492	-7.22973e-09	0.0014427	0.941751	0.999927	AD3_vs_AD0	B
ALG14	0.167366	-4.27685e-08	0.0014427	0.864186	0.999927	AD3_vs_AD0	B
AC095033.1	0					AD3_vs_AD0	B
TLCD4	0.159046	-3.1818e-08	0.0014427	0.839415	0.999927	AD3_vs_AD0	B
AC092802.3	0					AD3_vs_AD0	B
AC092802.1	0					AD3_vs_AD0	B
RWDD3	1.29233	-1.55953e-07	0.00144269	0.829459	0.999927	AD3_vs_AD0	B
AC092802.2	0					AD3_vs_AD0	B
AC092802.4	0					AD3_vs_AD0	B
LINC02607	0					AD3_vs_AD0	B
LINC01787	0					AD3_vs_AD0	B
PTBP2	1.731	-6.20802e-07	0.00144269	0.436745	0.999927	AD3_vs_AD0	B
DPYD	3.33857	-1.61832e-06	0.00144269	0.132437	0.999927	AD3_vs_AD0	B
DPYD-AS1	0.263609	-6.85786e-08	0.0014427	0.764068	0.999927	AD3_vs_AD0	B
DPYD-IT1	0					AD3_vs_AD0	B
DPYD-AS2	0					AD3_vs_AD0	B
MIR137HG	0					AD3_vs_AD0	B
SNX7	0					AD3_vs_AD0	B
PLPPR5	0					AD3_vs_AD0	B
AL445433.2	0					AD3_vs_AD0	B
PLPPR4	0					AD3_vs_AD0	B
LINC01708	0					AD3_vs_AD0	B
PALMD	0					AD3_vs_AD0	B
FRRS1	0.0652917	9.17588e-08	0.0014427	0.927613	0.999927	AD3_vs_AD0	B
AGL	0.908991	-6.80077e-07	0.00144269	0.307946	0.999927	AD3_vs_AD0	B
AC118553.1	0					AD3_vs_AD0	B
SLC35A3	0.573951	2.81924e-08	0.00144269	0.925008	0.999927	AD3_vs_AD0	B
MFSD14A	1.63774	2.23372e-07	0.00144269	0.746696	0.999927	AD3_vs_AD0	B
AC093019.2	0.0364547	1.14352e-08	0.0014427	0.953419	0.999927	AD3_vs_AD0	B
SASS6	0.281752	-4.76813e-08	0.0014427	0.946814	0.999927	AD3_vs_AD0	B
TRMT13	0.604494	8.58793e-08	0.00144269	0.972136	0.999927	AD3_vs_AD0	B
LRRC39	0.00837458	-1.07274e-08	0.0014427	0.945657	0.999927	AD3_vs_AD0	B
DBT	0.0557596	3.87859e-08	0.0014427	0.897404	0.999927	AD3_vs_AD0	B
AL445928.2	0.0164183	-2.63238e-08	0.0014427	0.96612	0.999927	AD3_vs_AD0	B
RTCA-AS1	0.243252	7.03909e-08	0.0014427	0.862077	0.999927	AD3_vs_AD0	B
RTCA	0.811168	-2.48944e-07	0.00144269	0.726679	0.999927	AD3_vs_AD0	B
CDC14A	0.97761	-2.67729e-07	0.00144269	0.745511	0.999927	AD3_vs_AD0	B
AL589990.1	0.00446823	-1.60941e-09	0.0014427	0.953419	0.999927	AD3_vs_AD0	B
GPR88	0.0104915	-2.38827e-08	0.0014427	0.981478	0.999927	AD3_vs_AD0	B
LINC01349	0					AD3_vs_AD0	B
AC099670.3	0					AD3_vs_AD0	B
VCAM1	0.113152	-2.94574e-08	0.0014427	0.984097	0.999927	AD3_vs_AD0	B
EXTL2	0.0690291	4.20273e-08	0.0014427	0.907503	0.999927	AD3_vs_AD0	B
AC104506.1	0.0104829	1.01258e-09	0.0014427	0.953418	0.999927	AD3_vs_AD0	B
SLC30A7	1.33905	-2.76937e-07	0.00144269	0.69931	0.999927	AD3_vs_AD0	B
DPH5	0.482023	3.80673e-10	0.00144269	0.917266	0.999927	AD3_vs_AD0	B
AC093157.2	0					AD3_vs_AD0	B
AC093157.1	0.455862	-4.25375e-08	0.0014427	0.71751	0.999927	AD3_vs_AD0	B
AL109741.1	0.0374218	2.02329e-08	0.0014427	0.902649	0.999927	AD3_vs_AD0	B
S1PR1	2.57526	1.69137e-06	0.00144269	0.269228	0.999927	AD3_vs_AD0	B
LINC01307	0					AD3_vs_AD0	B
LINC01709	0.0767743	3.50492e-08	0.0014427	0.887056	0.999927	AD3_vs_AD0	B
OLFM3	0					AD3_vs_AD0	B
AC114485.1	0					AD3_vs_AD0	B
AC099567.1	0					AD3_vs_AD0	B
COL11A1	0					AD3_vs_AD0	B
AC095032.1	0					AD3_vs_AD0	B
RNPC3	1.72464	3.22843e-07	0.00144269	0.75836	0.999927	AD3_vs_AD0	B
AMY2B	0.109531	-1.45834e-08	0.0014427	0.978035	0.999927	AD3_vs_AD0	B
AL591888.1	0					AD3_vs_AD0	B
LINC01676	0					AD3_vs_AD0	B
LINC01677	0					AD3_vs_AD0	B
AL355306.2	0					AD3_vs_AD0	B
PRMT6	0.389565	-1.09109e-08	0.00144269	0.971252	0.999927	AD3_vs_AD0	B
NTNG1	0.560133	8.31308e-08	0.00144269	0.862754	0.999927	AD3_vs_AD0	B
VAV3	2.64201	-1.49364e-07	0.00144269	0.893324	0.999927	AD3_vs_AD0	B
VAV3-AS1	0.140876	-3.72103e-08	0.0014427	0.998819	0.999927	AD3_vs_AD0	B
LINC02785	0.0418729	-1.32552e-08	0.0014427	0.954686	0.999927	AD3_vs_AD0	B
SLC25A24	1.70758	-3.4278e-07	0.00144269	0.703878	0.999927	AD3_vs_AD0	B
AL359258.2	0.0239055	-2.64825e-09	0.0014427	0.953419	0.999927	AD3_vs_AD0	B
NBPF4	0					AD3_vs_AD0	B
NBPF6	0					AD3_vs_AD0	B
FAM102B	0.993376	-2.1644e-08	0.00144269	0.995478	0.999927	AD3_vs_AD0	B
HENMT1	0.155261	-2.41691e-07	0.0014427	0.947147	0.999927	AD3_vs_AD0	B
AL160171.1	0.105604	-4.38173e-08	0.0014427	0.932208	0.999927	AD3_vs_AD0	B
PRPF38B	3.52792	-7.82846e-07	0.00144269	0.693033	0.999927	AD3_vs_AD0	B
FNDC7	0					AD3_vs_AD0	B
AL591719.2	0					AD3_vs_AD0	B
STXBP3	1.06658	1.29948e-07	0.00144269	0.83628	0.999927	AD3_vs_AD0	B
AKNAD1	0.159014	5.82773e-08	0.0014427	0.724034	0.999927	AD3_vs_AD0	B
GPSM2	0.0737544	1.12094e-08	0.0014427	0.913723	0.999927	AD3_vs_AD0	B
CLCC1	0.238585	-1.78326e-09	0.00144269	0.995705	0.999927	AD3_vs_AD0	B
WDR47	0.218618	5.31625e-08	0.0014427	0.821957	0.999927	AD3_vs_AD0	B
TAF13	0.475575	-3.35571e-09	0.00144269	0.957388	0.999927	AD3_vs_AD0	B
AL356488.3	0.0519094	3.64371e-08	0.0014427	0.881325	0.999927	AD3_vs_AD0	B
TMEM167B	1.04482	-5.26866e-07	0.00144269	0.593987	0.999927	AD3_vs_AD0	B
AL356488.2	0.123528	-1.00584e-08	0.0014427	0.992264	0.999927	AD3_vs_AD0	B
C1orf194	0					AD3_vs_AD0	B
KIAA1324	0.0331675	-2.50264e-08	0.0014427	0.988752	0.999927	AD3_vs_AD0	B
SARS	2.16549	1.7868e-06	0.00144269	0.197272	0.999927	AD3_vs_AD0	B
CELSR2	0.00446823	-1.60941e-09	0.0014427	0.953419	0.999927	AD3_vs_AD0	B
PSRC1	0					AD3_vs_AD0	B
MYBPHL	0					AD3_vs_AD0	B
SORT1	0.0896013	-3.05204e-09	0.0014427	0.953419	0.999927	AD3_vs_AD0	B
PSMA5	2.85666	-5.44673e-07	0.00144269	0.752579	0.999927	AD3_vs_AD0	B
SYPL2	0					AD3_vs_AD0	B
ATXN7L2	0.263256	-2.25192e-07	0.0014427	0.947113	0.999927	AD3_vs_AD0	B
CYB561D1	0.370484	-5.42395e-08	0.00144269	0.872359	0.999927	AD3_vs_AD0	B
AMIGO1	0					AD3_vs_AD0	B
GPR61	0.0104829	1.01258e-09	0.0014427	0.953418	0.999927	AD3_vs_AD0	B
GNAI3	1.89265	-1.05678e-06	0.00144269	0.481452	0.999927	AD3_vs_AD0	B
AL355310.1	0					AD3_vs_AD0	B
GNAT2	0					AD3_vs_AD0	B
AMPD2	0.312307	-2.41823e-07	0.0014427	0.960536	0.999927	AD3_vs_AD0	B
AL355310.2	0					AD3_vs_AD0	B
GSTM4	0.618176	-7.25386e-08	0.00144269	0.796547	0.999927	AD3_vs_AD0	B
GSTM2	0.316346	-2.88637e-08	0.0014427	0.902899	0.999927	AD3_vs_AD0	B
GSTM1	0.301698	-1.83959e-08	0.00144269	0.958698	0.999927	AD3_vs_AD0	B
AC000032.1	0.0250846	-6.36135e-09	0.0014427	0.953422	0.999927	AD3_vs_AD0	B
GSTM5	0					AD3_vs_AD0	B
AL158847.1	0					AD3_vs_AD0	B
GSTM3	0					AD3_vs_AD0	B
EPS8L3	0					AD3_vs_AD0	B
LINC01768	0					AD3_vs_AD0	B
AL450468.2	0					AD3_vs_AD0	B
CSF1	0.0150518	-2.53326e-07	0.0014427	0.919312	0.999927	AD3_vs_AD0	B
AHCYL1	1.4936	3.72626e-07	0.00144269	0.75588	0.999927	AD3_vs_AD0	B
STRIP1	0.77269	-3.33014e-07	0.00144269	0.582671	0.999927	AD3_vs_AD0	B
AL160006.1	0.0219374	3.78257e-08	0.0014427	0.887194	0.999927	AD3_vs_AD0	B
ALX3	0					AD3_vs_AD0	B
LINC01397	0					AD3_vs_AD0	B
SLC6A17	0					AD3_vs_AD0	B
LINC02586	0.0187634	-5.39689e-08	0.0014427	0.962233	0.999927	AD3_vs_AD0	B
KCNC4	0.0563122	-1.15814e-08	0.0014427	0.918486	0.999927	AD3_vs_AD0	B
RBM15-AS1	0.200184	4.86665e-08	0.0014427	0.83899	0.999927	AD3_vs_AD0	B
RBM15	0.667104	-7.30936e-08	0.00144269	0.880104	0.999927	AD3_vs_AD0	B
LAMTOR5-AS1	0.241056	-5.0027e-10	0.0014427	0.945383	0.999927	AD3_vs_AD0	B
SLC16A4	0.279561	2.57972e-08	0.0014427	0.989565	0.999927	AD3_vs_AD0	B
AL355488.1	0.0203915	-3.21192e-09	0.0014427	0.95342	0.999927	AD3_vs_AD0	B
LAMTOR5	4.80636	-1.45495e-06	0.00144269	0.530866	0.999927	AD3_vs_AD0	B
KCNA2	0					AD3_vs_AD0	B
AL365361.1	0.228331	3.73027e-08	0.0014427	0.903479	0.999927	AD3_vs_AD0	B
KCNA3	1.01616	1.38408e-08	0.00144269	0.955113	0.999927	AD3_vs_AD0	B
CD53	10.7221	3.96026e-06	0.00144268	0.214313	0.999927	AD3_vs_AD0	B
AL360270.2	0.109039	-6.72951e-08	0.0014427	0.953418	0.999927	AD3_vs_AD0	B
AL360270.1	0.0682593	-2.4994e-08	0.0014427	0.966122	0.999927	AD3_vs_AD0	B
LRIF1	1.60122	3.48972e-07	0.00144269	0.767841	0.999927	AD3_vs_AD0	B
AL360270.3	0.0375776	-2.53576e-09	0.0014427	0.953419	0.999927	AD3_vs_AD0	B
DRAM2	3.04087	7.40851e-07	0.00144269	0.628026	0.999927	AD3_vs_AD0	B
CEPT1	1.44405	-2.72094e-07	0.00144269	0.658882	0.999927	AD3_vs_AD0	B
AL355816.1	0					AD3_vs_AD0	B
AL355816.2	0.0203687	-2.54612e-08	0.0014427	0.983739	0.999927	AD3_vs_AD0	B
DENND2D	1.13796	1.69202e-07	0.00144269	0.921094	0.999927	AD3_vs_AD0	B
CHI3L2	0.371029	-5.30904e-08	0.0014427	0.863458	0.999927	AD3_vs_AD0	B
CHIA	0					AD3_vs_AD0	B
PIFO	0.0465753	-6.81568e-08	0.0014427	0.974105	0.999927	AD3_vs_AD0	B
OVGP1	0					AD3_vs_AD0	B
AL390195.2	0					AD3_vs_AD0	B
AL390195.1	0.00752588	-2.54147e-08	0.0014427	0.966121	0.999927	AD3_vs_AD0	B
WDR77	0.77518	4.08397e-07	0.00144269	0.515675	0.999927	AD3_vs_AD0	B
ATP5PB	4.94629	-2.05072e-06	0.00144269	0.384186	0.999927	AD3_vs_AD0	B
C1orf162	1.20061	7.45982e-07	0.00144269	0.444221	0.999927	AD3_vs_AD0	B
TMIGD3	0.0247929	-2.58988e-08	0.0014427	0.983739	0.999927	AD3_vs_AD0	B
ADORA3	0					AD3_vs_AD0	B
RAP1A	6.80457	-3.55305e-07	0.00144269	0.861841	0.999927	AD3_vs_AD0	B
LINC01160	0					AD3_vs_AD0	B
INKA2	0.260176	-6.66594e-08	0.0014427	0.803228	0.999927	AD3_vs_AD0	B
INKA2-AS1	0					AD3_vs_AD0	B
AL049557.1	0.084547	-6.32289e-09	0.0014427	0.966963	0.999927	AD3_vs_AD0	B
DDX20	0.586412	2.75672e-07	0.00144269	0.694461	0.999927	AD3_vs_AD0	B
KCND3	0					AD3_vs_AD0	B
LINC01750	0					AD3_vs_AD0	B
AL445426.1	0					AD3_vs_AD0	B
CTTNBP2NL	0.556781	-1.67368e-08	0.0014427	0.972493	0.999927	AD3_vs_AD0	B
WNT2B	0.267362	-1.09198e-08	0.0014427	0.983285	0.999927	AD3_vs_AD0	B
AL354760.1	0					AD3_vs_AD0	B
ST7L	0.340307	-6.38284e-08	0.00144269	0.841687	0.999927	AD3_vs_AD0	B
CAPZA1	3.78555	-1.8852e-07	0.00144269	0.924761	0.999927	AD3_vs_AD0	B
MOV10	0.22681	-4.10215e-08	0.0014427	0.985525	0.999927	AD3_vs_AD0	B
AL603832.1	0					AD3_vs_AD0	B
RHOC	0.860396	4.99766e-07	0.00144269	0.518433	0.999927	AD3_vs_AD0	B
PPM1J	0.113512	-5.8023e-08	0.0014427	0.936318	0.999927	AD3_vs_AD0	B
AL603832.2	0					AD3_vs_AD0	B
TAFA3	0					AD3_vs_AD0	B
LINC01356	0					AD3_vs_AD0	B
LINC01357	0.0896013	-3.05204e-09	0.0014427	0.953419	0.999927	AD3_vs_AD0	B
SLC16A1	0.32616	1.53567e-08	0.0014427	0.982247	0.999927	AD3_vs_AD0	B
SLC16A1-AS1	0.322762	-1.70955e-08	0.0014427	0.874046	0.999927	AD3_vs_AD0	B
AL390242.1	0.00752588	-2.54147e-08	0.0014427	0.966121	0.999927	AD3_vs_AD0	B
LRIG2-DT	0.0149597	3.88611e-07	0.0014427	0.981478	0.999927	AD3_vs_AD0	B
LRIG2	1.06299	-5.20989e-07	0.00144269	0.569033	0.999927	AD3_vs_AD0	B
MAGI3	0.0406792	-2.4697e-08	0.0014427	0.96612	0.999927	AD3_vs_AD0	B
PHTF1	0.957134	-3.58786e-07	0.00144269	0.610219	0.999927	AD3_vs_AD0	B
RSBN1	2.57601	-2.20233e-06	0.00144269	0.0791853	0.999927	AD3_vs_AD0	B
AL137856.1	0.229869	-9.74015e-08	0.0014427	0.861861	0.999927	AD3_vs_AD0	B
PTPN22	2.4518	-1.51559e-06	0.00144269	0.30645	0.999927	AD3_vs_AD0	B
AP4B1-AS1	0.0608566	-8.65696e-08	0.0014427	0.811841	0.999927	AD3_vs_AD0	B
BCL2L15	0					AD3_vs_AD0	B
AP4B1	0.563713	-1.16142e-07	0.00144269	0.825553	0.999927	AD3_vs_AD0	B
DCLRE1B	0.0575404	5.14399e-08	0.0014427	0.887195	0.999927	AD3_vs_AD0	B
HIPK1-AS1	0.0463643	3.83849e-08	0.0014427	0.886475	0.999927	AD3_vs_AD0	B
HIPK1	0.833579	1.2082e-07	0.00144269	0.668677	0.999927	AD3_vs_AD0	B
OLFML3	0					AD3_vs_AD0	B
SYT6	0					AD3_vs_AD0	B
AL121999.1	0					AD3_vs_AD0	B
TRIM33	1.86864	-3.8058e-07	0.00144269	0.72244	0.999927	AD3_vs_AD0	B
BCAS2	1.85716	2.96156e-07	0.00144269	0.85752	0.999927	AD3_vs_AD0	B
DENND2C	0.131476	1.24161e-08	0.0014427	0.953414	0.999927	AD3_vs_AD0	B
AMPD1	0					AD3_vs_AD0	B
NRAS	0.797724	5.2391e-07	0.00144269	0.365594	0.999927	AD3_vs_AD0	B
CSDE1	6.48983	1.27142e-06	0.00144269	0.637124	0.999927	AD3_vs_AD0	B
SIKE1	0.679566	-9.42947e-08	0.00144269	0.896125	0.999927	AD3_vs_AD0	B
SYCP1	0.0425648	3.21487e-08	0.0014427	0.91372	0.999927	AD3_vs_AD0	B
TSHB	0					AD3_vs_AD0	B
TSPAN2	0.0728869	-9.44066e-09	0.0014427	0.945382	0.999927	AD3_vs_AD0	B
LINC01765	0.282894	5.85807e-08	0.0014427	0.817199	0.999927	AD3_vs_AD0	B
NGF-AS1	0					AD3_vs_AD0	B
NGF	0					AD3_vs_AD0	B
VANGL1	0					AD3_vs_AD0	B
CASQ2	0					AD3_vs_AD0	B
NHLH2	0					AD3_vs_AD0	B
SLC22A15	0.321069	4.97004e-08	0.0014427	0.832888	0.999927	AD3_vs_AD0	B
MAB21L3	0					AD3_vs_AD0	B
LINC01779	0					AD3_vs_AD0	B
AL355538.1	0					AD3_vs_AD0	B
ATP1A1	3.61165	1.40967e-06	0.00144269	0.397616	0.999927	AD3_vs_AD0	B
ATP1A1-AS1	0.244119	1.40369e-08	0.00144269	0.974131	0.999927	AD3_vs_AD0	B
LINC01762	0.0181694	2.78131e-08	0.0014427	0.981479	0.999927	AD3_vs_AD0	B
AL136376.1	0					AD3_vs_AD0	B
AL390066.1	0.0465174	-5.11956e-08	0.0014427	0.885553	0.999927	AD3_vs_AD0	B
AL390066.2	0					AD3_vs_AD0	B
CD58	2.3497	-1.55791e-06	0.00144269	0.262677	0.999927	AD3_vs_AD0	B
IGSF3	0					AD3_vs_AD0	B
C1orf137	0					AD3_vs_AD0	B
CD2	0.344065	5.37066e-08	0.0014427	0.95064	0.999927	AD3_vs_AD0	B
PTGFRN	0					AD3_vs_AD0	B
CD101	0.0299194	-2.72065e-08	0.0014427	0.950847	0.999927	AD3_vs_AD0	B
AL445231.1	0.0104829	1.01258e-09	0.0014427	0.953418	0.999927	AD3_vs_AD0	B
TTF2	0.47078	-2.79305e-08	0.00144269	0.880674	0.999927	AD3_vs_AD0	B
TRIM45	0.00446823	-1.60941e-09	0.0014427	0.953419	0.999927	AD3_vs_AD0	B
VTCN1	0					AD3_vs_AD0	B
LINC01525	0					AD3_vs_AD0	B
AL358072.1	0					AD3_vs_AD0	B
MAN1A2	2.80227	-2.98088e-07	0.00144269	0.798676	0.999927	AD3_vs_AD0	B
AL157902.1	0.0991409	-3.53708e-09	0.0014427	0.941182	0.999927	AD3_vs_AD0	B
TENT5C	3.73671	2.10339e-06	0.00144269	0.234606	0.999927	AD3_vs_AD0	B
GDAP2	1.11587	-5.42918e-07	0.00144269	0.467849	0.999927	AD3_vs_AD0	B
WDR3	1.04352	7.49955e-07	0.00144269	0.359481	0.999927	AD3_vs_AD0	B
SPAG17	0.0166144	-2.78036e-09	0.0014427	0.953419	0.999927	AD3_vs_AD0	B
TBX15	0					AD3_vs_AD0	B
WARS2	1.08958	3.79216e-07	0.00144269	0.524352	0.999927	AD3_vs_AD0	B
WARS2-IT1	0					AD3_vs_AD0	B
WARS2-AS1	0.850887	-1.93076e-07	0.00144269	0.830822	0.999927	AD3_vs_AD0	B
AL359915.1	0					AD3_vs_AD0	B
LINC01780	0					AD3_vs_AD0	B
LINC00622	0					AD3_vs_AD0	B
ZNF697	0					AD3_vs_AD0	B
PHGDH	0.154493	5.5593e-08	0.0014427	0.812666	0.999927	AD3_vs_AD0	B
HMGCS2	0					AD3_vs_AD0	B
REG4	0					AD3_vs_AD0	B
ADAM30	0.0104915	-2.38827e-08	0.0014427	0.981478	0.999927	AD3_vs_AD0	B
NOTCH2	4.23473	-8.37261e-07	0.00144269	0.661423	0.999927	AD3_vs_AD0	B
AC245008.1	0					AD3_vs_AD0	B
SEC22B	0.707223	2.13336e-07	0.00144269	0.730652	0.999927	AD3_vs_AD0	B
AC253572.1	0					AD3_vs_AD0	B
NBPF26	0.302196	-3.28872e-08	0.0014427	0.833279	0.999927	AD3_vs_AD0	B
AC253572.2	3.71238	-1.2004e-07	0.00144269	0.624301	0.999927	AD3_vs_AD0	B
PPIAL4A	0					AD3_vs_AD0	B
LINC00623	0.928315	5.45786e-07	0.00144269	0.530579	0.999927	AD3_vs_AD0	B
FCGR1B	0					AD3_vs_AD0	B
AC244453.3	0.00752588	-2.54147e-08	0.0014427	0.966121	0.999927	AD3_vs_AD0	B
AC244453.2	0					AD3_vs_AD0	B
AC244453.1	0					AD3_vs_AD0	B
FAM72B	0.0331533	-3.0276e-09	0.0014427	0.953419	0.999927	AD3_vs_AD0	B
SRGAP2C	0.357636	-4.34961e-08	0.0014427	0.857504	0.999927	AD3_vs_AD0	B
SRGAP2-AS1	0					AD3_vs_AD0	B
LINC02798	1.09798	-3.7157e-08	0.0014427	0.936401	0.999927	AD3_vs_AD0	B
AL592494.1	0					AD3_vs_AD0	B
AL592494.2	0					AD3_vs_AD0	B
LINC01691	0					AD3_vs_AD0	B
LINC02799	0					AD3_vs_AD0	B
AC239800.2	0					AD3_vs_AD0	B
LINC02591	0.0104915	-2.38827e-08	0.0014427	0.981478	0.999927	AD3_vs_AD0	B
HIST2H3PS2	0.0376294	-3.28918e-08	0.0014427	0.85937	0.999927	AD3_vs_AD0	B
AC246680.1	0					AD3_vs_AD0	B
FAM72C	0					AD3_vs_AD0	B
IGKV1OR1-1	0					AD3_vs_AD0	B
LINC02802	0.140216	-3.01848e-08	0.0014427	0.989213	0.999927	AD3_vs_AD0	B
AC246785.3	0.0299109	-2.79651e-08	0.0014427	0.981478	0.999927	AD3_vs_AD0	B
NBPF15	1.29806	1.20417e-06	0.00144269	0.238287	0.999927	AD3_vs_AD0	B
LINC01632	0					AD3_vs_AD0	B
FP700111.1	0					AD3_vs_AD0	B
SRGAP2B	0.473955	1.21337e-07	0.0014427	0.90372	0.999927	AD3_vs_AD0	B
FAM72D	0					AD3_vs_AD0	B
AC245014.3	1.36342	-3.87383e-08	0.00144269	0.845924	0.999927	AD3_vs_AD0	B
AC245014.1	0.00446823	-1.60941e-09	0.0014427	0.953419	0.999927	AD3_vs_AD0	B
NBPF20	0.396811	-4.02939e-08	0.0014427	0.856174	0.999927	AD3_vs_AD0	B
AC239860.4	0					AD3_vs_AD0	B
GPR89A	0.488646	6.18811e-08	0.00144269	0.862583	0.999927	AD3_vs_AD0	B
PDZK1	0.0104915	-2.38827e-08	0.0014427	0.981478	0.999927	AD3_vs_AD0	B
CD160	0.0104915	-2.38827e-08	0.0014427	0.981478	0.999927	AD3_vs_AD0	B
RNF115	1.40958	-6.73746e-08	0.00144269	0.84148	0.999927	AD3_vs_AD0	B
POLR3C	1.42598	7.55757e-07	0.00144269	0.524669	0.999927	AD3_vs_AD0	B
NUDT17	0.132544	3.6534e-09	0.0014427	0.994456	0.999927	AD3_vs_AD0	B
PIAS3	0.506085	-7.94709e-08	0.00144269	0.7211	0.999927	AD3_vs_AD0	B
ANKRD35	0.0391766	-2.29326e-08	0.0014427	0.981478	0.999927	AD3_vs_AD0	B
ITGA10	0					AD3_vs_AD0	B
AC243547.1	0					AD3_vs_AD0	B
PEX11B	0.818069	1.74299e-07	0.00144269	0.541226	0.999927	AD3_vs_AD0	B
RBM8A	5.48961	-2.15279e-06	0.00144269	0.361515	0.999927	AD3_vs_AD0	B
LIX1L-AS1	0.242829	-5.05023e-08	0.0014427	0.961091	0.999927	AD3_vs_AD0	B
LIX1L	1.08928	7.72867e-08	0.00144269	0.981035	0.999927	AD3_vs_AD0	B
ANKRD34A	0.0280695	-9.88004e-10	0.0014427	0.953419	0.999927	AD3_vs_AD0	B
AC243547.2	0					AD3_vs_AD0	B
POLR3GL	2.04452	-1.13663e-06	0.00144269	0.330605	0.999927	AD3_vs_AD0	B
TXNIP	32.2275	2.08699e-06	0.00144267	0.628437	0.999927	AD3_vs_AD0	B
HJV	0					AD3_vs_AD0	B
AC239799.2	0.587477	-3.39278e-08	0.0014427	0.783166	0.999927	AD3_vs_AD0	B
LINC01719	0					AD3_vs_AD0	B
NBPF10	1.3035	2.97594e-07	0.00144269	0.763741	0.999927	AD3_vs_AD0	B
NOTCH2NLA	0.139083	-3.11954e-08	0.0014427	0.937388	0.999927	AD3_vs_AD0	B
AC239799.1	0					AD3_vs_AD0	B
PPIAL4H	0					AD3_vs_AD0	B
AC245407.2	0.298042	-1.16888e-08	0.0014427	0.912494	0.999927	AD3_vs_AD0	B
NBPF12	0.984039	6.02878e-07	0.00144269	0.359293	0.999927	AD3_vs_AD0	B
AC244394.2	0					AD3_vs_AD0	B
PRKAB2	0.754493	-7.73288e-09	0.00144269	0.962867	0.999927	AD3_vs_AD0	B
AC242426.2	0.188261	-2.05393e-08	0.0014427	0.986407	0.999927	AD3_vs_AD0	B
FMO5	0.406033	1.49461e-08	0.0014427	0.994212	0.999927	AD3_vs_AD0	B
CHD1L	0.431753	-7.03572e-08	0.00144269	0.856438	0.999927	AD3_vs_AD0	B
LINC00624	0.106707	-2.1022e-08	0.0014427	0.81341	0.999927	AD3_vs_AD0	B
BCL9	0.0614756	-3.92363e-08	0.0014427	0.939371	0.999927	AD3_vs_AD0	B
ACP6	0.032039	-3.36567e-08	0.0014427	0.981478	0.999927	AD3_vs_AD0	B
GPR89B	0.356868	-2.80815e-09	0.00144269	0.893427	0.999927	AD3_vs_AD0	B
AC239803.1	0					AD3_vs_AD0	B
LINC02804	0					AD3_vs_AD0	B
NBPF11	1.3565	-1.81574e-07	0.00144269	0.819124	0.999927	AD3_vs_AD0	B
LINC02805	0.00893647	-3.05455e-09	0.0014427	0.95342	0.999927	AD3_vs_AD0	B
AC239809.3	0.00446823	-1.60941e-09	0.0014427	0.953419	0.999927	AD3_vs_AD0	B
LINC01731	0					AD3_vs_AD0	B
LINC01138	2.23212	-3.00797e-07	0.00144269	0.809699	0.999927	AD3_vs_AD0	B
AC245100.1	0					AD3_vs_AD0	B
AC245100.6	0					AD3_vs_AD0	B
PPIAL4G	0					AD3_vs_AD0	B
NBPF14	0.829982	-5.84021e-08	0.00144269	0.833569	0.999927	AD3_vs_AD0	B
NOTCH2NLB	0					AD3_vs_AD0	B
NUDT4B	0					AD3_vs_AD0	B
PDE4DIP	1.36535	7.09944e-07	0.00144269	0.457154	0.999927	AD3_vs_AD0	B
AC239802.1	0					AD3_vs_AD0	B
AC239802.2	0					AD3_vs_AD0	B
AC239804.1	0.012611	1.03035e-07	0.0014427	0.953418	0.999927	AD3_vs_AD0	B
NBPF9	0.330163	-3.59852e-08	0.0014427	0.936634	0.999927	AD3_vs_AD0	B
AC245297.3	2.07114	3.20385e-07	0.00144269	0.908124	0.999927	AD3_vs_AD0	B
AC245297.2	0.0496446	-2.64705e-08	0.0014427	0.978031	0.999927	AD3_vs_AD0	B
NOTCH2NLC	0.330931	-9.63522e-08	0.0014427	0.669581	0.999927	AD3_vs_AD0	B
NBPF19	0.463403	-5.93285e-08	0.00144269	0.780601	0.999927	AD3_vs_AD0	B
PPIAL4C	0					AD3_vs_AD0	B
AC242842.1	0.153053	3.15322e-09	0.0014427	0.992904	0.999927	AD3_vs_AD0	B
FCGR1A	0.0896013	-3.05204e-09	0.0014427	0.953419	0.999927	AD3_vs_AD0	B
HIST2H2BF	0.106884	2.56285e-08	0.0014427	0.875197	0.999927	AD3_vs_AD0	B
AC243772.2	0					AD3_vs_AD0	B
HIST2H3D	0.145188	-2.61981e-09	0.0014427	0.981817	0.999927	AD3_vs_AD0	B
HIST2H4A	0					AD3_vs_AD0	B
HIST2H3C	0					AD3_vs_AD0	B
HIST2H2AA3	0					AD3_vs_AD0	B
HIST2H2AA4	0					AD3_vs_AD0	B
HIST2H4B	0.084547	-6.32289e-09	0.0014427	0.966963	0.999927	AD3_vs_AD0	B
AC239868.1	0.0565761	-2.83754e-08	0.0014427	0.983286	0.999927	AD3_vs_AD0	B
HIST2H2BE	0.0507168	2.31657e-08	0.0014427	0.909415	0.999927	AD3_vs_AD0	B
HIST2H2AC	0.720666	5.61605e-08	0.00144269	0.907612	0.999927	AD3_vs_AD0	B
HIST2H2AB	0.0734394	-4.5864e-09	0.0014427	0.978458	0.999927	AD3_vs_AD0	B
BOLA1	0.349657	-3.13172e-08	0.0014427	0.864468	0.999927	AD3_vs_AD0	B
SV2A	0.0280861	-3.16524e-09	0.0014427	0.95342	0.999927	AD3_vs_AD0	B
SF3B4	2.32184	4.06844e-07	0.00144269	0.774646	0.999927	AD3_vs_AD0	B
MTMR11	0					AD3_vs_AD0	B
OTUD7B	0.106865	2.50898e-08	0.0014427	0.903344	0.999927	AD3_vs_AD0	B
AC244033.2	0.084547	-6.32289e-09	0.0014427	0.966963	0.999927	AD3_vs_AD0	B
VPS45	0.931179	-2.78279e-07	0.00144269	0.656064	0.999927	AD3_vs_AD0	B
PLEKHO1	6.32257	5.49876e-07	0.00144269	0.80148	0.999927	AD3_vs_AD0	B
AC242988.2	0.028519	6.3249e-08	0.0014427	0.853054	0.999927	AD3_vs_AD0	B
ANP32E	4.05275	-1.30687e-06	0.00144269	0.40539	0.999927	AD3_vs_AD0	B
AC242988.1	0					AD3_vs_AD0	B
CA14	0.0480632	4.0044e-08	0.0014427	0.907503	0.999927	AD3_vs_AD0	B
APH1A	3.4424	-4.23198e-07	0.00144269	0.846539	0.999927	AD3_vs_AD0	B
C1orf54	0.182332	-2.50401e-07	0.0014427	0.980269	0.999927	AD3_vs_AD0	B
CIART	0					AD3_vs_AD0	B
MRPS21	3.80595	-1.13378e-06	0.00144269	0.601568	0.999927	AD3_vs_AD0	B
PRPF3	1.30443	-2.31545e-07	0.00144269	0.787177	0.999927	AD3_vs_AD0	B
RPRD2	2.51836	-1.03702e-07	0.00144269	0.898793	0.999927	AD3_vs_AD0	B
TARS2	0.355625	9.66094e-08	0.00144269	0.918003	0.999927	AD3_vs_AD0	B
ECM1	0					AD3_vs_AD0	B
FALEC	0.113459	2.7677e-08	0.0014427	0.912511	0.999927	AD3_vs_AD0	B
AL356356.1	0					AD3_vs_AD0	B
ADAMTSL4	0					AD3_vs_AD0	B
ADAMTSL4-AS1	0.769612	-9.40425e-08	0.00144269	0.918461	0.999927	AD3_vs_AD0	B
MCL1	5.79713	3.81581e-08	0.00144269	0.987951	0.999927	AD3_vs_AD0	B
ENSA	4.96806	-1.23166e-06	0.00144269	0.569406	0.999927	AD3_vs_AD0	B
GOLPH3L	0.245232	1.01693e-08	0.0014427	0.883102	0.999927	AD3_vs_AD0	B
HORMAD1	0.0848525	-7.12082e-08	0.0014427	0.936318	0.999927	AD3_vs_AD0	B
CTSS	7.59292	1.22589e-06	0.00144269	0.640065	0.999927	AD3_vs_AD0	B
CTSK	0.195621	6.50118e-08	0.0014427	0.966124	0.999927	AD3_vs_AD0	B
ARNT	0.545903	2.17676e-07	0.00144269	0.858754	0.999927	AD3_vs_AD0	B
CTXND2	0					AD3_vs_AD0	B
SETDB1	1.04834	2.24032e-08	0.00144269	0.968404	0.999927	AD3_vs_AD0	B
CERS2	1.35361	-5.01036e-07	0.00144269	0.599681	0.999927	AD3_vs_AD0	B
AL590133.2	0					AD3_vs_AD0	B
AL590133.1	0.00446823	-1.60941e-09	0.0014427	0.953419	0.999927	AD3_vs_AD0	B
ANXA9	0					AD3_vs_AD0	B
MINDY1	0.155785	-3.37144e-08	0.0014427	0.916268	0.999927	AD3_vs_AD0	B
PRUNE1	0.286018	3.87584e-08	0.0014427	0.961238	0.999927	AD3_vs_AD0	B
BNIPL	0					AD3_vs_AD0	B
C1orf56	0.210978	-4.88492e-07	0.0014427	0.94678	0.999927	AD3_vs_AD0	B
CDC42SE1	3.64241	-3.07137e-07	0.00144269	0.88448	0.999927	AD3_vs_AD0	B
MLLT11	0.183428	-4.25932e-08	0.0014427	0.840089	0.999927	AD3_vs_AD0	B
GABPB2	0.430807	-6.02001e-08	0.0014427	0.848259	0.999927	AD3_vs_AD0	B
AL592424.1	0					AD3_vs_AD0	B
SEMA6C	0.0104915	-2.38827e-08	0.0014427	0.981478	0.999927	AD3_vs_AD0	B
TNFAIP8L2	0.411778	1.44086e-08	0.00144269	0.836268	0.999927	AD3_vs_AD0	B
SCNM1	1.68288	7.15581e-07	0.00144269	0.603009	0.999927	AD3_vs_AD0	B
LYSMD1	0.0104829	1.01258e-09	0.0014427	0.953418	0.999927	AD3_vs_AD0	B
TMOD4	0					AD3_vs_AD0	B
VPS72	0.92734	-1.68404e-07	0.00144269	0.733026	0.999927	AD3_vs_AD0	B
PIP5K1A	0.790438	2.26077e-07	0.00144269	0.778733	0.999927	AD3_vs_AD0	B
PSMD4	3.60372	1.29274e-06	0.00144269	0.50932	0.999927	AD3_vs_AD0	B
ZNF687-AS1	0.00446823	-1.60941e-09	0.0014427	0.953419	0.999927	AD3_vs_AD0	B
ZNF687	0.31784	-5.04049e-08	0.0014427	0.976717	0.999927	AD3_vs_AD0	B
PI4KB	0.82421	2.15399e-07	0.00144269	0.700199	0.999927	AD3_vs_AD0	B
AL391069.3	0					AD3_vs_AD0	B
RFX5	1.38669	8.50669e-08	0.00144269	0.957138	0.999927	AD3_vs_AD0	B
AL391069.1	0.0700885	-3.48375e-08	0.0014427	0.954199	0.999927	AD3_vs_AD0	B
AL391069.2	0.121913	8.16795e-08	0.0014427	0.80379	0.999927	AD3_vs_AD0	B
SELENBP1	0					AD3_vs_AD0	B
PSMB4	1.84475	1.02785e-06	0.00144269	0.453705	0.999927	AD3_vs_AD0	B
POGZ	1.75554	-6.85929e-07	0.00144269	0.555734	0.999927	AD3_vs_AD0	B
CGN	0					AD3_vs_AD0	B
TUFT1	0.0298754	-2.7337e-08	0.0014427	0.950847	0.999927	AD3_vs_AD0	B
AL365436.2	0.00752588	-2.54147e-08	0.0014427	0.966121	0.999927	AD3_vs_AD0	B
SNX27	0.744579	3.18543e-07	0.00144269	0.770577	0.999927	AD3_vs_AD0	B
AL391335.1	0.0239055	-2.64825e-09	0.0014427	0.953419	0.999927	AD3_vs_AD0	B
CELF3	0					AD3_vs_AD0	B
AL589765.1	0					AD3_vs_AD0	B
RIIAD1	0.00752588	-2.54147e-08	0.0014427	0.966121	0.999927	AD3_vs_AD0	B
AL589765.7	0					AD3_vs_AD0	B
MRPL9	1.67629	8.15481e-07	0.00144269	0.450123	0.999927	AD3_vs_AD0	B
OAZ3	0					AD3_vs_AD0	B
AL589765.4	0.0565761	-2.83754e-08	0.0014427	0.983286	0.999927	AD3_vs_AD0	B
AL589765.5	0					AD3_vs_AD0	B
TDRKH	0.218577	-7.05439e-08	0.0014427	0.832578	0.999927	AD3_vs_AD0	B
TDRKH-AS1	0.0792102	8.68086e-08	0.0014427	0.891478	0.999927	AD3_vs_AD0	B
AL589765.6	0					AD3_vs_AD0	B
LINGO4	0.0565761	-2.83754e-08	0.0014427	0.983286	0.999927	AD3_vs_AD0	B
RORC	0.282881	-1.00172e-07	0.0014427	0.984567	0.999927	AD3_vs_AD0	B
C2CD4D	0.0565761	-2.83754e-08	0.0014427	0.983286	0.999927	AD3_vs_AD0	B
C2CD4D-AS1	0.0203915	-3.21192e-09	0.0014427	0.95342	0.999927	AD3_vs_AD0	B
THEM5	0					AD3_vs_AD0	B
THEM4	0.98027	3.03476e-07	0.00144269	0.579622	0.999927	AD3_vs_AD0	B
AL450992.2	0.0574265	8.79253e-08	0.0014427	0.75599	0.999927	AD3_vs_AD0	B
AL450992.3	0.023094	-4.57884e-09	0.0014427	0.953418	0.999927	AD3_vs_AD0	B
S100A10	8.89654	2.78837e-06	0.00144269	0.184678	0.999927	AD3_vs_AD0	B
AL450992.1	0.0950068	1.108e-07	0.0014427	0.687721	0.999927	AD3_vs_AD0	B
S100A11	4.93467	1.21301e-06	0.00144269	0.469358	0.999927	AD3_vs_AD0	B
TCHH	0					AD3_vs_AD0	B
FLG-AS1	0.0375514	-1.66963e-08	0.0014427	0.953419	0.999927	AD3_vs_AD0	B
AL589986.2	0					AD3_vs_AD0	B
HRNR	0					AD3_vs_AD0	B
FLG	0					AD3_vs_AD0	B
LINC01527	0					AD3_vs_AD0	B
PRR9	0					AD3_vs_AD0	B
LOR	0					AD3_vs_AD0	B
PGLYRP4	0					AD3_vs_AD0	B
S100A9	0					AD3_vs_AD0	B
S100A12	0					AD3_vs_AD0	B
S100A8	0.0198241	-5.63608e-09	0.0014427	0.953418	0.999927	AD3_vs_AD0	B
BX470102.1	0					AD3_vs_AD0	B
S100A6	11.4347	6.10502e-06	0.00144269	0.053029	0.999927	AD3_vs_AD0	B
S100A5	0.0187634	-5.39689e-08	0.0014427	0.962233	0.999927	AD3_vs_AD0	B
S100A4	11.0824	1.05835e-06	0.00144269	0.607714	0.999927	AD3_vs_AD0	B
S100A3	0					AD3_vs_AD0	B
S100A2	0.0345124	-8.84399e-09	0.0014427	0.98103	0.999927	AD3_vs_AD0	B
BX470102.2	0					AD3_vs_AD0	B
S100A16	0					AD3_vs_AD0	B
S100A14	0					AD3_vs_AD0	B
S100A13	0.0584474	-8.807e-09	0.0014427	0.94538	0.999927	AD3_vs_AD0	B
S100A1	0					AD3_vs_AD0	B
AL162258.2	0.174275	-5.33922e-08	0.0014427	0.943274	0.999927	AD3_vs_AD0	B
CHTOP	1.00745	1.22094e-07	0.00144269	0.839933	0.999927	AD3_vs_AD0	B
SNAPIN	0.868588	1.14316e-07	0.00144269	0.778574	0.999927	AD3_vs_AD0	B
ILF2	3.46265	6.40043e-08	0.00144269	0.968498	0.999927	AD3_vs_AD0	B
NPR1	0					AD3_vs_AD0	B
INTS3	0.745484	2.28099e-07	0.00144269	0.743725	0.999927	AD3_vs_AD0	B
AL513523.4	0.0565761	-2.83754e-08	0.0014427	0.983286	0.999927	AD3_vs_AD0	B
AL513523.3	0					AD3_vs_AD0	B
SLC27A3	0.207897	-1.39262e-08	0.0014427	0.999111	0.999927	AD3_vs_AD0	B
GATAD2B	2.44476	-8.26787e-07	0.00144269	0.492287	0.999927	AD3_vs_AD0	B
AL358472.5	0					AD3_vs_AD0	B
DENND4B	0.631975	-2.45296e-07	0.00144269	0.547885	0.999927	AD3_vs_AD0	B
CRTC2	1.14313	-8.98702e-08	0.00144269	0.903465	0.999927	AD3_vs_AD0	B
SLC39A1	0.765883	-6.20141e-07	0.00144269	0.275084	0.999927	AD3_vs_AD0	B
AL358472.4	0					AD3_vs_AD0	B
AL358472.3	0					AD3_vs_AD0	B
CREB3L4	0.158537	-7.82094e-08	0.0014427	0.736664	0.999927	AD3_vs_AD0	B
JTB	4.1225	1.18707e-06	0.00144269	0.58813	0.999927	AD3_vs_AD0	B
AL358472.2	0					AD3_vs_AD0	B
RAB13	0.173081	-8.29243e-08	0.0014427	0.832128	0.999927	AD3_vs_AD0	B
NUP210L	0.235443	-6.53139e-08	0.0014427	0.903017	0.999927	AD3_vs_AD0	B
TPM3	13.1915	5.97331e-07	0.00144268	0.861169	0.999927	AD3_vs_AD0	B
C1orf189	0					AD3_vs_AD0	B
C1orf43	3.16587	-1.2486e-06	0.00144269	0.543874	0.999927	AD3_vs_AD0	B
UBAP2L	1.22941	-4.62693e-07	0.00144269	0.624734	0.999927	AD3_vs_AD0	B
HAX1	2.35769	-7.32791e-07	0.00144269	0.661553	0.999927	AD3_vs_AD0	B
AQP10	0					AD3_vs_AD0	B
ATP8B2	0.282861	-5.0618e-10	0.0014427	0.997623	0.999927	AD3_vs_AD0	B
IL6R-AS1	0.0104915	-2.38827e-08	0.0014427	0.981478	0.999927	AD3_vs_AD0	B
IL6R	0.551256	-4.48738e-08	0.0014427	0.986634	0.999927	AD3_vs_AD0	B
SHE	0.00446823	-1.60941e-09	0.0014427	0.953419	0.999927	AD3_vs_AD0	B
AL162591.2	0					AD3_vs_AD0	B
TDRD10	0					AD3_vs_AD0	B
UBE2Q1	1.40048	6.04109e-07	0.00144269	0.578395	0.999927	AD3_vs_AD0	B
UBE2Q1-AS1	0					AD3_vs_AD0	B
AL592078.2	0					AD3_vs_AD0	B
CHRNB2	0					AD3_vs_AD0	B
AL592078.1	0					AD3_vs_AD0	B
ADAR	3.3164	1.16076e-06	0.00144269	0.521392	0.999927	AD3_vs_AD0	B
AL606500.1	0					AD3_vs_AD0	B
KCNN3	0					AD3_vs_AD0	B
PMVK	1.03052	-6.59867e-07	0.00144269	0.41327	0.999927	AD3_vs_AD0	B
AL451085.1	0.035705	-6.92163e-10	0.0014427	0.953417	0.999927	AD3_vs_AD0	B
PBXIP1	1.97016	-1.85106e-07	0.00144269	0.893033	0.999927	AD3_vs_AD0	B
PYGO2	0.75186	-1.22524e-07	0.00144269	0.827402	0.999927	AD3_vs_AD0	B
AL451085.2	0.272035	-8.06932e-08	0.0014427	0.781409	0.999927	AD3_vs_AD0	B
SHC1	0.394455	-3.53118e-08	0.00144269	0.867097	0.999927	AD3_vs_AD0	B
CKS1B	0.717217	-3.68843e-07	0.00144269	0.475524	0.999927	AD3_vs_AD0	B
FLAD1	0.531007	-7.7406e-08	0.00144269	0.867752	0.999927	AD3_vs_AD0	B
LENEP	0					AD3_vs_AD0	B
ZBTB7B	0.359277	1.18035e-07	0.00144269	0.784467	0.999927	AD3_vs_AD0	B
DCST2	0					AD3_vs_AD0	B
DCST1	0					AD3_vs_AD0	B
DCST1-AS1	0					AD3_vs_AD0	B
ADAM15	0.0363141	-4.75212e-08	0.0014427	0.905142	0.999927	AD3_vs_AD0	B
EFNA4	0.18281	9.77809e-09	0.0014427	0.927446	0.999927	AD3_vs_AD0	B
EFNA3	0.0966009	-3.68369e-08	0.0014427	0.955832	0.999927	AD3_vs_AD0	B
EFNA1	0					AD3_vs_AD0	B
SLC50A1	1.07286	2.64914e-07	0.00144269	0.804205	0.999927	AD3_vs_AD0	B
DPM3	1.07509	5.81145e-10	0.00144269	0.921508	0.999927	AD3_vs_AD0	B
KRTCAP2	5.32558	-5.87124e-07	0.00144269	0.812616	0.999927	AD3_vs_AD0	B
TRIM46	0.0702355	5.87021e-08	0.0014427	0.817197	0.999927	AD3_vs_AD0	B
MUC1	0					AD3_vs_AD0	B
AC234582.1	0.0501625	9.05607e-09	0.0014427	0.953418	0.999927	AD3_vs_AD0	B
THBS3	0.0892542	-1.1822e-07	0.0014427	0.898879	0.999927	AD3_vs_AD0	B
MTX1	1.20583	1.84863e-07	0.00144269	0.872129	0.999927	AD3_vs_AD0	B
AC234582.2	0					AD3_vs_AD0	B
GBA	0.411175	-8.39395e-08	0.00144269	0.770523	0.999927	AD3_vs_AD0	B
FAM189B	0.119882	2.59499e-08	0.0014427	0.874822	0.999927	AD3_vs_AD0	B
SCAMP3	1.14018	-2.83779e-07	0.00144269	0.681777	0.999927	AD3_vs_AD0	B
CLK2	1.48428	-6.75969e-07	0.00144269	0.534195	0.999927	AD3_vs_AD0	B
HCN3	0.0224856	-4.78126e-08	0.0014427	0.895973	0.999927	AD3_vs_AD0	B
PKLR	0					AD3_vs_AD0	B
FDPS	2.50629	8.71093e-07	0.00144269	0.611531	0.999927	AD3_vs_AD0	B
RUSC1-AS1	0.00889246	-3.07135e-09	0.0014427	0.953419	0.999927	AD3_vs_AD0	B
RUSC1	0.527676	-2.70521e-08	0.0014427	0.900151	0.999927	AD3_vs_AD0	B
ASH1L	6.51273	9.36739e-07	0.00144269	0.608618	0.999927	AD3_vs_AD0	B
ASH1L-IT1	0.0896013	-3.05204e-09	0.0014427	0.953419	0.999927	AD3_vs_AD0	B
ASH1L-AS1	0.144808	-9.32851e-09	0.0014427	0.98567	0.999927	AD3_vs_AD0	B
AL353807.2	0.00446823	-1.60941e-09	0.0014427	0.953419	0.999927	AD3_vs_AD0	B
MSTO1	0.696374	1.05347e-07	0.00144269	0.898252	0.999927	AD3_vs_AD0	B
AL353807.5	0.0166144	-2.78036e-09	0.0014427	0.953419	0.999927	AD3_vs_AD0	B
YY1AP1	1.76894	3.88047e-07	0.00144269	0.687728	0.999927	AD3_vs_AD0	B
DAP3	1.95561	-1.50179e-06	0.00144269	0.309842	0.999927	AD3_vs_AD0	B
AL162734.1	0					AD3_vs_AD0	B
GON4L	1.61314	-1.17927e-06	0.00144269	0.148486	0.999927	AD3_vs_AD0	B
SYT11	0.0253721	2.50803e-08	0.0014427	0.888837	0.999927	AD3_vs_AD0	B
RIT1	0.618578	-1.02159e-08	0.00144269	0.954343	0.999927	AD3_vs_AD0	B
KHDC4	0.699306	-1.88643e-07	0.00144269	0.561128	0.999927	AD3_vs_AD0	B
RXFP4	0					AD3_vs_AD0	B
ARHGEF2	1.10115	-1.1746e-06	0.00144269	0.157376	0.999927	AD3_vs_AD0	B
AL355388.2	0.0164183	-2.63238e-08	0.0014427	0.96612	0.999927	AD3_vs_AD0	B
AL355388.1	0					AD3_vs_AD0	B
AL355388.3	0					AD3_vs_AD0	B
SSR2	7.7707	-8.17293e-08	0.00144268	0.974549	0.999927	AD3_vs_AD0	B
UBQLN4	0.38403	-8.34148e-08	0.0014427	0.781289	0.999927	AD3_vs_AD0	B
LAMTOR2	1.57955	2.00492e-09	0.00144269	0.972443	0.999927	AD3_vs_AD0	B
RAB25	0.216577	-3.0048e-08	0.0014427	0.962234	0.999927	AD3_vs_AD0	B
MEX3A	0.0104829	1.01258e-09	0.0014427	0.953418	0.999927	AD3_vs_AD0	B
LMNA	5.05062	-3.71545e-06	0.00144269	0.0285547	0.999927	AD3_vs_AD0	B
SEMA4A	0.141438	5.2719e-08	0.0014427	0.887195	0.999927	AD3_vs_AD0	B
SLC25A44	0.0663215	5.4853e-07	0.0014427	0.888839	0.999927	AD3_vs_AD0	B
PMF1	1.27624	1.2708e-07	0.00144269	0.997868	0.999927	AD3_vs_AD0	B
BGLAP	0.0104829	1.01258e-09	0.0014427	0.953418	0.999927	AD3_vs_AD0	B
PAQR6	0.0162044	4.48135e-08	0.0014427	0.881326	0.999927	AD3_vs_AD0	B
SMG5	0.907259	2.68945e-07	0.00144269	0.833617	0.999927	AD3_vs_AD0	B
TMEM79	0.0649532	4.21763e-08	0.0014427	0.946769	0.999927	AD3_vs_AD0	B
GLMP	0.294002	-7.27958e-08	0.0014427	0.910142	0.999927	AD3_vs_AD0	B
VHLL	0					AD3_vs_AD0	B
CCT3	3.53248	6.16911e-07	0.00144269	0.765723	0.999927	AD3_vs_AD0	B
TSACC	0.0751029	-2.49796e-09	0.0014427	0.953419	0.999927	AD3_vs_AD0	B
RHBG	0					AD3_vs_AD0	B
C1orf61	0.0314744	-2.81881e-08	0.0014427	0.929845	0.999927	AD3_vs_AD0	B
MEF2D	1.12329	-1.1925e-06	0.00144269	0.050057	0.999927	AD3_vs_AD0	B
AL365181.1	0					AD3_vs_AD0	B
IQGAP3	0					AD3_vs_AD0	B
TTC24	0.224591	-3.7816e-08	0.0014427	0.97506	0.999927	AD3_vs_AD0	B
NAXE	1.5341	-2.00229e-06	0.00144269	0.0776624	0.999927	AD3_vs_AD0	B
GPATCH4	0.909542	5.32506e-08	0.00144269	0.870142	0.999927	AD3_vs_AD0	B
HAPLN2	0					AD3_vs_AD0	B
BCAN	0					AD3_vs_AD0	B
AL365181.3	0					AD3_vs_AD0	B
AL590666.2	0					AD3_vs_AD0	B
NES	0					AD3_vs_AD0	B
AL590666.3	0					AD3_vs_AD0	B
AL590666.4	0					AD3_vs_AD0	B
CRABP2	0					AD3_vs_AD0	B
AL590666.1	0					AD3_vs_AD0	B
ISG20L2	1.06487	-6.39425e-07	0.00144269	0.380916	0.999927	AD3_vs_AD0	B
RRNAD1	0.441052	1.02676e-07	0.00144269	0.869847	0.999927	AD3_vs_AD0	B
MRPL24	1.14088	-7.67124e-07	0.00144269	0.344649	0.999927	AD3_vs_AD0	B
HDGF	1.2463	-5.18768e-07	0.00144269	0.453324	0.999927	AD3_vs_AD0	B
PRCC	0.888088	3.57863e-07	0.00144269	0.496944	0.999927	AD3_vs_AD0	B
AL590666.5	0.0164797	2.58098e-08	0.0014427	0.888836	0.999927	AD3_vs_AD0	B
SH2D2A	0.115151	-8.72113e-08	0.0014427	0.846092	0.999927	AD3_vs_AD0	B
NTRK1	0					AD3_vs_AD0	B
INSRR	0					AD3_vs_AD0	B
PEAR1	0					AD3_vs_AD0	B
LRRC71	0					AD3_vs_AD0	B
ARHGEF11	0.0149512	-2.10242e-09	0.0014427	0.953419	0.999927	AD3_vs_AD0	B
ETV3L	0					AD3_vs_AD0	B
ETV3	0.571769	-1.1832e-07	0.00144269	0.759245	0.999927	AD3_vs_AD0	B
FCRL5	1.00382	-1.49352e-07	0.00144269	0.616745	0.999927	AD3_vs_AD0	B
FCRL4	0					AD3_vs_AD0	B
FCRL3	1.91348	-1.32726e-07	0.00144269	0.823712	0.999927	AD3_vs_AD0	B
AL356276.1	0.00446823	-1.60941e-09	0.0014427	0.953419	0.999927	AD3_vs_AD0	B
FCRL2	1.89597	8.32964e-07	0.00144269	0.54735	0.999927	AD3_vs_AD0	B
FCRL1	4.64804	8.61665e-07	0.00144269	0.632414	0.999927	AD3_vs_AD0	B
CD5L	0					AD3_vs_AD0	B
KIRREL1	0					AD3_vs_AD0	B
LINC01704	0					AD3_vs_AD0	B
CD1D	0.836242	-7.40098e-08	0.00144269	0.807052	0.999927	AD3_vs_AD0	B
AL138899.1	0					AD3_vs_AD0	B
CD1A	0					AD3_vs_AD0	B
CD1C	1.44899	1.20112e-08	0.00144269	0.972446	0.999927	AD3_vs_AD0	B
CD1B	0					AD3_vs_AD0	B
CD1E	0.224343	-1.31162e-08	0.0014427	0.984421	0.999927	AD3_vs_AD0	B
OR10K1	0					AD3_vs_AD0	B
OR6Y1	0					AD3_vs_AD0	B
SPTA1	0					AD3_vs_AD0	B
OR6N1	0					AD3_vs_AD0	B
OR6N2	0					AD3_vs_AD0	B
MNDA	1.15204	3.46685e-07	0.00144269	0.59424	0.999927	AD3_vs_AD0	B
PYHIN1	0.696854	5.72278e-08	0.00144269	0.781201	0.999927	AD3_vs_AD0	B
IFI16	4.40368	-1.64494e-06	0.00144269	0.455969	0.999927	AD3_vs_AD0	B
AIM2	2.13245	2.97664e-07	0.00144269	0.884881	0.999927	AD3_vs_AD0	B
CADM3	0					AD3_vs_AD0	B
CADM3-AS1	0					AD3_vs_AD0	B
ACKR1	0					AD3_vs_AD0	B
FCER1A	0.178847	-2.59816e-08	0.0014427	0.950849	0.999927	AD3_vs_AD0	B
AL513323.1	0					AD3_vs_AD0	B
DUSP23	0.710298	-1.89416e-07	0.00144269	0.758561	0.999927	AD3_vs_AD0	B
FCRL6	0.0427785	6.59705e-08	0.0014427	0.831543	0.999927	AD3_vs_AD0	B
SLAMF8	0.106681	-5.79947e-09	0.0014427	0.953419	0.999927	AD3_vs_AD0	B
AL590560.2	0					AD3_vs_AD0	B
VSIG8	0					AD3_vs_AD0	B
AL590560.3	0					AD3_vs_AD0	B
CFAP45	0.0463643	3.83849e-08	0.0014427	0.886475	0.999927	AD3_vs_AD0	B
AL590560.5	0					AD3_vs_AD0	B
TAGLN2	20.5367	2.54001e-08	0.00144268	0.993598	0.999927	AD3_vs_AD0	B
IGSF9	0					AD3_vs_AD0	B
SLAMF9	0					AD3_vs_AD0	B
LINC01133	0					AD3_vs_AD0	B
KCNJ10	0					AD3_vs_AD0	B
PIGM	0.322047	-1.1624e-07	0.0014427	0.794955	0.999927	AD3_vs_AD0	B
AL121987.1	0.0237303	1.16057e-08	0.0014427	0.949944	0.999927	AD3_vs_AD0	B
KCNJ9	0					AD3_vs_AD0	B
IGSF8	0.840411	-1.51165e-08	0.00144269	0.907522	0.999927	AD3_vs_AD0	B
ATP1A2	0					AD3_vs_AD0	B
ATP1A4	0					AD3_vs_AD0	B
CASQ1	0					AD3_vs_AD0	B
AL121987.2	0.157583	4.83491e-08	0.0014427	0.818737	0.999927	AD3_vs_AD0	B
PEA15	2.25821	-1.01191e-06	0.00144269	0.41262	0.999927	AD3_vs_AD0	B
DCAF8	1.23093	-1.10993e-06	0.00144269	0.19418	0.999927	AD3_vs_AD0	B
AL139011.1	0.192704	6.7558e-08	0.0014427	0.98907	0.999927	AD3_vs_AD0	B
PEX19	0.346153	4.02859e-08	0.00144269	0.916678	0.999927	AD3_vs_AD0	B
COPA	2.08241	8.89189e-07	0.00144269	0.380107	0.999927	AD3_vs_AD0	B
NCSTN	0.856448	-2.68736e-08	0.00144269	0.916948	0.999927	AD3_vs_AD0	B
NHLH1	0					AD3_vs_AD0	B
VANGL2	0					AD3_vs_AD0	B
SLAMF6	1.42696	2.81106e-07	0.00144269	0.859846	0.999927	AD3_vs_AD0	B
AL138930.1	0.246741	1.51604e-08	0.0014427	0.909586	0.999927	AD3_vs_AD0	B
CD84	1.1656	-7.04279e-07	0.00144269	0.271656	0.999927	AD3_vs_AD0	B
SLAMF1	2.72462	-1.55642e-09	0.0014427	0.89354	0.999927	AD3_vs_AD0	B
AL121985.1	0.186856	2.31519e-08	0.0014427	0.935021	0.999927	AD3_vs_AD0	B
CD48	8.44719	-5.21764e-07	0.00144268	0.851668	0.999927	AD3_vs_AD0	B
SLAMF7	0.330571	3.99324e-08	0.0014427	0.919934	0.999927	AD3_vs_AD0	B
LY9	5.44231	5.19478e-06	0.00144269	0.0439132	0.999927	AD3_vs_AD0	B
CD244	0.106681	-3.07221e-08	0.0014427	0.995564	0.999927	AD3_vs_AD0	B
ITLN1	0					AD3_vs_AD0	B
AL354714.1	0					AD3_vs_AD0	B
ITLN2	0					AD3_vs_AD0	B
F11R	0.506247	-1.81696e-07	0.00144269	0.728446	0.999927	AD3_vs_AD0	B
TSTD1	3.43735	2.33797e-06	0.00144269	0.288143	0.999927	AD3_vs_AD0	B
USF1	1.01729	-2.09443e-07	0.00144269	0.709239	0.999927	AD3_vs_AD0	B
ARHGAP30	2.58999	-2.07837e-07	0.00144269	0.889317	0.999927	AD3_vs_AD0	B
NECTIN4	0					AD3_vs_AD0	B
KLHDC9	0.0104829	1.01258e-09	0.0014427	0.953418	0.999927	AD3_vs_AD0	B
PFDN2	2.21551	1.43285e-06	0.00144269	0.290958	0.999927	AD3_vs_AD0	B
NIT1	0.600686	1.69717e-07	0.00144269	0.788267	0.999927	AD3_vs_AD0	B
DEDD	0.509182	2.75965e-07	0.00144269	0.456313	0.999927	AD3_vs_AD0	B
UFC1	4.17469	-4.51342e-06	0.00144269	0.0426092	0.999927	AD3_vs_AD0	B
AL590714.1	0.0331533	-3.0276e-09	0.0014427	0.953419	0.999927	AD3_vs_AD0	B
USP21	0.499653	-5.50103e-08	0.0014427	0.866377	0.999927	AD3_vs_AD0	B
PPOX	0.150505	4.03666e-09	0.0014427	0.881329	0.999927	AD3_vs_AD0	B
B4GALT3	0.579359	2.34483e-08	0.00144269	0.963178	0.999927	AD3_vs_AD0	B
ADAMTS4	0					AD3_vs_AD0	B
NDUFS2	1.49095	-2.61778e-07	0.00144269	0.762987	0.999927	AD3_vs_AD0	B
FCER1G	0.109258	-1.0931e-07	0.0014427	0.841813	0.999927	AD3_vs_AD0	B
APOA2	0					AD3_vs_AD0	B
TOMM40L	0.0730383	-6.86384e-09	0.0014427	0.953422	0.999927	AD3_vs_AD0	B
NR1I3	0					AD3_vs_AD0	B
PCP4L1	0					AD3_vs_AD0	B
MPZ	0					AD3_vs_AD0	B
SDHC	2.10032	1.04718e-06	0.00144269	0.505075	0.999927	AD3_vs_AD0	B
CFAP126	0					AD3_vs_AD0	B
AL592295.4	0.178495	-2.54316e-08	0.0014427	0.985023	0.999927	AD3_vs_AD0	B
AL592295.5	0.113347	-2.44304e-08	0.0014427	0.983287	0.999927	AD3_vs_AD0	B
AL592295.3	0.0800546	-7.08111e-08	0.0014427	0.881327	0.999927	AD3_vs_AD0	B
AL831711.1	0					AD3_vs_AD0	B
FCGR2A	0.637786	-5.6994e-08	0.0014427	0.793542	0.999927	AD3_vs_AD0	B
HSPA6	0.0188661	-2.83589e-08	0.0014427	0.989214	0.999927	AD3_vs_AD0	B
FCGR3A	0.207694	-2.31112e-08	0.0014427	0.966122	0.999927	AD3_vs_AD0	B
FCGR3B	0					AD3_vs_AD0	B
FCGR2B	3.99874	-1.20983e-06	0.00144269	0.548263	0.999927	AD3_vs_AD0	B
AL451067.1	0					AD3_vs_AD0	B
FCRLA	4.81266	9.16112e-07	0.00144269	0.562661	0.999927	AD3_vs_AD0	B
FCRLB	0.0840552	-3.18812e-08	0.0014427	0.972228	0.999927	AD3_vs_AD0	B
DUSP12	0.685854	3.87089e-08	0.00144269	0.94798	0.999927	AD3_vs_AD0	B
AL359541.1	0.0569878	2.99581e-08	0.0014427	0.867998	0.999927	AD3_vs_AD0	B
ATF6	1.78374	-2.12588e-07	0.00144269	0.896693	0.999927	AD3_vs_AD0	B
OLFML2B	0					AD3_vs_AD0	B
NOS1AP	0					AD3_vs_AD0	B
AL450163.1	0					AD3_vs_AD0	B
SPATA46	0					AD3_vs_AD0	B
C1orf226	0					AD3_vs_AD0	B
SH2D1B	0					AD3_vs_AD0	B
UHMK1	2.2207	1.37517e-06	0.00144269	0.326118	0.999927	AD3_vs_AD0	B
AL596325.1	0.0461332	4.13391e-08	0.0014427	0.947079	0.999927	AD3_vs_AD0	B
UAP1	0.915267	1.70093e-07	0.00144269	0.737307	0.999927	AD3_vs_AD0	B
AL596325.2	0					AD3_vs_AD0	B
DDR2	0.140941	-7.02607e-08	0.0014427	0.953414	0.999927	AD3_vs_AD0	B
HSD17B7	1.38901	-1.6275e-06	0.00144269	0.130268	0.999927	AD3_vs_AD0	B
CCDC190	0					AD3_vs_AD0	B
RGS5	0					AD3_vs_AD0	B
AL499616.1	0					AD3_vs_AD0	B
AL592435.1	0.508419	-3.25224e-08	0.0014427	0.975442	0.999927	AD3_vs_AD0	B
[truncated: 472,353+ more rows]

## Sheet: 12mo_vs_0
gene_name	baseMean	log2FoldChange	lfcSE	pvalue	padj	coefficient	celltype
MIR1302-2HG	0					AD12_vs_AD0	B
AL627309.1	0					AD12_vs_AD0	B
AL627309.3	0					AD12_vs_AD0	B
AL627309.5	0					AD12_vs_AD0	B
AP006222.2	0					AD12_vs_AD0	B
LINC01409	0.50396	-2.25401e-07	0.0014427	0.917899	0.999974	AD12_vs_AD0	B
FAM87B	0					AD12_vs_AD0	B
LINC01128	0.377165	-3.4433e-08	0.0014427	0.931979	0.999974	AD12_vs_AD0	B
LINC00115	0.0266873	-9.88476e-09	0.0014427	0.993578	0.999974	AD12_vs_AD0	B
FAM41C	0.0661304	-3.94303e-08	0.0014427	0.865943	0.999974	AD12_vs_AD0	B
AL645608.6	0					AD12_vs_AD0	B
AL645608.2	0					AD12_vs_AD0	B
SAMD11	0					AD12_vs_AD0	B
NOC2L	0.984652	1.6011e-07	0.00144269	0.755325	0.999974	AD12_vs_AD0	B
KLHL17	0.0525314	-2.9572e-08	0.0014427	0.978989	0.999974	AD12_vs_AD0	B
PLEKHN1	0.0458363	6.86468e-08	0.0014427	0.895547	0.999974	AD12_vs_AD0	B
PERM1	0					AD12_vs_AD0	B
AL645608.7	0					AD12_vs_AD0	B
HES4	0					AD12_vs_AD0	B
ISG15	0.831104	-1.23277e-07	0.00144269	0.843638	0.999974	AD12_vs_AD0	B
AL645608.1	0.0203915	-2.61166e-09	0.0014427	0.986557	0.999974	AD12_vs_AD0	B
AGRN	0.0326105	-2.79683e-08	0.0014427	0.929306	0.999974	AD12_vs_AD0	B
AL645608.8	0					AD12_vs_AD0	B
RNF223	0					AD12_vs_AD0	B
C1orf159	0.0977786	3.50289e-09	0.0014427	0.977131	0.999974	AD12_vs_AD0	B
AL390719.3	0					AD12_vs_AD0	B
LINC01342	0.123128	-3.39173e-08	0.0014427	0.899854	0.999974	AD12_vs_AD0	B
TTLL10-AS1	0					AD12_vs_AD0	B
TTLL10	0					AD12_vs_AD0	B
TNFRSF18	0.0524574	-1.26732e-08	0.0014427	0.93658	0.999974	AD12_vs_AD0	B
TNFRSF4	0.0314744	-3.70697e-08	0.0014427	0.952419	0.999974	AD12_vs_AD0	B
SDF4	1.81336	-4.90826e-08	0.00144269	0.960301	0.999974	AD12_vs_AD0	B
B3GALT6	0.645187	-1.18515e-07	0.00144269	0.665673	0.999974	AD12_vs_AD0	B
C1QTNF12	0					AD12_vs_AD0	B
AL162741.1	0					AD12_vs_AD0	B
UBE2J2	1.3111	-3.02804e-07	0.00144269	0.757935	0.999974	AD12_vs_AD0	B
LINC01786	0.00752588	-2.34145e-08	0.0014427	0.929309	0.999974	AD12_vs_AD0	B
SCNN1D	0					AD12_vs_AD0	B
ACAP3	0.326461	6.8021e-08	0.0014427	0.79344	0.999974	AD12_vs_AD0	B
PUSL1	0.313186	5.5839e-08	0.0014427	0.846715	0.999974	AD12_vs_AD0	B
INTS11	1.37563	-7.25895e-07	0.00144269	0.358743	0.999974	AD12_vs_AD0	B
AL139287.1	0					AD12_vs_AD0	B
CPTP	0.359202	-1.62857e-08	0.00144269	0.839796	0.999974	AD12_vs_AD0	B
TAS1R3	0.153211	-7.8177e-08	0.0014427	0.687559	0.999974	AD12_vs_AD0	B
DVL1	0.433312	-1.74766e-08	0.0014427	0.954847	0.999974	AD12_vs_AD0	B
MXRA8	0					AD12_vs_AD0	B
AURKAIP1	2.61378	9.66917e-07	0.00144269	0.519625	0.999974	AD12_vs_AD0	B
CCNL2	1.38163	-2.58902e-07	0.00144269	0.657728	0.999974	AD12_vs_AD0	B
MRPL20-AS1	0.547608	-2.16045e-07	0.00144269	0.580853	0.999974	AD12_vs_AD0	B
MRPL20	2.68748	-1.38106e-06	0.00144269	0.295635	0.999974	AD12_vs_AD0	B
AL391244.2	0.00752588	-2.34145e-08	0.0014427	0.929309	0.999974	AD12_vs_AD0	B
ANKRD65	0					AD12_vs_AD0	B
AL391244.1	0					AD12_vs_AD0	B
LINC01770	0					AD12_vs_AD0	B
VWA1	0					AD12_vs_AD0	B
ATAD3C	0.0104915	9.82461e-08	0.0014427	0.980579	0.999974	AD12_vs_AD0	B
ATAD3B	0.277933	2.64856e-08	0.00144269	0.998856	0.999974	AD12_vs_AD0	B
ATAD3A	0.113168	-2.877e-08	0.0014427	0.929306	0.999974	AD12_vs_AD0	B
TMEM240	0					AD12_vs_AD0	B
SSU72	3.76301	1.18994e-06	0.00144269	0.529202	0.999974	AD12_vs_AD0	B
AL645728.1	0.0536585	-1.91066e-08	0.0014427	0.995074	0.999974	AD12_vs_AD0	B
FNDC10	0.00752588	-2.34145e-08	0.0014427	0.929309	0.999974	AD12_vs_AD0	B
AL691432.4	0					AD12_vs_AD0	B
AL691432.2	0.0795226	4.46095e-09	0.0014427	0.973007	0.999974	AD12_vs_AD0	B
MIB2	0.481423	-3.24855e-08	0.00144269	0.832173	0.999974	AD12_vs_AD0	B
MMP23B	0.0434702	-4.88461e-09	0.0014427	0.996338	0.999974	AD12_vs_AD0	B
CDK11B	1.54202	-2.14211e-07	0.00144269	0.66559	0.999974	AD12_vs_AD0	B
FO704657.1	0.0162044	5.67851e-08	0.0014427	0.993579	0.999974	AD12_vs_AD0	B
SLC35E2B	0.67369	-3.45677e-07	0.00144269	0.4773	0.999974	AD12_vs_AD0	B
CDK11A	1.66576	-7.48133e-07	0.00144269	0.382365	0.999974	AD12_vs_AD0	B
SLC35E2A	0.426215	-3.2591e-08	0.0014427	0.97232	0.999974	AD12_vs_AD0	B
NADK	0.755391	-1.50143e-07	0.00144269	0.673552	0.999974	AD12_vs_AD0	B
GNB1	5.42207	-4.87001e-07	0.00144269	0.800612	0.999974	AD12_vs_AD0	B
AL109917.1	0					AD12_vs_AD0	B
CALML6	0					AD12_vs_AD0	B
TMEM52	0					AD12_vs_AD0	B
CFAP74	0					AD12_vs_AD0	B
GABRD	0					AD12_vs_AD0	B
AL391845.1	0					AD12_vs_AD0	B
PRKCZ	0.65576	3.57399e-08	0.00144269	0.786396	0.999974	AD12_vs_AD0	B
AL590822.2	0					AD12_vs_AD0	B
PRKCZ-AS1	0					AD12_vs_AD0	B
FAAP20	2.03682	1.45058e-07	0.00144269	0.832551	0.999974	AD12_vs_AD0	B
AL590822.1	0					AD12_vs_AD0	B
SKI	0.373773	2.86753e-08	0.0014427	0.941007	0.999974	AD12_vs_AD0	B
AL590822.3	0					AD12_vs_AD0	B
MORN1	0.203338	1.36868e-08	0.0014427	0.886528	0.999974	AD12_vs_AD0	B
AL513477.2	0					AD12_vs_AD0	B
RER1	2.18988	-1.14038e-07	0.00144269	0.916864	0.999974	AD12_vs_AD0	B
PEX10	0.275836	-2.25066e-08	0.0014427	0.866088	0.999974	AD12_vs_AD0	B
PLCH2	0.291031	-7.15801e-08	0.0014427	0.730974	0.999974	AD12_vs_AD0	B
AL139246.1	0					AD12_vs_AD0	B
AL139246.4	0					AD12_vs_AD0	B
PANK4	0.359356	2.99823e-08	0.00144269	0.956993	0.999974	AD12_vs_AD0	B
HES5	0					AD12_vs_AD0	B
AL139246.5	0.197467	-3.7129e-08	0.0014427	0.914153	0.999974	AD12_vs_AD0	B
TNFRSF14-AS1	0.412595	-6.69069e-08	0.0014427	0.834246	0.999974	AD12_vs_AD0	B
TNFRSF14	2.6159	2.93852e-06	0.00144269	0.0423783	0.999974	AD12_vs_AD0	B
AL139246.3	0.195833	-2.86374e-08	0.0014427	0.837419	0.999974	AD12_vs_AD0	B
PRXL2B	0.199459	1.34019e-07	0.0014427	0.815868	0.999974	AD12_vs_AD0	B
MMEL1	0					AD12_vs_AD0	B
TTC34	0.0573702	5.98058e-08	0.0014427	0.986555	0.999974	AD12_vs_AD0	B
PRDM16-DT	0					AD12_vs_AD0	B
PRDM16	0.285135	-2.58004e-08	0.0014427	0.875125	0.999974	AD12_vs_AD0	B
AL590438.1	0					AD12_vs_AD0	B
AL354743.2	0					AD12_vs_AD0	B
ARHGEF16	0.0187634	-5.35447e-08	0.0014427	0.925266	0.999974	AD12_vs_AD0	B
AL512413.1	0					AD12_vs_AD0	B
MEGF6	0.0922811	-6.03291e-08	0.0014427	0.982931	0.999974	AD12_vs_AD0	B
AL513320.1	0					AD12_vs_AD0	B
TPRG1L	0.824484	-1.58668e-07	0.00144269	0.794155	0.999974	AD12_vs_AD0	B
WRAP73	0.500142	2.41075e-08	0.00144269	0.940552	0.999974	AD12_vs_AD0	B
TP73	0.0722353	9.4441e-08	0.0014427	0.841014	0.999974	AD12_vs_AD0	B
AL136528.1	0					AD12_vs_AD0	B
CCDC27	0					AD12_vs_AD0	B
SMIM1	0.0464824	-2.23801e-08	0.0014427	0.973484	0.999974	AD12_vs_AD0	B
LRRC47	0.871644	-2.67145e-07	0.00144269	0.61551	0.999974	AD12_vs_AD0	B
AL365330.1	0.113152	5.61835e-08	0.0014427	0.986556	0.999974	AD12_vs_AD0	B
CEP104	0.592937	-4.24259e-07	0.00144269	0.374031	0.999974	AD12_vs_AD0	B
DFFB	0.531656	-2.1689e-07	0.0014427	0.951004	0.999974	AD12_vs_AD0	B
C1orf174	0.708187	5.22973e-07	0.00144269	0.40097	0.999974	AD12_vs_AD0	B
LINC01134	0.012611	8.62907e-10	0.0014427	0.986554	0.999974	AD12_vs_AD0	B
LINC02780	0					AD12_vs_AD0	B
AL805961.1	0					AD12_vs_AD0	B
AJAP1	0					AD12_vs_AD0	B
Z98886.1	0					AD12_vs_AD0	B
AL139823.1	0					AD12_vs_AD0	B
AL365255.1	0.00767794	-6.46073e-10	0.0014427	0.986554	0.999974	AD12_vs_AD0	B
NPHP4	0.284582	-1.36567e-10	0.0014427	0.987293	0.999974	AD12_vs_AD0	B
KCNAB2	0.969516	4.12125e-08	0.00144269	0.909107	0.999974	AD12_vs_AD0	B
CHD5	0					AD12_vs_AD0	B
AL031847.1	0					AD12_vs_AD0	B
RNF207	0					AD12_vs_AD0	B
ICMT	0.269923	3.46102e-08	0.0014427	0.97386	0.999974	AD12_vs_AD0	B
LINC00337	0					AD12_vs_AD0	B
GPR153	0					AD12_vs_AD0	B
ACOT7	0.136174	7.97036e-08	0.0014427	0.912733	0.999974	AD12_vs_AD0	B
AL031848.2	0.0211102	-2.3435e-08	0.0014427	0.941707	0.999974	AD12_vs_AD0	B
HES2	0					AD12_vs_AD0	B
ESPN	0.012611	8.62907e-10	0.0014427	0.986554	0.999974	AD12_vs_AD0	B
TNFRSF25	0.0644327	1.48515e-08	0.0014427	0.944407	0.999974	AD12_vs_AD0	B
PLEKHG5	0.0767743	-1.20391e-08	0.0014427	0.993013	0.999974	AD12_vs_AD0	B
NOL9	0.756725	-1.29527e-07	0.00144269	0.622008	0.999974	AD12_vs_AD0	B
TAS1R1	0					AD12_vs_AD0	B
ZBTB48	0.257191	-1.03739e-07	0.00144269	0.739784	0.999974	AD12_vs_AD0	B
KLHL21	0.224576	5.74429e-08	0.0014427	0.795792	0.999974	AD12_vs_AD0	B
PHF13	0.313677	-5.5826e-08	0.0014427	0.775481	0.999974	AD12_vs_AD0	B
THAP3	0.26143	4.68456e-08	0.0014427	0.881251	0.999974	AD12_vs_AD0	B
DNAJC11	0.620284	-2.11145e-08	0.00144269	0.908504	0.999974	AD12_vs_AD0	B
AL591163.1	0					AD12_vs_AD0	B
CAMTA1-DT	0.167809	-2.97691e-09	0.0014427	0.939571	0.999974	AD12_vs_AD0	B
CAMTA1	1.68181	-1.71264e-07	0.00144269	0.655058	0.999974	AD12_vs_AD0	B
AL359881.2	0					AD12_vs_AD0	B
AL359881.1	0					AD12_vs_AD0	B
VAMP3	0.833058	1.48903e-07	0.00144269	0.908952	0.999974	AD12_vs_AD0	B
Z98884.2	0					AD12_vs_AD0	B
PER3	0.111418	-3.10316e-08	0.0014427	0.925349	0.999974	AD12_vs_AD0	B
Z98884.1	0.0152038	3.2813e-07	0.0014427	0.92931	0.999974	AD12_vs_AD0	B
UTS2	0.00446823	-8.06692e-09	0.0014427	0.986556	0.999974	AD12_vs_AD0	B
TNFRSF9	0					AD12_vs_AD0	B
PARK7	4.65328	-9.72705e-07	0.00144269	0.643563	0.999974	AD12_vs_AD0	B
AL034417.4	0					AD12_vs_AD0	B
AL034417.3	0					AD12_vs_AD0	B
ERRFI1	0.0434489	1.86784e-08	0.0014427	0.944409	0.999974	AD12_vs_AD0	B
AL034417.2	0					AD12_vs_AD0	B
LINC01714	0					AD12_vs_AD0	B
AL358876.2	0					AD12_vs_AD0	B
SLC45A1	0					AD12_vs_AD0	B
RERE	4.10524	-3.01307e-07	0.00144269	0.819443	0.999974	AD12_vs_AD0	B
RERE-AS1	0.0856491	-4.0962e-08	0.0014427	0.874066	0.999974	AD12_vs_AD0	B
AL357552.2	0					AD12_vs_AD0	B
ENO1	5.54398	-1.27332e-06	0.00144269	0.536702	0.999974	AD12_vs_AD0	B
ENO1-AS1	0.066306	7.71827e-09	0.0014427	0.979528	0.999974	AD12_vs_AD0	B
CA6	0					AD12_vs_AD0	B
SLC2A7	0					AD12_vs_AD0	B
SLC2A5	0.562044	-1.03149e-07	0.00144269	0.740383	0.999974	AD12_vs_AD0	B
GPR157	0.299032	-1.71031e-11	0.0014427	0.970892	0.999974	AD12_vs_AD0	B
MIR34AHG	0					AD12_vs_AD0	B
LNCTAM34A	0					AD12_vs_AD0	B
H6PD	0.319388	2.86155e-09	0.0014427	0.950283	0.999974	AD12_vs_AD0	B
SPSB1	0.0404032	2.90032e-09	0.0014427	0.986553	0.999974	AD12_vs_AD0	B
LINC02606	0					AD12_vs_AD0	B
SLC25A33	1.50677	-4.39757e-07	0.00144269	0.472533	0.999974	AD12_vs_AD0	B
TMEM201	0.0821994	7.16204e-08	0.0014427	0.895547	0.999974	AD12_vs_AD0	B
PIK3CD	1.67719	7.71502e-07	0.00144269	0.433347	0.999974	AD12_vs_AD0	B
PIK3CD-AS1	0.0187634	-5.35447e-08	0.0014427	0.925266	0.999974	AD12_vs_AD0	B
PIK3CD-AS2	0.274677	-2.02564e-08	0.0014427	0.850897	0.999974	AD12_vs_AD0	B
CLSTN1	0.863664	-7.56695e-08	0.00144269	0.813126	0.999974	AD12_vs_AD0	B
CTNNBIP1	0.291512	-7.10413e-09	0.0014427	0.98338	0.999974	AD12_vs_AD0	B
AL357140.1	0					AD12_vs_AD0	B
AL357140.4	0.0104915	9.82461e-08	0.0014427	0.980579	0.999974	AD12_vs_AD0	B
LZIC	1.09405	6.58718e-07	0.00144269	0.341099	0.999974	AD12_vs_AD0	B
AL357140.2	0.0421904	1.82181e-08	0.0014427	0.944407	0.999974	AD12_vs_AD0	B
NMNAT1	0.15525	-1.29101e-08	0.0014427	0.920131	0.999974	AD12_vs_AD0	B
RBP7	0					AD12_vs_AD0	B
UBE4B	0.738066	1.62457e-07	0.00144269	0.753473	0.999974	AD12_vs_AD0	B
KIF1B	0.725801	-1.92592e-07	0.00144269	0.847253	0.999974	AD12_vs_AD0	B
AL139424.3	0					AD12_vs_AD0	B
AL139424.2	0					AD12_vs_AD0	B
PGD	0.681225	-4.35389e-08	0.00144269	0.954701	0.999974	AD12_vs_AD0	B
AL139424.1	0					AD12_vs_AD0	B
CENPS	0.166853	8.52769e-08	0.0014427	0.786701	0.999974	AD12_vs_AD0	B
CORT	0.0104829	-3.80217e-09	0.0014427	0.986554	0.999974	AD12_vs_AD0	B
DFFA	0.629032	5.01621e-09	0.00144269	0.953992	0.999974	AD12_vs_AD0	B
AL354956.1	0					AD12_vs_AD0	B
PEX14	1.23455	2.70441e-07	0.00144269	0.664362	0.999974	AD12_vs_AD0	B
AL139423.2	0					AD12_vs_AD0	B
CASZ1	0.291834	1.78361e-07	0.0014427	0.961725	0.999974	AD12_vs_AD0	B
AL139423.1	0					AD12_vs_AD0	B
C1orf127	0					AD12_vs_AD0	B
TARDBP	1.33075	-3.27783e-07	0.00144269	0.710467	0.999974	AD12_vs_AD0	B
MASP2	0					AD12_vs_AD0	B
AL109811.2	0.157363	-5.05257e-08	0.0014427	0.814515	0.999974	AD12_vs_AD0	B
SRM	1.56966	4.59262e-07	0.00144269	0.678165	0.999974	AD12_vs_AD0	B
EXOSC10	1.27259	4.00137e-07	0.00144269	0.615105	0.999974	AD12_vs_AD0	B
AL109811.1	0					AD12_vs_AD0	B
EXOSC10-AS1	0					AD12_vs_AD0	B
MTOR	0.835243	3.32613e-07	0.00144269	0.759767	0.999974	AD12_vs_AD0	B
MTOR-AS1	0					AD12_vs_AD0	B
ANGPTL7	0					AD12_vs_AD0	B
UBIAD1	0.764174	1.10434e-07	0.00144269	0.738892	0.999974	AD12_vs_AD0	B
AL031291.1	0					AD12_vs_AD0	B
DISP3	0.00837458	4.08349e-08	0.0014427	0.898649	0.999974	AD12_vs_AD0	B
AL590989.1	0					AD12_vs_AD0	B
LINC01647	0					AD12_vs_AD0	B
AL031731.1	0					AD12_vs_AD0	B
FBXO2	0.394376	6.87882e-08	0.0014427	0.875698	0.999974	AD12_vs_AD0	B
FBXO44	0.867821	-1.41286e-07	0.00144269	0.749164	0.999974	AD12_vs_AD0	B
FBXO6	0.28712	4.83496e-09	0.0014427	0.912282	0.999974	AD12_vs_AD0	B
MAD2L2	0.534139	-2.40701e-07	0.00144269	0.481702	0.999974	AD12_vs_AD0	B
DRAXIN	0					AD12_vs_AD0	B
AGTRAP	0.377785	-2.42882e-08	0.00144269	0.843652	0.999974	AD12_vs_AD0	B
C1orf167	0					AD12_vs_AD0	B
AL953897.1	0					AD12_vs_AD0	B
MTHFR	0.555006	-2.75735e-08	0.00144269	0.715091	0.999974	AD12_vs_AD0	B
CLCN6	1.12016	3.21095e-07	0.00144269	0.741463	0.999974	AD12_vs_AD0	B
NPPA	0					AD12_vs_AD0	B
AL021155.5	1.36806	-9.62907e-08	0.00144269	0.899439	0.999974	AD12_vs_AD0	B
KIAA2013	1.0749	-2.56173e-07	0.00144269	0.66689	0.999974	AD12_vs_AD0	B
PLOD1	0.0784982	-8.07386e-09	0.0014427	0.99969	0.999974	AD12_vs_AD0	B
AL096840.2	0					AD12_vs_AD0	B
MFN2	0.419926	-8.99736e-08	0.0014427	0.991416	0.999974	AD12_vs_AD0	B
MIIP	1.12706	-4.66545e-09	0.00144269	0.995688	0.999974	AD12_vs_AD0	B
TNFRSF8	0.0436448	-6.66741e-09	0.0014427	0.980578	0.999974	AD12_vs_AD0	B
AL357835.1	0					AD12_vs_AD0	B
TNFRSF1B	1.38082	-3.69678e-07	0.00144269	0.548445	0.999974	AD12_vs_AD0	B
VPS13D	1.4363	-3.52912e-07	0.00144269	0.603209	0.999974	AD12_vs_AD0	B
LINC02766	0					AD12_vs_AD0	B
DHRS3	0.00446823	-8.06692e-09	0.0014427	0.986556	0.999974	AD12_vs_AD0	B
AC254633.1	0					AD12_vs_AD0	B
C1orf158	0					AD12_vs_AD0	B
HNRNPCL1	0					AD12_vs_AD0	B
LRRC38	0					AD12_vs_AD0	B
PDPN	0					AD12_vs_AD0	B
PRDM2	8.63089	-9.62855e-07	0.00144269	0.630572	0.999974	AD12_vs_AD0	B
KAZN	0.0173111	3.29529e-08	0.0014427	0.89865	0.999974	AD12_vs_AD0	B
AL357873.1	0					AD12_vs_AD0	B
KAZN-AS1	0					AD12_vs_AD0	B
AL031293.1	0					AD12_vs_AD0	B
TMEM51-AS1	0					AD12_vs_AD0	B
TMEM51	0					AD12_vs_AD0	B
C1orf195	0					AD12_vs_AD0	B
FHAD1	0.0142595	-4.43099e-09	0.0014427	0.992997	0.999974	AD12_vs_AD0	B
AL031283.2	0					AD12_vs_AD0	B
AL031283.1	0.0255347	-2.52919e-08	0.0014427	0.880501	0.999974	AD12_vs_AD0	B
EFHD2	2.45725	1.28602e-06	0.00144269	0.380917	0.999974	AD12_vs_AD0	B
CTRC	0					AD12_vs_AD0	B
CELA2A	0					AD12_vs_AD0	B
CELA2B	0					AD12_vs_AD0	B
CASP9	0.546947	-1.07116e-07	0.00144269	0.718101	0.999974	AD12_vs_AD0	B
DNAJC16	1.22321	-6.88588e-08	0.00144269	0.84203	0.999974	AD12_vs_AD0	B
AL121992.3	0					AD12_vs_AD0	B
AGMAT	0.604904	-6.00843e-08	0.0014427	0.784841	0.999974	AD12_vs_AD0	B
AL121992.1	0.00889246	-2.47302e-09	0.0014427	0.986556	0.999974	AD12_vs_AD0	B
DDI2	0.90966	-1.4222e-07	0.00144269	0.788219	0.999974	AD12_vs_AD0	B
AL121992.2	0					AD12_vs_AD0	B
PLEKHM2	1.8838	-4.18715e-07	0.00144269	0.696005	0.999974	AD12_vs_AD0	B
AL450998.3	0					AD12_vs_AD0	B
SLC25A34	0					AD12_vs_AD0	B
SLC25A34-AS1	0					AD12_vs_AD0	B
TMEM82	0					AD12_vs_AD0	B
FBLIM1	0					AD12_vs_AD0	B
UQCRHL	0.15005	3.24816e-08	0.0014427	0.919723	0.999974	AD12_vs_AD0	B
AL450998.2	0.436411	7.14096e-08	0.0014427	0.750151	0.999974	AD12_vs_AD0	B
SPEN	3.61936	-1.04138e-07	0.00144269	0.949306	0.999974	AD12_vs_AD0	B
ZBTB17	0.796065	2.14342e-07	0.00144269	0.802343	0.999974	AD12_vs_AD0	B
SRARP	0					AD12_vs_AD0	B
CLCNKA	0					AD12_vs_AD0	B
CLCNKB	0					AD12_vs_AD0	B
FAM131C	0					AD12_vs_AD0	B
EPHA2	0					AD12_vs_AD0	B
AL451042.2	0					AD12_vs_AD0	B
AL451042.1	0					AD12_vs_AD0	B
ARHGEF19	0.163023	2.28994e-08	0.0014427	0.893948	0.999974	AD12_vs_AD0	B
AL109627.1	0					AD12_vs_AD0	B
CPLANE2	0.0269453	-2.65683e-08	0.0014427	0.929309	0.999974	AD12_vs_AD0	B
FBXO42	0.923865	4.36744e-07	0.00144269	0.648287	0.999974	AD12_vs_AD0	B
SZRD1	1.49143	-3.95034e-07	0.00144269	0.509588	0.999974	AD12_vs_AD0	B
SPATA21	0.0149597	-6.15247e-09	0.0014427	0.980578	0.999974	AD12_vs_AD0	B
NECAP2	1.61852	4.50323e-07	0.00144269	0.632055	0.999974	AD12_vs_AD0	B
LINC01772	0.00837458	4.08349e-08	0.0014427	0.898649	0.999974	AD12_vs_AD0	B
AL137802.2	0.00446823	-8.06692e-09	0.0014427	0.986556	0.999974	AD12_vs_AD0	B
AL137802.1	0					AD12_vs_AD0	B
LINC01783	0					AD12_vs_AD0	B
NBPF1	0.430716	4.60274e-08	0.0014427	0.925321	0.999974	AD12_vs_AD0	B
AL137798.2	0					AD12_vs_AD0	B
AL021920.3	0					AD12_vs_AD0	B
CROCC	3.19667	-1.5821e-07	0.00144269	0.9133	0.999974	AD12_vs_AD0	B
BX284668.2	0					AD12_vs_AD0	B
BX284668.5	0.285998	-5.51005e-08	0.0014427	0.863972	0.999974	AD12_vs_AD0	B
BX284668.6	0.0813875	-1.44421e-08	0.0014427	0.960745	0.999974	AD12_vs_AD0	B
MFAP2	0					AD12_vs_AD0	B
AL049569.1	0					AD12_vs_AD0	B
ATP13A2	0.354817	6.18807e-08	0.0014427	0.771629	0.999974	AD12_vs_AD0	B
SDHB	1.16883	-1.70514e-07	0.00144269	0.861204	0.999974	AD12_vs_AD0	B
PADI2	0.505976	-2.67411e-09	0.0014427	0.986557	0.999974	AD12_vs_AD0	B
AL590644.1	0					AD12_vs_AD0	B
PADI1	0					AD12_vs_AD0	B
PADI3	0					AD12_vs_AD0	B
PADI4	0					AD12_vs_AD0	B
PADI6	0					AD12_vs_AD0	B
RCC2	1.11789	-7.13993e-08	0.00144269	0.938884	0.999974	AD12_vs_AD0	B
ARHGEF10L	0.0896013	3.12702e-10	0.0014427	0.986555	0.999974	AD12_vs_AD0	B
LINC02810	0					AD12_vs_AD0	B
ACTL8	0					AD12_vs_AD0	B
AL357509.1	0					AD12_vs_AD0	B
IGSF21	0.106243	-2.08901e-08	0.0014427	0.941708	0.999974	AD12_vs_AD0	B
IGSF21-AS1	0					AD12_vs_AD0	B
AL591896.1	0					AD12_vs_AD0	B
PAX7	0					AD12_vs_AD0	B
TAS1R2	0					AD12_vs_AD0	B
ALDH4A1	0.0119941	-2.45116e-08	0.0014427	0.929308	0.999974	AD12_vs_AD0	B
IFFO2	0.612702	-1.85952e-07	0.00144269	0.490491	0.999974	AD12_vs_AD0	B
AL137127.1	0					AD12_vs_AD0	B
UBR4	1.65005	4.72395e-07	0.00144269	0.467103	0.999974	AD12_vs_AD0	B
EMC1-AS1	0.973937	4.48084e-08	0.0014427	0.890582	0.999974	AD12_vs_AD0	B
EMC1	0.393669	-2.41182e-08	0.00144269	0.974141	0.999974	AD12_vs_AD0	B
MRTO4	0.964605	-2.58672e-07	0.00144269	0.558269	0.999974	AD12_vs_AD0	B
AKR7A3	0					AD12_vs_AD0	B
AKR7A2	1.18162	1.3141e-07	0.00144269	0.988767	0.999974	AD12_vs_AD0	B
SLC66A1	0.654503	1.36875e-07	0.00144269	0.756652	0.999974	AD12_vs_AD0	B
CAPZB	6.56652	-9.37252e-07	0.00144269	0.655989	0.999974	AD12_vs_AD0	B
MICOS10	3.7426	-3.99054e-07	0.00144269	0.821999	0.999974	AD12_vs_AD0	B
AL031727.2	0.609045	-3.2241e-08	0.0014427	0.897457	0.999974	AD12_vs_AD0	B
NBL1	0					AD12_vs_AD0	B
HTR6	0					AD12_vs_AD0	B
TMCO4	0.606555	-4.31754e-08	0.00144269	0.92885	0.999974	AD12_vs_AD0	B
OTUD3	0.164402	8.18102e-08	0.0014427	0.74763	0.999974	AD12_vs_AD0	B
PLA2G5	0					AD12_vs_AD0	B
PLA2G2D	0					AD12_vs_AD0	B
Z98257.1	0					AD12_vs_AD0	B
PLA2G2C	0					AD12_vs_AD0	B
UBXN10-AS1	0					AD12_vs_AD0	B
UBXN10	0.0162044	5.67851e-08	0.0014427	0.993579	0.999974	AD12_vs_AD0	B
VWA5B1	0					AD12_vs_AD0	B
AL020998.1	0					AD12_vs_AD0	B
LINC01141	0					AD12_vs_AD0	B
CAMK2N1	0.183048	8.3351e-08	0.0014427	0.902167	0.999974	AD12_vs_AD0	B
MUL1	0.43558	-1.02942e-07	0.00144269	0.814626	0.999974	AD12_vs_AD0	B
CDA	0					AD12_vs_AD0	B
PINK1	0.332985	-1.85369e-08	0.0014427	0.926005	0.999974	AD12_vs_AD0	B
PINK1-AS	0.0859904	-1.20673e-08	0.0014427	0.97338	0.999974	AD12_vs_AD0	B
DDOST	3.06895	-1.01168e-06	0.00144269	0.53891	0.999974	AD12_vs_AD0	B
KIF17	0					AD12_vs_AD0	B
SH2D5	0					AD12_vs_AD0	B
AL663074.1	0					AD12_vs_AD0	B
HP1BP3	6.10142	-4.17773e-07	0.00144269	0.859004	0.999974	AD12_vs_AD0	B
EIF4G3	4.17168	-7.52314e-07	0.00144269	0.502025	0.999974	AD12_vs_AD0	B
AL031005.2	0					AD12_vs_AD0	B
ECE1	1.52175	4.71018e-07	0.00144269	0.469186	0.999974	AD12_vs_AD0	B
AL031005.1	0					AD12_vs_AD0	B
AL031728.1	0.18027	-5.18389e-08	0.0014427	0.982064	0.999974	AD12_vs_AD0	B
NBPF3	0.246599	-1.89197e-08	0.0014427	0.973376	0.999974	AD12_vs_AD0	B
ALPL	0.567784	-6.3684e-08	0.00144269	0.944399	0.999974	AD12_vs_AD0	B
RAP1GAP	0					AD12_vs_AD0	B
USP48	2.32462	-8.27697e-07	0.00144269	0.507427	0.999974	AD12_vs_AD0	B
LDLRAD2	0.090054	1.08208e-09	0.0014427	0.986555	0.999974	AD12_vs_AD0	B
HSPG2	0.00446823	-8.06692e-09	0.0014427	0.986556	0.999974	AD12_vs_AD0	B
CELA3B	0					AD12_vs_AD0	B
CELA3A	0					AD12_vs_AD0	B
LINC01635	0					AD12_vs_AD0	B
LINC00339	0.693391	6.52995e-08	0.00144269	0.983773	0.999974	AD12_vs_AD0	B
CDC42	10.0334	2.05139e-06	0.00144268	0.459754	0.999974	AD12_vs_AD0	B
CDC42-AS1	0.0142595	-4.43099e-09	0.0014427	0.992997	0.999974	AD12_vs_AD0	B
CDC42-IT1	0					AD12_vs_AD0	B
WNT4	0					AD12_vs_AD0	B
AL445253.1	0					AD12_vs_AD0	B
ZBTB40	0.582322	1.87729e-10	0.00144269	0.920254	0.999974	AD12_vs_AD0	B
EPHA8	0					AD12_vs_AD0	B
C1QA	0.490924	-5.72778e-08	0.0014427	0.817919	0.999974	AD12_vs_AD0	B
C1QC	0.74966	-3.20002e-08	0.0014427	0.867525	0.999974	AD12_vs_AD0	B
C1QB	0.563942	-4.00535e-08	0.0014427	0.926369	0.999974	AD12_vs_AD0	B
EPHB2	0					AD12_vs_AD0	B
TEX46	0					AD12_vs_AD0	B
KDM1A	1.25681	-7.29337e-08	0.00144269	0.862691	0.999974	AD12_vs_AD0	B
AL031428.1	0.260808	1.77928e-07	0.0014427	0.799754	0.999974	AD12_vs_AD0	B
LUZP1	0.278497	2.94071e-08	0.0014427	0.869744	0.999974	AD12_vs_AD0	B
LINC01355	0					AD12_vs_AD0	B
AL109936.6	0					AD12_vs_AD0	B
HNRNPR	4.91921	-1.08333e-06	0.00144269	0.460817	0.999974	AD12_vs_AD0	B
ZNF436	0.136613	4.96255e-08	0.0014427	0.87434	0.999974	AD12_vs_AD0	B
ZNF436-AS1	0.0162044	5.67851e-08	0.0014427	0.993579	0.999974	AD12_vs_AD0	B
AL109936.2	0					AD12_vs_AD0	B
TCEA3	0					AD12_vs_AD0	B
ASAP3	0.0203915	-2.61166e-09	0.0014427	0.986557	0.999974	AD12_vs_AD0	B
E2F2	0.0579207	-3.64152e-10	0.0014427	0.96651	0.999974	AD12_vs_AD0	B
AL021154.1	0					AD12_vs_AD0	B
ID3	3.76403	9.88763e-07	0.00144269	0.585293	0.999974	AD12_vs_AD0	B
AL450043.1	0.0142595	-4.43099e-09	0.0014427	0.992997	0.999974	AD12_vs_AD0	B
MDS2	0.169417	-2.89356e-08	0.0014427	0.93913	0.999974	AD12_vs_AD0	B
ELOA-AS1	0.147153	-2.00392e-08	0.0014427	0.917798	0.999974	AD12_vs_AD0	B
ELOA	1.30628	-9.96663e-07	0.00144269	0.150312	0.999974	AD12_vs_AD0	B
PITHD1	1.50891	-5.94608e-07	0.00144269	0.425	0.999974	AD12_vs_AD0	B
LYPLA2	1.24463	6.37734e-07	0.00144269	0.451729	0.999974	AD12_vs_AD0	B
GALE	0.158769	-2.65408e-08	0.0014427	0.871982	0.999974	AD12_vs_AD0	B
HMGCL	0.300333	2.25534e-08	0.0014427	0.958894	0.999974	AD12_vs_AD0	B
FUCA1	0.370672	-2.16055e-08	0.0014427	0.943293	0.999974	AD12_vs_AD0	B
CNR2	1.52767	1.5598e-07	0.00144269	0.878833	0.999974	AD12_vs_AD0	B
PNRC2	2.74574	-3.70599e-07	0.00144269	0.757652	0.999974	AD12_vs_AD0	B
SRSF10	5.48123	1.03011e-06	0.00144269	0.626998	0.999974	AD12_vs_AD0	B
AL591178.1	0					AD12_vs_AD0	B
MYOM3	0					AD12_vs_AD0	B
IL22RA1	0					AD12_vs_AD0	B
IFNLR1	0.750304	1.30992e-07	0.00144269	0.888033	0.999974	AD12_vs_AD0	B
LINC02800	0					AD12_vs_AD0	B
AL138902.1	0					AD12_vs_AD0	B
GRHL3	0					AD12_vs_AD0	B
STPG1	0.109165	-2.55102e-08	0.0014427	0.953403	0.999974	AD12_vs_AD0	B
NIPAL3	0.519263	-8.66862e-08	0.00144269	0.806773	0.999974	AD12_vs_AD0	B
RCAN3AS	0.122047	2.30073e-08	0.0014427	0.868605	0.999974	AD12_vs_AD0	B
RCAN3	0.838192	-1.86425e-07	0.00144269	0.568785	0.999974	AD12_vs_AD0	B
NCMAP-DT	0.016642	8.73839e-09	0.0014427	0.941708	0.999974	AD12_vs_AD0	B
NCMAP	0.0104915	9.82461e-08	0.0014427	0.980579	0.999974	AD12_vs_AD0	B
SRRM1	7.72213	-8.32778e-07	0.00144269	0.719387	0.999974	AD12_vs_AD0	B
AL445648.1	0					AD12_vs_AD0	B
CLIC4	2.27954	-3.85952e-07	0.00144269	0.769842	0.999974	AD12_vs_AD0	B
RUNX3	2.51705	-1.07491e-06	0.00144269	0.323844	0.999974	AD12_vs_AD0	B
AL445471.1	0.0194373	-5.59488e-10	0.0014427	0.986554	0.999974	AD12_vs_AD0	B
AL445471.2	0					AD12_vs_AD0	B
LINC02793	0					AD12_vs_AD0	B
AL050344.1	0					AD12_vs_AD0	B
AL031432.1	0					AD12_vs_AD0	B
SYF2	5.05434	2.69613e-06	0.00144269	0.104605	0.999974	AD12_vs_AD0	B
AL031432.4	0.0541005	6.60527e-08	0.0014427	0.946583	0.999974	AD12_vs_AD0	B
AL031432.5	0					AD12_vs_AD0	B
RSRP1	6.43213	-1.08509e-06	0.00144269	0.630081	0.999974	AD12_vs_AD0	B
AL031432.3	0.0480632	1.37456e-07	0.0014427	0.97899	0.999974	AD12_vs_AD0	B
RHD	0.0375514	5.18514e-08	0.0014427	0.986555	0.999974	AD12_vs_AD0	B
TMEM50A	3.08534	5.22341e-07	0.00144269	0.735535	0.999974	AD12_vs_AD0	B
RHCE	0.0670591	-6.88793e-09	0.0014427	0.998342	0.999974	AD12_vs_AD0	B
MACO1	1.01629	-2.53833e-07	0.00144269	0.600822	0.999974	AD12_vs_AD0	B
LDLRAP1	0.373206	5.15236e-08	0.00144269	0.936664	0.999974	AD12_vs_AD0	B
AL606491.1	0					AD12_vs_AD0	B
MAN1C1	0.00767794	-6.46073e-10	0.0014427	0.986554	0.999974	AD12_vs_AD0	B
AL031280.1	0					AD12_vs_AD0	B
SELENON	0.138447	1.84574e-08	0.0014427	0.921416	0.999974	AD12_vs_AD0	B
AL020996.1	0					AD12_vs_AD0	B
MTFR1L	0.273343	-3.85602e-08	0.0014427	0.862413	0.999974	AD12_vs_AD0	B
AUNIP	0					AD12_vs_AD0	B
AL033528.2	0.0345124	3.5776e-08	0.0014427	0.944408	0.999974	AD12_vs_AD0	B
PAQR7	0.0316062	-5.5717e-09	0.0014427	0.979529	0.999974	AD12_vs_AD0	B
STMN1	1.5651	-4.07533e-07	0.00144269	0.538729	0.999974	AD12_vs_AD0	B
PAFAH2	0.219715	2.65188e-08	0.0014427	0.989647	0.999974	AD12_vs_AD0	B
EXTL1	0					AD12_vs_AD0	B
SLC30A2	0					AD12_vs_AD0	B
TRIM63	0					AD12_vs_AD0	B
PDIK1L	0.427811	-5.93087e-08	0.0014427	0.776306	0.999974	AD12_vs_AD0	B
FAM110D	0					AD12_vs_AD0	B
AL391650.1	0					AD12_vs_AD0	B
ZNF593	1.44396	-2.86876e-07	0.00144269	0.729335	0.999974	AD12_vs_AD0	B
CNKSR1	0.0708356	-1.3282e-08	0.0014427	0.998115	0.999974	AD12_vs_AD0	B
CATSPER4	0					AD12_vs_AD0	B
CEP85	0.3319	-3.11244e-08	0.0014427	0.871194	0.999974	AD12_vs_AD0	B
SH3BGRL3	24.0591	2.35298e-06	0.00144268	0.458698	0.999974	AD12_vs_AD0	B
UBXN11	1.36933	2.39814e-07	0.00144269	0.911503	0.999974	AD12_vs_AD0	B
CD52	35.8527	2.0995e-08	0.00144268	0.994287	0.999974	AD12_vs_AD0	B
CRYBG2	0.0888096	-7.51602e-09	0.0014427	0.986962	0.999974	AD12_vs_AD0	B
ZNF683	0					AD12_vs_AD0	B
LIN28A	0					AD12_vs_AD0	B
DHDDS	0.543687	2.62022e-08	0.0014427	0.852085	0.999974	AD12_vs_AD0	B
AL513365.2	0					AD12_vs_AD0	B
HMGN2	8.27726	-2.91587e-06	0.00144269	0.288667	0.999974	AD12_vs_AD0	B
AL512408.1	0					AD12_vs_AD0	B
ARID1A	2.49226	-1.72317e-06	0.00144269	0.124004	0.999974	AD12_vs_AD0	B
PIGV	0.0642805	-7.47938e-08	0.0014427	0.929309	0.999974	AD12_vs_AD0	B
ZDHHC18	0.453429	-9.24698e-08	0.00144269	0.876431	0.999974	AD12_vs_AD0	B
SFN	0					AD12_vs_AD0	B
GPN2	0.227977	-1.4071e-08	0.0014427	0.919714	0.999974	AD12_vs_AD0	B
GPATCH3	0.542576	-1.39668e-07	0.00144269	0.719005	0.999974	AD12_vs_AD0	B
NUDC	2.07654	-7.21212e-07	0.00144269	0.54954	0.999974	AD12_vs_AD0	B
NR0B2	0					AD12_vs_AD0	B
KDF1	0.0121462	1.82805e-09	0.0014427	0.986555	0.999974	AD12_vs_AD0	B
TRNP1	0					AD12_vs_AD0	B
TENT5B	0					AD12_vs_AD0	B
SLC9A1	0.161123	-5.15328e-08	0.0014427	0.857776	0.999974	AD12_vs_AD0	B
AL590640.1	0					AD12_vs_AD0	B
WDTC1	0.506672	-2.77356e-08	0.0014427	0.986159	0.999974	AD12_vs_AD0	B
TMEM222	0.867883	5.01551e-07	0.00144269	0.479086	0.999974	AD12_vs_AD0	B
SYTL1	3.42543	3.81965e-06	0.00144269	0.0265857	0.999974	AD12_vs_AD0	B
MAP3K6	0.283858	1.50562e-08	0.0014427	0.990559	0.999974	AD12_vs_AD0	B
FCN3	0.0104915	9.82461e-08	0.0014427	0.980579	0.999974	AD12_vs_AD0	B
CD164L2	0					AD12_vs_AD0	B
GPR3	0					AD12_vs_AD0	B
WASF2	3.96264	3.38395e-08	0.00144269	0.986791	0.999974	AD12_vs_AD0	B
FO393419.2	0					AD12_vs_AD0	B
BX293535.1	0.0104915	9.82461e-08	0.0014427	0.980579	0.999974	AD12_vs_AD0	B
AHDC1	0.185353	-2.76994e-08	0.0014427	0.957294	0.999974	AD12_vs_AD0	B
FGR	0.784782	-5.17793e-07	0.0014427	0.53242	0.999974	AD12_vs_AD0	B
LINC02574	0					AD12_vs_AD0	B
IFI6	0.507878	1.26202e-08	0.00144269	0.981083	0.999974	AD12_vs_AD0	B
AL445490.1	0					AD12_vs_AD0	B
AL020997.5	0					AD12_vs_AD0	B
FAM76A	0.983062	-1.55618e-09	0.00144269	0.906467	0.999974	AD12_vs_AD0	B
STX12	1.53934	-4.74689e-07	0.00144269	0.649263	0.999974	AD12_vs_AD0	B
AL020997.2	0					AD12_vs_AD0	B
AL020997.3	0.0565761	-7.01228e-09	0.0014427	0.998342	0.999974	AD12_vs_AD0	B
AL020997.4	0.0209659	-7.58777e-10	0.0014427	0.986554	0.999974	AD12_vs_AD0	B
PPP1R8	0.710241	-8.41277e-09	0.00144269	0.950317	0.999974	AD12_vs_AD0	B
THEMIS2	2.05201	-3.88244e-07	0.00144269	0.642977	0.999974	AD12_vs_AD0	B
RPA2	2.45892	7.78701e-07	0.00144269	0.601899	0.999974	AD12_vs_AD0	B
SMPDL3B	0					AD12_vs_AD0	B
AL512288.1	0					AD12_vs_AD0	B
XKR8	0.282969	-6.69393e-09	0.0014427	0.957278	0.999974	AD12_vs_AD0	B
EYA3	0.937217	-2.20774e-07	0.00144269	0.731841	0.999974	AD12_vs_AD0	B
PTAFR	0.357393	4.69863e-08	0.0014427	0.981444	0.999974	AD12_vs_AD0	B
DNAJC8	2.91484	-3.66063e-07	0.00144269	0.825765	0.999974	AD12_vs_AD0	B
ATP5IF1	4.38431	8.40418e-07	0.00144269	0.686096	0.999974	AD12_vs_AD0	B
AL353622.1	0.0744052	5.3274e-08	0.0014427	0.79472	0.999974	AD12_vs_AD0	B
AL353622.2	0					AD12_vs_AD0	B
SESN2	0.225743	2.57914e-08	0.0014427	0.865228	0.999974	AD12_vs_AD0	B
MED18	0.224215	-6.54733e-08	0.0014427	0.929192	0.999974	AD12_vs_AD0	B
PHACTR4	1.18257	-2.53637e-07	0.00144269	0.786759	0.999974	AD12_vs_AD0	B
RCC1	0.127624	-7.59666e-08	0.0014427	0.791295	0.999974	AD12_vs_AD0	B
SNHG3	0.920022	-4.12644e-07	0.00144269	0.464878	0.999974	AD12_vs_AD0	B
TRNAU1AP	1.13514	-1.28603e-07	0.00144269	0.726058	0.999974	AD12_vs_AD0	B
SNHG12	2.41583	5.11981e-07	0.00144269	0.770726	0.999974	AD12_vs_AD0	B
TAF12	1.10032	4.22607e-07	0.00144269	0.569526	0.999974	AD12_vs_AD0	B
RAB42	0					AD12_vs_AD0	B
LINC01715	0.112891	-3.8115e-08	0.0014427	0.894546	0.999974	AD12_vs_AD0	B
AL360012.1	0.483702	-1.72954e-08	0.0014427	0.987756	0.999974	AD12_vs_AD0	B
GMEB1	0.611503	-3.46671e-08	0.00144269	0.918085	0.999974	AD12_vs_AD0	B
YTHDF2	2.38216	2.37703e-06	0.00144269	0.0849586	0.999974	AD12_vs_AD0	B
OPRD1	0					AD12_vs_AD0	B
AL009181.1	0					AD12_vs_AD0	B
EPB41	5.31341	-3.32544e-07	0.00144269	0.826251	0.999974	AD12_vs_AD0	B
TMEM200B	0					AD12_vs_AD0	B
AL357500.1	0					AD12_vs_AD0	B
SRSF4	5.06984	-2.89388e-06	0.00144269	0.0822493	0.999974	AD12_vs_AD0	B
MECR	0.23613	-4.72882e-08	0.0014427	0.819304	0.999974	AD12_vs_AD0	B
AL590729.1	0					AD12_vs_AD0	B
PTPRU	0					AD12_vs_AD0	B
LINC01756	0					AD12_vs_AD0	B
MATN1	0.0699006	-1.43504e-07	0.0014427	0.865715	0.999974	AD12_vs_AD0	B
MATN1-AS1	0.389667	-2.86274e-08	0.00144269	0.906868	0.999974	AD12_vs_AD0	B
AL137857.1	0.180257	1.86464e-08	0.0014427	0.942463	0.999974	AD12_vs_AD0	B
LAPTM5	35.3487	4.755e-06	0.00144268	0.196815	0.999974	AD12_vs_AD0	B
AL137027.1	0					AD12_vs_AD0	B
LINC01778	0					AD12_vs_AD0	B
SDC3	0					AD12_vs_AD0	B
PUM1	2.06255	-7.91658e-08	0.00144269	0.891153	0.999974	AD12_vs_AD0	B
NKAIN1	0					AD12_vs_AD0	B
SNRNP40	2.13726	-2.58435e-07	0.00144269	0.776703	0.999974	AD12_vs_AD0	B
ZCCHC17	0.73867	-3.12247e-07	0.00144269	0.445135	0.999974	AD12_vs_AD0	B
AL451070.1	0					AD12_vs_AD0	B
FABP3	0.0142595	-4.43099e-09	0.0014427	0.992997	0.999974	AD12_vs_AD0	B
SERINC2	0.012611	8.62907e-10	0.0014427	0.986554	0.999974	AD12_vs_AD0	B
LINC01226	0					AD12_vs_AD0	B
AC114488.1	0					AD12_vs_AD0	B
TINAGL1	0					AD12_vs_AD0	B
HCRTR1	0					AD12_vs_AD0	B
PEF1	1.17115	-1.31777e-07	0.00144269	0.98273	0.999974	AD12_vs_AD0	B
AC114488.2	0.0142595	-4.43099e-09	0.0014427	0.992997	0.999974	AD12_vs_AD0	B
AC114488.3	0					AD12_vs_AD0	B
COL16A1	0					AD12_vs_AD0	B
ADGRB2	0.0164797	-1.24973e-09	0.0014427	0.953869	0.999974	AD12_vs_AD0	B
AL354919.2	0					AD12_vs_AD0	B
SPOCD1	0					AD12_vs_AD0	B
AL354919.1	0					AD12_vs_AD0	B
AL136115.2	0.0104915	9.82461e-08	0.0014427	0.980579	0.999974	AD12_vs_AD0	B
PTP4A2	6.3427	1.5018e-06	0.00144269	0.484087	0.999974	AD12_vs_AD0	B
AL136115.1	0					AD12_vs_AD0	B
AL136115.3	0					AD12_vs_AD0	B
KHDRBS1	6.21483	-1.66171e-06	0.00144269	0.483061	0.999974	AD12_vs_AD0	B
AL445248.1	0					AD12_vs_AD0	B
TMEM39B	0.399416	-1.4813e-07	0.00144269	0.651022	0.999974	AD12_vs_AD0	B
KPNA6	0.795472	3.47244e-08	0.00144269	0.994365	0.999974	AD12_vs_AD0	B
AL049795.2	0					AD12_vs_AD0	B
TXLNA	0.711443	9.76916e-08	0.00144269	0.988832	0.999974	AD12_vs_AD0	B
CCDC28B	0.535418	6.34519e-07	0.0014427	0.854847	0.999974	AD12_vs_AD0	B
AL049795.1	0.0162044	5.67851e-08	0.0014427	0.993579	0.999974	AD12_vs_AD0	B
IQCC	0.012611	8.62907e-10	0.0014427	0.986554	0.999974	AD12_vs_AD0	B
DCDC2B	0					AD12_vs_AD0	B
TMEM234	0.480094	-9.98964e-08	0.0014427	0.88692	0.999974	AD12_vs_AD0	B
EIF3I	2.98962	-1.99894e-06	0.00144269	0.227388	0.999974	AD12_vs_AD0	B
FAM167B	0					AD12_vs_AD0	B
LCK	0.562084	2.70698e-08	0.00144269	0.829351	0.999974	AD12_vs_AD0	B
HDAC1	3.97432	-2.46959e-06	0.00144269	0.207449	0.999974	AD12_vs_AD0	B
MARCKSL1	5.52482	-6.31315e-07	0.00144269	0.719297	0.999974	AD12_vs_AD0	B
TSSK3	0					AD12_vs_AD0	B
FAM229A	0.036363	2.52581e-09	0.0014427	0.986554	0.999974	AD12_vs_AD0	B
BSDC1	1.05503	-6.20419e-07	0.00144269	0.283059	0.999974	AD12_vs_AD0	B
ZBTB8B	0					AD12_vs_AD0	B
ZBTB8A	0.0375514	5.18514e-08	0.0014427	0.986555	0.999974	AD12_vs_AD0	B
ZBTB8OS	1.62187	9.56084e-07	0.00144269	0.482135	0.999974	AD12_vs_AD0	B
RBBP4	3.73678	-7.45782e-07	0.00144269	0.612065	0.999974	AD12_vs_AD0	B
SYNC	0.917773	-1.04044e-07	0.00144269	0.682476	0.999974	AD12_vs_AD0	B
AC114489.1	0					AD12_vs_AD0	B
KIAA1522	0.0286851	-3.58551e-09	0.0014427	0.986555	0.999974	AD12_vs_AD0	B
YARS	1.32501	2.205e-07	0.00144269	0.708688	0.999974	AD12_vs_AD0	B
S100PBP	1.28359	-5.77493e-07	0.00144269	0.396753	0.999974	AD12_vs_AD0	B
FNDC5	0					AD12_vs_AD0	B
HPCA	0					AD12_vs_AD0	B
TMEM54	0					AD12_vs_AD0	B
AL031602.2	0.0657168	-3.24842e-09	0.0014427	0.966895	0.999974	AD12_vs_AD0	B
RNF19B	0.385485	3.38356e-08	0.0014427	0.898286	0.999974	AD12_vs_AD0	B
AL020995.1	0					AD12_vs_AD0	B
AK2	1.27211	1.05347e-06	0.00144269	0.279099	0.999974	AD12_vs_AD0	B
AZIN2	0.0164797	-1.24973e-09	0.0014427	0.953869	0.999974	AD12_vs_AD0	B
TRIM62	0.49062	-8.57289e-08	0.00144269	0.695602	0.999974	AD12_vs_AD0	B
AL662907.3	0					AD12_vs_AD0	B
ZNF362	0.406833	-8.83974e-08	0.0014427	0.679031	0.999974	AD12_vs_AD0	B
AL513327.3	0					AD12_vs_AD0	B
A3GALT2	0.00752588	-2.34145e-08	0.0014427	0.929309	0.999974	AD12_vs_AD0	B
AL513327.1	0.126839	5.3941e-08	0.0014427	0.861501	0.999974	AD12_vs_AD0	B
PHC2	0.715731	-2.90315e-07	0.00144269	0.299376	0.999974	AD12_vs_AD0	B
AL513327.2	0					AD12_vs_AD0	B
ZSCAN20	0.076728	-5.88699e-09	0.0014427	0.980579	0.999974	AD12_vs_AD0	B
CSMD2	0					AD12_vs_AD0	B
C1orf94	0					AD12_vs_AD0	B
AC099565.1	0					AD12_vs_AD0	B
SMIM12	1.27995	-4.44135e-07	0.00144269	0.734965	0.999974	AD12_vs_AD0	B
GJB5	0					AD12_vs_AD0	B
AL121988.1	0					AD12_vs_AD0	B
GJA4	0					AD12_vs_AD0	B
AL122010.1	0					AD12_vs_AD0	B
DLGAP3	0.00889246	-2.47302e-09	0.0014427	0.986556	0.999974	AD12_vs_AD0	B
TMEM35B	1.07074	-2.9531e-07	0.00144269	0.507072	0.999974	AD12_vs_AD0	B
ZMYM6	1.72365	1.91197e-07	0.00144269	0.985995	0.999974	AD12_vs_AD0	B
ZMYM1	0.875512	-3.62493e-07	0.00144269	0.57761	0.999974	AD12_vs_AD0	B
AL590434.1	0.00752588	-2.34145e-08	0.0014427	0.929309	0.999974	AD12_vs_AD0	B
SFPQ	10.4893	-2.96759e-06	0.00144269	0.241811	0.999974	AD12_vs_AD0	B
ZMYM4	1.42829	4.60542e-07	0.00144269	0.479003	0.999974	AD12_vs_AD0	B
ZMYM4-AS1	0.187941	7.49055e-10	0.0014427	0.990785	0.999974	AD12_vs_AD0	B
KIAA0319L	0.926209	-1.33402e-07	0.00144269	0.856423	0.999974	AD12_vs_AD0	B
NCDN	0.0407831	-2.61999e-09	0.0014427	0.986557	0.999974	AD12_vs_AD0	B
AC004865.2	0.735317	-1.40277e-07	0.00144269	0.758168	0.999974	AD12_vs_AD0	B
TFAP2E	0.140529	-1.2561e-08	0.0014427	0.998342	0.999974	AD12_vs_AD0	B
PSMB2	2.89719	3.32358e-07	0.00144269	0.81623	0.999974	AD12_vs_AD0	B
C1orf216	0.206921	3.49689e-08	0.0014427	0.942795	0.999974	AD12_vs_AD0	B
CLSPN	0.0104829	-3.80217e-09	0.0014427	0.986554	0.999974	AD12_vs_AD0	B
AL354864.1	0					AD12_vs_AD0	B
AGO4	0.465791	-2.26074e-08	0.0014427	0.877798	0.999974	AD12_vs_AD0	B
AGO1	0.525693	-1.46092e-07	0.00144269	0.666428	0.999974	AD12_vs_AD0	B
AL139286.3	0					AD12_vs_AD0	B
AL139286.2	0					AD12_vs_AD0	B
AGO3	2.40107	8.43387e-07	0.00144269	0.477785	0.999974	AD12_vs_AD0	B
AL138787.2	0.119311	-6.35436e-09	0.0014427	0.980698	0.999974	AD12_vs_AD0	B
TEKT2	0					AD12_vs_AD0	B
ADPRHL2	1.13191	6.58658e-08	0.00144269	0.907974	0.999974	AD12_vs_AD0	B
COL8A2	0.020983	-2.96396e-07	0.0014427	0.964493	0.999974	AD12_vs_AD0	B
TRAPPC3	1.39866	2.28294e-07	0.00144269	0.757251	0.999974	AD12_vs_AD0	B
MAP7D1	0.498425	2.52617e-08	0.00144269	0.969216	0.999974	AD12_vs_AD0	B
THRAP3	5.23451	-4.74792e-07	0.00144269	0.815341	0.999974	AD12_vs_AD0	B
SH3D21	0.352262	-2.93634e-08	0.0014427	0.958237	0.999974	AD12_vs_AD0	B
EVA1B	0.0104915	9.82461e-08	0.0014427	0.980579	0.999974	AD12_vs_AD0	B
AL591845.1	0					AD12_vs_AD0	B
STK40	1.26652	-1.34179e-06	0.00144269	0.0648973	0.999974	AD12_vs_AD0	B
LSM10	2.28625	2.14249e-06	0.00144269	0.073346	0.999974	AD12_vs_AD0	B
OSCP1	0.0896013	3.12702e-10	0.0014427	0.986555	0.999974	AD12_vs_AD0	B
MRPS15	1.287	-2.48079e-07	0.00144269	0.682067	0.999974	AD12_vs_AD0	B
CSF3R	0.0391766	7.7344e-08	0.0014427	0.980579	0.999974	AD12_vs_AD0	B
GRIK3	0.00837458	4.08349e-08	0.0014427	0.898649	0.999974	AD12_vs_AD0	B
AL353604.1	0					AD12_vs_AD0	B
LINC01137	0.0896013	3.12702e-10	0.0014427	0.986555	0.999974	AD12_vs_AD0	B
ZC3H12A	1.09879	-2.69073e-07	0.00144269	0.755773	0.999974	AD12_vs_AD0	B
MEAF6	2.84801	-2.68992e-07	0.00144269	0.855219	0.999974	AD12_vs_AD0	B
SNIP1	0.434585	4.73401e-08	0.00144269	0.95851	0.999974	AD12_vs_AD0	B
DNALI1	0					AD12_vs_AD0	B
GNL2	1.17282	1.11691e-07	0.00144269	0.968043	0.999974	AD12_vs_AD0	B
AL513220.1	0					AD12_vs_AD0	B
RSPO1	0					AD12_vs_AD0	B
C1orf109	0.307663	4.34114e-09	0.0014427	0.936083	0.999974	AD12_vs_AD0	B
CDCA8	0.0164797	-1.24973e-09	0.0014427	0.953869	0.999974	AD12_vs_AD0	B
EPHA10	0					AD12_vs_AD0	B
MANEAL	0.125479	-2.88665e-08	0.0014427	0.925259	0.999974	AD12_vs_AD0	B
AL929472.3	0					AD12_vs_AD0	B
YRDC	1.02603	-1.33721e-07	0.00144269	0.494163	0.999974	AD12_vs_AD0	B
C1orf122	1.01072	8.351e-08	0.00144269	0.878856	0.999974	AD12_vs_AD0	B
MTF1	0.653346	-1.76264e-07	0.00144269	0.681625	0.999974	AD12_vs_AD0	B
AL929472.2	0					AD12_vs_AD0	B
INPP5B	0.706587	4.06729e-07	0.00144269	0.553331	0.999974	AD12_vs_AD0	B
SF3A3	1.45466	-6.78016e-08	0.00144269	0.89707	0.999974	AD12_vs_AD0	B
FHL3	0.019428	-7.51668e-09	0.0014427	0.980578	0.999974	AD12_vs_AD0	B
UTP11	0.381675	1.69475e-08	0.00144269	0.968863	0.999974	AD12_vs_AD0	B
POU3F1	0.14935	-3.75965e-08	0.0014427	0.899434	0.999974	AD12_vs_AD0	B
MIR3659HG	0					AD12_vs_AD0	B
LINC01685	0.0286851	-3.58551e-09	0.0014427	0.986555	0.999974	AD12_vs_AD0	B
AL354702.2	0					AD12_vs_AD0	B
RRAGC	1.07568	-4.26388e-07	0.00144269	0.319605	0.999974	AD12_vs_AD0	B
AL139260.1	0.106477	-1.8853e-08	0.0014427	0.997943	0.999974	AD12_vs_AD0	B
MYCBP	0.610515	-8.36906e-08	0.00144269	0.845031	0.999974	AD12_vs_AD0	B
GJA9	0					AD12_vs_AD0	B
RHBDL2	0					AD12_vs_AD0	B
AKIRIN1	2.30958	-4.86517e-07	0.00144269	0.709307	0.999974	AD12_vs_AD0	B
NDUFS5	3.6883	-6.17666e-07	0.00144269	0.677967	0.999974	AD12_vs_AD0	B
MACF1	4.56372	-1.50677e-06	0.00144269	0.240287	0.999974	AD12_vs_AD0	B
AL356055.1	0					AD12_vs_AD0	B
AL442071.2	0					AD12_vs_AD0	B
AL442071.1	0.0385691	-2.52444e-09	0.0014427	0.986555	0.999974	AD12_vs_AD0	B
BMP8A	0					AD12_vs_AD0	B
PABPC4	2.30509	-3.64171e-07	0.00144269	0.722825	0.999974	AD12_vs_AD0	B
PABPC4-AS1	0.0688684	6.5808e-08	0.0014427	0.895548	0.999974	AD12_vs_AD0	B
HEYL	0					AD12_vs_AD0	B
NT5C1A	0					AD12_vs_AD0	B
HPCAL4	0					AD12_vs_AD0	B
PPIE	1.23304	-4.37975e-07	0.00144269	0.465291	0.999974	AD12_vs_AD0	B
BMP8B	0.0308299	-3.89789e-09	0.0014427	0.992997	0.999974	AD12_vs_AD0	B
OXCT2	0					AD12_vs_AD0	B
AL033527.3	0					AD12_vs_AD0	B
AL033527.4	0.0352981	-2.64468e-09	0.0014427	0.992998	0.999974	AD12_vs_AD0	B
LINC02811	0.0292548	-5.49824e-08	0.0014427	0.88367	0.999974	AD12_vs_AD0	B
TRIT1	0.489741	4.14605e-08	0.0014427	0.870159	0.999974	AD12_vs_AD0	B
MYCL	0.0480429	-3.20245e-09	0.0014427	0.980579	0.999974	AD12_vs_AD0	B
AL033527.2	0					AD12_vs_AD0	B
MFSD2A	0.0104915	9.82461e-08	0.0014427	0.980579	0.999974	AD12_vs_AD0	B
CAP1	6.12706	-2.00878e-06	0.00144269	0.270326	0.999974	AD12_vs_AD0	B
PPT1	1.44381	-6.84839e-07	0.00144269	0.46565	0.999974	AD12_vs_AD0	B
RLF	2.66131	-1.34106e-06	0.00144269	0.277205	0.999974	AD12_vs_AD0	B
TMCO2	0					AD12_vs_AD0	B
AL050341.2	0.0878636	3.97593e-09	0.0014427	0.96619	0.999974	AD12_vs_AD0	B
ZMPSTE24	0.413179	-3.43022e-08	0.00144269	0.771847	0.999974	AD12_vs_AD0	B
COL9A2	0.52251	-4.47486e-08	0.00144269	0.803157	0.999974	AD12_vs_AD0	B
SMAP2	15.1008	-4.04497e-07	0.00144269	0.877308	0.999974	AD12_vs_AD0	B
AL031985.4	0.0286851	-3.58551e-09	0.0014427	0.986555	0.999974	AD12_vs_AD0	B
ZFP69B	0.22528	-9.5074e-08	0.0014427	0.795388	0.999974	AD12_vs_AD0	B
AL031985.3	0.0767743	-1.20391e-08	0.0014427	0.993013	0.999974	AD12_vs_AD0	B
ZFP69	0.163511	-1.96962e-08	0.0014427	0.842781	0.999974	AD12_vs_AD0	B
AL603839.3	0.230993	-8.52816e-09	0.0014427	0.999866	0.999974	AD12_vs_AD0	B
EXO5	0.109287	4.38753e-08	0.0014427	0.87276	0.999974	AD12_vs_AD0	B
AL603839.1	0					AD12_vs_AD0	B
AL603839.2	0					AD12_vs_AD0	B
ZNF684	0.154494	1.81653e-08	0.0014427	0.888943	0.999974	AD12_vs_AD0	B
AL356379.2	0					AD12_vs_AD0	B
RIMS3	0.012611	8.62907e-10	0.0014427	0.986554	0.999974	AD12_vs_AD0	B
AL031289.2	0					AD12_vs_AD0	B
AL031289.1	0					AD12_vs_AD0	B
NFYC-AS1	0.0552502	4.22625e-08	0.0014427	0.866639	0.999974	AD12_vs_AD0	B
NFYC	1.46327	-5.22649e-07	0.00144269	0.485865	0.999974	AD12_vs_AD0	B
KCNQ4	0					AD12_vs_AD0	B
CITED4	0.237823	-3.77506e-08	0.0014427	0.927222	0.999974	AD12_vs_AD0	B
AC119677.1	0					AD12_vs_AD0	B
CTPS1	0.442181	-1.96444e-08	0.00144269	0.999919	0.999974	AD12_vs_AD0	B
SLFNL1-AS1	0					AD12_vs_AD0	B
SLFNL1	0					AD12_vs_AD0	B
SCMH1	1.64883	-2.55503e-07	0.00144269	0.807376	0.999974	AD12_vs_AD0	B
AC093151.8	0.00752588	-2.34145e-08	0.0014427	0.929309	0.999974	AD12_vs_AD0	B
AC093151.3	0					AD12_vs_AD0	B
FOXO6	0					AD12_vs_AD0	B
EDN2	0					AD12_vs_AD0	B
HIVEP3	0.540317	1.1382e-07	0.00144269	0.869184	0.999974	AD12_vs_AD0	B
AL158216.1	0					AD12_vs_AD0	B
GUCA2A	0					AD12_vs_AD0	B
FOXJ3	3.07105	-1.00005e-06	0.00144269	0.298778	0.999974	AD12_vs_AD0	B
AC096540.1	0					AD12_vs_AD0	B
RIMKLA	0					AD12_vs_AD0	B
ZMYND12	0.0397597	5.8851e-08	0.0014427	0.895549	0.999974	AD12_vs_AD0	B
PPCS	1.70262	5.85214e-07	0.00144269	0.682665	0.999974	AD12_vs_AD0	B
CCDC30	0.172568	5.51782e-08	0.0014427	0.99969	0.999974	AD12_vs_AD0	B
PPIH	1.37253	-1.07621e-07	0.00144269	0.747143	0.999974	AD12_vs_AD0	B
AC098484.4	0.162457	-2.48052e-07	0.0014427	0.945029	0.999974	AD12_vs_AD0	B
AC098484.2	0					AD12_vs_AD0	B
YBX1	16.3722	-2.34227e-06	0.00144269	0.404337	0.999974	AD12_vs_AD0	B
CLDN19	0					AD12_vs_AD0	B
P3H1	0.346189	-1.52497e-09	0.0014427	0.935994	0.999974	AD12_vs_AD0	B
C1orf50	0.901028	3.6922e-08	0.00144269	0.881139	0.999974	AD12_vs_AD0	B
AC098484.1	0					AD12_vs_AD0	B
TMEM269	0.00446823	-8.06692e-09	0.0014427	0.986556	0.999974	AD12_vs_AD0	B
SVBP	0.917203	3.99605e-07	0.00144269	0.462237	0.999974	AD12_vs_AD0	B
ERMAP	0.127551	-1.87178e-08	0.0014427	0.968236	0.999974	AD12_vs_AD0	B
AL512353.1	0.0940484	3.79921e-08	0.0014427	0.898649	0.999974	AD12_vs_AD0	B
ZNF691	0.0977927	2.43429e-08	0.0014427	0.912728	0.999974	AD12_vs_AD0	B
SLC2A1	0.865434	1.1484e-08	0.00144269	0.913542	0.999974	AD12_vs_AD0	B
SLC2A1-AS1	0.0162044	5.67851e-08	0.0014427	0.993579	0.999974	AD12_vs_AD0	B
AC099795.1	0					AD12_vs_AD0	B
FAM183A	0					AD12_vs_AD0	B
EBNA1BP2	0.838086	1.98899e-07	0.00144269	0.494945	0.999974	AD12_vs_AD0	B
CFAP57	0.00767794	-6.46073e-10	0.0014427	0.986554	0.999974	AD12_vs_AD0	B
TMEM125	0					AD12_vs_AD0	B
C1orf210	0					AD12_vs_AD0	B
TIE1	0					AD12_vs_AD0	B
MPL	0					AD12_vs_AD0	B
AL139289.3	0					AD12_vs_AD0	B
AL139289.2	0.0162044	5.67851e-08	0.0014427	0.993579	0.999974	AD12_vs_AD0	B
CDC20	0.0890152	1.36495e-08	0.0014427	0.917949	0.999974	AD12_vs_AD0	B
ELOVL1	1.80387	-3.42813e-07	0.00144269	0.777757	0.999974	AD12_vs_AD0	B
MED8	0.595873	-1.80603e-07	0.00144269	0.63695	0.999974	AD12_vs_AD0	B
AL139289.1	0.0104915	9.82461e-08	0.0014427	0.980579	0.999974	AD12_vs_AD0	B
SZT2	0.798547	-2.00642e-07	0.00144269	0.575807	0.999974	AD12_vs_AD0	B
SZT2-AS1	0					AD12_vs_AD0	B
HYI	0.529128	4.997e-08	0.00144269	0.813945	0.999974	AD12_vs_AD0	B
HYI-AS1	0					AD12_vs_AD0	B
PTPRF	0					AD12_vs_AD0	B
KDM4A	0.766193	5.87742e-07	0.00144269	0.281459	0.999974	AD12_vs_AD0	B
KDM4A-AS1	0.0194373	-5.59488e-10	0.0014427	0.986554	0.999974	AD12_vs_AD0	B
ST3GAL3	0.675148	-6.53506e-08	0.00144269	0.769817	0.999974	AD12_vs_AD0	B
AL451062.1	0					AD12_vs_AD0	B
ARTN	0					AD12_vs_AD0	B
AL357079.1	0.0619487	-3.3211e-08	0.0014427	0.988285	0.999974	AD12_vs_AD0	B
IPO13	0.0906781	-4.33451e-09	0.0014427	0.913374	0.999974	AD12_vs_AD0	B
AL357079.2	0					AD12_vs_AD0	B
DPH2	0.452337	-1.14343e-07	0.00144269	0.754036	0.999974	AD12_vs_AD0	B
ATP6V0B	5.06699	-1.57385e-06	0.00144269	0.408624	0.999974	AD12_vs_AD0	B
B4GALT2	0.0767743	-1.20391e-08	0.0014427	0.993013	0.999974	AD12_vs_AD0	B
CCDC24	0.337432	-1.72432e-09	0.0014427	0.811057	0.999974	AD12_vs_AD0	B
SLC6A9	0.00767794	-6.46073e-10	0.0014427	0.986554	0.999974	AD12_vs_AD0	B
AL139220.2	0.0732853	-4.92443e-09	0.0014427	0.978991	0.999974	AD12_vs_AD0	B
DMAP1	0.735306	-1.49827e-07	0.00144269	0.693328	0.999974	AD12_vs_AD0	B
ERI3	1.34026	-4.43556e-07	0.00144269	0.546047	0.999974	AD12_vs_AD0	B
ERI3-IT1	0					AD12_vs_AD0	B
RNF220	1.41413	3.44461e-07	0.00144269	0.863358	0.999974	AD12_vs_AD0	B
TMEM53	0.165224	-6.13565e-08	0.0014427	0.900014	0.999974	AD12_vs_AD0	B
ARMH1	1.5906	-5.48306e-07	0.00144269	0.242887	0.999974	AD12_vs_AD0	B
KIF2C	0.00446823	-8.06692e-09	0.0014427	0.986556	0.999974	AD12_vs_AD0	B
AL592166.1	0.0518461	-1.47872e-08	0.0014427	0.998078	0.999974	AD12_vs_AD0	B
BEST4	0.0104915	9.82461e-08	0.0014427	0.980579	0.999974	AD12_vs_AD0	B
PLK3	0.88743	-2.08756e-07	0.00144269	0.735795	0.999974	AD12_vs_AD0	B
TCTEX1D4	0					AD12_vs_AD0	B
BTBD19	0.0266959	-1.99627e-08	0.0014427	0.973007	0.999974	AD12_vs_AD0	B
PTCH2	1.63699	1.42997e-07	0.00144269	0.968126	0.999974	AD12_vs_AD0	B
EIF2B3	0.895269	-3.66564e-07	0.00144269	0.523703	0.999974	AD12_vs_AD0	B
HECTD3	0.405582	2.11769e-08	0.00144269	0.791258	0.999974	AD12_vs_AD0	B
UROD	0.663801	-3.56683e-07	0.00144269	0.347632	0.999974	AD12_vs_AD0	B
ZSWIM5	0.164357	-4.84816e-09	0.0014427	0.980579	0.999974	AD12_vs_AD0	B
LINC01144	0.0255345	1.62763e-07	0.0014427	0.941707	0.999974	AD12_vs_AD0	B
HPDL	0					AD12_vs_AD0	B
MUTYH	0.506649	-4.28439e-08	0.00144269	0.83984	0.999974	AD12_vs_AD0	B
TOE1	0.37031	1.53194e-08	0.00144269	0.976102	0.999974	AD12_vs_AD0	B
TESK2	0.903334	-3.59372e-07	0.00144269	0.460245	0.999974	AD12_vs_AD0	B
CCDC163	0.0824037	7.21501e-09	0.0014427	0.956239	0.999974	AD12_vs_AD0	B
MMACHC	0.144693	3.33749e-08	0.0014427	0.88846	0.999974	AD12_vs_AD0	B
PRDX1	5.97661	3.81757e-06	0.00144269	0.0764206	0.999974	AD12_vs_AD0	B
AKR1A1	2.38939	-1.07148e-06	0.00144269	0.367289	0.999974	AD12_vs_AD0	B
NASP	3.44858	1.28472e-06	0.00144269	0.438998	0.999974	AD12_vs_AD0	B
CCDC17	0					AD12_vs_AD0	B
GPBP1L1	1.58215	-1.1619e-07	0.00144269	0.658846	0.999974	AD12_vs_AD0	B
TMEM69	0.697702	-1.74281e-08	0.00144269	0.740302	0.999974	AD12_vs_AD0	B
IPP	0.375677	-4.94337e-08	0.0014427	0.934345	0.999974	AD12_vs_AD0	B
AL604028.1	0					AD12_vs_AD0	B
MAST2	0.436029	7.26677e-08	0.00144269	0.791195	0.999974	AD12_vs_AD0	B
PIK3R3	0					AD12_vs_AD0	B
AL358075.1	0					AD12_vs_AD0	B
AL358075.2	0					AD12_vs_AD0	B
TSPAN1	0					AD12_vs_AD0	B
POMGNT1	0.378862	-5.22899e-09	0.0014427	0.980203	0.999974	AD12_vs_AD0	B
LURAP1	0					AD12_vs_AD0	B
RAD54L	0.00767794	-6.46073e-10	0.0014427	0.986554	0.999974	AD12_vs_AD0	B
LRRC41	0.416004	-5.71637e-08	0.00144269	0.746805	0.999974	AD12_vs_AD0	B
UQCRH	9.64602	2.28898e-06	0.00144269	0.340135	0.999974	AD12_vs_AD0	B
NSUN4	0.371126	8.93196e-08	0.00144269	0.801339	0.999974	AD12_vs_AD0	B
FAAH	0.0751029	-2.66505e-09	0.0014427	0.986555	0.999974	AD12_vs_AD0	B
LINC01398	0					AD12_vs_AD0	B
DMBX1	0					AD12_vs_AD0	B
TMEM275	0					AD12_vs_AD0	B
MKNK1-AS1	0					AD12_vs_AD0	B
KNCN	0					AD12_vs_AD0	B
MKNK1	0.62835	2.15317e-07	0.00144269	0.535364	0.999974	AD12_vs_AD0	B
MOB3C	0.151241	5.70655e-08	0.0014427	0.862286	0.999974	AD12_vs_AD0	B
ATPAF1	0.617546	-2.20773e-07	0.00144269	0.562333	0.999974	AD12_vs_AD0	B
TEX38	0					AD12_vs_AD0	B
EFCAB14-AS1	0					AD12_vs_AD0	B
EFCAB14	1.78915	-1.80127e-07	0.00144269	0.807011	0.999974	AD12_vs_AD0	B
CYP4B1	0					AD12_vs_AD0	B
CYP4Z1	0					AD12_vs_AD0	B
CYP4A22-AS1	0					AD12_vs_AD0	B
LINC00853	0					AD12_vs_AD0	B
PDZK1IP1	0					AD12_vs_AD0	B
TAL1	0.0896013	3.12702e-10	0.0014427	0.986555	0.999974	AD12_vs_AD0	B
AL135960.1	0					AD12_vs_AD0	B
STIL	0.00889246	-2.47302e-09	0.0014427	0.986556	0.999974	AD12_vs_AD0	B
CMPK1	3.81367	2.47486e-07	0.00144269	0.870221	0.999974	AD12_vs_AD0	B
LINC01389	0.00767794	-6.46073e-10	0.0014427	0.986554	0.999974	AD12_vs_AD0	B
FOXE3	0.0104915	9.82461e-08	0.0014427	0.980579	0.999974	AD12_vs_AD0	B
FOXD2-AS1	0					AD12_vs_AD0	B
FOXD2	0.0217854	-3.53994e-08	0.0014427	0.92362	0.999974	AD12_vs_AD0	B
TRABD2B	0					AD12_vs_AD0	B
AL109659.1	0					AD12_vs_AD0	B
SLC5A9	0					AD12_vs_AD0	B
AL109659.2	0					AD12_vs_AD0	B
SPATA6	0.36595	-1.00804e-07	0.0014427	0.957366	0.999974	AD12_vs_AD0	B
AGBL4	0.0133607	-2.7404e-09	0.0014427	0.986556	0.999974	AD12_vs_AD0	B
BEND5	0.623176	6.51756e-08	0.00144269	0.831884	0.999974	AD12_vs_AD0	B
AL645507.1	0.0425648	-1.99014e-09	0.0014427	0.966511	0.999974	AD12_vs_AD0	B
AC099788.1	0					AD12_vs_AD0	B
AL590432.1	0.00446823	-8.06692e-09	0.0014427	0.986556	0.999974	AD12_vs_AD0	B
ELAVL4	0					AD12_vs_AD0	B
LINC02808	0					AD12_vs_AD0	B
DMRTA2	0					AD12_vs_AD0	B
FAF1	3.48547	-1.24724e-06	0.00144269	0.324105	0.999974	AD12_vs_AD0	B
AL049637.1	0					AD12_vs_AD0	B
CDKN2C	0.0310087	3.65276e-08	0.0014427	0.856748	0.999974	AD12_vs_AD0	B
C1orf185	0					AD12_vs_AD0	B
LINC01562	0					AD12_vs_AD0	B
RNF11	0.691813	-5.57993e-08	0.00144269	0.721593	0.999974	AD12_vs_AD0	B
AL162430.2	0.00889246	-2.47302e-09	0.0014427	0.986556	0.999974	AD12_vs_AD0	B
TTC39A	0					AD12_vs_AD0	B
TTC39A-AS1	0					AD12_vs_AD0	B
EPS15	3.86881	-2.59197e-07	0.00144269	0.878671	0.999974	AD12_vs_AD0	B
AC104170.2	0					AD12_vs_AD0	B
AC104170.1	0.111232	-8.52991e-09	0.0014427	0.983443	0.999974	AD12_vs_AD0	B
OSBPL9	2.28503	1.90467e-07	0.00144269	0.983276	0.999974	AD12_vs_AD0	B
NRDC	3.59564	6.57611e-08	0.00144269	0.970938	0.999974	AD12_vs_AD0	B
AL050343.2	0.0425648	-1.99014e-09	0.0014427	0.966511	0.999974	AD12_vs_AD0	B
AL050343.3	0					AD12_vs_AD0	B
RAB3B	0.0104915	9.82461e-08	0.0014427	0.980579	0.999974	AD12_vs_AD0	B
TXNDC12	1.29382	1.10255e-07	0.00144269	0.939285	0.999974	AD12_vs_AD0	B
KTI12	0.158301	-7.69768e-09	0.0014427	0.96249	0.999974	AD12_vs_AD0	B
AL445685.1	0.423617	-1.85035e-10	0.0014427	0.986555	0.999974	AD12_vs_AD0	B
TXNDC12-AS1	0					AD12_vs_AD0	B
BTF3L4	2.18128	7.80862e-07	0.00144269	0.526333	0.999974	AD12_vs_AD0	B
ZFYVE9	0.123485	1.77413e-08	0.0014427	0.968395	0.999974	AD12_vs_AD0	B
CC2D1B	0.607381	-3.3919e-07	0.00144269	0.508808	0.999974	AD12_vs_AD0	B
AL513218.1	0					AD12_vs_AD0	B
AL513218.2	0					AD12_vs_AD0	B
ORC1	0.0104829	-3.80217e-09	0.0014427	0.986554	0.999974	AD12_vs_AD0	B
PRPF38A	0.948157	-3.24845e-07	0.00144269	0.53694	0.999974	AD12_vs_AD0	B
TUT4	8.54151	-2.45736e-06	0.00144269	0.230225	0.999974	AD12_vs_AD0	B
AL591167.1	0					AD12_vs_AD0	B
GPX7	0.38625	-6.36918e-09	0.0014427	0.74612	0.999974	AD12_vs_AD0	B
SHISAL2A	1.99036	-2.30496e-07	0.00144269	0.854972	0.999974	AD12_vs_AD0	B
COA7	0.512805	2.66302e-08	0.0014427	0.894791	0.999974	AD12_vs_AD0	B
ZYG11B	0.759384	-1.85374e-07	0.00144269	0.708644	0.999974	AD12_vs_AD0	B
ZYG11A	0.012611	8.62907e-10	0.0014427	0.986554	0.999974	AD12_vs_AD0	B
ECHDC2	0.48042	5.24055e-08	0.0014427	0.940243	0.999974	AD12_vs_AD0	B
SCP2	2.87688	-1.49255e-06	0.00144269	0.228026	0.999974	AD12_vs_AD0	B
PODN	0					AD12_vs_AD0	B
SLC1A7	0					AD12_vs_AD0	B
CPT2	0.567527	-6.66799e-09	0.0014427	0.971764	0.999974	AD12_vs_AD0	B
AL606760.2	0					AD12_vs_AD0	B
CZIB	0.770149	4.37847e-08	0.00144269	0.982429	0.999974	AD12_vs_AD0	B
AL606760.3	0.0985108	2.13663e-07	0.0014427	0.789116	0.999974	AD12_vs_AD0	B
MAGOH	2.17782	-5.21872e-07	0.00144269	0.675251	0.999974	AD12_vs_AD0	B
AL606760.1	0					AD12_vs_AD0	B
LRP8	0.607401	-3.53391e-08	0.0014427	0.901352	0.999974	AD12_vs_AD0	B
AL355483.3	0					AD12_vs_AD0	B
AL355483.1	0					AD12_vs_AD0	B
AL355483.2	0					AD12_vs_AD0	B
LINC01771	0.0389573	5.07234e-07	0.0014427	0.8805	0.999974	AD12_vs_AD0	B
AC119428.2	0					AD12_vs_AD0	B
LINC02812	0.241174	-1.08551e-08	0.0014427	0.999133	0.999974	AD12_vs_AD0	B
GLIS1	0					AD12_vs_AD0	B
NDC1	0.3621	6.98253e-08	0.0014427	0.940762	0.999974	AD12_vs_AD0	B
YIPF1	0.213611	-2.22665e-08	0.0014427	0.904497	0.999974	AD12_vs_AD0	B
DIO1	0					AD12_vs_AD0	B
HSPB11	1.26228	-2.66527e-07	0.00144269	0.662494	0.999974	AD12_vs_AD0	B
LRRC42	0.248561	-5.2242e-08	0.0014427	0.876603	0.999974	AD12_vs_AD0	B
LDLRAD1	0					AD12_vs_AD0	B
TMEM59	3.93186	1.36588e-06	0.00144269	0.484476	0.999974	AD12_vs_AD0	B
TCEANC2	0.320106	-2.1522e-08	0.0014427	0.967593	0.999974	AD12_vs_AD0	B
CDCP2	0.00837458	4.08349e-08	0.0014427	0.898649	0.999974	AD12_vs_AD0	B
CYB5RL	0.0770772	2.70324e-08	0.0014427	0.926788	0.999974	AD12_vs_AD0	B
MRPL37	0.801521	1.06417e-07	0.00144269	0.951372	0.999974	AD12_vs_AD0	B
SSBP3	0.483563	-6.20373e-08	0.0014427	0.724815	0.999974	AD12_vs_AD0	B
SSBP3-AS1	0					AD12_vs_AD0	B
AL161644.1	0					AD12_vs_AD0	B
AL035415.1	0					AD12_vs_AD0	B
ACOT11	0.110584	-5.98378e-09	0.0014427	0.964493	0.999974	AD12_vs_AD0	B
FAM151A	0					AD12_vs_AD0	B
MROH7	0					AD12_vs_AD0	B
TTC4	0.417113	8.54727e-08	0.00144269	0.765818	0.999974	AD12_vs_AD0	B
PARS2	0.0432733	-2.67052e-08	0.0014427	0.929308	0.999974	AD12_vs_AD0	B
TTC22	0.0468139	-6.10483e-09	0.0014427	0.992999	0.999974	AD12_vs_AD0	B
AC096536.1	0					AD12_vs_AD0	B
LEXM	0					AD12_vs_AD0	B
DHCR24	0.404585	1.31164e-07	0.00144269	0.721975	0.999974	AD12_vs_AD0	B
AC096536.3	0.084547	-7.79056e-07	0.0014427	0.917948	0.999974	AD12_vs_AD0	B
AC096536.2	0					AD12_vs_AD0	B
DHCR24-DT	0					AD12_vs_AD0	B
TMEM61	0					AD12_vs_AD0	B
BSND	0					AD12_vs_AD0	B
PCSK9	0					AD12_vs_AD0	B
USP24	2.68179	3.37044e-08	0.00144269	0.965913	0.999974	AD12_vs_AD0	B
MIR4422HG	0.00752588	-2.34145e-08	0.0014427	0.929309	0.999974	AD12_vs_AD0	B
AL603840.1	0					AD12_vs_AD0	B
AC119674.1	0.0502475	4.31071e-08	0.0014427	0.807523	0.999974	AD12_vs_AD0	B
PLPP3	0.183437	-2.00451e-08	0.0014427	0.979858	0.999974	AD12_vs_AD0	B
PRKAA2	0					AD12_vs_AD0	B
FYB2	0					AD12_vs_AD0	B
C8B	0					AD12_vs_AD0	B
AL161740.1	0					AD12_vs_AD0	B
DAB1	0.251276	-1.3281e-08	0.0014427	0.968859	0.999974	AD12_vs_AD0	B
DAB1-AS1	0					AD12_vs_AD0	B
AL445193.2	0					AD12_vs_AD0	B
OMA1	0.589716	-1.13825e-07	0.00144269	0.639352	0.999974	AD12_vs_AD0	B
AL035411.3	0					AD12_vs_AD0	B
TACSTD2	0.0104915	9.82461e-08	0.0014427	0.980579	0.999974	AD12_vs_AD0	B
MYSM1	1.22363	-1.93347e-07	0.00144269	0.643063	0.999974	AD12_vs_AD0	B
AL136985.3	0.0217793	3.31685e-08	0.0014427	0.89865	0.999974	AD12_vs_AD0	B
JUN	31.2888	1.08982e-06	0.00144269	0.58893	0.999974	AD12_vs_AD0	B
LINC01135	0.188257	-6.87314e-09	0.0014427	0.980699	0.999974	AD12_vs_AD0	B
AL136985.2	0					AD12_vs_AD0	B
AL136985.1	0					AD12_vs_AD0	B
LINC02777	0					AD12_vs_AD0	B
LINC01358	0.250263	-4.80107e-08	0.0014427	0.993519	0.999974	AD12_vs_AD0	B
AL592431.1	0					AD12_vs_AD0	B
AC093425.1	0					AD12_vs_AD0	B
AC093424.1	0					AD12_vs_AD0	B
FGGY	0.557613	-1.20933e-07	0.00144269	0.728349	0.999974	AD12_vs_AD0	B
AL035416.1	0.0104829	-3.80217e-09	0.0014427	0.986554	0.999974	AD12_vs_AD0	B
HOOK1	0.34378	-8.59255e-09	0.0014427	0.776344	0.999974	AD12_vs_AD0	B
CYP2J2	0.0514579	-3.45055e-08	0.0014427	0.936908	0.999974	AD12_vs_AD0	B
C1orf87	0					AD12_vs_AD0	B
LINC02778	0					AD12_vs_AD0	B
LINC01748	0					AD12_vs_AD0	B
AC099792.1	0					AD12_vs_AD0	B
NFIA	0.306151	4.75863e-07	0.0014427	0.932261	0.999974	AD12_vs_AD0	B
NFIA-AS2	0					AD12_vs_AD0	B
NFIA-AS1	0					AD12_vs_AD0	B
AC099791.3	0					AD12_vs_AD0	B
AC099791.4	0					AD12_vs_AD0	B
TM2D1	1.3939	-4.0462e-07	0.00144269	0.470485	0.999974	AD12_vs_AD0	B
AC099791.2	0.0164797	-1.24973e-09	0.0014427	0.953869	0.999974	AD12_vs_AD0	B
PATJ	1.29187	-6.82122e-08	0.00144269	0.99664	0.999974	AD12_vs_AD0	B
L1TD1	0.0425648	-1.99014e-09	0.0014427	0.966511	0.999974	AD12_vs_AD0	B
KANK4	0					AD12_vs_AD0	B
USP1	1.71319	3.70351e-07	0.00144269	0.69488	0.999974	AD12_vs_AD0	B
DOCK7	0.596356	3.06434e-08	0.00144269	0.880577	0.999974	AD12_vs_AD0	B
ANGPTL3	0					AD12_vs_AD0	B
AC103923.1	0.0104829	-3.80217e-09	0.0014427	0.986554	0.999974	AD12_vs_AD0	B
ATG4C	1.26554	1.49376e-07	0.00144269	0.98699	0.999974	AD12_vs_AD0	B
LINC00466	0					AD12_vs_AD0	B
FOXD3-AS1	0					AD12_vs_AD0	B
FOXD3	0					AD12_vs_AD0	B
ALG6	0.398628	-5.29006e-08	0.0014427	0.833965	0.999974	AD12_vs_AD0	B
ITGB3BP	0.751009	-9.99154e-08	0.00144269	0.85502	0.999974	AD12_vs_AD0	B
BX004807.1	0.0104829	-3.80217e-09	0.0014427	0.986554	0.999974	AD12_vs_AD0	B
EFCAB7	0.545715	9.6821e-09	0.00144269	0.843244	0.999974	AD12_vs_AD0	B
DLEU2L	0					AD12_vs_AD0	B
PGM1	0.54349	-1.4202e-07	0.00144269	0.790346	0.999974	AD12_vs_AD0	B
ROR1	0.867517	-1.49086e-07	0.0014427	0.528264	0.999974	AD12_vs_AD0	B
ROR1-AS1	0					AD12_vs_AD0	B
UBE2U	0					AD12_vs_AD0	B
CACHD1	0.020983	-2.96396e-07	0.0014427	0.964493	0.999974	AD12_vs_AD0	B
RAVER2	0.208489	-6.70329e-09	0.0014427	0.932365	0.999974	AD12_vs_AD0	B
JAK1	11.2687	-1.00278e-06	0.00144269	0.642884	0.999974	AD12_vs_AD0	B
LINC01359	0					AD12_vs_AD0	B
AL357078.2	0					AD12_vs_AD0	B
AK4	0					AD12_vs_AD0	B
DNAJC6	0.138551	-2.56321e-08	0.0014427	0.929306	0.999974	AD12_vs_AD0	B
AL139294.1	0					AD12_vs_AD0	B
LEPROT	0.548778	6.05514e-09	0.00144269	0.996913	0.999974	AD12_vs_AD0	B
LEPR	0.0715524	2.35307e-07	0.0014427	0.943066	0.999974	AD12_vs_AD0	B
AC119800.1	0					AD12_vs_AD0	B
AL513493.1	0.0896013	3.12702e-10	0.0014427	0.986555	0.999974	AD12_vs_AD0	B
PDE4B	10.2955	-3.11089e-06	0.00144269	0.147109	0.999974	AD12_vs_AD0	B
AL590783.1	0					AD12_vs_AD0	B
SGIP1	0.169728	-7.0172e-09	0.0014427	0.997781	0.999974	AD12_vs_AD0	B
AL139147.1	0					AD12_vs_AD0	B
TCTEX1D1	0					AD12_vs_AD0	B
WDR78	0.0271379	-6.82626e-09	0.0014427	0.979529	0.999974	AD12_vs_AD0	B
MIER1	2.64876	4.55603e-07	0.00144269	0.869865	0.999974	AD12_vs_AD0	B
SLC35D1	0.812741	-2.46949e-08	0.00144269	0.999397	0.999974	AD12_vs_AD0	B
C1orf141	0					AD12_vs_AD0	B
IL23R	0					AD12_vs_AD0	B
IL12RB2	0					AD12_vs_AD0	B
SERBP1	5.36544	-8.63979e-07	0.00144269	0.673198	0.999974	AD12_vs_AD0	B
GADD45A	0.210836	3.7993e-08	0.0014427	0.878889	0.999974	AD12_vs_AD0	B
GNG12	0					AD12_vs_AD0	B
GNG12-AS1	0					AD12_vs_AD0	B
DIRAS3	0					AD12_vs_AD0	B
WLS	0.0896013	3.12702e-10	0.0014427	0.986555	0.999974	AD12_vs_AD0	B
RPE65	0					AD12_vs_AD0	B
DEPDC1	0					AD12_vs_AD0	B
DEPDC1-AS1	0					AD12_vs_AD0	B
AL033530.1	0					AD12_vs_AD0	B
AL691520.1	0					AD12_vs_AD0	B
LINC01707	0					AD12_vs_AD0	B
LRRC7	0.023196	-1.34444e-07	0.0014427	0.992998	0.999974	AD12_vs_AD0	B
AL158840.1	0					AD12_vs_AD0	B
LRRC40	0.704127	-6.76707e-08	0.00144269	0.984971	0.999974	AD12_vs_AD0	B
SRSF11	6.92323	-4.81427e-07	0.00144269	0.833054	0.999974	AD12_vs_AD0	B
AL353771.1	0					AD12_vs_AD0	B
ANKRD13C	1.26637	-9.97987e-08	0.00144269	0.867538	0.999974	AD12_vs_AD0	B
HHLA3	0.209124	6.20515e-08	0.0014427	0.84612	0.999974	AD12_vs_AD0	B
CTH	0.184503	-6.29164e-09	0.0014427	0.926645	0.999974	AD12_vs_AD0	B
AL354872.2	0					AD12_vs_AD0	B
LINC01788	0					AD12_vs_AD0	B
PTGER3	0.0104915	9.82461e-08	0.0014427	0.980579	0.999974	AD12_vs_AD0	B
AL031429.1	0					AD12_vs_AD0	B
ZRANB2-AS1	0.0164797	-1.24973e-09	0.0014427	0.953869	0.999974	AD12_vs_AD0	B
ZRANB2	3.68586	-2.73405e-07	0.00144269	0.857827	0.999974	AD12_vs_AD0	B
ZRANB2-AS2	0.22321	-2.61211e-09	0.0014427	0.974691	0.999974	AD12_vs_AD0	B
NEGR1	0.755003	-2.18037e-08	0.0014427	0.919347	0.999974	AD12_vs_AD0	B
AL354949.1	0					AD12_vs_AD0	B
AL513166.1	0					AD12_vs_AD0	B
AL583808.1	0.0565761	-7.01228e-09	0.0014427	0.998342	0.999974	AD12_vs_AD0	B
LINC02797	0.0565761	-7.01228e-09	0.0014427	0.998342	0.999974	AD12_vs_AD0	B
LINC02238	0					AD12_vs_AD0	B
LRRIQ3	0.108864	-4.0293e-08	0.0014427	0.756453	0.999974	AD12_vs_AD0	B
FPGT	0.228122	7.9634e-09	0.0014427	0.889176	0.999974	AD12_vs_AD0	B
TNNI3K	0					AD12_vs_AD0	B
AC093158.1	0					AD12_vs_AD0	B
LRRC53	0.224255	-2.22737e-08	0.0014427	0.925264	0.999974	AD12_vs_AD0	B
ERICH3	0.0164797	-1.24973e-09	0.0014427	0.953869	0.999974	AD12_vs_AD0	B
ERICH3-AS1	0					AD12_vs_AD0	B
AC135803.1	0					AD12_vs_AD0	B
CRYZ	0.48217	3.61928e-08	0.00144269	0.991086	0.999974	AD12_vs_AD0	B
TYW3	0.741734	-3.36669e-07	0.00144269	0.324902	0.999974	AD12_vs_AD0	B
SLC44A5	0.218959	-1.52906e-08	0.0014427	0.972771	0.999974	AD12_vs_AD0	B
ACADM	2.3868	-1.34764e-06	0.00144269	0.171506	0.999974	AD12_vs_AD0	B
RABGGTB	1.96928	-8.44222e-08	0.00144269	0.896951	0.999974	AD12_vs_AD0	B
MSH4	0.0104915	9.82461e-08	0.0014427	0.980579	0.999974	AD12_vs_AD0	B
ASB17	0					AD12_vs_AD0	B
AC092813.1	0					AD12_vs_AD0	B
ST6GALNAC3	1.67765	3.94675e-07	0.00144269	0.613831	0.999974	AD12_vs_AD0	B
AC104458.1	0					AD12_vs_AD0	B
ST6GALNAC5	0.13042	-3.09073e-09	0.0014427	0.928458	0.999974	AD12_vs_AD0	B
AL035409.1	0.0164797	-1.24973e-09	0.0014427	0.953869	0.999974	AD12_vs_AD0	B
PIGK	0.53072	8.65948e-08	0.0014427	0.931992	0.999974	AD12_vs_AD0	B
AC093433.2	0					AD12_vs_AD0	B
AK5	0.0280861	1.91589e-07	0.0014427	0.986556	0.999974	AD12_vs_AD0	B
AC095030.1	0					AD12_vs_AD0	B
AC093575.1	0					AD12_vs_AD0	B
AC118549.1	1.79507	-1.08915e-06	0.00144269	0.21856	0.999974	AD12_vs_AD0	B
USP33	2.33962	-9.79278e-07	0.00144269	0.412673	0.999974	AD12_vs_AD0	B
MIGA1	1.27446	-8.14926e-07	0.00144269	0.168136	0.999974	AD12_vs_AD0	B
NEXN-AS1	0.0104915	9.82461e-08	0.0014427	0.980579	0.999974	AD12_vs_AD0	B
NEXN	0.432992	-4.38931e-08	0.0014427	0.94473	0.999974	AD12_vs_AD0	B
FUBP1	2.73142	-6.67066e-07	0.00144269	0.637071	0.999974	AD12_vs_AD0	B
DNAJB4	0.296523	1.23735e-08	0.0014427	0.925837	0.999974	AD12_vs_AD0	B
GIPC2	0.0972792	-1.82073e-09	0.0014427	0.986554	0.999974	AD12_vs_AD0	B
AC103591.3	2.21775	-7.11665e-08	0.00144269	0.784503	0.999974	AD12_vs_AD0	B
AC103591.4	0					AD12_vs_AD0	B
AC096531.2	0					AD12_vs_AD0	B
PTGFR	0					AD12_vs_AD0	B
IFI44L	0.317288	-7.26165e-09	0.0014427	0.981218	0.999974	AD12_vs_AD0	B
IFI44	0.0425331	3.28354e-08	0.0014427	0.898649	0.999974	AD12_vs_AD0	B
ADGRL4	0					AD12_vs_AD0	B
AC099671.1	0					AD12_vs_AD0	B
LINC01781	3.61561	-3.9543e-07	0.00144269	0.762969	0.999974	AD12_vs_AD0	B
ADGRL2	0					AD12_vs_AD0	B
AC117944.1	0					AD12_vs_AD0	B
AL157944.1	0					AD12_vs_AD0	B
LINC01362	0.0406013	1.54219e-08	0.0014427	0.893576	0.999974	AD12_vs_AD0	B
LINC01361	0					AD12_vs_AD0	B
AC116099.1	0					AD12_vs_AD0	B
LINC01712	0.00837458	4.08349e-08	0.0014427	0.898649	0.999974	AD12_vs_AD0	B
LINC01725	0.232125	1.85202e-08	0.0014427	0.814529	0.999974	AD12_vs_AD0	B
AL035706.1	0					AD12_vs_AD0	B
TTLL7	0.00446823	-8.06692e-09	0.0014427	0.986556	0.999974	AD12_vs_AD0	B
TTLL7-IT1	0					AD12_vs_AD0	B
AL359504.2	0.110988	-9.00943e-09	0.0014427	0.979445	0.999974	AD12_vs_AD0	B
PRKACB	1.96742	-8.13208e-08	0.00144269	0.90882	0.999974	AD12_vs_AD0	B
SAMD13	0.0896013	3.12702e-10	0.0014427	0.986555	0.999974	AD12_vs_AD0	B
DNASE2B	0					AD12_vs_AD0	B
AL844170.1	0					AD12_vs_AD0	B
RPF1	0.937034	-4.29079e-07	0.00144269	0.40722	0.999974	AD12_vs_AD0	B
GNG5	5.45887	1.54508e-06	0.00144269	0.459827	0.999974	AD12_vs_AD0	B
SPATA1	0.286244	1.97826e-07	0.0014427	0.91808	0.999974	AD12_vs_AD0	B
CTBS	0.778694	2.76415e-07	0.00144269	0.419407	0.999974	AD12_vs_AD0	B
AL359762.1	0.0642649	-1.64723e-08	0.0014427	0.993579	0.999974	AD12_vs_AD0	B
AL359762.2	0					AD12_vs_AD0	B
LINC01555	0					AD12_vs_AD0	B
SSX2IP	0.0944658	-3.67035e-08	0.0014427	0.897442	0.999974	AD12_vs_AD0	B
LPAR3	0					AD12_vs_AD0	B
MCOLN2	1.66978	-6.98306e-07	0.00144269	0.40755	0.999974	AD12_vs_AD0	B
WDR63	0.00752588	-2.34145e-08	0.0014427	0.929309	0.999974	AD12_vs_AD0	B
MCOLN3	0.0286851	-3.58551e-09	0.0014427	0.986555	0.999974	AD12_vs_AD0	B
SYDE2	0.0918364	-4.08212e-08	0.0014427	0.887773	0.999974	AD12_vs_AD0	B
C1orf52	0.982541	-8.29624e-08	0.00144269	0.813099	0.999974	AD12_vs_AD0	B
BCL10	3.00959	-7.65033e-07	0.00144269	0.619143	0.999974	AD12_vs_AD0	B
AL078459.1	0.548686	-6.60246e-08	0.0014427	0.923445	0.999974	AD12_vs_AD0	B
DDAH1	0.00889246	-2.47302e-09	0.0014427	0.986556	0.999974	AD12_vs_AD0	B
AC092807.2	0					AD12_vs_AD0	B
CCN1	0					AD12_vs_AD0	B
ZNHIT6	0.721812	-2.19133e-08	0.00144269	0.92916	0.999974	AD12_vs_AD0	B
COL24A1	0					AD12_vs_AD0	B
LINC02795	0.0489766	-1.00103e-07	0.0014427	0.980073	0.999974	AD12_vs_AD0	B
ODF2L	1.01797	-2.31652e-07	0.00144269	0.578715	0.999974	AD12_vs_AD0	B
CLCA2	0					AD12_vs_AD0	B
CLCA1	0					AD12_vs_AD0	B
CLCA4	0					AD12_vs_AD0	B
CLCA4-AS1	0.0345124	3.5776e-08	0.0014427	0.944408	0.999974	AD12_vs_AD0	B
AL049597.2	0.0250846	-4.74464e-09	0.0014427	0.986558	0.999974	AD12_vs_AD0	B
SH3GLB1	1.87739	-5.86078e-07	0.00144269	0.460194	0.999974	AD12_vs_AD0	B
AL355981.1	0					AD12_vs_AD0	B
SELENOF	4.39813	1.01112e-07	0.00144269	0.962658	0.999974	AD12_vs_AD0	B
HS2ST1	1.29194	-2.19042e-07	0.00144269	0.675843	0.999974	AD12_vs_AD0	B
AL121989.1	0					AD12_vs_AD0	B
LINC01140	0					AD12_vs_AD0	B
LINC02801	0					AD12_vs_AD0	B
LMO4	1.92643	5.18541e-07	0.00144269	0.588324	0.999974	AD12_vs_AD0	B
LINC01364	0.00446823	-8.06692e-09	0.0014427	0.986556	0.999974	AD12_vs_AD0	B
PKN2-AS1	0.23688	6.65937e-08	0.0014427	0.831192	0.999974	AD12_vs_AD0	B
PKN2	3.25758	-4.64389e-09	0.00144269	0.967981	0.999974	AD12_vs_AD0	B
GTF2B	2.47322	7.07448e-07	0.00144269	0.645314	0.999974	AD12_vs_AD0	B
KYAT3	1.1044	-1.70902e-07	0.00144269	0.525835	0.999974	AD12_vs_AD0	B
RBMXL1	0.411534	-4.8502e-08	0.0014427	0.882035	0.999974	AD12_vs_AD0	B
GBP3	0.409017	1.15667e-07	0.0014427	0.754402	0.999974	AD12_vs_AD0	B
GBP1	0.368138	-1.51897e-08	0.0014427	0.991415	0.999974	AD12_vs_AD0	B
GBP2	1.51709	-4.88742e-08	0.00144269	0.830728	0.999974	AD12_vs_AD0	B
AC104459.1	0					AD12_vs_AD0	B
GBP7	0					AD12_vs_AD0	B
GBP4	0.467543	-3.33553e-08	0.0014427	0.71847	0.999974	AD12_vs_AD0	B
AC099063.4	0.0345124	3.5776e-08	0.0014427	0.944408	0.999974	AD12_vs_AD0	B
GBP5	0.487994	3.61939e-08	0.00144269	0.923629	0.999974	AD12_vs_AD0	B
AC099063.1	0.0187634	-5.35447e-08	0.0014427	0.925266	0.999974	AD12_vs_AD0	B
GBP6	0					AD12_vs_AD0	B
AL596214.1	0.0316017	-2.88092e-08	0.0014427	0.909457	0.999974	AD12_vs_AD0	B
LRRC8B	0.291458	-1.38078e-08	0.0014427	0.899136	0.999974	AD12_vs_AD0	B
LRRC8C-DT	0.19838	4.18603e-08	0.0014427	0.913572	0.999974	AD12_vs_AD0	B
AC093423.2	0.0965635	-1.81899e-09	0.0014427	0.986555	0.999974	AD12_vs_AD0	B
LRRC8C	0.777396	1.71822e-07	0.00144269	0.854861	0.999974	AD12_vs_AD0	B
AC099568.1	0					AD12_vs_AD0	B
AC099568.2	0.00837458	4.08349e-08	0.0014427	0.898649	0.999974	AD12_vs_AD0	B
LRRC8D	1.16283	-1.47814e-07	0.00144269	0.909454	0.999974	AD12_vs_AD0	B
AL391497.1	0					AD12_vs_AD0	B
ZNF326	1.68524	-1.9383e-06	0.00144269	0.0382386	0.999974	AD12_vs_AD0	B
AL161797.1	0					AD12_vs_AD0	B
AC098656.1	0					AD12_vs_AD0	B
LINC02609	0					AD12_vs_AD0	B
LINC02788	0					AD12_vs_AD0	B
LINC01763	0					AD12_vs_AD0	B
AC091614.1	0					AD12_vs_AD0	B
ZNF644	3.68422	3.56584e-07	0.00144269	0.847568	0.999974	AD12_vs_AD0	B
HFM1	0.037404	5.65288e-09	0.0014427	0.980256	0.999974	AD12_vs_AD0	B
CDC7	0.236836	2.07848e-09	0.0014427	0.921939	0.999974	AD12_vs_AD0	B
TGFBR3	0.0142595	-4.43099e-09	0.0014427	0.992997	0.999974	AD12_vs_AD0	B
BRDT	0					AD12_vs_AD0	B
EPHX4	0					AD12_vs_AD0	B
SETSIP	0					AD12_vs_AD0	B
BTBD8	0.0923473	-7.25784e-09	0.0014427	0.980575	0.999974	AD12_vs_AD0	B
AC104836.1	0					AD12_vs_AD0	B
C1orf146	0.020983	-2.96396e-07	0.0014427	0.964493	0.999974	AD12_vs_AD0	B
GLMN	0.795317	-5.04242e-07	0.00144269	0.268464	0.999974	AD12_vs_AD0	B
RPAP2	1.46982	-3.06975e-07	0.00144269	0.602443	0.999974	AD12_vs_AD0	B
GFI1	0.118286	-7.45093e-10	0.0014427	0.986555	0.999974	AD12_vs_AD0	B
EVI5	1.70711	-1.25071e-07	0.00144269	0.872735	0.999974	AD12_vs_AD0	B
DIPK1A	2.9408	-7.72177e-07	0.00144269	0.590754	0.999974	AD12_vs_AD0	B
AC093577.1	0					AD12_vs_AD0	B
MTF2	1.72796	-5.14086e-07	0.00144269	0.611625	0.999974	AD12_vs_AD0	B
TMED5	2.38487	-5.96808e-07	0.00144269	0.619829	0.999974	AD12_vs_AD0	B
CCDC18	1.04881	1.41708e-07	0.00144269	0.955713	0.999974	AD12_vs_AD0	B
CCDC18-AS1	2.48025	3.54803e-07	0.00144269	0.989784	0.999974	AD12_vs_AD0	B
DR1	1.75205	8.98698e-07	0.00144269	0.346007	0.999974	AD12_vs_AD0	B
FNBP1L	0.28073	1.20278e-08	0.0014427	0.927764	0.999974	AD12_vs_AD0	B
BCAR3	0.561623	-1.67204e-07	0.00144269	0.659675	0.999974	AD12_vs_AD0	B
AL109613.1	0.0647212	-2.88492e-08	0.0014427	0.904789	0.999974	AD12_vs_AD0	B
AL049796.1	0					AD12_vs_AD0	B
DNTTIP2	2.44991	7.07865e-08	0.00144269	0.978165	0.999974	AD12_vs_AD0	B
GCLM	0.559835	6.77939e-08	0.00144269	0.882981	0.999974	AD12_vs_AD0	B
ABCA4	0					AD12_vs_AD0	B
ARHGAP29	0					AD12_vs_AD0	B
ARHGAP29-AS1	0					AD12_vs_AD0	B
AC118469.2	0.0162044	5.67851e-08	0.0014427	0.993579	0.999974	AD12_vs_AD0	B
ABCD3	0.434717	1.32082e-07	0.0014427	0.862162	0.999974	AD12_vs_AD0	B
F3	0					AD12_vs_AD0	B
SLC44A3	0					AD12_vs_AD0	B
CNN3	0.224354	-3.34368e-08	0.0014427	0.965387	0.999974	AD12_vs_AD0	B
AC105942.1	0.0167492	4.52986e-08	0.0014427	0.854624	0.999974	AD12_vs_AD0	B
ALG14	0.167366	-5.24315e-08	0.0014427	0.78383	0.999974	AD12_vs_AD0	B
AC095033.1	0					AD12_vs_AD0	B
TLCD4	0.159046	-1.49009e-08	0.0014427	0.820545	0.999974	AD12_vs_AD0	B
AC092802.3	0					AD12_vs_AD0	B
AC092802.1	0					AD12_vs_AD0	B
RWDD3	1.29233	-1.42611e-09	0.00144269	0.903334	0.999974	AD12_vs_AD0	B
AC092802.2	0					AD12_vs_AD0	B
AC092802.4	0					AD12_vs_AD0	B
LINC02607	0					AD12_vs_AD0	B
LINC01787	0					AD12_vs_AD0	B
PTBP2	1.731	-1.16218e-06	0.00144269	0.0608349	0.999974	AD12_vs_AD0	B
DPYD	3.33857	-3.33218e-07	0.00144269	0.492549	0.999974	AD12_vs_AD0	B
DPYD-AS1	0.263609	1.39501e-09	0.0014427	0.8637	0.999974	AD12_vs_AD0	B
DPYD-IT1	0					AD12_vs_AD0	B
DPYD-AS2	0					AD12_vs_AD0	B
MIR137HG	0					AD12_vs_AD0	B
SNX7	0					AD12_vs_AD0	B
PLPPR5	0					AD12_vs_AD0	B
AL445433.2	0					AD12_vs_AD0	B
PLPPR4	0					AD12_vs_AD0	B
LINC01708	0					AD12_vs_AD0	B
PALMD	0					AD12_vs_AD0	B
FRRS1	0.0652917	1.43581e-08	0.0014427	0.96163	0.999974	AD12_vs_AD0	B
AGL	0.908991	-2.89961e-07	0.00144269	0.485299	0.999974	AD12_vs_AD0	B
AC118553.1	0					AD12_vs_AD0	B
SLC35A3	0.573951	-1.85958e-07	0.00144269	0.665479	0.999974	AD12_vs_AD0	B
MFSD14A	1.63774	5.78911e-07	0.00144269	0.574235	0.999974	AD12_vs_AD0	B
AC093019.2	0.0364547	-5.6854e-08	0.0014427	0.986556	0.999974	AD12_vs_AD0	B
SASS6	0.281752	1.54777e-08	0.0014427	0.977977	0.999974	AD12_vs_AD0	B
TRMT13	0.604494	1.96178e-07	0.00144269	0.729516	0.999974	AD12_vs_AD0	B
LRRC39	0.00837458	4.08349e-08	0.0014427	0.898649	0.999974	AD12_vs_AD0	B
DBT	0.0557596	3.40126e-08	0.0014427	0.890832	0.999974	AD12_vs_AD0	B
AL445928.2	0.0164183	-2.4943e-08	0.0014427	0.929308	0.999974	AD12_vs_AD0	B
RTCA-AS1	0.243252	-1.97816e-07	0.0014427	0.965161	0.999974	AD12_vs_AD0	B
RTCA	0.811168	2.19133e-07	0.00144269	0.685635	0.999974	AD12_vs_AD0	B
CDC14A	0.97761	-1.93464e-07	0.00144269	0.604844	0.999974	AD12_vs_AD0	B
AL589990.1	0.00446823	-8.06692e-09	0.0014427	0.986556	0.999974	AD12_vs_AD0	B
GPR88	0.0104915	9.82461e-08	0.0014427	0.980579	0.999974	AD12_vs_AD0	B
LINC01349	0					AD12_vs_AD0	B
AC099670.3	0					AD12_vs_AD0	B
VCAM1	0.113152	-7.92135e-09	0.0014427	0.997918	0.999974	AD12_vs_AD0	B
EXTL2	0.0690291	-5.29342e-09	0.0014427	0.97899	0.999974	AD12_vs_AD0	B
AC104506.1	0.0104829	-3.80217e-09	0.0014427	0.986554	0.999974	AD12_vs_AD0	B
SLC30A7	1.33905	-1.97075e-07	0.00144269	0.732667	0.999974	AD12_vs_AD0	B
DPH5	0.482023	7.31371e-08	0.00144269	0.939057	0.999974	AD12_vs_AD0	B
AC093157.2	0					AD12_vs_AD0	B
AC093157.1	0.455862	-1.44797e-08	0.0014427	0.717382	0.999974	AD12_vs_AD0	B
AL109741.1	0.0374218	2.52085e-08	0.0014427	0.90448	0.999974	AD12_vs_AD0	B
S1PR1	2.57526	5.02131e-07	0.00144269	0.810601	0.999974	AD12_vs_AD0	B
LINC01307	0					AD12_vs_AD0	B
LINC01709	0.0767743	-1.20391e-08	0.0014427	0.993013	0.999974	AD12_vs_AD0	B
OLFM3	0					AD12_vs_AD0	B
AC114485.1	0					AD12_vs_AD0	B
AC099567.1	0					AD12_vs_AD0	B
COL11A1	0					AD12_vs_AD0	B
AC095032.1	0					AD12_vs_AD0	B
RNPC3	1.72464	9.48133e-07	0.00144269	0.344585	0.999974	AD12_vs_AD0	B
AMY2B	0.109531	-3.40605e-08	0.0014427	0.941706	0.999974	AD12_vs_AD0	B
AL591888.1	0					AD12_vs_AD0	B
LINC01676	0					AD12_vs_AD0	B
LINC01677	0					AD12_vs_AD0	B
AL355306.2	0					AD12_vs_AD0	B
PRMT6	0.389565	-9.3599e-08	0.0014427	0.730103	0.999974	AD12_vs_AD0	B
NTNG1	0.560133	1.56249e-08	0.00144269	0.909824	0.999974	AD12_vs_AD0	B
VAV3	2.64201	5.07175e-07	0.00144269	0.681232	0.999974	AD12_vs_AD0	B
VAV3-AS1	0.140876	8.00073e-08	0.0014427	0.778495	0.999974	AD12_vs_AD0	B
LINC02785	0.0418729	4.16206e-08	0.0014427	0.815863	0.999974	AD12_vs_AD0	B
SLC25A24	1.70758	4.51381e-07	0.00144269	0.79296	0.999974	AD12_vs_AD0	B
AL359258.2	0.0239055	1.56217e-09	0.0014427	0.986555	0.999974	AD12_vs_AD0	B
NBPF4	0					AD12_vs_AD0	B
NBPF6	0					AD12_vs_AD0	B
FAM102B	0.993376	3.91791e-07	0.00144269	0.533149	0.999974	AD12_vs_AD0	B
HENMT1	0.155261	-4.17592e-09	0.0014427	0.98344	0.999974	AD12_vs_AD0	B
AL160171.1	0.105604	-1.6057e-08	0.0014427	0.981022	0.999974	AD12_vs_AD0	B
PRPF38B	3.52792	-7.90148e-07	0.00144269	0.62786	0.999974	AD12_vs_AD0	B
FNDC7	0					AD12_vs_AD0	B
AL591719.2	0					AD12_vs_AD0	B
STXBP3	1.06658	1.04868e-07	0.00144269	0.824267	0.999974	AD12_vs_AD0	B
AKNAD1	0.159014	3.78084e-08	0.0014427	0.860015	0.999974	AD12_vs_AD0	B
GPSM2	0.0737544	-8.29597e-10	0.0014427	0.966513	0.999974	AD12_vs_AD0	B
CLCC1	0.238585	-6.94868e-09	0.0014427	0.992242	0.999974	AD12_vs_AD0	B
WDR47	0.218618	-5.44721e-08	0.0014427	0.923435	0.999974	AD12_vs_AD0	B
TAF13	0.475575	-4.05757e-08	0.00144269	0.845788	0.999974	AD12_vs_AD0	B
AL356488.3	0.0519094	-9.45897e-09	0.0014427	0.993578	0.999974	AD12_vs_AD0	B
TMEM167B	1.04482	6.31212e-08	0.00144269	0.959212	0.999974	AD12_vs_AD0	B
AL356488.2	0.123528	1.55936e-07	0.0014427	0.87451	0.999974	AD12_vs_AD0	B
C1orf194	0					AD12_vs_AD0	B
KIAA1324	0.0331675	1.95628e-08	0.0014427	0.939155	0.999974	AD12_vs_AD0	B
SARS	2.16549	1.22217e-06	0.00144269	0.316718	0.999974	AD12_vs_AD0	B
CELSR2	0.00446823	-8.06692e-09	0.0014427	0.986556	0.999974	AD12_vs_AD0	B
PSRC1	0					AD12_vs_AD0	B
MYBPHL	0					AD12_vs_AD0	B
SORT1	0.0896013	3.12702e-10	0.0014427	0.986555	0.999974	AD12_vs_AD0	B
PSMA5	2.85666	-6.39022e-07	0.00144269	0.549569	0.999974	AD12_vs_AD0	B
SYPL2	0					AD12_vs_AD0	B
ATXN7L2	0.263256	-9.67894e-09	0.0014427	0.989993	0.999974	AD12_vs_AD0	B
CYB561D1	0.370484	2.51963e-08	0.00144269	0.999528	0.999974	AD12_vs_AD0	B
AMIGO1	0					AD12_vs_AD0	B
GPR61	0.0104829	-3.80217e-09	0.0014427	0.986554	0.999974	AD12_vs_AD0	B
GNAI3	1.89265	1.16486e-06	0.00144269	0.429971	0.999974	AD12_vs_AD0	B
AL355310.1	0					AD12_vs_AD0	B
GNAT2	0					AD12_vs_AD0	B
AMPD2	0.312307	4.2042e-08	0.0014427	0.840823	0.999974	AD12_vs_AD0	B
AL355310.2	0					AD12_vs_AD0	B
GSTM4	0.618176	-1.46274e-07	0.00144269	0.643858	0.999974	AD12_vs_AD0	B
GSTM2	0.316346	2.75953e-08	0.0014427	0.978313	0.999974	AD12_vs_AD0	B
GSTM1	0.301698	-6.52918e-08	0.0014427	0.978222	0.999974	AD12_vs_AD0	B
AC000032.1	0.0250846	-4.74464e-09	0.0014427	0.986558	0.999974	AD12_vs_AD0	B
GSTM5	0					AD12_vs_AD0	B
AL158847.1	0					AD12_vs_AD0	B
GSTM3	0					AD12_vs_AD0	B
EPS8L3	0					AD12_vs_AD0	B
LINC01768	0					AD12_vs_AD0	B
AL450468.2	0					AD12_vs_AD0	B
CSF1	0.0150518	-2.42803e-08	0.0014427	0.8805	0.999974	AD12_vs_AD0	B
AHCYL1	1.4936	2.49006e-07	0.00144269	0.824553	0.999974	AD12_vs_AD0	B
STRIP1	0.77269	-1.42263e-07	0.00144269	0.671529	0.999974	AD12_vs_AD0	B
AL160006.1	0.0219374	-3.59735e-08	0.0014427	0.992996	0.999974	AD12_vs_AD0	B
ALX3	0					AD12_vs_AD0	B
LINC01397	0					AD12_vs_AD0	B
SLC6A17	0					AD12_vs_AD0	B
LINC02586	0.0187634	-5.35447e-08	0.0014427	0.925266	0.999974	AD12_vs_AD0	B
KCNC4	0.0563122	-2.77137e-09	0.0014427	0.986821	0.999974	AD12_vs_AD0	B
RBM15-AS1	0.200184	-1.69801e-08	0.0014427	0.959947	0.999974	AD12_vs_AD0	B
RBM15	0.667104	-6.50676e-08	0.00144269	0.751	0.999974	AD12_vs_AD0	B
LAMTOR5-AS1	0.241056	5.13494e-08	0.0014427	0.895555	0.999974	AD12_vs_AD0	B
SLC16A4	0.279561	-1.81022e-08	0.0014427	0.927339	0.999974	AD12_vs_AD0	B
AL355488.1	0.0203915	-2.61166e-09	0.0014427	0.986557	0.999974	AD12_vs_AD0	B
LAMTOR5	4.80636	-7.00307e-07	0.00144269	0.734512	0.999974	AD12_vs_AD0	B
KCNA2	0					AD12_vs_AD0	B
AL365361.1	0.228331	2.97505e-08	0.0014427	0.968181	0.999974	AD12_vs_AD0	B
KCNA3	1.01616	-2.95151e-08	0.00144269	0.800075	0.999974	AD12_vs_AD0	B
CD53	10.7221	5.11213e-06	0.00144269	0.0629252	0.999974	AD12_vs_AD0	B
AL360270.2	0.109039	6.892e-08	0.0014427	0.986554	0.999974	AD12_vs_AD0	B
AL360270.1	0.0682593	-5.10094e-07	0.0014427	0.92931	0.999974	AD12_vs_AD0	B
LRIF1	1.60122	-1.38853e-06	0.00144269	0.119271	0.999974	AD12_vs_AD0	B
AL360270.3	0.0375776	4.28175e-08	0.0014427	0.986555	0.999974	AD12_vs_AD0	B
DRAM2	3.04087	1.75091e-06	0.00144269	0.226042	0.999974	AD12_vs_AD0	B
CEPT1	1.44405	4.54592e-07	0.00144269	0.614308	0.999974	AD12_vs_AD0	B
AL355816.1	0					AD12_vs_AD0	B
AL355816.2	0.0203687	7.25462e-09	0.0014427	0.980256	0.999974	AD12_vs_AD0	B
DENND2D	1.13796	8.80394e-08	0.00144269	0.925334	0.999974	AD12_vs_AD0	B
CHI3L2	0.371029	-1.03057e-08	0.0014427	0.975834	0.999974	AD12_vs_AD0	B
CHIA	0					AD12_vs_AD0	B
PIFO	0.0465753	-7.61273e-09	0.0014427	0.979528	0.999974	AD12_vs_AD0	B
OVGP1	0					AD12_vs_AD0	B
AL390195.2	0					AD12_vs_AD0	B
AL390195.1	0.00752588	-2.34145e-08	0.0014427	0.929309	0.999974	AD12_vs_AD0	B
WDR77	0.77518	-3.28485e-07	0.00144269	0.591188	0.999974	AD12_vs_AD0	B
ATP5PB	4.94629	-1.4125e-06	0.00144269	0.465814	0.999974	AD12_vs_AD0	B
C1orf162	1.20061	1.32094e-06	0.00144269	0.127693	0.999974	AD12_vs_AD0	B
TMIGD3	0.0247929	6.02065e-09	0.0014427	0.980257	0.999974	AD12_vs_AD0	B
ADORA3	0					AD12_vs_AD0	B
RAP1A	6.80457	-7.72179e-07	0.00144269	0.658537	0.999974	AD12_vs_AD0	B
LINC01160	0					AD12_vs_AD0	B
INKA2	0.260176	1.30977e-08	0.0014427	0.953185	0.999974	AD12_vs_AD0	B
INKA2-AS1	0					AD12_vs_AD0	B
AL049557.1	0.084547	-7.79056e-07	0.0014427	0.917948	0.999974	AD12_vs_AD0	B
DDX20	0.586412	2.02259e-07	0.00144269	0.657392	0.999974	AD12_vs_AD0	B
KCND3	0					AD12_vs_AD0	B
LINC01750	0					AD12_vs_AD0	B
AL445426.1	0					AD12_vs_AD0	B
CTTNBP2NL	0.556781	-7.01575e-08	0.0014427	0.960121	0.999974	AD12_vs_AD0	B
WNT2B	0.267362	-1.43295e-08	0.0014427	0.998342	0.999974	AD12_vs_AD0	B
AL354760.1	0					AD12_vs_AD0	B
ST7L	0.340307	7.4869e-08	0.00144269	0.958087	0.999974	AD12_vs_AD0	B
CAPZA1	3.78555	-2.04686e-06	0.00144269	0.244122	0.999974	AD12_vs_AD0	B
MOV10	0.22681	6.4068e-08	0.0014427	0.850192	0.999974	AD12_vs_AD0	B
AL603832.1	0					AD12_vs_AD0	B
RHOC	0.860396	4.46779e-07	0.00144269	0.253152	0.999974	AD12_vs_AD0	B
PPM1J	0.113512	-1.05537e-08	0.0014427	0.956163	0.999974	AD12_vs_AD0	B
AL603832.2	0					AD12_vs_AD0	B
TAFA3	0					AD12_vs_AD0	B
LINC01356	0					AD12_vs_AD0	B
LINC01357	0.0896013	3.12702e-10	0.0014427	0.986555	0.999974	AD12_vs_AD0	B
SLC16A1	0.32616	-1.18009e-08	0.0014427	0.962272	0.999974	AD12_vs_AD0	B
SLC16A1-AS1	0.322762	-2.27283e-08	0.0014427	0.884285	0.999974	AD12_vs_AD0	B
AL390242.1	0.00752588	-2.34145e-08	0.0014427	0.929309	0.999974	AD12_vs_AD0	B
LRIG2-DT	0.0149597	-6.15247e-09	0.0014427	0.980578	0.999974	AD12_vs_AD0	B
LRIG2	1.06299	-4.55653e-07	0.00144269	0.536127	0.999974	AD12_vs_AD0	B
MAGI3	0.0406792	-2.65398e-08	0.0014427	0.929308	0.999974	AD12_vs_AD0	B
PHTF1	0.957134	-2.45825e-07	0.00144269	0.507675	0.999974	AD12_vs_AD0	B
RSBN1	2.57601	-1.03352e-06	0.00144269	0.361396	0.999974	AD12_vs_AD0	B
AL137856.1	0.229869	6.96105e-08	0.0014427	0.955658	0.999974	AD12_vs_AD0	B
PTPN22	2.4518	-1.0335e-06	0.00144269	0.379347	0.999974	AD12_vs_AD0	B
AP4B1-AS1	0.0608566	-5.33715e-08	0.0014427	0.817476	0.999974	AD12_vs_AD0	B
BCL2L15	0					AD12_vs_AD0	B
AP4B1	0.563713	1.57245e-07	0.00144269	0.872862	0.999974	AD12_vs_AD0	B
DCLRE1B	0.0575404	-3.33976e-10	0.0014427	0.992997	0.999974	AD12_vs_AD0	B
HIPK1-AS1	0.0463643	1.9666e-09	0.0014427	0.993207	0.999974	AD12_vs_AD0	B
HIPK1	0.833579	-5.75689e-08	0.00144269	0.946591	0.999974	AD12_vs_AD0	B
OLFML3	0					AD12_vs_AD0	B
SYT6	0					AD12_vs_AD0	B
AL121999.1	0					AD12_vs_AD0	B
TRIM33	1.86864	-8.39067e-07	0.00144269	0.37359	0.999974	AD12_vs_AD0	B
BCAS2	1.85716	-3.91755e-07	0.00144269	0.609393	0.999974	AD12_vs_AD0	B
DENND2C	0.131476	-9.76862e-09	0.0014427	0.986556	0.999974	AD12_vs_AD0	B
AMPD1	0					AD12_vs_AD0	B
NRAS	0.797724	-5.87043e-08	0.00144269	0.999106	0.999974	AD12_vs_AD0	B
CSDE1	6.48983	-2.31469e-07	0.00144269	0.922149	0.999974	AD12_vs_AD0	B
SIKE1	0.679566	-6.53779e-08	0.00144269	0.870781	0.999974	AD12_vs_AD0	B
SYCP1	0.0425648	-1.99014e-09	0.0014427	0.966511	0.999974	AD12_vs_AD0	B
TSHB	0					AD12_vs_AD0	B
TSPAN2	0.0728869	6.23946e-08	0.0014427	0.895549	0.999974	AD12_vs_AD0	B
LINC01765	0.282894	-9.43696e-09	0.0014427	0.960743	0.999974	AD12_vs_AD0	B
NGF-AS1	0					AD12_vs_AD0	B
NGF	0					AD12_vs_AD0	B
VANGL1	0					AD12_vs_AD0	B
CASQ2	0					AD12_vs_AD0	B
NHLH2	0					AD12_vs_AD0	B
SLC22A15	0.321069	6.22301e-08	0.0014427	0.860189	0.999974	AD12_vs_AD0	B
MAB21L3	0					AD12_vs_AD0	B
LINC01779	0					AD12_vs_AD0	B
AL355538.1	0					AD12_vs_AD0	B
ATP1A1	3.61165	-5.49347e-07	0.00144269	0.705343	0.999974	AD12_vs_AD0	B
ATP1A1-AS1	0.244119	-4.14725e-08	0.0014427	0.888223	0.999974	AD12_vs_AD0	B
LINC01762	0.0181694	-6.3095e-09	0.0014427	0.980579	0.999974	AD12_vs_AD0	B
AL136376.1	0					AD12_vs_AD0	B
AL390066.1	0.0465174	-3.10063e-08	0.0014427	0.89527	0.999974	AD12_vs_AD0	B
AL390066.2	0					AD12_vs_AD0	B
CD58	2.3497	-1.01947e-06	0.00144269	0.459112	0.999974	AD12_vs_AD0	B
IGSF3	0					AD12_vs_AD0	B
C1orf137	0					AD12_vs_AD0	B
CD2	0.344065	-4.50385e-08	0.0014427	0.808375	0.999974	AD12_vs_AD0	B
PTGFRN	0					AD12_vs_AD0	B
CD101	0.0299194	-9.63334e-09	0.0014427	0.964492	0.999974	AD12_vs_AD0	B
AL445231.1	0.0104829	-3.80217e-09	0.0014427	0.986554	0.999974	AD12_vs_AD0	B
TTF2	0.47078	-1.65801e-08	0.0014427	0.866173	0.999974	AD12_vs_AD0	B
TRIM45	0.00446823	-8.06692e-09	0.0014427	0.986556	0.999974	AD12_vs_AD0	B
VTCN1	0					AD12_vs_AD0	B
LINC01525	0					AD12_vs_AD0	B
AL358072.1	0					AD12_vs_AD0	B
MAN1A2	2.80227	-3.34992e-07	0.00144269	0.750136	0.999974	AD12_vs_AD0	B
AL157902.1	0.0991409	-8.20298e-09	0.0014427	0.980455	0.999974	AD12_vs_AD0	B
TENT5C	3.73671	7.55722e-07	0.00144269	0.684621	0.999974	AD12_vs_AD0	B
GDAP2	1.11587	-5.70683e-07	0.00144269	0.324944	0.999974	AD12_vs_AD0	B
WDR3	1.04352	6.56053e-08	0.00144269	0.918749	0.999974	AD12_vs_AD0	B
SPAG17	0.0166144	-6.12783e-10	0.0014427	0.986555	0.999974	AD12_vs_AD0	B
TBX15	0					AD12_vs_AD0	B
WARS2	1.08958	1.03514e-07	0.00144269	0.966644	0.999974	AD12_vs_AD0	B
WARS2-IT1	0					AD12_vs_AD0	B
WARS2-AS1	0.850887	-1.67585e-07	0.00144269	0.802617	0.999974	AD12_vs_AD0	B
AL359915.1	0					AD12_vs_AD0	B
LINC01780	0					AD12_vs_AD0	B
LINC00622	0					AD12_vs_AD0	B
ZNF697	0					AD12_vs_AD0	B
PHGDH	0.154493	1.23531e-08	0.0014427	0.854041	0.999974	AD12_vs_AD0	B
HMGCS2	0					AD12_vs_AD0	B
REG4	0					AD12_vs_AD0	B
ADAM30	0.0104915	9.82461e-08	0.0014427	0.980579	0.999974	AD12_vs_AD0	B
NOTCH2	4.23473	1.97264e-06	0.00144269	0.286473	0.999974	AD12_vs_AD0	B
AC245008.1	0					AD12_vs_AD0	B
SEC22B	0.707223	-1.04846e-07	0.00144269	0.86596	0.999974	AD12_vs_AD0	B
AC253572.1	0					AD12_vs_AD0	B
NBPF26	0.302196	-6.05552e-08	0.0014427	0.747212	0.999974	AD12_vs_AD0	B
AC253572.2	3.71238	-1.0261e-07	0.00144269	0.61115	0.999974	AD12_vs_AD0	B
PPIAL4A	0					AD12_vs_AD0	B
LINC00623	0.928315	4.92068e-08	0.00144269	0.937564	0.999974	AD12_vs_AD0	B
FCGR1B	0					AD12_vs_AD0	B
AC244453.3	0.00752588	-2.34145e-08	0.0014427	0.929309	0.999974	AD12_vs_AD0	B
AC244453.2	0					AD12_vs_AD0	B
AC244453.1	0					AD12_vs_AD0	B
FAM72B	0.0331533	-3.74023e-09	0.0014427	0.986556	0.999974	AD12_vs_AD0	B
SRGAP2C	0.357636	9.24838e-09	0.0014427	0.993107	0.999974	AD12_vs_AD0	B
SRGAP2-AS1	0					AD12_vs_AD0	B
LINC02798	1.09798	3.37648e-09	0.0014427	0.95143	0.999974	AD12_vs_AD0	B
AL592494.1	0					AD12_vs_AD0	B
AL592494.2	0					AD12_vs_AD0	B
LINC01691	0					AD12_vs_AD0	B
LINC02799	0					AD12_vs_AD0	B
AC239800.2	0					AD12_vs_AD0	B
LINC02591	0.0104915	9.82461e-08	0.0014427	0.980579	0.999974	AD12_vs_AD0	B
HIST2H3PS2	0.0376294	1.36263e-07	0.0014427	0.830972	0.999974	AD12_vs_AD0	B
AC246680.1	0					AD12_vs_AD0	B
FAM72C	0					AD12_vs_AD0	B
IGKV1OR1-1	0					AD12_vs_AD0	B
LINC02802	0.140216	2.48263e-08	0.0014427	0.93097	0.999974	AD12_vs_AD0	B
AC246785.3	0.0299109	6.81048e-10	0.0014427	0.980578	0.999974	AD12_vs_AD0	B
NBPF15	1.29806	4.59674e-07	0.00144269	0.61528	0.999974	AD12_vs_AD0	B
LINC01632	0					AD12_vs_AD0	B
FP700111.1	0					AD12_vs_AD0	B
SRGAP2B	0.473955	4.94465e-08	0.0014427	0.915001	0.999974	AD12_vs_AD0	B
FAM72D	0					AD12_vs_AD0	B
AC245014.3	1.36342	-4.09474e-08	0.00144269	0.828956	0.999974	AD12_vs_AD0	B
AC245014.1	0.00446823	-8.06692e-09	0.0014427	0.986556	0.999974	AD12_vs_AD0	B
NBPF20	0.396811	-2.99797e-08	0.0014427	0.824662	0.999974	AD12_vs_AD0	B
AC239860.4	0					AD12_vs_AD0	B
GPR89A	0.488646	4.19472e-08	0.00144269	0.905783	0.999974	AD12_vs_AD0	B
PDZK1	0.0104915	9.82461e-08	0.0014427	0.980579	0.999974	AD12_vs_AD0	B
CD160	0.0104915	9.82461e-08	0.0014427	0.980579	0.999974	AD12_vs_AD0	B
RNF115	1.40958	-3.1906e-07	0.00144269	0.528582	0.999974	AD12_vs_AD0	B
POLR3C	1.42598	1.72229e-07	0.00144269	0.982525	0.999974	AD12_vs_AD0	B
NUDT17	0.132544	-2.25425e-08	0.0014427	0.955313	0.999974	AD12_vs_AD0	B
PIAS3	0.506085	1.05769e-08	0.00144269	0.715192	0.999974	AD12_vs_AD0	B
ANKRD35	0.0391766	7.7344e-08	0.0014427	0.980579	0.999974	AD12_vs_AD0	B
ITGA10	0					AD12_vs_AD0	B
AC243547.1	0					AD12_vs_AD0	B
PEX11B	0.818069	4.54029e-08	0.00144269	0.757839	0.999974	AD12_vs_AD0	B
RBM8A	5.48961	-4.31944e-07	0.00144269	0.822447	0.999974	AD12_vs_AD0	B
LIX1L-AS1	0.242829	8.42315e-08	0.0014427	0.849219	0.999974	AD12_vs_AD0	B
LIX1L	1.08928	1.77636e-07	0.00144269	0.877465	0.999974	AD12_vs_AD0	B
ANKRD34A	0.0280695	-9.50383e-08	0.0014427	0.986556	0.999974	AD12_vs_AD0	B
AC243547.2	0					AD12_vs_AD0	B
POLR3GL	2.04452	6.13863e-08	0.00144269	0.91824	0.999974	AD12_vs_AD0	B
TXNIP	32.2275	5.79948e-06	0.00144268	0.108177	0.999974	AD12_vs_AD0	B
HJV	0					AD12_vs_AD0	B
AC239799.2	0.587477	-7.72147e-08	0.0014427	0.866334	0.999974	AD12_vs_AD0	B
LINC01719	0					AD12_vs_AD0	B
NBPF10	1.3035	-4.55259e-08	0.00144269	0.879785	0.999974	AD12_vs_AD0	B
NOTCH2NLA	0.139083	1.28565e-08	0.0014427	0.982079	0.999974	AD12_vs_AD0	B
AC239799.1	0					AD12_vs_AD0	B
PPIAL4H	0					AD12_vs_AD0	B
AC245407.2	0.298042	8.94524e-09	0.0014427	0.979151	0.999974	AD12_vs_AD0	B
NBPF12	0.984039	1.36754e-07	0.00144269	0.774769	0.999974	AD12_vs_AD0	B
AC244394.2	0					AD12_vs_AD0	B
PRKAB2	0.754493	1.32854e-08	0.0014427	0.970616	0.999974	AD12_vs_AD0	B
AC242426.2	0.188261	9.44633e-10	0.0014427	0.966192	0.999974	AD12_vs_AD0	B
FMO5	0.406033	-1.54439e-07	0.0014427	0.824271	0.999974	AD12_vs_AD0	B
CHD1L	0.431753	-2.93998e-08	0.00144269	0.950639	0.999974	AD12_vs_AD0	B
LINC00624	0.106707	8.50211e-08	0.0014427	0.794717	0.999974	AD12_vs_AD0	B
BCL9	0.0614756	-1.09354e-08	0.0014427	0.972587	0.999974	AD12_vs_AD0	B
ACP6	0.032039	-1.21966e-08	0.0014427	0.980578	0.999974	AD12_vs_AD0	B
GPR89B	0.356868	-3.95917e-09	0.0014427	0.982713	0.999974	AD12_vs_AD0	B
AC239803.1	0					AD12_vs_AD0	B
LINC02804	0					AD12_vs_AD0	B
NBPF11	1.3565	6.5393e-08	0.00144269	0.938149	0.999974	AD12_vs_AD0	B
LINC02805	0.00893647	3.5649e-08	0.0014427	0.986556	0.999974	AD12_vs_AD0	B
AC239809.3	0.00446823	-8.06692e-09	0.0014427	0.986556	0.999974	AD12_vs_AD0	B
LINC01731	0					AD12_vs_AD0	B
LINC01138	2.23212	-1.41227e-06	0.00144269	0.0944481	0.999974	AD12_vs_AD0	B
AC245100.1	0					AD12_vs_AD0	B
AC245100.6	0					AD12_vs_AD0	B
PPIAL4G	0					AD12_vs_AD0	B
NBPF14	0.829982	-1.16116e-07	0.00144269	0.668314	0.999974	AD12_vs_AD0	B
NOTCH2NLB	0					AD12_vs_AD0	B
NUDT4B	0					AD12_vs_AD0	B
PDE4DIP	1.36535	-5.67265e-07	0.00144269	0.428622	0.999974	AD12_vs_AD0	B
AC239802.1	0					AD12_vs_AD0	B
AC239802.2	0					AD12_vs_AD0	B
AC239804.1	0.012611	8.62907e-10	0.0014427	0.986554	0.999974	AD12_vs_AD0	B
NBPF9	0.330163	1.48958e-08	0.0014427	0.984261	0.999974	AD12_vs_AD0	B
AC245297.3	2.07114	3.27762e-07	0.00144269	0.860256	0.999974	AD12_vs_AD0	B
AC245297.2	0.0496446	-4.54899e-08	0.0014427	0.941707	0.999974	AD12_vs_AD0	B
NOTCH2NLC	0.330931	-5.94982e-08	0.0014427	0.756345	0.999974	AD12_vs_AD0	B
NBPF19	0.463403	-1.37698e-07	0.0014427	0.630939	0.999974	AD12_vs_AD0	B
PPIAL4C	0					AD12_vs_AD0	B
AC242842.1	0.153053	-2.60949e-08	0.0014427	0.943628	0.999974	AD12_vs_AD0	B
FCGR1A	0.0896013	3.12702e-10	0.0014427	0.986555	0.999974	AD12_vs_AD0	B
HIST2H2BF	0.106884	1.89683e-08	0.0014427	0.951382	0.999974	AD12_vs_AD0	B
AC243772.2	0					AD12_vs_AD0	B
HIST2H3D	0.145188	2.93677e-08	0.0014427	0.966956	0.999974	AD12_vs_AD0	B
HIST2H4A	0					AD12_vs_AD0	B
HIST2H3C	0					AD12_vs_AD0	B
HIST2H2AA3	0					AD12_vs_AD0	B
HIST2H2AA4	0					AD12_vs_AD0	B
HIST2H4B	0.084547	-7.79056e-07	0.0014427	0.917948	0.999974	AD12_vs_AD0	B
AC239868.1	0.0565761	-7.01228e-09	0.0014427	0.998342	0.999974	AD12_vs_AD0	B
HIST2H2BE	0.0507168	8.21072e-08	0.0014427	0.950349	0.999974	AD12_vs_AD0	B
HIST2H2AC	0.720666	-6.55209e-08	0.00144269	0.820945	0.999974	AD12_vs_AD0	B
HIST2H2AB	0.0734394	1.73795e-09	0.0014427	0.983969	0.999974	AD12_vs_AD0	B
BOLA1	0.349657	7.97115e-08	0.0014427	0.747819	0.999974	AD12_vs_AD0	B
SV2A	0.0280861	1.91589e-07	0.0014427	0.986556	0.999974	AD12_vs_AD0	B
SF3B4	2.32184	-8.88212e-07	0.00144269	0.489998	0.999974	AD12_vs_AD0	B
MTMR11	0					AD12_vs_AD0	B
OTUD7B	0.106865	3.9706e-08	0.0014427	0.877693	0.999974	AD12_vs_AD0	B
AC244033.2	0.084547	-7.79056e-07	0.0014427	0.917948	0.999974	AD12_vs_AD0	B
VPS45	0.931179	5.39698e-07	0.00144269	0.374869	0.999974	AD12_vs_AD0	B
PLEKHO1	6.32257	1.07076e-06	0.00144269	0.573928	0.999974	AD12_vs_AD0	B
AC242988.2	0.028519	-2.3653e-09	0.0014427	0.996337	0.999974	AD12_vs_AD0	B
ANP32E	4.05275	-1.33859e-06	0.00144269	0.363048	0.999974	AD12_vs_AD0	B
AC242988.1	0					AD12_vs_AD0	B
CA14	0.0480632	1.37456e-07	0.0014427	0.97899	0.999974	AD12_vs_AD0	B
APH1A	3.4424	-1.70944e-06	0.00144269	0.308905	0.999974	AD12_vs_AD0	B
C1orf54	0.182332	2.52557e-08	0.0014427	0.87851	0.999974	AD12_vs_AD0	B
CIART	0					AD12_vs_AD0	B
MRPS21	3.80595	-1.17527e-06	0.00144269	0.4958	0.999974	AD12_vs_AD0	B
PRPF3	1.30443	-4.56379e-07	0.00144269	0.541931	0.999974	AD12_vs_AD0	B
RPRD2	2.51836	-6.45016e-07	0.00144269	0.546807	0.999974	AD12_vs_AD0	B
TARS2	0.355625	-9.44507e-08	0.0014427	0.843263	0.999974	AD12_vs_AD0	B
ECM1	0					AD12_vs_AD0	B
FALEC	0.113459	-2.916e-09	0.0014427	0.965958	0.999974	AD12_vs_AD0	B
AL356356.1	0					AD12_vs_AD0	B
ADAMTSL4	0					AD12_vs_AD0	B
ADAMTSL4-AS1	0.769612	-4.68363e-08	0.00144269	0.984557	0.999974	AD12_vs_AD0	B
MCL1	5.79713	2.39441e-07	0.00144269	0.910494	0.999974	AD12_vs_AD0	B
ENSA	4.96806	-1.59065e-06	0.00144269	0.41209	0.999974	AD12_vs_AD0	B
GOLPH3L	0.245232	-2.63091e-08	0.0014427	0.98327	0.999974	AD12_vs_AD0	B
HORMAD1	0.0848525	-1.43174e-08	0.0014427	0.956162	0.999974	AD12_vs_AD0	B
CTSS	7.59292	1.00573e-06	0.00144269	0.651617	0.999974	AD12_vs_AD0	B
CTSK	0.195621	-2.51327e-08	0.0014427	0.929313	0.999974	AD12_vs_AD0	B
ARNT	0.545903	9.54962e-08	0.00144269	0.954054	0.999974	AD12_vs_AD0	B
CTXND2	0					AD12_vs_AD0	B
SETDB1	1.04834	3.76511e-07	0.00144269	0.818367	0.999974	AD12_vs_AD0	B
CERS2	1.35361	-1.44037e-07	0.00144269	0.935703	0.999974	AD12_vs_AD0	B
AL590133.2	0					AD12_vs_AD0	B
AL590133.1	0.00446823	-8.06692e-09	0.0014427	0.986556	0.999974	AD12_vs_AD0	B
ANXA9	0					AD12_vs_AD0	B
MINDY1	0.155785	-3.98346e-08	0.0014427	0.867651	0.999974	AD12_vs_AD0	B
PRUNE1	0.286018	-7.35558e-09	0.0014427	0.952839	0.999974	AD12_vs_AD0	B
BNIPL	0					AD12_vs_AD0	B
C1orf56	0.210978	-2.50265e-08	0.0014427	0.988915	0.999974	AD12_vs_AD0	B
CDC42SE1	3.64241	3.75913e-08	0.00144269	0.983447	0.999974	AD12_vs_AD0	B
MLLT11	0.183428	-1.70647e-08	0.0014427	0.980697	0.999974	AD12_vs_AD0	B
GABPB2	0.430807	-8.37908e-08	0.0014427	0.874868	0.999974	AD12_vs_AD0	B
AL592424.1	0					AD12_vs_AD0	B
SEMA6C	0.0104915	9.82461e-08	0.0014427	0.980579	0.999974	AD12_vs_AD0	B
TNFAIP8L2	0.411778	1.48641e-07	0.00144269	0.885347	0.999974	AD12_vs_AD0	B
SCNM1	1.68288	-4.98726e-07	0.00144269	0.520158	0.999974	AD12_vs_AD0	B
LYSMD1	0.0104829	-3.80217e-09	0.0014427	0.986554	0.999974	AD12_vs_AD0	B
TMOD4	0					AD12_vs_AD0	B
VPS72	0.92734	1.38354e-07	0.00144269	0.980347	0.999974	AD12_vs_AD0	B
PIP5K1A	0.790438	-8.70063e-08	0.00144269	0.780151	0.999974	AD12_vs_AD0	B
PSMD4	3.60372	-8.14332e-07	0.00144269	0.640272	0.999974	AD12_vs_AD0	B
ZNF687-AS1	0.00446823	-8.06692e-09	0.0014427	0.986556	0.999974	AD12_vs_AD0	B
ZNF687	0.31784	-3.57745e-09	0.0014427	0.978174	0.999974	AD12_vs_AD0	B
PI4KB	0.82421	-2.45531e-07	0.00144269	0.583433	0.999974	AD12_vs_AD0	B
AL391069.3	0					AD12_vs_AD0	B
RFX5	1.38669	7.11921e-07	0.00144269	0.536582	0.999974	AD12_vs_AD0	B
AL391069.1	0.0700885	4.9246e-09	0.0014427	0.97737	0.999974	AD12_vs_AD0	B
AL391069.2	0.121913	-7.75747e-09	0.0014427	0.982944	0.999974	AD12_vs_AD0	B
SELENBP1	0					AD12_vs_AD0	B
PSMB4	1.84475	7.1734e-07	0.00144269	0.499215	0.999974	AD12_vs_AD0	B
POGZ	1.75554	4.72146e-07	0.00144269	0.872413	0.999974	AD12_vs_AD0	B
CGN	0					AD12_vs_AD0	B
TUFT1	0.0298754	-4.13184e-09	0.0014427	0.964492	0.999974	AD12_vs_AD0	B
AL365436.2	0.00752588	-2.34145e-08	0.0014427	0.929309	0.999974	AD12_vs_AD0	B
SNX27	0.744579	8.89987e-08	0.00144269	0.97247	0.999974	AD12_vs_AD0	B
AL391335.1	0.0239055	1.56217e-09	0.0014427	0.986555	0.999974	AD12_vs_AD0	B
CELF3	0					AD12_vs_AD0	B
AL589765.1	0					AD12_vs_AD0	B
RIIAD1	0.00752588	-2.34145e-08	0.0014427	0.929309	0.999974	AD12_vs_AD0	B
AL589765.7	0					AD12_vs_AD0	B
MRPL9	1.67629	3.64604e-08	0.00144269	0.968358	0.999974	AD12_vs_AD0	B
OAZ3	0					AD12_vs_AD0	B
AL589765.4	0.0565761	-7.01228e-09	0.0014427	0.998342	0.999974	AD12_vs_AD0	B
AL589765.5	0					AD12_vs_AD0	B
TDRKH	0.218577	-1.97869e-08	0.0014427	0.916768	0.999974	AD12_vs_AD0	B
TDRKH-AS1	0.0792102	2.07886e-08	0.0014427	0.909979	0.999974	AD12_vs_AD0	B
AL589765.6	0					AD12_vs_AD0	B
LINGO4	0.0565761	-7.01228e-09	0.0014427	0.998342	0.999974	AD12_vs_AD0	B
RORC	0.282881	-7.73087e-09	0.0014427	0.997672	0.999974	AD12_vs_AD0	B
C2CD4D	0.0565761	-7.01228e-09	0.0014427	0.998342	0.999974	AD12_vs_AD0	B
C2CD4D-AS1	0.0203915	-2.61166e-09	0.0014427	0.986557	0.999974	AD12_vs_AD0	B
THEM5	0					AD12_vs_AD0	B
THEM4	0.98027	-1.88097e-08	0.00144269	0.889601	0.999974	AD12_vs_AD0	B
AL450992.2	0.0574265	1.8345e-09	0.0014427	0.966268	0.999974	AD12_vs_AD0	B
AL450992.3	0.023094	-1.44076e-09	0.0014427	0.986554	0.999974	AD12_vs_AD0	B
S100A10	8.89654	-3.92771e-07	0.00144269	0.826321	0.999974	AD12_vs_AD0	B
AL450992.1	0.0950068	-6.72772e-09	0.0014427	0.972122	0.999974	AD12_vs_AD0	B
S100A11	4.93467	-1.84706e-06	0.00144269	0.203605	0.999974	AD12_vs_AD0	B
TCHH	0					AD12_vs_AD0	B
FLG-AS1	0.0375514	5.18514e-08	0.0014427	0.986555	0.999974	AD12_vs_AD0	B
AL589986.2	0					AD12_vs_AD0	B
HRNR	0					AD12_vs_AD0	B
FLG	0					AD12_vs_AD0	B
LINC01527	0					AD12_vs_AD0	B
PRR9	0					AD12_vs_AD0	B
LOR	0					AD12_vs_AD0	B
PGLYRP4	0					AD12_vs_AD0	B
S100A9	0					AD12_vs_AD0	B
S100A12	0					AD12_vs_AD0	B
S100A8	0.0198241	4.2996e-10	0.0014427	0.986555	0.999974	AD12_vs_AD0	B
BX470102.1	0					AD12_vs_AD0	B
S100A6	11.4347	1.00572e-06	0.00144269	0.711691	0.999974	AD12_vs_AD0	B
S100A5	0.0187634	-5.35447e-08	0.0014427	0.925266	0.999974	AD12_vs_AD0	B
S100A4	11.0824	1.19876e-06	0.00144269	0.530102	0.999974	AD12_vs_AD0	B
S100A3	0					AD12_vs_AD0	B
S100A2	0.0345124	3.5776e-08	0.0014427	0.944408	0.999974	AD12_vs_AD0	B
BX470102.2	0					AD12_vs_AD0	B
S100A16	0					AD12_vs_AD0	B
S100A14	0					AD12_vs_AD0	B
S100A13	0.0584474	7.84593e-08	0.0014427	0.895547	0.999974	AD12_vs_AD0	B
S100A1	0					AD12_vs_AD0	B
AL162258.2	0.174275	-3.08419e-09	0.0014427	0.999958	0.999974	AD12_vs_AD0	B
CHTOP	1.00745	9.33684e-08	0.00144269	0.855047	0.999974	AD12_vs_AD0	B
SNAPIN	0.868588	9.63501e-08	0.00144269	0.809808	0.999974	AD12_vs_AD0	B
ILF2	3.46265	2.41813e-07	0.00144269	0.873663	0.999974	AD12_vs_AD0	B
NPR1	0					AD12_vs_AD0	B
INTS3	0.745484	-1.81886e-07	0.00144269	0.698608	0.999974	AD12_vs_AD0	B
AL513523.4	0.0565761	-7.01228e-09	0.0014427	0.998342	0.999974	AD12_vs_AD0	B
AL513523.3	0					AD12_vs_AD0	B
SLC27A3	0.207897	1.79976e-08	0.0014427	0.912855	0.999974	AD12_vs_AD0	B
GATAD2B	2.44476	7.40747e-07	0.00144269	0.511929	0.999974	AD12_vs_AD0	B
AL358472.5	0					AD12_vs_AD0	B
DENND4B	0.631975	-1.78981e-07	0.00144269	0.624342	0.999974	AD12_vs_AD0	B
CRTC2	1.14313	-1.68219e-08	0.00144269	0.970499	0.999974	AD12_vs_AD0	B
SLC39A1	0.765883	5.86038e-08	0.00144269	0.862158	0.999974	AD12_vs_AD0	B
AL358472.4	0					AD12_vs_AD0	B
AL358472.3	0					AD12_vs_AD0	B
CREB3L4	0.158537	-3.84807e-08	0.0014427	0.807079	0.999974	AD12_vs_AD0	B
JTB	4.1225	5.53579e-07	0.00144269	0.773311	0.999974	AD12_vs_AD0	B
AL358472.2	0					AD12_vs_AD0	B
RAB13	0.173081	5.07556e-09	0.0014427	0.95708	0.999974	AD12_vs_AD0	B
NUP210L	0.235443	-1.45602e-08	0.0014427	0.994801	0.999974	AD12_vs_AD0	B
TPM3	13.1915	1.29005e-06	0.00144268	0.666556	0.999974	AD12_vs_AD0	B
C1orf189	0					AD12_vs_AD0	B
C1orf43	3.16587	1.1225e-06	0.00144269	0.537736	0.999974	AD12_vs_AD0	B
UBAP2L	1.22941	2.26676e-07	0.00144269	0.876964	0.999974	AD12_vs_AD0	B
HAX1	2.35769	-1.15595e-06	0.00144269	0.41063	0.999974	AD12_vs_AD0	B
AQP10	0					AD12_vs_AD0	B
ATP8B2	0.282861	1.61727e-08	0.0014427	0.959359	0.999974	AD12_vs_AD0	B
IL6R-AS1	0.0104915	9.82461e-08	0.0014427	0.980579	0.999974	AD12_vs_AD0	B
IL6R	0.551256	-2.07426e-08	0.0014427	0.978927	0.999974	AD12_vs_AD0	B
SHE	0.00446823	-8.06692e-09	0.0014427	0.986556	0.999974	AD12_vs_AD0	B
AL162591.2	0					AD12_vs_AD0	B
TDRD10	0					AD12_vs_AD0	B
UBE2Q1	1.40048	-2.64781e-07	0.00144269	0.60717	0.999974	AD12_vs_AD0	B
UBE2Q1-AS1	0					AD12_vs_AD0	B
AL592078.2	0					AD12_vs_AD0	B
CHRNB2	0					AD12_vs_AD0	B
AL592078.1	0					AD12_vs_AD0	B
ADAR	3.3164	-3.84888e-07	0.00144269	0.80965	0.999974	AD12_vs_AD0	B
AL606500.1	0					AD12_vs_AD0	B
KCNN3	0					AD12_vs_AD0	B
PMVK	1.03052	-8.06823e-08	0.00144269	0.910871	0.999974	AD12_vs_AD0	B
AL451085.1	0.035705	-1.77657e-09	0.0014427	0.986554	0.999974	AD12_vs_AD0	B
PBXIP1	1.97016	2.07379e-07	0.00144269	0.804213	0.999974	AD12_vs_AD0	B
PYGO2	0.75186	-3.18941e-07	0.00144269	0.497912	0.999974	AD12_vs_AD0	B
AL451085.2	0.272035	-6.33862e-08	0.0014427	0.853202	0.999974	AD12_vs_AD0	B
SHC1	0.394455	-4.89249e-08	0.00144269	0.888642	0.999974	AD12_vs_AD0	B
CKS1B	0.717217	1.27133e-07	0.00144269	0.989564	0.999974	AD12_vs_AD0	B
FLAD1	0.531007	-1.33511e-07	0.00144269	0.592923	0.999974	AD12_vs_AD0	B
LENEP	0					AD12_vs_AD0	B
ZBTB7B	0.359277	-5.17988e-08	0.0014427	0.960138	0.999974	AD12_vs_AD0	B
DCST2	0					AD12_vs_AD0	B
DCST1	0					AD12_vs_AD0	B
DCST1-AS1	0					AD12_vs_AD0	B
ADAM15	0.0363141	-1.09706e-07	0.0014427	0.865761	0.999974	AD12_vs_AD0	B
EFNA4	0.18281	-2.19861e-08	0.0014427	0.948339	0.999974	AD12_vs_AD0	B
EFNA3	0.0966009	1.7414e-08	0.0014427	0.940574	0.999974	AD12_vs_AD0	B
EFNA1	0					AD12_vs_AD0	B
SLC50A1	1.07286	9.4385e-08	0.00144269	0.970287	0.999974	AD12_vs_AD0	B
DPM3	1.07509	2.62825e-07	0.00144269	0.86557	0.999974	AD12_vs_AD0	B
KRTCAP2	5.32558	5.86611e-07	0.00144269	0.783713	0.999974	AD12_vs_AD0	B
TRIM46	0.0702355	4.61668e-08	0.0014427	0.960741	0.999974	AD12_vs_AD0	B
MUC1	0					AD12_vs_AD0	B
AC234582.1	0.0501625	1.22044e-09	0.0014427	0.986554	0.999974	AD12_vs_AD0	B
THBS3	0.0892542	4.15769e-08	0.0014427	0.937466	0.999974	AD12_vs_AD0	B
MTX1	1.20583	4.4089e-07	0.00144269	0.567059	0.999974	AD12_vs_AD0	B
AC234582.2	0					AD12_vs_AD0	B
GBA	0.411175	-8.37511e-08	0.00144269	0.737731	0.999974	AD12_vs_AD0	B
FAM189B	0.119882	7.34295e-08	0.0014427	0.795168	0.999974	AD12_vs_AD0	B
SCAMP3	1.14018	1.45858e-09	0.00144269	0.942221	0.999974	AD12_vs_AD0	B
CLK2	1.48428	-1.52271e-07	0.00144269	0.8091	0.999974	AD12_vs_AD0	B
HCN3	0.0224856	-2.12266e-08	0.0014427	0.891067	0.999974	AD12_vs_AD0	B
PKLR	0					AD12_vs_AD0	B
FDPS	2.50629	-6.90976e-07	0.00144269	0.617833	0.999974	AD12_vs_AD0	B
RUSC1-AS1	0.00889246	-2.47302e-09	0.0014427	0.986556	0.999974	AD12_vs_AD0	B
RUSC1	0.527676	-1.20356e-08	0.0014427	0.976193	0.999974	AD12_vs_AD0	B
ASH1L	6.51273	-9.67777e-07	0.00144269	0.5383	0.999974	AD12_vs_AD0	B
ASH1L-IT1	0.0896013	3.12702e-10	0.0014427	0.986555	0.999974	AD12_vs_AD0	B
ASH1L-AS1	0.144808	-2.66357e-08	0.0014427	0.906506	0.999974	AD12_vs_AD0	B
AL353807.2	0.00446823	-8.06692e-09	0.0014427	0.986556	0.999974	AD12_vs_AD0	B
MSTO1	0.696374	-4.93415e-08	0.00144269	0.915289	0.999974	AD12_vs_AD0	B
AL353807.5	0.0166144	-6.12783e-10	0.0014427	0.986555	0.999974	AD12_vs_AD0	B
YY1AP1	1.76894	-3.66234e-07	0.00144269	0.756207	0.999974	AD12_vs_AD0	B
DAP3	1.95561	-1.98447e-07	0.00144269	0.816857	0.999974	AD12_vs_AD0	B
AL162734.1	0					AD12_vs_AD0	B
GON4L	1.61314	6.74357e-07	0.00144269	0.497828	0.999974	AD12_vs_AD0	B
SYT11	0.0253721	-2.31e-09	0.0014427	0.95387	0.999974	AD12_vs_AD0	B
RIT1	0.618578	-2.08128e-07	0.00144269	0.672099	0.999974	AD12_vs_AD0	B
KHDC4	0.699306	8.23696e-08	0.00144269	0.918972	0.999974	AD12_vs_AD0	B
RXFP4	0					AD12_vs_AD0	B
ARHGEF2	1.10115	-8.59723e-07	0.00144269	0.2219	0.999974	AD12_vs_AD0	B
AL355388.2	0.0164183	-2.4943e-08	0.0014427	0.929308	0.999974	AD12_vs_AD0	B
AL355388.1	0					AD12_vs_AD0	B
AL355388.3	0					AD12_vs_AD0	B
SSR2	7.7707	-3.33108e-06	0.00144269	0.151714	0.999974	AD12_vs_AD0	B
UBQLN4	0.38403	-1.15105e-07	0.0014427	0.792356	0.999974	AD12_vs_AD0	B
LAMTOR2	1.57955	-7.71146e-07	0.00144269	0.390871	0.999974	AD12_vs_AD0	B
RAB25	0.216577	-1.53189e-08	0.0014427	0.925263	0.999974	AD12_vs_AD0	B
MEX3A	0.0104829	-3.80217e-09	0.0014427	0.986554	0.999974	AD12_vs_AD0	B
LMNA	5.05062	-3.64609e-06	0.00144269	0.0192869	0.999974	AD12_vs_AD0	B
SEMA4A	0.141438	-1.23642e-08	0.0014427	0.992997	0.999974	AD12_vs_AD0	B
SLC25A44	0.0663215	-5.44071e-09	0.0014427	0.953872	0.999974	AD12_vs_AD0	B
PMF1	1.27624	-2.66082e-07	0.00144269	0.599917	0.999974	AD12_vs_AD0	B
BGLAP	0.0104829	-3.80217e-09	0.0014427	0.986554	0.999974	AD12_vs_AD0	B
PAQR6	0.0162044	5.67851e-08	0.0014427	0.993579	0.999974	AD12_vs_AD0	B
SMG5	0.907259	-2.54707e-07	0.00144269	0.579021	0.999974	AD12_vs_AD0	B
TMEM79	0.0649532	2.90461e-09	0.0014427	0.986379	0.999974	AD12_vs_AD0	B
GLMP	0.294002	-1.75535e-08	0.0014427	0.830307	0.999974	AD12_vs_AD0	B
VHLL	0					AD12_vs_AD0	B
CCT3	3.53248	3.48131e-07	0.00144269	0.846299	0.999974	AD12_vs_AD0	B
TSACC	0.0751029	-2.66505e-09	0.0014427	0.986555	0.999974	AD12_vs_AD0	B
RHBG	0					AD12_vs_AD0	B
C1orf61	0.0314744	-3.70697e-08	0.0014427	0.952419	0.999974	AD12_vs_AD0	B
MEF2D	1.12329	-1.08951e-06	0.00144269	0.146588	0.999974	AD12_vs_AD0	B
AL365181.1	0					AD12_vs_AD0	B
IQGAP3	0					AD12_vs_AD0	B
TTC24	0.224591	1.57194e-08	0.0014427	0.913212	0.999974	AD12_vs_AD0	B
NAXE	1.5341	2.66132e-07	0.00144269	0.819178	0.999974	AD12_vs_AD0	B
GPATCH4	0.909542	8.47929e-08	0.00144269	0.829659	0.999974	AD12_vs_AD0	B
HAPLN2	0					AD12_vs_AD0	B
BCAN	0					AD12_vs_AD0	B
AL365181.3	0					AD12_vs_AD0	B
AL590666.2	0					AD12_vs_AD0	B
NES	0					AD12_vs_AD0	B
AL590666.3	0					AD12_vs_AD0	B
AL590666.4	0					AD12_vs_AD0	B
CRABP2	0					AD12_vs_AD0	B
AL590666.1	0					AD12_vs_AD0	B
ISG20L2	1.06487	-1.05826e-07	0.00144269	0.697983	0.999974	AD12_vs_AD0	B
RRNAD1	0.441052	1.48805e-07	0.00144269	0.870544	0.999974	AD12_vs_AD0	B
MRPL24	1.14088	-5.26803e-08	0.00144269	0.804144	0.999974	AD12_vs_AD0	B
HDGF	1.2463	4.52402e-07	0.00144269	0.471901	0.999974	AD12_vs_AD0	B
PRCC	0.888088	-5.29117e-08	0.00144269	0.993944	0.999974	AD12_vs_AD0	B
AL590666.5	0.0164797	-1.24973e-09	0.0014427	0.953869	0.999974	AD12_vs_AD0	B
SH2D2A	0.115151	3.12506e-08	0.0014427	0.886965	0.999974	AD12_vs_AD0	B
NTRK1	0					AD12_vs_AD0	B
INSRR	0					AD12_vs_AD0	B
PEAR1	0					AD12_vs_AD0	B
LRRC71	0					AD12_vs_AD0	B
ARHGEF11	0.0149512	-5.44212e-09	0.0014427	0.986555	0.999974	AD12_vs_AD0	B
ETV3L	0					AD12_vs_AD0	B
ETV3	0.571769	-1.07254e-07	0.00144269	0.700674	0.999974	AD12_vs_AD0	B
FCRL5	1.00382	-9.5497e-08	0.00144269	0.504203	0.999974	AD12_vs_AD0	B
FCRL4	0					AD12_vs_AD0	B
FCRL3	1.91348	-1.18945e-06	0.00144269	0.0491952	0.999974	AD12_vs_AD0	B
AL356276.1	0.00446823	-8.06692e-09	0.0014427	0.986556	0.999974	AD12_vs_AD0	B
FCRL2	1.89597	-2.43355e-07	0.00144269	0.705565	0.999974	AD12_vs_AD0	B
FCRL1	4.64804	1.77177e-06	0.00144269	0.271007	0.999974	AD12_vs_AD0	B
CD5L	0					AD12_vs_AD0	B
KIRREL1	0					AD12_vs_AD0	B
LINC01704	0					AD12_vs_AD0	B
CD1D	0.836242	-2.27311e-07	0.00144269	0.60541	0.999974	AD12_vs_AD0	B
AL138899.1	0					AD12_vs_AD0	B
CD1A	0					AD12_vs_AD0	B
CD1C	1.44899	4.88768e-07	0.00144269	0.565061	0.999974	AD12_vs_AD0	B
CD1B	0					AD12_vs_AD0	B
CD1E	0.224343	-8.47252e-09	0.0014427	0.997763	0.999974	AD12_vs_AD0	B
OR10K1	0					AD12_vs_AD0	B
OR6Y1	0					AD12_vs_AD0	B
SPTA1	0					AD12_vs_AD0	B
OR6N1	0					AD12_vs_AD0	B
OR6N2	0					AD12_vs_AD0	B
MNDA	1.15204	-2.04709e-07	0.00144269	0.813846	0.999974	AD12_vs_AD0	B
PYHIN1	0.696854	-1.48393e-07	0.00144269	0.669394	0.999974	AD12_vs_AD0	B
IFI16	4.40368	-5.40858e-07	0.00144269	0.779925	0.999974	AD12_vs_AD0	B
AIM2	2.13245	-6.72746e-08	0.00144269	0.895928	0.999974	AD12_vs_AD0	B
CADM3	0					AD12_vs_AD0	B
CADM3-AS1	0					AD12_vs_AD0	B
ACKR1	0					AD12_vs_AD0	B
FCER1A	0.178847	-8.20216e-09	0.0014427	0.964494	0.999974	AD12_vs_AD0	B
AL513323.1	0					AD12_vs_AD0	B
DUSP23	0.710298	4.70687e-09	0.00144269	0.966136	0.999974	AD12_vs_AD0	B
FCRL6	0.0427785	-5.89436e-07	0.0014427	0.998456	0.999974	AD12_vs_AD0	B
SLAMF8	0.106681	1.90568e-09	0.0014427	0.986555	0.999974	AD12_vs_AD0	B
AL590560.2	0					AD12_vs_AD0	B
VSIG8	0					AD12_vs_AD0	B
AL590560.3	0					AD12_vs_AD0	B
CFAP45	0.0463643	1.9666e-09	0.0014427	0.993207	0.999974	AD12_vs_AD0	B
AL590560.5	0					AD12_vs_AD0	B
TAGLN2	20.5367	-1.40975e-06	0.00144268	0.623782	0.999974	AD12_vs_AD0	B
IGSF9	0					AD12_vs_AD0	B
SLAMF9	0					AD12_vs_AD0	B
LINC01133	0					AD12_vs_AD0	B
KCNJ10	0					AD12_vs_AD0	B
PIGM	0.322047	-1.06161e-09	0.0014427	0.854605	0.999974	AD12_vs_AD0	B
AL121987.1	0.0237303	-2.3629e-08	0.0014427	0.944764	0.999974	AD12_vs_AD0	B
KCNJ9	0					AD12_vs_AD0	B
IGSF8	0.840411	2.58519e-07	0.00144269	0.550897	0.999974	AD12_vs_AD0	B
ATP1A2	0					AD12_vs_AD0	B
ATP1A4	0					AD12_vs_AD0	B
CASQ1	0					AD12_vs_AD0	B
AL121987.2	0.157583	1.20685e-08	0.0014427	0.999696	0.999974	AD12_vs_AD0	B
PEA15	2.25821	-8.50578e-07	0.00144269	0.441125	0.999974	AD12_vs_AD0	B
DCAF8	1.23093	-3.11677e-07	0.00144269	0.557688	0.999974	AD12_vs_AD0	B
AL139011.1	0.192704	-9.50759e-09	0.0014427	0.885825	0.999974	AD12_vs_AD0	B
PEX19	0.346153	-3.62188e-08	0.00144269	0.755362	0.999974	AD12_vs_AD0	B
COPA	2.08241	-9.56953e-07	0.00144269	0.313596	0.999974	AD12_vs_AD0	B
NCSTN	0.856448	-4.38017e-07	0.00144269	0.514381	0.999974	AD12_vs_AD0	B
NHLH1	0					AD12_vs_AD0	B
VANGL2	0					AD12_vs_AD0	B
SLAMF6	1.42696	9.65672e-07	0.00144269	0.403145	0.999974	AD12_vs_AD0	B
AL138930.1	0.246741	-1.33882e-08	0.0014427	0.933062	0.999974	AD12_vs_AD0	B
CD84	1.1656	-4.49414e-07	0.00144269	0.388627	0.999974	AD12_vs_AD0	B
SLAMF1	2.72462	3.236e-08	0.0014427	0.911991	0.999974	AD12_vs_AD0	B
AL121985.1	0.186856	2.1517e-08	0.0014427	0.97074	0.999974	AD12_vs_AD0	B
CD48	8.44719	-3.3925e-06	0.00144269	0.144325	0.999974	AD12_vs_AD0	B
SLAMF7	0.330571	1.26187e-09	0.0014427	0.959642	0.999974	AD12_vs_AD0	B
LY9	5.44231	1.29975e-06	0.00144269	0.587869	0.999974	AD12_vs_AD0	B
CD244	0.106681	5.46341e-08	0.0014427	0.85863	0.999974	AD12_vs_AD0	B
ITLN1	0					AD12_vs_AD0	B
AL354714.1	0					AD12_vs_AD0	B
ITLN2	0					AD12_vs_AD0	B
F11R	0.506247	-1.83371e-07	0.00144269	0.623018	0.999974	AD12_vs_AD0	B
TSTD1	3.43735	1.02495e-07	0.00144269	0.967068	0.999974	AD12_vs_AD0	B
USF1	1.01729	-6.79114e-07	0.00144269	0.322719	0.999974	AD12_vs_AD0	B
ARHGAP30	2.58999	-9.42891e-07	0.00144269	0.462462	0.999974	AD12_vs_AD0	B
NECTIN4	0					AD12_vs_AD0	B
KLHDC9	0.0104829	-3.80217e-09	0.0014427	0.986554	0.999974	AD12_vs_AD0	B
PFDN2	2.21551	-5.93835e-08	0.00144269	0.956331	0.999974	AD12_vs_AD0	B
NIT1	0.600686	-1.11399e-08	0.00144269	0.931548	0.999974	AD12_vs_AD0	B
DEDD	0.509182	2.35482e-07	0.00144269	0.515621	0.999974	AD12_vs_AD0	B
UFC1	4.17469	-1.42985e-06	0.00144269	0.435482	0.999974	AD12_vs_AD0	B
AL590714.1	0.0331533	-3.74023e-09	0.0014427	0.986556	0.999974	AD12_vs_AD0	B
USP21	0.499653	1.00294e-09	0.0014427	0.816177	0.999974	AD12_vs_AD0	B
PPOX	0.150505	-6.90581e-09	0.0014427	0.993582	0.999974	AD12_vs_AD0	B
B4GALT3	0.579359	-1.31114e-07	0.00144269	0.74333	0.999974	AD12_vs_AD0	B
ADAMTS4	0					AD12_vs_AD0	B
NDUFS2	1.49095	1.30222e-07	0.00144269	0.817196	0.999974	AD12_vs_AD0	B
FCER1G	0.109258	-5.68854e-08	0.0014427	0.83475	0.999974	AD12_vs_AD0	B
APOA2	0					AD12_vs_AD0	B
TOMM40L	0.0730383	-2.75697e-09	0.0014427	0.986559	0.999974	AD12_vs_AD0	B
NR1I3	0					AD12_vs_AD0	B
PCP4L1	0					AD12_vs_AD0	B
MPZ	0					AD12_vs_AD0	B
SDHC	2.10032	8.97203e-07	0.00144269	0.517571	0.999974	AD12_vs_AD0	B
CFAP126	0					AD12_vs_AD0	B
AL592295.4	0.178495	2.89181e-08	0.0014427	0.844309	0.999974	AD12_vs_AD0	B
AL592295.5	0.113347	-1.7388e-09	0.0014427	0.99834	0.999974	AD12_vs_AD0	B
AL592295.3	0.0800546	-4.73684e-08	0.0014427	0.99358	0.999974	AD12_vs_AD0	B
AL831711.1	0					AD12_vs_AD0	B
FCGR2A	0.637786	-6.18708e-08	0.0014427	0.75191	0.999974	AD12_vs_AD0	B
HSPA6	0.0188661	3.95328e-08	0.0014427	0.93097	0.999974	AD12_vs_AD0	B
FCGR3A	0.207694	-7.37115e-10	0.0014427	0.92931	0.999974	AD12_vs_AD0	B
FCGR3B	0					AD12_vs_AD0	B
FCGR2B	3.99874	-9.27838e-07	0.00144269	0.598631	0.999974	AD12_vs_AD0	B
AL451067.1	0					AD12_vs_AD0	B
FCRLA	4.81266	1.49373e-06	0.00144269	0.316649	0.999974	AD12_vs_AD0	B
FCRLB	0.0840552	-1.89789e-08	0.0014427	0.947044	0.999974	AD12_vs_AD0	B
DUSP12	0.685854	-1.47278e-07	0.00144269	0.711005	0.999974	AD12_vs_AD0	B
AL359541.1	0.0569878	-4.98002e-08	0.0014427	0.962456	0.999974	AD12_vs_AD0	B
ATF6	1.78374	5.91814e-07	0.00144269	0.646889	0.999974	AD12_vs_AD0	B
OLFML2B	0					AD12_vs_AD0	B
NOS1AP	0					AD12_vs_AD0	B
AL450163.1	0					AD12_vs_AD0	B
SPATA46	0					AD12_vs_AD0	B
C1orf226	0					AD12_vs_AD0	B
SH2D1B	0					AD12_vs_AD0	B
UHMK1	2.2207	-1.1615e-06	0.00144269	0.356286	0.999974	AD12_vs_AD0	B
AL596325.1	0.0461332	-1.98273e-08	0.0014427	0.973008	0.999974	AD12_vs_AD0	B
UAP1	0.915267	7.52952e-08	0.00144269	0.813154	0.999974	AD12_vs_AD0	B
AL596325.2	0					AD12_vs_AD0	B
DDR2	0.140941	2.77336e-09	0.0014427	0.986555	0.999974	AD12_vs_AD0	B
HSD17B7	1.38901	-1.2879e-06	0.00144269	0.190071	0.999974	AD12_vs_AD0	B
CCDC190	0					AD12_vs_AD0	B
RGS5	0					AD12_vs_AD0	B
AL499616.1	0					AD12_vs_AD0	B
AL592435.1	0.508419	3.12574e-08	0.0014427	0.978824	0.999974	AD12_vs_AD0	B
[truncated: 472,353+ more rows]
